# Supplementary material for: TopHat-Fusion: an algorithm for discovery of novel fusion transcripts
Source: Genome Biol. 2011 Aug 11;12(8):R72. doi: 10.1186/gb-2011-12-8-r72 (PMC3245612; doi:10.1186/gb-2011-12-8-r72)
Supplement: Additional file 6 — List of 14,510 fusion candidates reported by FusionSeq for MCF7 sample data. [file gb-2011-12-8-r72-S6.TXT]

numInter	interMeanAB	interMeanBA	pValueAB	pValueBA	numIntra1	numIntra2	fusionType	nameTranscript1	numExonsTranscript1	exonCoordinatesTranscript1	chromosomeTranscript1	strandTranscript1	startTranscript1	endTranscript1	nameTranscript2	numExonsTranscript2	exonCoordinatesTranscript2	chromosomeTranscript2	strandTranscript2	startTranscript2	endTranscript2	interReads	id	readsTranscript1	readsTranscript2	pairCount	geneSymbolTranscript1	geneSymbolTranscript2	descriptionTranscript1	descriptionTranscript2	SPER	DASPER	RESPER
370	-1.00	-1.00	-1.00000	-1.00000	420	213	inter	uc001hpf.3|uc001hpg.2|uc001hph.2|uc001hpi.3|uc001hpj.1	4	225965514,225965714|225971001,225971070|225974563,225974687|225975207,225978165	chr1	+	225965514	225978165	uc001khp.2	27	93558150,93558646|93572739,93572964|93576890,93576986|93579026,93579063|93579238,93579314|93579695,93579790|93582052,93582119|93586773,93586960|93588041,93588163|93590679,93590771|93590859,93590938|93593609,93593781|93596675,93596755|93600317,93600463|93601039,93601205|93601928,93602148|93604675,93604785|93605508,93605697|93608139,93608392|93609268,93609351|93610972,93611093|93614785,93614883|93615370,93615445|93617181,93617287|93619218,93619405|93621755,93621912|93622693,93625231	chr10	+	93558150	93625231	2,1,1,225965638,225965687,93567029,93567078|2,1,1,225965602,225965651,93567133,93567182|2,1,1,225965638,225965687,93567190,93567239|2,1,1,225965643,225965692,93567115,93567164|2,1,1,225965588,225965637,93567120,93567169|2,1,1,225965654,225965703,93567088,93567137|2,1,1,225965586,225965635,93567133,93567182|2,1,1,225965652,225965701,93567223,93567272|2,1,1,225965570,225965619,93567215,93567264|2,1,1,225965586,225965635,93567223,93567272|2,1,1,225965652,225965701,93567196,93567245|2,1,1,225965565,225965614,93567068,93567117|2,1,1,225965655,225965704,93567197,93567246|2,1,1,225965570,225965619,93567097,93567146|2,1,1,225965598,225965647,93567122,93567171|2,1,1,225965568,225965617,93567162,93567211|2,1,1,225965581,225965630,93567094,93567143|2,1,1,225965584,225965633,93567100,93567149|2,1,1,225965644,225965693,93567063,93567112|2,1,1,225965607,225965656,93567209,93567258|2,1,1,225965624,225965673,93567207,93567256|2,1,1,225965665,225965714,93567010,93567059|2,1,1,225965626,225965675,93567197,93567246|2,1,1,225965606,225965655,93567135,93567184|2,1,1,225965607,225965656,93567123,93567172|2,1,1,225965607,225965656,93567204,93567253|2,1,1,225965568,225965617,93567086,93567135|2,1,1,225965546,225965595,93567162,93567211|2,1,1,225965653,225965702,93567204,93567253|2,1,1,225965535,225965584,93567159,93567208|2,1,1,225965648,225965697,93567194,93567243|2,1,1,225965652,225965701,93567228,93567277|2,1,1,225965612,225965661,93567223,93567272|2,1,1,225965651,225965700,93567226,93567275|2,1,1,225965651,225965700,93567211,93567260|2,1,1,225965584,225965633,93567179,93567228|2,1,1,225965569,225965618,93567160,93567209|2,1,1,225965535,225965584,93567188,93567237|2,1,1,225965598,225965647,93567105,93567154|2,1,1,225965569,225965618,93567098,93567147|2,1,1,225965584,225965633,93567098,93567147|2,1,1,225965627,225965676,93567198,93567247|2,1,1,225965589,225965638,93567234,93567283|2,1,1,225965632,225965681,93567101,93567150|2,1,1,225965621,225965670,93567237,93567286|2,1,1,225965598,225965647,93567135,93567184|2,1,1,225965584,225965633,93567136,93567185|2,1,1,225965606,225965655,93567130,93567179|2,1,1,225965656,225965705,93567195,93567244|2,1,1,225965581,225965630,93567094,93567143|2,1,1,225965629,225965678,93567225,93567274|2,1,1,225965625,225965674,93567183,93567232|2,1,1,225965637,225965686,93567223,93567272|2,1,1,225965651,225965700,93567207,93567256|2,1,1,225965652,225965701,93567196,93567245|2,1,1,225965659,225965708,93566961,93567010|2,1,1,225965568,225965617,93567101,93567150|2,1,1,225965651,225965700,93567217,93567266|2,1,1,225965612,225965661,93567207,93567256|2,1,1,225965595,225965644,93567133,93567182|2,1,1,225965545,225965594,93567153,93567202|2,1,1,225965629,225965678,93567207,93567256|2,1,1,225965590,225965639,93567153,93567202|2,1,1,225965623,225965672,93567121,93567170|2,1,1,225965615,225965664,93567223,93567272|2,1,1,225965653,225965702,93567190,93567239|2,1,1,225965535,225965584,93567172,93567221|2,1,1,225965605,225965654,93567130,93567179|2,1,1,225965581,225965630,93567122,93567171|2,1,1,225965588,225965637,93567133,93567182|2,1,1,225965592,225965641,93567159,93567208|2,1,1,225965565,225965614,93567066,93567115|2,1,1,225965664,225965713,93567224,93567273|2,1,1,225965624,225965673,93567196,93567245|2,1,1,225965653,225965702,93567205,93567254|2,1,1,225965655,225965704,93567191,93567240|2,1,1,225965570,225965619,93567105,93567154|2,1,1,225965659,225965708,93567086,93567135|2,1,1,225965580,225965629,93567182,93567231|2,1,1,225965598,225965647,93567105,93567154|2,1,1,225965604,225965653,93567204,93567253|2,1,1,225965658,225965707,93567068,93567117|2,1,1,225965661,225965710,93567068,93567117|2,1,1,225965627,225965676,93567225,93567274|2,1,1,225965572,225965621,93567184,93567233|2,1,1,225965602,225965651,93567223,93567272|2,1,1,225965605,225965654,93567120,93567169|2,1,1,225965584,225965633,93567160,93567209|2,1,1,225965545,225965594,93567101,93567150|2,1,1,225965637,225965686,93567207,93567256|2,1,1,225965592,225965641,93567151,93567200|2,1,1,225965657,225965706,93567204,93567253|2,1,1,225965594,225965643,93567068,93567117|2,1,1,225965597,225965646,93567131,93567180|2,1,1,225965581,225965630,93567156,93567205|2,1,1,225965563,225965612,93567161,93567210|2,1,1,225965650,225965699,93566964,93567013|2,1,1,225965581,225965630,93567202,93567251|2,1,1,225965535,225965584,93567151,93567200|2,1,1,225965607,225965656,93567156,93567205|2,1,1,225965609,225965658,93567195,93567244|2,1,1,225965570,225965619,93567135,93567184|2,1,1,225965592,225965641,93567135,93567184|2,1,1,225965626,225965675,93567220,93567269|2,2,1,225971007,225971056,93566943,93566992|2,2,1,225971007,225971056,93567142,93567191|2,2,1,225971015,225971064,93566937,93566986|2,2,1,225971014,225971063,93567145,93567194|2,2,1,225971012,225971061,93567136,93567185|2,2,1,225971008,225971057,93567092,93567141|2,4,1,225978088,225978137,93565882,93565931|2,4,1,225977987,225978036,93566005,93566054|2,4,1,225977742,225977791,93566080,93566129|2,4,1,225977252,225977301,93566830,93566879|2,4,1,225977999,225978048,93565850,93565899|2,4,1,225976981,225977030,93566967,93567016|2,4,1,225977290,225977339,93566712,93566761|2,4,1,225977079,225977128,93566921,93566970|2,4,1,225977834,225977883,93566102,93566151|2,4,1,225977732,225977781,93566267,93566316|2,4,1,225976955,225977004,93566867,93566916|2,4,1,225977294,225977343,93566661,93566710|2,4,1,225977467,225977516,93566476,93566525|2,4,1,225977919,225977968,93566070,93566119|2,4,1,225977065,225977114,93566838,93566887|2,4,1,225977110,225977159,93566890,93566939|2,4,1,225977703,225977752,93566212,93566261|2,4,1,225977677,225977726,93566209,93566258|2,4,1,225977512,225977561,93566266,93566315|2,4,1,225977224,225977273,93566690,93566739|2,4,1,225977787,225977836,93566198,93566247|2,4,1,225977883,225977932,93566032,93566081|2,4,1,225978081,225978130,93565850,93565899|2,4,1,225976978,225977027,93566862,93566911|2,4,1,225977638,225977687,93566209,93566258|2,4,1,225977638,225977687,93566267,93566316|2,4,1,225977216,225977265,93566696,93566745|2,4,1,225977200,225977249,93566843,93566892|2,4,1,225976954,225977003,93566960,93567009|2,4,1,225977001,225977050,93567092,93567141|2,4,1,225977839,225977888,93566162,93566211|2,4,1,225978044,225978093,93565848,93565897|2,4,1,225977987,225978036,93566059,93566108|2,4,1,225977607,225977656,93566392,93566441|2,4,1,225977231,225977280,93566691,93566740|2,4,1,225977892,225977941,93565945,93565994|2,4,1,225977668,225977717,93566207,93566256|2,4,1,225976986,225977035,93567030,93567079|2,4,1,225977173,225977222,93566893,93566942|2,4,1,225977474,225977523,93566566,93566615|2,4,1,225977018,225977067,93566861,93566910|2,4,1,225977841,225977890,93566104,93566153|2,4,1,225977112,225977161,93566919,93566968|2,4,1,225976986,225977035,93566963,93567012|2,4,1,225977734,225977783,93566330,93566379|2,4,1,225976948,225976997,93567030,93567079|2,4,1,225977034,225977083,93566870,93566919|2,4,1,225977745,225977794,93566075,93566124|2,4,1,225977705,225977754,93566216,93566265|2,4,1,225977588,225977637,93566392,93566441|2,4,1,225977293,225977342,93566669,93566718|2,4,1,225976999,225977048,93566871,93566920|2,4,1,225977773,225977822,93566102,93566151|2,4,1,225977693,225977742,93566209,93566258|2,4,1,225977892,225977941,93565949,93565998|2,4,1,225977651,225977700,93566209,93566258|2,4,1,225977693,225977742,93566207,93566256|2,4,1,225977168,225977217,93566840,93566889|2,4,1,225977050,225977099,93566947,93566996|2,4,1,225977714,225977763,93566102,93566151|2,4,1,225976986,225977035,93566991,93567040|2,4,1,225976987,225977036,93567044,93567093|2,4,1,225977004,225977053,93567023,93567072|2,4,1,225978082,225978131,93565848,93565897|2,4,1,225976994,225977043,93566920,93566969|2,4,1,225976978,225977027,93566866,93566915|2,4,1,225977022,225977071,93566865,93566914|2,4,1,225977120,225977169,93566958,93567007|2,4,1,225977274,225977323,93566672,93566721|2,4,1,225977111,225977160,93566937,93566986|2,4,1,225977701,225977750,93566208,93566257|2,4,1,225977785,225977834,93566196,93566245|2,4,1,225977064,225977113,93566838,93566887|2,4,1,225976954,225977003,93566910,93566959|2,4,1,225977436,225977485,93566503,93566552|2,4,1,225977744,225977793,93566106,93566155|2,4,1,225977705,225977754,93566266,93566315|2,4,1,225977424,225977473,93566472,93566521|2,4,1,225977291,225977340,93566723,93566772|2,4,1,225977788,225977837,93566270,93566319|2,4,1,225977855,225977904,93565945,93565994|2,4,1,225977024,225977073,93566863,93566912|2,4,1,225978086,225978135,93565903,93565952|2,4,1,225976985,225977034,93567039,93567088|2,4,1,225977081,225977130,93566926,93566975|2,4,1,225976942,225976991,93566959,93567008|2,4,1,225977718,225977767,93566215,93566264|2,4,1,225978000,225978049,93565842,93565891|2,4,1,225977704,225977753,93566208,93566257|2,4,1,225976985,225977034,93567030,93567079|2,4,1,225976978,225977027,93566897,93566946|2,4,1,225977084,225977133,93566937,93566986|2,4,1,225976785,225976834,93566949,93566998|2,4,1,225977083,225977132,93566899,93566948|2,4,1,225977570,225977619,93566353,93566402|2,4,1,225977987,225978036,93566046,93566095|2,4,1,225977838,225977887,93566150,93566199|2,4,1,225976955,225977004,93566960,93567009|2,4,1,225977163,225977212,93566818,93566867|2,4,1,225978086,225978135,93565892,93565941|2,4,1,225977562,225977611,93566266,93566315|2,4,1,225976987,225977036,93566992,93567041|2,4,1,225978054,225978103,93565925,93565974|2,4,1,225977128,225977177,93566821,93566870|2,4,1,225977057,225977106,93566838,93566887|2,4,1,225977820,225977869,93566077,93566126|2,4,1,225978090,225978139,93565900,93565949|2,4,1,225977746,225977795,93566104,93566153|2,4,1,225977000,225977049,93567039,93567088|2,4,1,225977027,225977076,93566867,93566916|2,4,1,225978008,225978057,93565843,93565892|2,4,1,225977985,225978034,93565848,93565897|2,4,1,225976979,225977028,93567014,93567063|2,4,1,225976948,225976997,93567040,93567089|2,4,1,225977832,225977881,93566190,93566239|2,4,1,225976948,225976997,93567092,93567141|2,4,1,225977704,225977753,93566099,93566148|2,4,1,225977438,225977487,93566506,93566555|2,4,1,225976949,225976998,93566959,93567008|2,4,1,225976971,225977020,93567034,93567083|2,4,1,225977355,225977404,93566505,93566554|2,4,1,225978054,225978103,93565846,93565895|2,4,1,225977673,225977722,93566209,93566258|2,4,1,225977991,225978040,93566070,93566119|2,4,1,225977377,225977426,93566504,93566553|2,4,1,225977257,225977306,93566653,93566702|2,4,1,225978088,225978137,93565888,93565937|2,4,1,225977247,225977296,93566650,93566699|2,4,1,225977634,225977683,93566207,93566256|2,4,1,225976968,225977017,93566866,93566915|2,4,1,225977748,225977797,93566107,93566156|2,4,1,225977735,225977784,93566254,93566303|2,4,1,225976954,225977003,93566938,93566987|2,4,1,225977920,225977969,93566134,93566183|2,4,1,225976963,225977012,93567115,93567164|2,4,1,225977220,225977269,93566691,93566740|2,4,1,225977176,225977225,93566815,93566864|2,4,1,225977878,225977927,93566120,93566169|2,4,1,225977991,225978040,93566059,93566108|2,4,1,225977989,225978038,93566116,93566165|2,4,1,225977252,225977301,93566715,93566764|2,4,1,225977344,225977393,93566504,93566553|2,4,1,225977823,225977872,93565947,93565996|2,4,1,225977939,225977988,93566100,93566149|2,4,1,225976986,225977035,93567062,93567111|2,4,1,225977224,225977273,93566691,93566740|2,4,1,225976986,225977035,93567103,93567152|2,4,1,225977864,225977913,93566120,93566169|2,4,1,225977732,225977781,93566250,93566299|2,4,1,225977033,225977082,93566872,93566921|2,4,1,225977972,225978021,93565949,93565998|2,4,1,225977249,225977298,93566719,93566768|2,4,1,225977632,225977681,93566338,93566387|2,4,1,225977080,225977129,93566912,93566961|2,4,1,225976985,225977034,93567116,93567165|2,4,1,225977221,225977270,93566649,93566698|2,4,1,225976986,225977035,93567017,93567066|2,4,1,225977396,225977445,93566582,93566631|2,4,1,225977128,225977177,93566882,93566931|2,4,1,225977632,225977681,93566208,93566257|2,4,1,225977000,225977049,93566992,93567041|2,4,1,225978054,225978103,93565847,93565896|2,4,1,225976988,225977037,93567029,93567078|2,4,1,225977031,225977080,93566866,93566915|2,4,1,225977704,225977753,93566208,93566257|2,4,1,225977040,225977089,93566865,93566914|2,4,1,225977173,225977222,93566827,93566876|2,4,1,225977693,225977742,93566210,93566259|2,4,1,225977642,225977691,93566209,93566258|2,4,1,225977106,225977155,93566691,93566740|2,4,1,225977735,225977784,93566266,93566315|2,4,1,225977793,225977842,93566103,93566152|2,4,1,225978088,225978137,93565892,93565941|2,4,1,225978085,225978134,93565851,93565900|2,4,1,225977384,225977433,93566507,93566556|2,4,1,225977586,225977635,93566265,93566314|2,4,1,225977841,225977890,93566150,93566199|2,4,1,225977131,225977180,93566872,93566921|2,4,1,225978090,225978139,93565900,93565949|2,4,1,225977245,225977294,93566654,93566703|2,4,1,225977175,225977224,93566821,93566870|2,4,1,225976986,225977035,93567069,93567118|2,4,1,225977078,225977127,93566913,93566962|2,4,1,225976948,225976997,93567068,93567117|2,4,1,225977082,225977131,93566913,93566962|2,4,1,225977178,225977227,93566819,93566868|2,4,1,225977009,225977058,93566938,93566987|2,4,1,225977288,225977337,93566623,93566672|2,4,1,225977840,225977889,93566123,93566172|2,4,1,225977186,225977235,93566693,93566742|2,4,1,225977621,225977670,93566270,93566319|2,4,1,225977676,225977725,93566266,93566315|2,4,1,225977030,225977079,93566861,93566910|2,4,1,225977823,225977872,93566075,93566124|2,4,1,225977225,225977274,93566649,93566698|2,4,1,225976982,225977031,93567029,93567078|2,4,1,225977634,225977683,93566267,93566316|2,4,1,225977809,225977858,93566077,93566126|2,4,1,225977660,225977709,93566266,93566315|2,4,1,225978057,225978106,93565915,93565964|2,4,1,225977291,225977340,93566818,93566867|2,4,1,225977111,225977160,93566862,93566911|2,4,1,225977128,225977177,93566874,93566923|2,4,1,225977931,225977980,93565948,93565997|2,4,1,225977532,225977581,93566267,93566316|2,4,1,225977005,225977054,93566900,93566949|2,4,1,225977711,225977760,93566207,93566256|2,4,1,225977987,225978036,93566100,93566149|2,4,1,225977180,225977229,93566691,93566740|2,4,1,225977661,225977710,93566266,93566315|2,4,1,225977681,225977730,93566207,93566256|2,4,1,225977701,225977750,93566206,93566255|2,4,1,225978044,225978093,93565850,93565899|2,4,1,225977880,225977929,93566114,93566163|2,4,1,225977992,225978041,93566010,93566059|2,4,1,225977823,225977872,93566077,93566126|2,4,1,225977227,225977276,93566650,93566699|2,4,1,225976948,225976997,93567117,93567166|2,4,1,225976966,225977015,93566959,93567008|2,4,1,225977034,225977083,93566866,93566915|2,4,1,225976986,225977035,93567008,93567057|2,4,1,225977987,225978036,93566010,93566059|2,4,1,225976985,225977034,93566992,93567041|2,4,1,225977813,225977862,93566102,93566151|2,4,1,225977252,225977301,93566819,93566868|2,4,1,225977677,225977726,93566104,93566153|2,4,1,225977828,225977877,93566211,93566260|2,4,1,225977300,225977349,93566635,93566684|2,4,1,225976953,225977002,93567089,93567138|2,4,1,225976996,225977045,93567060,93567109|2,4,1,225976985,225977034,93567036,93567085|2,4,1,225977081,225977130,93566968,93567017|2,4,1,225976985,225977034,93567078,93567127|2,4,1,225977011,225977060,93566865,93566914|2,4,1,225977438,225977487,93566503,93566552|2,4,1,225977027,225977076,93566957,93567006|2,4,1,225977252,225977301,93566717,93566766|2,4,1,225977393,225977442,93566504,93566553|2,4,1,225977953,225978002,93565947,93565996|2,4,1,225978075,225978124,93565937,93565986|2,4,1,225976901,225976950,93566959,93567008|2,4,1,225977004,225977053,93566861,93566910|2,4,1,225978089,225978138,93565942,93565991|2,4,1,225977698,225977747,93566282,93566331|2,4,1,225977753,225977802,93566249,93566298|2,4,1,225976986,225977035,93566992,93567041|2,4,1,225977082,225977131,93566925,93566974|2,4,1,225976946,225976995,93567073,93567122|2,4,1,225977048,225977097,93567039,93567088|2,4,1,225977841,225977890,93566120,93566169|2,4,1,225978086,225978135,93565915,93565964|2,4,1,225977981,225978030,93566092,93566141|2,4,1,225977911,225977960,93566060,93566109|2,4,1,225977978,225978027,93565852,93565901|2,4,1,225976948,225976997,93567060,93567109|2,4,1,225977807,225977856,93566102,93566151|9,2,1,225965668,225965717,93567099,93567148|9,3,1,225971000,225971049,93566999,93567048|9,3,1,225971000,225971049,93567036,93567085|9,4,1,225971022,225971071,93566998,93567047	MCF_v_2_00149	CACGATGCCGCAGTACCAGACCTGGGAGGAGTTCAGCCGCGCTGCCGAGA|TGAGGCCTTGCTTCTCTTTACTTTTCCACTCTAGGCCACGATGCCGCAGT|CTCTCTGAAACATGCCAAAATTCATATAGCTAAGGGAACTTACCATGCTA|CTTCATTTCATTCTTGAGGAATCAACATTACATTTAGGTGGTGAAATACA|GAATGGAATGATGATCACTGTGCTATAATGTACTGAAACCACCATATTAC|CTCCAGTTTCTAAGACAGATGCATTTCTTGTTCAATTTCCAAAAGTAAAT|CCTAAATGTAATGTTGATTCCTCAAGAATGAAATGAAGGCACTACATTGA|TCTCGGCAGCGCGGCTGAACTCCTCCCAGGTCTGGTACTGCGGCATCGTG|TGCCGCAGTACCAGACCTGGGAGGAGTTCAGCCGCGCTGCCGAGAAGCTT|AGATTGAGAAATTCCACAGTCAACTAATGCGACTTATGGTAGCCAAGGAG|AGAGAAACAATTACATGTTTTACCTAACATCAAATAATCTCCAGTTTCTA|CAACACTTTCTCTAATTCAAAAGATATTTACTTCCTAAGTACACGACAAA|GGGCTATGGATTAGTTTGAACTGTCAAATCCTTGCATACTTCTGTGACAC|GTTGGGCCGGGTTCTGAGGCCTTGCTTCTCTTTACTTTTCCACTCTAGGC|GGTTTCAGTACATTATAGCACAGTGATCATCATTCCATTCATACACTCAA|AACAGACCAAGCTCAAGATGTAAAGAAGATTGAGAAATTCCACAGTCAAC|CGCCAGAGAAACAATTACATGTTTTACCTAACATCAAATAATCTCCAGTT|ATTCCAATTACCATATTTTATATTTATTGGTCACAACAGCATACATTTTA|CAGACCTGGGAGGAGTTCAGCCGCGCTGCCGAGAAGCTTTACCTCGCTGA|CGTACTTCTAGTTTACTGGAAAACATAACAGTTGTGACAGTCACACCTAA|TTTGAAATGAAGACTTTGTCGTGTACTTAGGAAGTAAATATCTTTTGAAT|CCCACTTAGTTACATAAAGTACTTTCTGTCCCAACACTTTCTCTAATTCA|AGTTTTCAGTGATCAGAAGCAGCAGTTATTTGAGTGTATGAATGGAATGA|GCTTGTTGAGCAATGACTTTGAATCTAGTTTTCAGTGATCAGAAGCAGCA|GGAATTAACTCCACACCATAGTATGCATTGTTATACATACTGTGTACCTA|TTGTTGGGCCGGGTTCTGAGGCCTTGCTTCTCTTTACTTTTCCACTCTAG|TGCAAATGTTTTCAGTTAGAAAGCCTTTATTTACTTTTGGAAATTGAACA|AGCGAGGTAAAGCTTCTCGGCAGCGCGGCTGAACTCCTCCCCGGTCTGGT|CCCTTCTGAGAAACTACAGATGGAAAATATGTAGTAAATATTTCTGTAAT|CCCGGACGTAGGTAGTTTGTTGGGCCGGGTTCTGAGGCCTTGCTTCTCTT|CCCCTGCCCATTTTCTGTCTTTAATTAACCAAGGTGTTAGGTGTGACTGT|AGCATTTTAGCATGGTAAGTTCCCTTAGCTATATGAATTTTGGCATGTTT|AGAAGATTGAGAAATTCCACAGTCAACTAATGCGACTTATGGTAGCCAAG|CTGGAGTGGAAAAGTAAAGAGAAGCAAGGCCTCAGAACCCGGCCCAACAA|ATTTAAACTACCTGTTAATATAAGGGATTTGTAGTATCAGCTTGTTGAGC|AGCGAGGTAAAGCTTCTCGGCAGCGCGGCTGAACTCCTCCCAGGTCTGGT|ATTTAAACTACCTGTTAATATAAGGGATTTGTAGTATCAGCTTGTTGAGC|CGACTCCCGGACGTAGGTAGTTTGTTGGGCCGGGTTCTGAGGCCTTGCTT|GCTAGGGATGCAAATGTTTTCAGTTAGAAAGCCTTTATTTACTTTTGGAA|AGGCTTTCTAACTGAAAACATTTGCATCCCTAGCTCTCTAAAGTAATTAA|AAACAGACCAACCTCAAGATGTAAAGAAGATTGAGAAATTCCACAGTCAA|TCCATGGTAACATTGCGGGCTTCCTTGGCTACCATAAGTCGCATTAGTTG|CAGGGGTGTCACAGAAGTATGCAAGGATTTGACAGTTCAAACTAATCCAT|ATTGAAATATGTTTTGTATAAATTTGTCATGTTGAACAGCATTTTAGCAT|CTTCATTTCATTCTTGAGGAATCAACATTACATTTAGGTGGTGAAATACA|ATTAACAGGTAGTTTAAATGTGGAAATAAGGCAAAGCATACTTGTTAGTC|GTCAGCGAGGTAAAGCTTCTCGGCAGCGCGGCTGAACTCCTCCCAGGTCT|GTTTTCAGTTAGAAAGCCTTTATTTACTTTTGGAAATTGAACAAGAAATG|ATTTTCTGTCTTTAATTAACCAAGGTGTTAGGTGTGACTGTCACAACTGT|GTAGTATCAGCTTGTTGAGCAATGACTTTGAATCTAGTTTTCAGTGATCA|TGGGCTTCCTTGGCTACCATAAGTCGCATTAGTTGACTGTGGAATTTCTC|CCCGGACGTAGGTAGTTTGTTGGGCCGGGTTCTGAGGCCTTGCTTCTCTT|CCCTAGCTCTCTAAAGTAATTAAAAAGAAAATTACAAAAAATGACCTCTA|GGAGTTAATTCCAATTACCATATTTTATATTTATTGGTCACAACAGCATA|GGTAGCCAAGGAAGCCCGCAATGTTACCATGGAAACTGAGTGAATGGTTT|GGCAGGGGTGTCACAGAAGTATGCAAGGATTTGACAGTTCAAACTAATCC|AGCCCACTTAGTTACATAAAGTACTTTCTGTCCCAACACTTTCTCTAATT|GAGAAATTCCACAGTCAACTAATGCGACTTATGGTAGCCAAGGAAGCACA|GTGGTTTCAGTACATTATAGCACAGTGATCATCATTCCATTCATACACTC|GTTCTGAGGCCTTGCTTCTCTTTACTTTTCCACTCTAGGCCACGATGCCG|CTCCCGGACGTAGGTAGTTTGTTGGGCCGGGTTCTGAGGCCTTGCTTCTC|GTAGTTTGTTGGGCCGGGTTCTGAGGCCTTGCTTCTCTTTACTTTTCCCC|GTTTGTTGGGCCGGGTTCTGAGGCCTTGCTTCTCTTTACTTTTCCACTCT|GTGGAATTTCTCAATCTTCTTTACATCTTGAGCTTGGTCTGTTTTATACA|CGCAATGTTACCATGGAAACTGAGTGAATGGTTTGAAATGAAGACTTTGT|GCCGCAGTACCAGACCTGGGAGGAGTTCAGCCGCGCTGCCGAGAAGCTTT|TGGAATGATGATCACTGTGCTATAATGTACTGAAACCACCATATTACAGA|TTTTCAGTGATCAGAAGCAGCAGTTATTTGAGTGTATGAACGGAATGATG|GTGGAAATAAGGCAAAGCATACTTGTTAGTCACAATTACTTTCAGATATA|GCCAGAGAAACAATTACATGTTTTACCTAACATCAAATAATCTCCAGTTT|CTGGTGCTGCGGCATCGTGGCCTAGAGTGGAAAAGTAAAGAGAAGCAAGG|GTCAACTAATGCGACTTATGGTAGCCAAGGAAGCCCGCAATGTTACCATG|ACTGAAACCACCATATTACAGAAATATTTACTACATATTTTCCATCTGTA|CTTTGAATCTAGTTTTCAGTGATCAGAAGCAGCAGTTATTTGAGTGTATG|ATTTTCTGTCTTTAATTAACCAAGGTGTTAGGTGTGACTGTCACAACTGT|GTTAATATAAGGGATTTGTAGTATCAGCTTGTTGAGCAATGACTTTGAAT|CTGAACTCCTCCCAGGTCTGGTACTGCGGCATCGTGGCCTAGAGTGGAAA|CTTTGAATCTAGTTTTCAGTGATCAGAAGCAGCAGTTATTTGAGTGTATG|GCTCTCTAAAGTAATTAAAAAGAAAATTACAAAAAATGACCTCTAAGCTT|GGAGTTCAGCCGCGCTGCCGAGAAGCTTTACCTCGCTGACCCTATGAAGG|GCTTCCTAAGTACACGACAAAGTCTTCATTTCAAACCATTCACTCAGTTT|ATCAGAAGCAGCAGTTATTTGAGTGTATGAATGGAATGATGATCACTGTG|GGCTGAACTCCTCCCAGGTCTGGTACTGCGGCATCGTGGCCTAGAGTGGA|CGGGCTTCCTTGGCTACCATAAGTCGCATTAGTTGACTGTGGAATTTCTC|GCCTTGCTTCTCTTTACTTTTCCACTCTAGGCCACGATGCCGCAGTACCA|GCGGGCTTCCTTGGCTACCATAAGTCGCATTAGTTGACTGTGGAATTTCT|GTTTCCATGGTAACATTGCGGGCTTCCTTGGCTACCATAAGTCGCATTAG|GCATTTTAGCATGGTAAGTTCCCTTAGCTATATGAATTTTGGCATGTTTC|CCACAGTCAACTCATGCGACTTATGGTAGCCAAGGAAGCCCGCAATGTTA|AGAAGATTGAGAAATTCCACAGTCAACTAATGCGACTTATGGTAGCCAAG|GCCAAGGAAGCCCGCAATGTTACCATGGAAACTGAGTGAATGGTTTGAAA|CCTTGCTTCTCTTTACTTTTCCACTCTAGGCCACGATGCCGCAGTACCAG|TTCTGAACAGCCCACTTAGTTACATAAAGTACTTTCTGTCCCAACACTTT|GTTTTACCTAACATCAAATAATCTCCAGTTTCTAAGACAGATGCATTTCT|GCCCACTTAGTTACATAAAGTACTTTCTGTCCCAACACTTTCTCTAATTC|CTGGTACTGCGGCATCGTGGCCTAGAGTGGAAAAGTAAAGAGAAGCAAGG|CTAGTTTTCAGTGATCAGAAGCAGCAGTTATTTGAGTGTATGAATGGAAT|CTTCTGAGAAACTACAGATGGAAAATATGTAGTAAATATTTCTGTAATAT|CTCCCGGACGTAGGTAGTTTGTTGGGCCGGGTTCTGAGGCCTTGCTTCTC|GTGGTTCTCAAATATAGGCATTCTGATGGGAACTTGTGTGTTAAAGTAAC|GTTACTTTAACACACAAGTTCCCATCAGAATGCCTATATTTGAGAACCAC|GTTTGAAATGAAGACTTTGTCGTGTACTTAGGAAGTAAATATCTTTTGAA|AAACAGACCAAGCTCAAGATGTAAAGAAGATTGAGAAATTCCACAGTCAA|CCATTTTGTCAGATCCATGTATTTTGGAGCATAAAATGTATGCTGTTGTG|ATGGAATGATGATCACTGTGCTATAATGTACTGAAACCACCATATTACAG|TGGGACTCGCGTCGGTTGGCGACTCCCGGACGTAGGTAGTTTGTTGGGCC|CATCATTCCATTCATACACTCAAATAACTGCTGCTTCTGATCACTGAAAA|CATTAAATGTAACCATTTTGTCAGATCCATGTATTTTGGAGCATAAAATG|CAGAGAAACAATTACATGTTTTACCTAACATCAAATAATCTCCAGTTTCT|GCCCTTCTGAGAAACTACAGATGGAAAATATGTAGTAAATATTTCTGTAA|TGTCAAATCCTTGCATACTTCTGTGNCACCCCTGCCCATTTTCTGTCTTT|CAAGGAAGCCCGCAATGTTACCATGGAAACTGAGTGAATGGTTTGAAATG|CAGCGAGGTAAAGCTTCACGGCAGCGCGGCTGAACTCCTCCCAGGTCTGG|CTTGGGGCTGCTGGGACTCGCGTCGGTTGGCGACTCCCGGACGTAGGTAG|CTCTGAAACATGCCAAAATTCATATAGCTAAGGGAACTTACCATGCTAAA|GGGCTTCCTTGGCTACCATAAGTCGCATTAGTTGACTGTGGAATTTCTCA|GGGTAAAGCTTCTCGGCAGCGCGGCTGAACTCCTCCCAGGTCTGGTACTG|CCCAACACTTTCTCTAATTCAAAAGATATTTACTTCCTAAGTACACGACA|GTTTGGTGTATAAAACAGACCAAGCTCAAGATGTAAAGAAGATTGAGAAA|GAAGCAGCAGTTATTTGAGTGTATGAATGGAATGATGATCACTGTGCTAT|CTAAATGTAATGTTGATTCCTCAAGAATGAAATGAAGGCACTACATTGAA|GTTTTCAGTGATCAGAAGCAGCAGTTATTTGAGTGTATGAATGGAATGAT|GGGCTTCCTTGGCTACCATAAGTCGCATTAGTTGACTGTGGAATTTCTCA|AGAAGATTGAGAAATTCCACAGTCAACTAATGCGACTTATGGTAGCCAAG|CGTCCCAACACTTTCTCTAATTCAAAAGATATTTACTTCCTAAGTACACG|GGAAACTTGAGTGCAATTTCCCTAGTACGACCTCCAAGGAGAATAGAGCA|GTCCCAACACTTTCTCTAATTCAAAAGATATTTACTTCCTAAGTACACGA|TAGCAGTGTAGTCTCAATTATATCTGAAAGTAATTGTGACTAACAAGTAT|CTTCATTTCATTCTTGAGGAATCAACATTACATTTAGGTGGTGAAATACA|GGGGGTGTCACAGAAGTATGCAAGGATTTGACAGTTCAAACTAATCCATA|AGCGAGGTAAAGCTTCTCGGCAGCGCGGCTGAACTCCTCCCAGGTCTGGT|AACAGACCAAGCTCAAGATGTAAAGAAGATTGAGAAATTCCACAGTCAAC|CAGGTCTGGTACTGCGGCATCGTGGCCTAGAGTGGAAAAGTAAAGAGAAG|GTTCAGCCGCGCTGCCGAGAAGCTTTACCTCGCTGACCCTATGAAGGCAA|CTAAAGTAATTAAAAAGAAAATTACAAAAAATGACCTCTAAGCTTCTGAA|CTCTGAAACATGCCAAAATTCATATAGCTAAGGGAACTTACCATGCTAAA|GCGAGGTAAAGCTTCTCGGCAGCGCGGCTGAACTCCTCCCAGGTCTGGTA|GCGAGGTAAAGCTTCTCGGCAGCGCGGCTGAACTCCTCCCAGGTCTGGTA|GTTTGTTGGGCCGGGTTCTGAGGCCTTGCTTCTCTTTACTTTTCCACTCT|TCCCGGACGTAGGTAGTTTGTTGGGCCGGGTTCTGAGGCCTTGCTTCTCT|ATTATGTATAGCAGTGTAGTCTCAATTATATCTGAAAGTAATTGTGACTA|CTTGGGGCTGCTGGGACTCGCGTCGGTTGGCGACTCCCGGACGTAGGTAG|GCGGGCTTCCTTGGCTACCATAAGTCGCATTAGTTGACTGTGGAATTTCT|GGAACTTACCATGCTAAAATGCTGTTCAACATGACAAATTTATACAAAAC|CTCTAAGCTTCTGAACAGCCCACTTAGTTACATAAAGTACTTTCTGTCCC|GTTCTGAGGCCTTGCTTCTCTTTACTTTTCCACTCTAGGCCACGATGCCG|TCCCGGACGTAGGTAGTTTGTTGGGCCGGGTTCTGAGGCCTTGCTTCTCT|GTGAATGGTTTGAAATGAAGACTTTGTCGTGTACTTAGGAAGTAAATATC|GTAGTTTCTCAGAAGGGCTATGGATTAGTTTGAACTGTCAAATCCTTGCA|GTTTGTTGGGCCGGGTTCTGAGGCCTTGCTTCTCTTTACTTTTCCACTCT|CGGCTGAACTCCTCCCAGGTCTGGTACTGCGGCATCGTGGCCTAGAGTGG|GGCCTAGAGTGGAAAAGTAAAGAGAAGCAAGGCCTCAGAACCCGGCCCAA|ATCTCTCTGAAACATGCCAAAATTCATATAGCTAAGGGAACTTACCATGC|CTAGGCCACGATGCCGCAGCACCAGACCTGGGAGGAGTTCAGCCACGCTG|CTCTCCTCCCAGGTCTGGTACTGCGGCATCGTGGCCTAGAGTGGAAAAGT|GGAATGATGATCACTGTGCTATAATGTACTGAAACCACCATATTACAGAA|CCATGGTAACATTGCGGGCTTCCTTGGCTACCATAAGTCGCATTAGTTGA|GTTCTGAGGCCTTGCTTCTCTTTACTTTTCCACTCTAGGCCACGATGCCG|GGAAGCCCGCAATGTTACCATGGAAACTGAGTGAATGGTTTGAAATGAAG|AATGTTGATTCCTCAAGAATGAAATGAAGGCACTACATTGAAATATGTTT|TTTGTATTTCACCACCTAAATGTAATGTTGATTCCTCAAGAATGAAATGA|CCTTGGCTACCATAAGTCGCATTAGTTGACTGTGGAATTTCTCAATCTTC|GTTTGTTGGGCCGGGTTCTGAGGCCTTGCTTCTCTTTACTTTTCCACTCT|GCCTTGCTTCTCTTTACTTTTCCACTCTAGGCCACGATGCCGCAGTACCA|GTGGAATTTCTCAATCTTCTTTACATCTTGAGCTTGGTCTGTTTTATACA|GGTCAGCGAGGTAAAGCTTCTCGGCAGCGCGGCTGAACTCCTCCCAGGTC|GTCACAGAAGTATGCAAGGATTTGACAGTTCAAACTAATCCATAGCCCTT|GTGGAATTTCTCAATCTTCTTTACATCTTGAGCTTGGTCTGTTTTATACA|GTTTTCAGTGATCAGAAGCAGCAGTTATTTGAGTGTATGAATGGAATGAT|ATTTTGTCAGATCCATGTATTTTGGAGCATAAAATGTATGCTGTTGTGAA|GTATAAAACAGACCAAGCTCAAGATGTAAAGAAGATTGAGAAATTCCACA|GCCATAAGTCGCATTAGTTGACTGTGGAATTTCTCAATCTTCTTTACATC|GTAATTTGAAAATGAGATATTAGGAAAAACCAATTCTTCTTAAATTTAGT|GTAGTTTGTTGGGCCGGGTTCTGAGGCCTTGCTTCTCTTTACTTTTCCAC|CGCGGCTGAACTCCTCCCAGGTCTGGTACTGCGGCATCGTGGCCTAGAGT|GCTGAACTCCTCCCAGGTCTGGTACTGCGGCATCGTGGCCTAGAGTGGAA|GTTTTGTATAAATTTGTCATGTTGAACAGCATTTTAGCATGGTAAGTTCC|ATCAGCTTGTTGAGCAATGACTTTGAATCTAGTTTTCAGTGATCAGAAGC|GTGCCTTCATTTCATTCTTGAGGAATCAACATTACATTTAGGTGGTGAAA|GGAAAAACCAATTCTTCTTAAATTTAGTTCATCTTTCTTTAAAAGAACAT|CTTTTGGAAATTGAACAAGAAATGCATCTGTCTTAGAAACTGGAGATTAT|CTCTCTGAAACATGCCAAAATTCATNTAGCTAAGGGAACTTACCATGCTA|CCTTTATTTACTTTTGGAAATTGAACAAGAAATGCATCTGTCTTAGAAAC|CAAATATAGGCATTCTGATGGGAACTTGTGAGTTAAAGTAACAGATGATT|CCACATTTAAACTACCTGTTAATATAAGGGATTTGTAGTATCAGCTTGTT|CTCGGCAGCGCGGCTGAACTCCTCCCAGGTCTGGTACTGCGGCATCGTGA|CAAGATGTAAAGAAGATTGAGAAATTCCACAGTCAACTAATGCGACTTAT|AATGATGATCACTGTGCTATAATGTACTGAAACCACCATATTACAGAAAT|CCGAGGTAAAGCTTCTCGGCAGCGCGGCTGAACTCCTCCCAGGTCTGGTA|AGCGAGGTAAAGCTTCTCGGCAGCGCGGCTGAACTCCTCCCAGGTCTGGT|CTGGGAGGAGTTCAGCCGCGCTGCCGAGAAGCTTTACCTCGCTGACCCTA|CTCCCGGACGTAGGTAGTTCGTTGGGCCGGGTTCTGAGGCCTTGCTTCTC|GGTGGTTTCAGTACATTATAGCACAGTGATCATCATTCCATTCATACACT|AAACAGACCAAGCTCAAGATGTAAAGAAGATTGAGAAATTCCACAGTCAA|TCGTACTTCTAGTTTACTGGAAAACATAACAGTTGTGACAGTCACACCTA|TCGCATTAGTTGACTGTGGAATTTCTCAATCTTCTTTACATCTTGAGCTT|GGGATGCAAATGTTTTCAGTTAGAAAGCCTTTATTTACTTTTGGAAATTG|GCGAGGTAAAGCTTCTCGGCAGCGCGGCTGAACTCCTCCCAGGTCTGGTA|CAGGTCTGGTACTACGGCATCGTGGCCTAGAGTGGAAAAGTAAAGAGAAG|CATCCCTAGCTCTCTAAAGTAATTAAAAAGAAAATTACAAAAAATGACCT|CACACCTAACACCTTGGTTAATTAAAGACAGAAAATGGGCAGGGGTGTCA|GTGCCTTCATTTCATTCTTGAGGAATCAACATTACATTTAGGTGGTGAAA|GCCTTCATTTCATTCTTGAGGAATCAACATTACATTTAGGTGGTGAAATA|CGGGTTCTGAGGCCTTGCTTCTCTTTACTTTTCCACTCTAGGCCACGATG|CTGGGACTCGCGTCGGTTGGCGACTNCCGGACGTAGGTAGTTTGTTGGGC|CTCCAGTTTCTAAGACAGATGCATTTCTTGTTCAATTTCCAAAAGTAAAT|CGCGGCTGAACTCCTCCCAGGTCTGGTACTGCGGCATCGTGGCCTAGAGT|TGGGCCGGGTTCTGAGGCCTTGCTTCTCTTTACTTTTCCACTCTAGGCCA|AATTTGTATCAGTAATTTGAAAATGAGATATTAGGAAAAACCAATTCTTC|GGCACGTGTGGTTCTCAAATATAGGCATTCTGATGGGAACTTGTGTGTTA|GTTTCTCAGAAGGGCTATGGATTAGTTTGAACTGTCAAATCCTTGCATAC|CAAATATAATTATCAAATATCGTACTTCTAGTTTACTGGAAAACATAACA|CGGGCTTCCTTAGCTACCATAAGTCGCATTAGTTGACTGTGGAATTTCTC|TTTTCCACTCTAGGCCACGATGCCGCAGTACCAGACCTGGGAGGAGTTCA|TGCAAATGTTTTCAGTTAGAAAGCCTTTATTTACTTTTGGAAATTGAACA|CGGGCTTCCTTGGCTACCATAAGTCGCATTAGTTGACTGTGGAATTTCTC|TGGTTAATTAAAGACAGAAAATGGGCAGGGGTGTCACAGAAGTATGCAAG|GGTTTCAGTACATTATAGCACAGTGATCATCATTCCATTCATACACTCAA|CCGCAATGTTACCATGGAAACTGAGTGAATGGTTTGAAATGAAGACTTTG|TTTGATAATTATATTTGTATTTCACCACCTAAATGTAATGTTGATTCCTC|TCCCAGGTCTGGTACTGCGGCATCGTGGCCTAGAGTGGAAAAGTAAAGAG|CAGCGAGGTAAAGCTTCTCGGCAGCGCGGCTGAACTCCTCCCAGGTCTGG|CTTGGGGCTGCTGGGACTCGCGTCGGTTGGCGACTCCCGGACGTAGGTAG|CAGTTTCTAAGACAGATGCATTTCTTGTTCAATTTCCAAAAGTAAATAAA|CAAGCTGATACTACAAATCCCTTATGTTAACAGGTAGTTTAAATGTGGAA|CCAACACTTTCTCTAATTCAAAAGATATTTACTTCCTAAGTACACGACAA|GGGCTTCCTTGGCTACCATAAGTCGCATTAGTTGACTGTGGAATTTCTCA|GGATGCAAATGTTTTCAGTTAGAAAGCCTTTATTTACTTTTGGAAATTGA|CGGGCTTCCTTGGCTACCATAAGTCGCATTAGTTGACTGTGGAATTTCTC|GACAAAATGGTTACATTTAATGTTCTTTTAAAGAAAGATGAACTAAATTT|CTCTAAGCTTCTGAACAGCCCACTTAGTTACATAAAGTACTTTCTGTCCC|TTCCACATTTAAACTACCTGTTAATATAAGGGATTTGTAGTATCAGCTTG|CCATGGTAACATTGCGGGCTTCCTTGGCTACCATAAGTCGCATTAGTTGA|GTTTTGTATAAATTTGTCATGTTGAACAGCATTTTAGCATGGTAAGTTCC|AGCGGGCTTCCTTGGCTACCATAAGTCGCATTAGTTGACTGTGGAATTTC|GCCCGCAATGTTACCATGGAAACTGAGTGAATGGTTTGAAATGAAGACTT|GTTTTCAGTGATCAGAAGCAGCAGTTATTTGAGTGTATGAATGGAATGAT|GGCCTTGCTTCTCTTTACTTTTCCACTCTAGGCCACGATGCCGCAGTACC|GTTACCATGGAAACTGAGTGAATGGTTTGAAATGAAGACTTTGTCGTGTA|CCCTAGCTCTCTAAAGTAATTAAAAAGAAAATTACAAAAAATGACCTCTA|GTAGTTTGTTGGGCCGGGTTCTGAGGCCTTGCTTCTCTTTACTTTTCCAC|GTTGGGCCGGGTTCTGAGGCCTTGCTTCTCTTTACTTTTCCACTCTAGGC|GGCCGGGTTCTGAGGCCTTGCTTCTCTTTACTTTTCCACTCTAGGCCACG|ATCATCTGTTACTTTAACACACAAGTTCCCATCAGAATGCCTATATTTGA|CTTTGAATCTAGTTTTCAGTGATCAGAAGCAGCAGTTATTTGAGTGTATG|CGACTCCCGGACGTAGGTAGTTTGTTGGGCCGGGTTCTGAGGCCTTGCTT|CTTCATAGGGTCAGCGAGGTAAAGCTTCTCGGCAGCGCGGCTGAACTCCT|AAACTACCTGTTAATATAAGGGATTTGTAGTATCAGCTTGTTGAGCAATG|CTTTTGAATTAGAGAAAGTGTTGGGACAGAAAGTACTTTATGTAACTAAG|GGCACGTGTGGTTCTCAAATATAGGCATTCTGATGGGAACTTGTGTGTTA|CTGAACTCCTCCCAGGTCTGGTACTGCGGCATCGTGGCCTAGAGTGGAAA|GGTGGTTTCAGTACATTATAGCACAGTGATCATCATTCCATTCATACACT|GAAATATTTACTACATATTTTCCATCTGTAGTTTCTCAGAAGGGCTATGG|CAGCGAGGTAAAGCTTCTCGGCAGCGCGGCTGAACTCCTCCCAGGTCTGG|CTCTCTGAAACATGCCAAAATTCATATAGCTAAGGGAACTTACCATGCTA|GTCGGCGAGGTAAAGCTTCTCGGCAGCGCGGCTGAACTCCTCCCAGGTCT|TCTGAAACATGCCAAAATTCATATAGCTAAGGGAACTTACCATGCTAAAA|CCAATTCTTCTTAAATTTAGTTCATCTTTCTTTAAAAGAACATTAAATGT|CCCGGACGTAGGTAGTTTGTTGGGCCGGGTTCTGAGGCCTTGCTTCTCTT|CTGGGAGGAGTTCAGCCGCGCTGCCGAGAAGCTTTACCTCGCTGACCCTA|ATTATATCTGAGAGTAATTGTGACTAACAAGTATGCTTTGCCTTATTTCC|GGCGGGGGTGTCACAGAAGTATGCAAGGATTTGACAGTTCAAACTAATCC|GGTAGTTTGTTGGGCCGGGCTCTGAGGCCTTGCTTCTCTTTACTTTTCCA|GTTCTGAGGTCTTGCTTCTCTTTACTTTTCCACCCTAGGCCACGCTGTTG|GGCCTCTAAGCTTCTGAACAGCCCACTTAGTTACATAAAGTACTTTCTGT|ATCTCTCTGAAACATGCCAAAATTCATATAGCTAAGGGAACTTACCATGC|AGCCTTTATTTACTTTTGGAAATTGAACAAGAAATGCATCTGTCTTAGAA|ATCCCTAGCTCTCTAAAGTAATTAAAAAGAAAATTACAAAAAATGACCTC|CGGGCTTCCTTGGCTACCATAAGTCGCATTAGTTGACTGTGGAATTTCTC|GTACTGCGGCATCGTGGCCTAGAGTGGAAAAGTAAAGAGAAGCAAGGCCT|AACACTTTCTCTAATTCAAAAGATATTTACTTCCTAAGTACACGACAAAG|GTGGAATTTCTCAATCTTCTTTACATCTTGAGCTTGGTCTGTTTTATACA|TCCCAACACTTTCTCTAATTCAAAAGATATTTACTTCCTAAGTACACGAC|CCTGGGAGGAGTTCAGCCGCGCTGCCGAGAAGCTTTACCTCGCTGACCCT|CGCGTCCCTAGCTCTCTAAAGTAATTAAAAAGAAAATTACAAAAAATGAC|GCGACTTATGGTAGCCAAGGAAGCCCGCAATGTTACCATGGAAACTGAGA|CTTAGAAACTGGAGATTATTTGATGTTAGGTAAAACATGTAATTGTTTCT|GCAGGGGTGTCACAGAAGTATGCAAGGATTTGACAGTTCAAACTAATCCA|TTGTAATTTTCTTTTTAATTACTTTAGAGAGCTAGGGATGCAAATGTTTT|GGGAGGAGTTCAGCCGCGCTGCCGAGAAGCTTTACCTCGCTGACCCTATG|CTTTGCCTTATTTCCACATTTAAACTACCTGTTAATATAAGGGATTTGTA|GCTGCTTCTGATCACTGAAAACTAGATTCAAAGTCATTGCTCAACAAGCA|AGCCCGCAATGTTACCATGGAAACTGAGTGAATGGTTTGAAATGAAGACT|GTTTCTCAGAAGGGCTATGGATTAGTTTGAACTGTCAAATCCTTGCATAC|GCAAATGTTTTCAGTTAGAAAGCCTTTATTTACTTTTGGAAATTGAACAA|CGGCTGAACTCCTCCCAGGTCTGGTACTGCGGCATCGTGGCCTAGAGTGG|CTTCCTTGGCTACCATAAGTCGCATTAGTTGACTGTGGAATTTCTCAATC|CCACATTTAAACTACCTGTTAATATAAGGGATTTGTAGTATCAGCTTGTT|ATTTTCCATCTGTAGTTTCTCAGAAGGGCTATGGATTAGTTTGAACTGTC|AGGGATTTGTAGTATCAGCTTGTTGAGCAATGACTTTGAATCTAGTTTTC|AAGGGAACTTACCATGCTAAAATGCTGTTCAACATGACAAATTTATACAA|CAGAGAAACAATTACATGTTTTACCTAACATCAAATAATCTCCAGTTTCT|GCCCACTTAGTTACATAAAGTACTTTCTGTCCCAACACTTTCTCTAATTC|CTCTAAGCTTCTGAACAGCCCACTTAGTTACATAAAGTACTTTCTGTCCC|GTCACAACTGTTATGTTTTCCAGTAAACTAGAAGTACGATATTTGATAAT|GTATGCATTGTTATACATACTGTGTACCTAATTATGTATAGCAGTGTAGT|TAATGCGACTTATGGTAGCCAAGGAAGCCCGCAATGTTACCATGGAAACT|GTGATCAGAAGCAGCAGTTATTTGAGTGTATGAATGGAATGATGATCACT|CTTCATTTCATTCTTGAGGAATCAACATTACATTTAGGTGGTGAAATACA|CATTTTTTGTAATTTTCTTTTTAATTACTTTAGAGAGCTAGGGATGCAAA|CGGACGTAGGTAGTTTGTTGGGCCGGGTTCTGAGGCCTTGCTTCTCTTTA|GGGATTTGTAGTATCAGCTTGTTGAGCAATGACTTTGAATCTAGTTTTCA|GCTGCGGTATCGTGGCCTAGAGTGGAAAAGTAAAGAGAAGCAAGGCCTCA|GGCCTTGCTTCTCTTTACTTTTCCACTCTAGGCCACGATGCCGCAGTACC|GTTTGTTGGGCCGGGTTCTGAGGCCTTGCTTCTCTTTACTTTTCCACTCT|GTTGAGCAATGACTTTGAATCTAGTTTTCAGTGATCAGAAGCAGCAGTTA|CTGCATCCTCGACCTCCTGGGCTCAGGCGGTCCTCTTGCTTCAGCCTCCT|CTAGTTTTCAGTGATCAGAAGCAGCAGTTATTTGAGTGTATGAATGGAAT|ATTGAAATATGTTGTGTATAAATTTGTCATGTTGAACAGCATTTTAGCAT|CATCTGTTACTTTAACACACAAGTTCCCATCAGAATGCCTATATTTGAGA|CTGGGACTCGCGTCGGTTGGCGACTCCCGGACGTAGGTAGTTTGTTGGGC|GTCACACCTAACACCTTGGTTAATTAAAGACAGAAAATGGGCAGGGGTGT|AGTGCCTTCATTTCATTCTTGAGGAATCAACATTACATTTAGGTGGTGAA|CTCGGCAGCGCGGCTGAACTCCTCCCAGGTCTGGTACTGCGGCATCGTGG|GTTTCTCAGAAGGGCTATGGATTAGTTTGAACTGTCAAATCCTTGCATAC|AAATGTTTTCAGTTAGAAAGCCTTTATTTACTTTTGGAAATTGAACAAGA|GTGGAATTTCTCAATCTTCTTTACATCTTGAGCTTGGTCTGTTTTATACA|CTCAAGATGTAAAGAAGATTGAGAAATTCCACAGTCAACTAATGCGACTT|GGCCGGGTTCTGAGGCCTTGCTTCTCTTTACTTTTCCACTCTAGGCCACG|CGAAATGTTACCATGGAAACTGAGTGAATGGTTTGAAATGAAGACTTTGT|CGGGCTTCCTTGGCTACCATAAGTCGCATTAGTTGACTGTGGAATTTCTC|CTTCATTTCATTCTTGAGGAATCAACATTACATTTAGGTGGTGAAATACA|GGGCTTCCTTGGCTACCATAAGTCGCATTAGTTGACTGTGGAATTTCTCA|TCCATCTGTAGTTTCTCAGAAGGGCTATGGATTAGTTTGAACTGTCAAAT|CTCCAGTTTCTAAGACAGATGCATTTCTTGTTCAATTTCCAAAAGTAAAT|GCTTGTTGAGCAATGACTTTGAATCTAGTGTTCAGTGATCAGAAGCAGCA|CAGAAGTATGCAAGGATTTGACAGTTCAAACTAATCCATAGCCCTTCTGA|GGGTCAGCGAGGTAAAGCTTCTCGGCAGCGCGGCTGAACTCCTCCCAGGT|CCGGGTTCTGAGGCCTTGCTTCTCTTTACTTTTCCACTCTAGGCCACGAT|AGATTATTTGATGTTAGGTAAAACATGTAATTGTTTCTCTGGCAAATTTG|TGACTGTGGAATTTCTCAATCTTCTTTACATCTTGAGCTTGGTCTGTTTT|GGTTCTGAGGCCTTGCTTCTCTTTACTTTTCCACTCTAGGCCACGATGCC|GTAGTTTGTTGGGCCGGGTTCTGAGGCCTTGCTTCTCTTTACTTTTCCAC|GGTAACATTGCGGGCTTCCTTGGCTACCATAAGTCGCATTAGTTGACTGT|GGGCTTCCTTGGCTACCATAAGTCGCATTAGTTGACTGTGGAATTTCTCA|CCCAACACTTTCTCTAATTCAAAAGATATTTACTTCCTAAGTACACGACA|TGTTACTTTAACACACAAGTTCCCATCAGAATGCCTATATTTGAGAACCA|GGGCTTCCTTGGCTACCATAAGTCGCATTAGTTGACTGTGGAATTTCTCA|GACTTATGGTAGCCAAGGAAGCCCGCAATGTTACCATGGAAACTGAGTGA|ATTTTGTCAGATCCATGTATTTTGGAGCATAAAATGTATGCTGTTGTGAC|CTTCATTTCAAACCATTCACTCAGTTTCCATGGTAACATTGCGGGCTTCC|CTCCAGTTTCTAAGACAGATGCATTTCTTGTTCAATTTCCAAAAGTAAAT|GGCGACTCCCGGACGTAGGTAGTTTGTTGGGCCGGGTTCTGAGGCCTTGC|CTTAAATTTAGTTCATCTTTCTTTAAAAGAACATTAAATGTAACCATTTT|GTAAACTAGAAGTACGATATTTGATAATTATATTTGTATTTCACCACCTA|GCCAAAATTCATATAGCTAAGGGAACTTACCATGCTAAAATGCTGTTCAA|GTACCAGACCTGGGAGGAGTTCAGCCGCGCTGCCGAGAAGCTTTACCTCG|GTAGTTTGTTGGGCCGGGTTCTGAGGCCTTGCTTCTCTTTACTTTTCCAC|GTTTTATATAGTTAATATGTACTTCTAAAATTTCTGACAGTGTTTGGTGT|CTAATGCGACTTATGGTAGCCAAGGAAGCCCGCAATGTTACCATGGAAAC|CTTGGGGCTGCTGGGACTCGCGTCGGTTGGCGACTCCCGGACGTAGGTAG|CCTTGCTTCTCTTTACTTTTCCACTCTAGGCCACGATGCCGCAGTACCAG|TACTGATCTCTCTGAAACATGCCAAAATTCATATAGCTAAGGGAACTTAC|GTCTGGTACTGCGGCATCGTGGCCTAGAGTGGAAAAGTAAAGAGAAGCAA|CCCGGACGTAGGTAGTTTGTTGGGCCGGGTTCTGAGGCCTTGCTTCTCTT|TCTCTCTGAAACATGCCAAAATTCATATAGCTAAGGGAACTTACCATGCT|CCATTCATACACTCAAATAACTGCTGCTTCTGATCACTGAAAACTAGATT|TAAATATTTCTGTAATATGGTGGTTTCAGTACATTATAGCACAGTGATCA|CGGGCTTCCTTGGCTACCATAAGTCGCATTAGTTGACTGTGGAATTTCTC|GGCCGGGTTCTGAGGCCTTGCTTCTCTTTACTTTTCCACTCTAGGCCACG|CCCCAACACTTTCTCTAATTCAAAAGATATTTACTTCCTAAGTACACGAC|GGAATTTCTCAATCTTCTTTACATCTTGAGCTTGGTCTGTTTTATACACC|TTCCTAAGTACACGACAAAGTCTTCATTTCAAACCATTCACTCAGTTTCC|GGCAGGGGTGTCACAGAAGTATGCAAGGATTTGACAGTTCAAACTAATCC|AGGCATTCTGATGGGAACTTGTGTGTTAAAGTAACAGATGATTTAGTTTG|CTCTGAAACATGCCAAAATTCATATAGCTAAGGGAACTTACCATGCTAAA|TTCATTCTTGAGGAATCAACATTACATTTAGGTGGTGAAATACAAATATA|TAGTTTACTGGAAAACATAACAGTTGTGACAGTCCCACCTCAAACCCTGG|AATTATATTTGTATTTCACCACCTAAATGTAATGTTGATTCCTCAAGAAT|GTGGAATTTCTCAATCTTCTTTACATCTTGAGCTTGGTCTGTTTTATACA|ATATTTTCCATCTGTAGTTTCTCAGAAGGGCTATGGATTAGTTTGAACTG|GGCTGAACTCCTCCCAGGTCTGGTACTGCGGCATCGTGGCCTAGAGTGGA	GCTTGGTCTGTTTTATACACCAAACAAACTAAATCATCTGTTACTTTAAC|GTCAGCGAGGTAAAGCTTCTCGGCAGCGCGGCTGAACTCCTCCCAGGTCT|GTTTTGTATAAATTTGTCATGTTGAACAGCATTTTAGCATGGTAAGTTCC|CTGTTATGTTTTCCAGTAAACTAGAAGTACGATATTTGATAATTATATTT|GGTTAATTAAAGACAGAAAATGGGCAGGGGTGTCACAGAAGTATGCAAGG|AGAGAAAGTGTTGGGACAGAAAGTACTTTATGTAACTAAGTGGGCTGTTC|CTCTGAAACATGCCAAAATTCATATAGCTAAGGGAACCTACCATGCTAAA|GTTCTGAGGCCTTGCTTCTCTTTACTTTTCCACTCTAGGCCACGATGCCG|CACACGTGCCTTCATAGGGTCAGCGAGGTAAAGCTTCTCGGCAGCGCGGC|CCTTGGCTACCATAAGTCGCATTAGTTGACTGTGGAATTTCTCAATCTAG|GTTTTCAGTTAGAAAGCCTTTATTTACTTTTGGAAATTGAACAAGAAATG|AAGGAAGCCCGCAATGTTACCATGGAAACTGAGTGAATGGTTTGAAATGA|GGCAGGGGTGTCACAGAAGTATGCAAGGATTTGACAGTTCAAACTAATCC|CTGCCTTCATAGGGTCAGCGAGCTAAAGCTTCTCGGCAGCGCGGCCGAAC|AGCTTGTTGAGCAATGACTTTGAATCTAGTTTTCAGTGATCAGAAGCAGC|CAACACTTTCTCTAATTCAAAAGATATTTACTTCCTAAGTACACGACAAA|ATCTGTCTTAGAAACTGGAGATTATTTGATGTTAGGTAAAACATGTAATT|TAAAATGTATGCTGTTGTGACCAATAAATATAAAATATGGTAATTGGAAT|CCCATCAGAATGCCTATATTTGAGAACCACACGTGCCTTCATAGGGTCAG|TTCTGTGACACCCCTGCCCATTTTCTGTCTTTAATTAACCAAGGTGTTAG|CACTTAGTTACATAAAGTACTTTCTGTCCCAACACTTTCTCTAATTCAAA|AGTGAATGGTTTGAAATGAAGAATTTGCCGTGTACTTAGGAAGTAAATAT|GTTTCAGTACATTATAGCACAGTGATCATCATTCCATTCATACACTCAAA|GTGGTTTCAGTACATTATAGCACAGTGATCATCATTCCATTCATACACTC|TGCTGCTTCTGATCACTGAAAACTAGATTCAAAGTCATTGCTCAACAAGC|GTCAGCGAGGTAAAGCTTCTCGGCAGCGCGGCTGAACTCCTCCCCGGTCT|TCTCCAGTTTCTAAGACAGATGCATTTCTTGTTCAATTTCCAAAAGTAAA|CGACTCCCGGACGTAGGTAGTTTGTTGGGCCGGGTTCTGAGGCCTTGCTT|TGGAATGATGATCACTGTGCTATAATGTACTGAAACCACCATATTACAGA|GTAAAGAGAAGCAAGGCCTCAGAACCCGGCCCAACAAACTACCTACGTCC|TAGTTTACTGGAAAACATAACAGTTGTGACAGTCACACCTAACACCTTGG|CTCTGAAACATGCCAAAATTCATATAGCTAAGGGAACTTACCATGCTAAA|TGTCCCAACACTTTCTCTAATTCAAAAGATATTTACTTCCTAAGTACACG|CGACTCCCGGACGTAGGTAGTTTGTTGGGCCGGGTTCTGAGGCCTTGCTT|GTGGTTTCAGTACATTATAGCACAGTGATCATCATTCCATTCATACACTC|GGCCGGGTTCTGAGGCCTTGCTTCTCTTTACTTTTCCACTCTAGGCCACG|GCTGCTTCTGATCACTGAAAACTAGATTCAAAGTCATTGCTCAACAAGCT|GTTACTTTAACACACAAGTTCCCATCAGAATGCCTATATTTGAGAACCAC|GTTTCTAAGACAGATGCATTTCTTGTTCAATTTCCAAAAGTAAATAAAGG|TATCTTTTGAATTAGAGAAAGTGTTGGGACAGAAAGTACTTTATGTAACT|CGGGCTCCCTTGGCTACCATAAGTCGCATTAGTTGACTGTGGAATTTCTC|CTCGCTGACCCTATGAAGGCACGTGTGGTTCTCAAATATAGGCATTCTGA|CACCATATTACAGAAATATTTACTACATATTTTCCATCTGTAGTTTCTCA|CTCTCTGAAACATGCCAAAATTCATATAGCTAAGGGACCTTACCATGCTA|CCCTGCCCATTTTCTGTCTTTAATTAACCAAGGTGTTAGGTGTGACTGTC|CTGTGTACCTAATTATGTATAGCAGTGTAGTCTCAATTATATCTGAAAGT|GGGCCGGGTTCTGAGGCCTTGCTTCTCTTTACTTTTCCACTCTAGGCCAC|CTCCAGTTTCTAAGACAGATGCATTTCTTGTTCAATTTCCAAAAGTAAAT|GTGCCTTCATTTCATTCTTGAGGAATCAACATTACATTTAGGTGGTGAAA|CGGTGGTTTCAGTACATTATAGCACAGTGATCATCATTCCATTCATACAC|TGTTAAAGTAACAGATGATTTAGTTTGTTTGGTGTATAAAACAGACCAAG|GTGCCTATATTTGAGAACCACACGTGCCTTCATAGGGTCAGCGAGGTAAA|CTGAGTGAATGGTTTGAAATGAAGACTTTGTCGTGTACTTAGGAAGTAAA|GGAAAAACCAATTCTTCTTAAATTTAGTTCATCTTTCTTTAAAAGAACAT|CTGTCCCAACACTTTCTCTAATTCAAAAGATATTTACTTCCTAAGTACAC|ATGGATTAGTTTGAACTGTCAAATCCTTGCATACTTCTGTGACACCCCTG|GGAAGCCCGCAATGTTACCATGGAAACTGAGTGAATGGTTTGAAATGAAG|GCTTCCTTGGCTACCATAAGTCGCATTAGTTGACTGTGGAATTTCTTAGA|CAAGTATGCTTTGCCTTATTTCCACATTTAAACTACCTGTTAATATAAGG|GCCTTCATAGGGTCAGCGAGGTAAAGCTTCTCGGCAGCGCGGCTGAACTC|GGCTGAACTCCTCCCAGGTCTGGCACTGCGGCATCGTGGCCTAGAGTGGA|AGAATGCCTATATTTGAGAACCACACGTGCGTTCCTAGGGTCAGCGAGGT|CCTATATTTGAGAACCACACGTGCCTTCATAGGGTCAGCGAGGTAAAGCT|TGTTAAAGTAACAGATGATTTAGTTTGTTTGGTGTATAAAACAGACCAAG|CACTTTCTCTAATTCAAAAGATATTTACTTCCTAAGTACACGACAAAGTC|CATCTGTTACTTTAACACACAAGTTCCCATCAGAATGCCTATATTTGAGA|GCCTTGGTTAATTAAAGACAGAAAATGGGCAGGGGTGTCACAGAAGTATG|CAGTACATTATAGCACAGTGATCATCATTCCATTCATACACTCAAATAAC|CTGTGTACCTAATTATGTATAGCAGTGTAGTCTCAATTATATCTGAAAGT|AGAAATGCATCTGTCTTAGAAACTGGAGATTATTTGATGTTAGGTAAAAC|GGAAAAGTAAAGAGAAGCAAGGCCTCAGCTCCGGGACCACGAAACTACCT|ACTTTCTCTAATTCAAAAGATATTTACTTCCTAAGTACACGACAAAGTCT|GGCAGGGGTGTCACAGAAGTATGCAAGGATTTGACAGTTCAAACTAATCC|GTGGTTTCAGTACATTATAGCACAGTGATCATCATTCCATTCATACACTC|CTTCATTTCATTCTTGAGGAATCAACATTACATTTAGGTGGTGAAATACA|GTGGTTTCAGTACATTATAGCACAGTGATCATCATTCCATTCATACACTC|GTAGTTTGTTGGGCCGGGTTCTGAGGCCTTGCTTCTCTTTACTTTTCCAC|CGGTGGTTTCAGTACATTAAAGCACAGTGATCATCATTCCATTCATACAC|CTTTTGAATTAGAGAAAGTGTTGGGACAGAAAGTACTTTATGTAACTAAG|AATCTTCTTTACATCTTGAGCTTGGTCTGTTTTATACACCAAACAAACTA|GTCAACTAATGCGACTTATGGTAGCCAAGGAAGCCCGCAATGTTACCATG|GGCCGGGGTGTCACAGAAGTATGCAAGGATTTGACAGTTCAAACTAATCC|GGGCCGGGTTCTGAGGCCTTGCTTCTCTTTACTTTTCCACTCTAGGCCAC|AACAGACCAAGCTCAAGATGTAAAGAAGATTGAGAAATTCCACAGTCAAC|CAGCGAGGTAAAGCTTCTCGGCAGCGCGGCTGAACTCCTCCCAGGTCTGG|GATGGGAACTTGTGTGTTAAAGTAACAGATGATTTAGTTTGTTTGGTGTA|GTAACAGATGATTTAGTTTGTTTGGTGTATAAAACAGACCAAGCTCAAGA|CTCTCTGAAACATGCCAAAATTCATATAGCTAAGGGAACTTACCATGCTA|TTCATTTCAAACCATTCACTCAGTTTCCATGGTAACATTGCGGGCTTCCT|CCAACACTTTCTCTAATTCAAAAGATATTTACTTCCTAAGTACACGACAA|CCCAACACTTTCTCTAATTCAAAAGATATTTACTTCCTAAGTACACGACA|CCTTCATAGGGTCAGCGAGGTAAAGCTTCTCGGCAGCGCGGCTGAACTCC|GAAATTCCACAGTCAACTAATGCGACTTATGGTAGCCAAGGAAGCCCGCA|ACAAGAAATGCATCTGTCTTAGAAACTGGAGATTATTTGATGTTAGGTAA|GCGACTTATGGTAGCCAAGGAAGCCCGCAATGTTACCATGGAAACTGAGT|GTTTGTTGGGCCGGGTTCTGAGGCCTTGCTTCTCTTTACTTTTCCACTCT|GGTGGTTTCAGTACATTATAGCACAGTGGATCATCATTCCATTCAAAACC|GAATGATGATCACTGTGCTATAATGTACTGAAACCACCATATTACAGAAA|TTCCCATCAGAATGCCTATATTTGAGAACCACACGTGCCTTCATAGGGTC|TTTCCATGGTAACATTGCGGGCTTCCTTGGCTACCATAAGTCGCATTAGT|CGCAGTACCAGACCTGGGAGGAGTTCAGCCGCGCTGCCGAGAAGCTTTAC|CACTTAGTTACATAAAGTACTTTCTGTCCCAACACTTTCTCTAATTCAAA|CGACAAAGTCTTCATTTCAAACCATTCACTCAGTTTCCATGGTAACATTG|TGGACACAACAGCATACATTTTATGCTCCAAAATACATGGATCTGACAAA|GGGGTGTCACAGAAGTATGCAAGGATTTGACAGTTCAAACTAATCCATAG|GGCTGAACTCCTCCCAGGTCTGGTACTGCGGCATCGTGGCCTAGAGTGGA|GCTTGTTGAGCAATGACTTTGAATCTAGTTTTCAGTGATCAGAAGCAGCA|GTTAATTCCAATTACCATATTTTATATTTATTGGTCACAACAGCATACAT|GGGATGCAAATGTTTTCAGTTAGAAAGCCTTTATTTACTTTTGGAAATTG|ATCAGCTTGTTGAGCAATGACTTTGAATCTAGTTTTCAGTGATCAGAAGC|GTGCCTTCATTTCATTCTTGAGGAATCAACATTACATTTAGGTGGTGAAA|GTCCCAACACTTTCTCTAATTCAAAAGATATTTACTTCCTAAGTACACGA|GTTTGTTGGGCCGGGTTCTGAGGCCTTGCTTCTCTTCACTTTTCCACTCT|CGCGGCTGAACTCCTCCCAGGTCTGGTACTGCGGCATCGTGGCCTAGAGT|GAAGGCACTACATTGAAATATGTTTTGTATAAATTTGTCATGTTGAACAG|GAACTTGTGTGTTAAAGTAACAGATGATTTAGTTTGTTTGGTGTATAAAA|CCGGGTTCTGAGGCCTTGCTTCTCTTTACTTTTCCACTCTAGGCCACGAT|TAGCCAAGGAAGCCCGCAATGTTACCATGGAAACTGAGTGAATGGTTTGA|GCGGGCTTCCTTGGCTACCATAAGTCGCATTAGTTGACTGTGGAATTTCT|TCAGTACATTATAGCACAGTGATCATCATTCCATTCATACACTCAAATAA|GCTGATCTCTCTGAAACATGCCAAAATTCATATAGCTAAGGGAACTTACC|GGTGGTTTCAGTACATTATAGCACAGTGATCATCATTCCATTCATACACT|TGTTAAAGTAACAGATGATTTAGTTTGTTTGGTGTATAAAACAGACCAAG|CTTCCTAAGTACACGACAAAGTCTTCATTTCAAACCATTCACTCAGTTTC|GCGACTTATGGTAGCCAAGGAAGCCCGCAATGTTACCATGGAAACTGAGT|TGGTAACATTGCGGGCTTCCTTGGCTACCATAAGTCGCATTAGTTGACTG|TGGAAACTGAGTGAATGGTTTGAAATGAAGACTTTGTCGTGTACTTAGGA|TTGTGGAAATAAGGCAAAGCATACTTGTTAGTCACAATTACTTTCAGATA|CTGTCTTTAATTAACCAAGGTGTTAGGTGTGACTGTCACAACTGTTATGT|GAAATATTTACTACATATTTTCCATCTGTAGTTTCTCAGAAGGGCTATGG|GTTGGCGACTCCCGGACGTAGGTAGTTTGTTGGGCCGGGTTCTGAGGCCT|CGGGCTTCCTTGGCTACCATAAGTCGCATTAGTTGACTGTGGAATTTCTC|CGACTCCCGGACGTAGGTAGTTTGTTGGGCCGGGTTCTGAGGCCTTGCTT|GCCTATATTTGAGAACCACACGTGCCTTCATAGGGTCAGCGAGGTAAAGC|GGGACAGAAAGTACTTTATGTAACTAAGTGGGCTGTTCAGAAGCTTAGAG|ATTGAAATATGTTTTGTATAAATTTGTCATGTTGAACAGCATTTTAGCAT|AGGCGACTCCCGGACGTAGGTAGTTTGTTGGGCCGGGTTCTGAGGCCTTG|GTAGGTAGTTTGTTGGGCCGGGTTCTGAGGCCTTGCTTCTCTTTACTTTT|GTCTGGTACTGCGGCATCGTGGCCTAGAGTGGAAAAGTAAAGAGAAGCAA|GCGGCTGAACTCCTCCCAGGTCTGGTACTGCGGCATCGTGGCCTAGAGTG|TGCTGCTTCTGATCACCGAAAACTAGATTCAAAGTCATTGCTCAACAAGC|TGCGGCATCGTGGCCTAGAGTGGAAAAGTAAAGAGAAGCAAGGCCTCAGA|AAACAGACCAAGCTCAAGATGTAAAGAAGATTGAGAAATTCCACAGTCAA|GTTGATTCCTCAAGAATGAAATGAAGGCACTACATTGAAATATGTTTTGT|GTTGGGACAGAAAGTACTTTATGTAACTAAGTGGGCTGTTCAGAAGCTTA|ATTTGAGAACCACACGTGCCTACATAGGGTCAGCGAGGTAAAGCTTCTCG|CGCCTATATTTGAGAACCACACGTGCCTTCATAGGGTCAGCGAGGTAAAG|CACTTAGTTACATAAAGTACTTTCTGTCCCAACACTTTCTCTAATTCAAA|CTTGGTTAATTAAAGACAGAAAATGGGCAGGGGTGTCACAGAAGTATGCA|CGCCTATATTTGAGAACCACACGTGCCTTCATAGGGTCAGCGAGGTAAAG|GCGGCCGGGTTCTGAGGCCTTGCTTCTCTTTACTTTTCCACTCTAGGCCA|GCGTCGGTTGGCGACTCCCGGGCGTAGGGAGTTTGTTGGGCCGGGGTCTG|GGCACTACATTGAAATATGTTTTGTATAAATTTGTCATGTTGAACAGCAT|CTATATTTGAGAACCACACGTGCCTTCATAGGGTCAGCGAGGTAAAGCTT|CTCGCGTCGGGTGGCGACTCCCGGGCGTAGGTAGTTTGTTGGGCCGGGTT|CAGGGGTGTCACAGAAGTATGCAAGGATTTGACAGTTCAAACTAATCCAT|GAACTTGTGTGTTAAAGTAACAGATGATTTAGTTTGTTTGGTGTATAAAA|CAGCGAGGTAAAGCTTCTCGGCAGCGCGGCTGAACTCCTCCCAGGTCTGG|CAACACTTTCTCTAATTCAAAAGATATTTACTTCCTAAGTACACGACAAA|CTGATCTCTCTGAAACATGCCAAAATTCATATAGCTAAGGGAACTTACCA|CTCTCTGAAACATGCCAAAATTCATATAGCTAAGGGAACTTACCATGCTA|GATTTAGTTTGTTTGGTGTATAAAACAGACCAAGCTCAAGATGTAAAGAA|TGCGAGGTAAAGCTTCTCGGCAGCGCGGCTGAACTCCTCCCAGGTCTGGT|CGGGTCAGCGAGGTAAAGCTTCTCGGCAGCGCGGCTGAACTCCTCCCAGG|GGAACTTGTGTGTTAAAGTAACAGATGATTTAGTTTGTTTGGTGTATAAA|GCCGGGTTCTGAGGCCTTGCTTCTCTTTACTTTTCCACTCTAGGCCACGA|TGATCACTGTGCTATAATGTACTGAAACCACCATATTACAGAAATATTTA|CTCGCTGACCCTATGAAGGCACGTGTGGTTCTCAAATATAGGCATTCTGA|CTGGGCAGGGGTGTCACAGAAGTATGCAAGGATTTGACAGTTCAAACTAA|TCACAACAGCATACATTTTATGCTCCAAAATACATGGATCTGACAAAATA|TCGGGCTTCCTTGGCTACCATAAGTCGCATTAGTTGACTGTGGAATTTCT|TGGGTGTTAAAGTAACAGATGATTTAGTTTGTTTGGTGTATAAAACAGAC|GTCACAACAGCATACATTTTATGCTCCAAAATACATGGATCTGACAAAAT|AGAATGCCTATATTTGAGAACCACACGTGCCTTCATAGGGTCAGCGAGGT|GGCGACTCCCGGACGTAGGTAGTTTGTTGGGCCGGGTTCTGAGGCCTTGC|GGCCTTGCTTCTCTTTACTTTTCCACTCTAGGCCACGAGGCCGCAGTACC|ATCTCTCTGAAACATGCCAAAATTCATATAGCTAAGGGAACTTACCATGC|GTGGTTTCAGTACATTATAGCACAGTGATCATCATTCCATTCATACACTC|TTCTGTGACACCCCTGCCCATTTTCTGTCTTTAATTAACCAAGGTGTTAG|GGTCACAACAGCATACATTTTATGCTCCAAAATACATGGATCTGACAAAA|AGAGAAACAATTACATGTTTTACCTAACATCAAATAATCTCCAGTTTCTA|AAATATGTTTTGTATAAATTTGTCATGTTGAACAGCATTTTAGCATGGTA|GCCAGAGAAACAATTACATGTTTTACCTAACATCAAATAATCTCCAGTTT|ACTCAGTTTCCATGGTAACATTGCGGGCTTCCTTGGCTACCATAAGTCGC|CGGTGGTTTCAGTACATTATAGCACAGTGATCATCATTCCATTCATACAC|CGACTCCCGGACGTAGGTAGTTTGTTGGGCCGGGTTCTGAGGCCTTGCTT|CCAACACTTTCTCTAATTCAAAAGATATTTACTTCCTAAGTACACGACAA|GGGTGTCACAGAAGTATGCAAGGATTTGACAGTTCAAACTAATCCATAGC|GTAGTTTGTTGGGCCGGGTTCTGAGGCCTTGCTTCTCTTTACTTTTCCAC|GGCCGGGTTCTGAGGCCTTGCTTCTCTTTACTTTTCCACTCTAGGCCACG|GGGCTTCCTTGGCTACCATAAGTCGCATTAGTTGACTGTGGAATTTCTCA|CTATATTTGAGAACCACACGTGCCTTCATAGGGTCAGCGAGGTAAAGCTT|ATGACTTTGAATCTAGTTTTCAGTGATCAGAAGCAGCAGTTATTTGAGTG|CTCAGTTTCCATGGTAACATTGCGGGCTTCCTTGGCTACCATAAGTCGCA|ATTTTCCATCTGTAGTTTCTCAGAAGGGCTATGGATTAGTTTGAACTGTC|GCCGCACTGCCGAGAAGCTTTACCTCGCGGACCCTATGAGGGCACGTGTG|CTCCAGTTTCTAAGACAGATGCATTTCTTGTTCAATTTCCAAAAGTAAAT|CCGGACGTAGGTAGTTTGTTGGGCCGGGTTCTGAGGCCTTGCTTCTCTTT|GTAGTTTGTTGGGCCGGGTTCTGAGGCCTTGCTTCTCTTTACTTTTCCAC|ACAGAAAGTACTTTATGTAACTAAGTGGGCTGTTCAGAAGCTTAGAGGTC|GTTTCTCAGAAGGGCTATGGATTAGTTTGAACTGTCAAATCCTTGCATAC|CCCTGCCCATTTTCTGTCTTTAATTAACCAAGGTGTTAGGTGTGACTGTC|CTCAGAAGGACTATGGATTAGTTTGAACTGTCAAATCCTTGCATACTTCT|GTCAGCGAGGTAAAGCTTCTCGGCAGCGCGGCTGAACTCCTCCCAGGTCT|CGGCAGCGCGGCTGAACTCCTCCCAGGTCTGGTACTGCGGCATCGTGGCC|AATGTTTTCAGTTAGAAAGCCTTTATTTACTTTTGGAAATTGAACAAGAA|GTAGTTTGTTGGGCCGGGTTCTGAGGCCTTGCTTCTCTTTACTTTTCCAC|GGGCAGCGCGGCTGAACTCCTCCCAGGTCTGGTACTGCGGCATCGTGGCC|GGTCACAACAGCATACATTTTATGCTCCAAAATACATGGATCTGACAAAA|TGGAATTTCTCAATCTTCTTTACATCTTGAGCTTGGTCTGTTTTATACAC|GCCTTCATTTCATTCTTGAGGAATCAACATTACATTTAGGTGGTGAAATA|ATTAGTTTGAACTGTCAAATCCTTGCATACTTCTGTGACACCCCTGCCCA|CTCAAATATAGGCATTCTGATGGGAACTTGTGTGTTAAAGTAACAGATGA|TGCCTTCATAGGGTCAGCGAGGTAAAGCTTCTCGGCAGCGCGGCTGAACT|CTCCAGTTTCTAAGACAGATGCATTTCTTGTTCAATTTCCAAAAGTAAAT|AGAAGCTTTACCTCGCTGACCCTATGAAGGCACGTGTGGTTCTCAAATAT|GTTTCTCAGAAGGGCTATGGATTAGTTTGAACTGTCAAATCCTTGCATAC|CTTTGAATCTAGTTTTCAGTGATCAGAAGCAGCAGTTATTTGAGTGTATG|CTTTCTCTAATTCAAAAGATATTTACTTCCTAAGTACACGACAAAGTCTT|CTTCATTTCATTCTTGAGGAATCAACATTACATTTAGGTGGTGAAATACA|CGACTCCCGGACGTAGGTAGTTTGTTGGGCCGGGTTCTGAGGCCTTGCTT|GTTCTGAGGCCTTGCTTCTCTTTACTTTTCCACTCTAGGCCACGATGCCG|CTCCCAGGTCTGGTACTGCGGCATCGTGGCCTAGAGTGGAAAAGTAAAGA|TGCAAATGTTTTCAGTTAGAAAGCCTTTATTTACTTTTGGAAATTGAACA|GTGACTAACAAGTATGCTTTGCCTTATTTCCACATTTAAACTACCTGTTA|CGCAATGTTACCATGGAAACTGAGTGAATGGTTTGAAATGAAGACTTTGT|AGCCGCGCTGCCGAGAAGCTTTACCTCGCTGACCCTATGAAGGCACGTGT|CGCCAGAGAAACAATTACATGTTTTACCTAACATCAAATAATCTCCAGTT|GATGATTTAGTTTGTTTGGTGTATAAAACAGACCAAGCTCAAGATGTAAA|TGAAAATGAGATATTAGGAAAAACCAATTCTTCTTAAATTTAGTTCATCT|GTTTGAAATGAAGACTTTCTCGTGTACTTAGGAAGTAAATATCTTTTGAA|GGTGGTTTCAGTACATTATAGCACAGTGATCATCATTCCATTCATACACT|AAACAGACCAAGCTCAAGATGTAAAGAAGATTGAGAAATTCCACAGTCAA|TCTCTCTGAAACATGCCAAAATTCATATAGCTAAGGGAACTTACCATGCT|GTTAAAGTAACAGATGATTTAGTTTGTTTGGTGTATAAAACAGACCAAGC|CCAACACTTTCTCTAATTCAAAAGATATTTACTTCCTAAGTACACGACAA|GGTGGTTTCAGTACATTATAGCACAGTGATCATCATTCCATTCATACACT|TGGGTCAGCGAGGTAAAGCTTCTCGGCAGCGCGGCTGAACTCCTCCCAGG|CCCAACACTTTCTCTAATTCAAAAGATATTTACTTCCTAAGTACACGACA|GAAAGTCTTGGGACAGAAAGTACTTTATGTAACTAAGTGGGCTGTTCAGA|GCCTTCATATGGTCAGCGAGGTAAAGCTTCTCGGCAGCGCGGCTGAACTC|GTCAGCGAGGTAAAGCTTCTCGGCAGCGCGGCTGAACTCCTCCCAGGTCT|CGCGGCTGAACTCCTCCCAGGTCTGGTACTGCGGCATCGTGGCCTAGAGT|TGCCGCAGTACCAGACCTGGGAGGAGTTCAGCCGCGCTGCCGAGAAGCTT|TGGTTTCAGTACATTATAGCACAGTGATCATCATTCCATTCATACACTCA|CTGTTACTTTAACACACAAGTTCCCATCAGAATGCCTATATTTGAGAACC|GCGACTCCCGGACGTAGGTAGTTTGTTGGGCCGGATTCTGAGGCCTTGCT|GTGGTTTCAGTACATTATAGCACAGTGATCATCATTCCATTCATACACTC|CTCCGGTTTCTAAGACAGATGCATTTCTTGTTCAATTTCCAAAAGTAAAT|CTGTTTTATACACCAAACAAACTAAATCATCTGTTACTTTAACACACAAG|GGCTGGGTTCTGAGGCCTTGCTTCTCTTTACTTTTCCACTCTAGGCCACG|GCTTGTTGAGCAATGACTTTGAATCTAGTTTTCAGTGATCAGAAGCAGCA|GCAGGGGTGTCACAGCAGTATGCAAGGATTTGACAGTTCAAACTAATCCA|AGTTTGTTGGGCCGGGTTCTGAGGCCTTGCTTCTCTTTACTTTTCCACTC|ATTGAAATATGTTTTGTATAAATTTGTCATGTTGAACAGCATTTTAGCAT|GGTTCTGAGGCCTTGCTTCTCTTTACTTTTCCACTCTAGGCCACGATGCC|TCTGAAACATGCCAAAATTCATATAGCTAAGGGAACTTACCATGCTAAAA|CACAACAGCATACATTTTATGCTCAAAAATACATGGATCTGACAAAATGG|ATTTGAGAACCACACGTGCCTTCATAGGGTCAGCGAGGTAAAGCTTCTCG|TTCCCATCAGAATGCCTATATTTGAGAACCACACGTGCCTTCATAGGGTC|GTGCTGCTTCTGATCACTGAAAACTAGATTCAAAGTCATTGCTCAACAAG|GAAATATTTACTACATATTTTCCATCTGTAGTTTCTCAGAAGGGCTATGG|TGGTACCGCGGCATCGTGGCCTAGAGTGGAAAAGTAAAGAGAAGCAAGGC|ATTTGAGAACCACACGTGCCTTCCTAGGGTCAGCGAGGCCAAGCTTCCCG|AAGACTTTGTCGTGTACTTAGGAAGTAAATATCTTTTGAATTAGAGAAAG|GGCACTACATTGAAATATGTTTTGTATAAATTTGTCATGTTGAACAGCAT|GAGAAACAATTACATGTTTTACCTAACATCAAATAATCTCCAGTTTCTAA|GTTGGGACAGAAAGTACTTTATGTAACTAAGTGGGCTGTTCAGAAGCTTA|GGGGGTTCTCAAATATAGGCATTCTGATGGGAACTTGTGTGTTAAAGTAA|GTTTGTTGGGCCGGGTTCTGAGGCCTTGCTTCTCTTTACTTTTCCACTCT|CCGCAATGTTACCATGGAAACTGAGTGAATGGTTTGAAATGAAGACTTTG|GTGGTTCTCAAATATAGGCATTCTGATGGGAACTTGTGTGTTAAAGTAAC|CCGCAATGTTACCATGGAAACTGAGTGAATGGTTTGAAATGAAGACTTTG|GTTACTTTAACACACAAGTTCCCATCAGAATGCCTATATTTGAGAACCAC|TGGGACAGAAAGTACTTTATGTAACTAAGTGGGCTGTTCAGAAGCTTAGA|CTCAGTTTCCATGGTAACATTGCGGGCTTCCTTGGCTACCATAAGTCGCA|TCATTTTCAAATTACTGATACAAATTTGCCAGAGAAACAATTACATGTTT|GTAGTTTCTCAGAAGGGCTATGGATTAGTTTGAACTGTCAAATCCTTGCA|CCAGTTTCTAAGACAGATGCATTTCTTGTTCAATTTCCAAAAGTAAATAA|GTTACTTTAACACACAAGTTCCCATCAGAATGCCTATATTTGAGAACCAC|GCTTCTGATCACTGAAAACTAGATTCAAAGTCATTGCTCAACAAGCTGAT|GCTTGTTGAGCAATGACTTTGAATCTAGTTTTCAGTGATCAGAAGCAGCA|CTGTCCCAACACTTTCTCTAATTCAAAAGATATTTACTTCCTAAGTACAC|GCCTTGGTTAATTAAAGACAGAAAATGGGCAGGGGTGTCACAGAAGTATG|TGCCAGAGAAACAATTACATGTTTTACCTAACATCAAATAATCTCCAGTT|GGCGACTCCCGGACGTAGGTAGTTTGTTGGGCCGGGTTCTGAGGCCTTGC|GTTAAAGTAACAGATGATTTAGTTTGTTTGGTGTATAAAACAGACCAAGC|GCTGCTTCTGATCACTGAAAACTAGATTCAAAGTCATTGCTCAACAAGCT|CTTGGTTAATTAAAGACAGAAAATGGGCAGGGGTGTCACAGAAGTATGCA|TGCTGCTTCTGATCACTGAAAACTAGATTCAAAGTCATTGCTCAACAAGC|CAAGAATGAAATGAAGGCACTACATTGAAATATGTTTTGTATAAATTTGT|GGGACAGAAAGTACTTTATGTAACTAAGTGGGCTGTTCAGAAGCTTAGAG|CGTGTACTTAGGAAGTAAATATCTTTTGAATTAGAGAAAGTGTTGGGACA|TGAAGACTTTGTCGTGTACTTAGGAAGTAAATATCTTTTGAATTAGAGAA|CCTTCATTTCATTCTTGAGGAATCAACATTACATTTAGGTGGTGAAATAC|GCTGCTTCTGATCACTGAAAACTAGATTCAAAGTCATTGCTCAACAAGCT|CCTAAGTACACGACAAAGTCTTCATTTCAAACCATTCACTCAGTTTCCAT|CGGTGGTTTCAGTACATTATAGCACAGTGATCATCATTCCATTCATACAC|ATTAGTTTGAACTGTCAAATCCTTGCATACTTCTGTGACACCCCTGCCCA|CTCCAGTTTCTAAGACAGATGCATTTCTTGTTCAATTTCCAAAAGTAAAT|GTACTGCGGCATCGTGGCCTAGAGTGGAAAAGTAAAGAGAAGCAAGGCCT|GTCTGCTTCTGATCACTGAAAACTAGATTCAAAGTCATTGCTCAACAAGC|CGACTCCCGGACGTAGGTAGTTTGTTGGGCCGGGTTCTGAGGCCTTGCTT|GTGCCTTCATAGGGTCAGCGAGGTAAAGCTTCTCGGCAGCGCGGCTGAAC|GCGGCTGAACTCCTCCCAGGTCTGGTACTGCGGCATCGTGGCCTAGAGTG|TGGTGGTTTCAGTACATTATAGCACAGTGATCATCATTCCATTCATACAC|CTTCATTTCAAACCATTCACTCAGTTTCCATGGTAACATTGCGGGCTTCC|TTGGTGGTTTCAGTACATTATAGCACAGTGATCATCATTCCATTCATACA|CTCTGAAACATGCCAAAATTCATATAGCTAAGGGAACTTACCATGCTAAA|ACCAGACCTGGGAGGAGTTCAGCCGCGCTGCCGAGAAGCTTTACCTCGCT|CTATATTTGAGAACCACACGTGCCTTCATAGGGTCAGCGAGGTAAAGCTT|CAGAAGGGCTATGGATTAGTTTGAACTGTCAAATCCTTGCATACTTCTGT|CACAACTGTTATGTTTTCCAGTAAACTAGAAGTACGATATTTGATAATTA|GTAGTTTGTTGGGCCGGGTTCTGAGGCCTTGCTTCTCTTTACTTTTCCAC|CTTGGTTAATTAAAGACAGAAAATGGGCAGGGGTGTCACAGAAGTATGCA|GCCAGAGAAACAATTACATGTTTTACCTAACATCAAATAATCTCCAGTTT|CAGCCGCGCTGCCGAGAAGCTTTACCTCGCTGACCCTATGAAGGCACGTG|GCGGGCTTCCTTGGCTACCATAAGTCGCATTAGTTGACTGTGGAATTTCT|CTCGGCAGCGCGGCTGAACTCCTCCCAGGTCTGGTACTGCGGCATCGTGG|CCAACACTTACTCTAATTCAAAAGATATTTACTTCCTAAGTACACGACAA|GTTTGTTTGGTGTATAAAACAGACCAAGCTCAAGATGTAAAGAAGATTGA|CACAACTGTTATGTTTTCCAGTAAACTAGAAGTACGATATTTGATAATTA|AAACAGACCAAGCTCAAGATGTAAAGAAGATTGAGAAATTCCACAGTCAA|GGCAGGGGTGTCACAGAAGTATGCAAGGATTTGACAGTTCAAACTAATCC|TGGGACAGAAAGTACTTTATGTAACTAAGTGGGCTGTTCAGAAGCTTAGA|CGGGGGTGTCACAGAAGTATGCAAGGATTTGACAGCTCAAACTAATCCAT|TTGAGTGTATGAATGGAATGATGATCACTGTGCTATAATGTACTGAAACC|GTTTGTTGGGCCGGGTTCTGAGGCCTTGCTTCTCTTTACTTTTCCACTCT|GTTACTTTAACACACAAGTTCCCATCAGAATGCCTATATTTGAGAACCAC|CACTGATACAAATTTGCCAGAGAAACAATTACATGTTTTACCTAACATCA|GCTGACCCTATGAAGGCACGTGTGGTTCTCAAATATAGGCATTCTGATGG|GGGTCAGCGAGGTAAAGCTTCTCGGCAGCGCGGCTGAACTCCTCCCAGGT|CGGCGCGGCTGAACTCCTCCCAGGTCTGGTACTGCGGCATCGTGGCCTAG|CAAATATAGGCATTCTGATGGGAACTTGTGTGTTAAAGTAACAGATGATT|CTTGTGTGTTAAAGTAACAGATGATTTAGTTTGTTTGGTGTATAAAACAG|AGAAGATTGAGAAATTCCACAGTCAACTAATGCGACTTATGGTAGCCAAG|CTCGCTGACCCTATGAAGGCACGTGTGGTTCTCAAATATAGGCATTCTGA|GAAGGCACGTGTGGTTCTCAAATATAGGCATTCTGATGGGAACTTGTGTG|CCCAACACTTTCTCTAATTCAAAAGATATTTACTTCCTAAGTACACGACA|TGGTCACAACAGCATACATTTTATGCTCCAAAATACATGGATCTGACAAA|AAATTCCACAGTCAACTAATGCGACTTATGGTAGCCAAGGAAGCCCGCAA|CAAATGTTTCCAGTTAGAAAGCCTTTATTTACTTTTGGAAATTGAACAAG|CGGCTGAACTCCTCCCAGGTCTGGTACTGCGGCATCGTGGCCTAGAGTGG|GGTCACAACAGCATACATTTTATGCTCCAAAATACATGGATCTGACAAAA|GCCTTCATTTCATTCTTGAGGAATCAACATTACATTTAGGTGGTGAAATA|CCTAAATGTAATGTTGATTCCTCAAGAATGAAATGAAGGCACTACATTGA|CTTCCTTGGCTACCATAAGTCGCATTAGTTGACTGTGGAATTTCTCAATC|CTAGAGTGGAAAAGTAAAGAGAAGCAAGGCCTCAGAACCCGGCCCAACAA|GCGGGCTTCCTTGGCTACCATAAGTCGCATTAGTTGACTGTGGAATTTCT|CTGTCCCAACACTTTCTCTAATTCAAAAGATATTTACTTCCTAAGTACAC|CTCGGCAGCGCGGCTGAACTCCTCCCAGGTCTGGTACTGCGGCATCGTGG|CAGCGCGGCTGAACTCCTCCCAGGTCTGGTACTGCGGCATCGTGGCCTAG|GTTTTGTATAAATTTGTCATGTTGAACAGCATTTTAGCATGGTAAGTTCC|GTCTGGTTCTGAGGCCTTGCTTCTCTTTACTTTTCCACTCTAGGCCACGA|CAGCGAGGTAAAGCTTCTCGGCAGCGCGGCTGAACTCCTCCCAGGTCTGG|CACCACCTAAATGTAATGTTGATTCCTCAAGAATGAAATGAAGGCACTAC|GGGATTTGTAGTATCAGCTTGTTGAGCAATGACTTTGAATCTAGTTTTCA|TTTGAATCTAGTTTTCAGTGATCAGAAGCAGCAGTTATTTGAGTGTATGA|AAACAGACCAAGCTCAAGATGTAAAGAAGATTGAGAAATTCCACAGTCAA|CAGCGAGGTTAAGCTTCTCGGCAGCGCGGCTGAACTCCTCCCAGGTCTGG|AGCCAAGGAAGCCCGCAATGTTACCATGGAAACTGAGTGAATGGTTTGAA|CACGTGTGGTTCTCAAATATAGGCATTCTGATGGGAACTTGTGTGTTAAA|GAACTTGTGTGTTAAAGTAACAGATGATTTAGTTTGTTTGGTGTATAAAA|GTTTCTCAGAAGGGCTATGGATTAGTTTGAACTGTCAAATCCTTGCATAC|GTGGAATTTCTCAATCTTCTTTACATCTTGAGCTTGGTCTGTTTTATACA|CAAGAATGAAATGAAGGCACTACATTGAAATATGTTTTGTATAAATTTGT|GAACTGTCAAATCCTTGCATACTTCTGTGACACCCCTGCCCATTTTCTGT|CCCCTGCCCATTTTCTGTCTTTAATTAACCAAGGTGTTAGGTGTGAGTGT|CTGAAACATGCCAAAATTCATATAGCTAAGGGAACTTACCATGCTAAAAT|CAAATATAGGCATTCTGATGGGAACTTGTGTGTTAAAGTAACAGATGATT|GGCGGGGGTGTCACAGAAGTATGCAAGGATTTGACAGTTCAAACTAATCC|CTCCCGGACGTAGGTAGTTTGTTGGGCCGGGTTCTGAGGCCTTGCTTCTC	2,104,1,1|2,6,2,1|2,256,4,1|9,1,2,1|9,2,3,1|9,1,4,1	DKFZp564M2223|SRP9|BC045603	TNKS2	Homo sapiens clone 24452 mRNA sequence.|signal recognition particle 9kDa isoform 2|signal recognition particle 9kDa isoform 1|Homo sapiens, clone IMAGE:4615687, mRNA.	tankyrase, TRF1-interacting ankyrin-related	59.637145	59.630889	144.927654
359	-1.00	-1.00	-1.00000	-1.00000	213	420	inter	uc001khp.2	27	93558150,93558646|93572739,93572964|93576890,93576986|93579026,93579063|93579238,93579314|93579695,93579790|93582052,93582119|93586773,93586960|93588041,93588163|93590679,93590771|93590859,93590938|93593609,93593781|93596675,93596755|93600317,93600463|93601039,93601205|93601928,93602148|93604675,93604785|93605508,93605697|93608139,93608392|93609268,93609351|93610972,93611093|93614785,93614883|93615370,93615445|93617181,93617287|93619218,93619405|93621755,93621912|93622693,93625231	chr10	+	93558150	93625231	uc001hpf.3|uc001hpg.2|uc001hph.2|uc001hpi.3|uc001hpj.1	4	225965514,225965714|225971001,225971070|225974563,225974687|225975207,225978165	chr1	+	225965514	225978165	4,1,1,93567186,93567235,225965655,225965704|4,1,1,93567150,93567199,225965598,225965647|4,1,1,93567098,93567147,225965563,225965612|4,1,1,93567028,93567077,225965643,225965692|4,1,1,93567202,93567251,225965655,225965704|4,1,1,93567136,93567185,225965565,225965614|4,1,1,93567218,93567267,225965573,225965622|4,1,1,93567202,93567251,225965565,225965614|4,1,1,93567136,93567185,225965592,225965641|4,1,1,93567133,93567182,225965591,225965640|4,1,1,93567117,93567166,225965592,225965641|4,1,1,93567098,93567147,225965563,225965612|4,1,1,93567188,93567237,225965544,225965593|4,1,1,93567101,93567150,225965563,225965612|4,1,1,93567091,93567140,225965630,225965679|4,1,1,93567080,93567129,225965640,225965689|4,1,1,93567220,93567269,225965626,225965675|4,1,1,93567181,93567230,225965579,225965628|4,1,1,93567164,93567213,225965581,225965630|4,1,1,93567162,93567211,225965591,225965640|4,1,1,93567182,93567231,225965653,225965702|4,1,1,93567189,93567238,225965527,225965576|4,1,1,93567181,93567230,225965665,225965714|4,1,1,93567181,93567230,225965584,225965633|4,1,1,93567068,93567117,225965646,225965695|4,1,1,93567135,93567184,225965584,225965633|4,1,1,93567140,93567189,225965594,225965643|4,1,1,93567136,93567185,225965560,225965609|4,1,1,93567176,93567225,225965565,225965614|4,1,1,93567137,93567186,225965562,225965611|4,1,1,93567137,93567186,225965577,225965626|4,1,1,93567204,93567253,225965609,225965658|4,1,1,93567219,93567268,225965628,225965677|4,1,1,93567161,93567210,225965590,225965639|4,1,1,93567199,93567248,225965554,225965603|4,1,1,93567167,93567216,225965551,225965600|4,1,1,93567190,93567239,225965653,225965702|4,1,1,93567107,93567156,225965581,225965630|4,1,1,93567204,93567253,225965652,225965701|4,1,1,93567182,93567231,225965658,225965707|4,1,1,93567132,93567181,225965593,225965642|4,1,1,93567159,93567208,225965563,225965612|4,1,1,93567101,93567150,225965598,225965647|4,1,1,93567163,93567212,225965605,225965654|4,1,1,93567153,93567202,225965545,225965594|4,1,1,93567046,93567095,225965565,225965614|4,1,1,93567151,93567200,225965565,225965614|4,1,1,93567137,93567186,225965581,225965630|4,1,1,93567136,93567185,225965592,225965641|4,1,1,93567122,93567171,225965553,225965602|4,1,1,93567101,93567150,225965574,225965623|4,1,1,93567137,93567186,225965571,225965620|4,1,1,93567176,93567225,225965581,225965630|4,1,1,93567193,93567242,225965655,225965704|4,1,1,93567159,93567208,225965581,225965630|4,1,1,93567198,93567247,225965635,225965684|4,1,1,93567120,93567169,225965565,225965614|4,1,1,93567173,93567222,225965565,225965614|4,1,1,93567135,93567184,225965598,225965647|4,1,1,93567183,93567232,225965658,225965707|4,1,1,93567120,93567169,225965591,225965640|4,1,1,93567200,93567249,225965655,225965704|4,1,1,93567196,93567245,225965629,225965678|4,1,1,93567061,93567110,225965643,225965692|4,1,1,93567101,93567150,225965584,225965633|4,1,1,93567124,93567173,225965564,225965613|4,1,1,93567164,93567213,225965592,225965641|4,1,1,93567135,93567184,225965583,225965632|4,1,1,93567133,93567182,225965597,225965646|4,1,1,93567208,93567257,225965606,225965655|4,1,1,93567091,93567140,225965605,225965654|4,1,1,93567184,93567233,225965584,225965633|4,1,1,93567201,93567250,225965535,225965584|4,1,1,93567068,93567117,225965544,225965593|4,1,1,93567161,93567210,225965563,225965612|4,1,1,93567122,93567171,225965570,225965619|4,1,1,93567216,93567265,225965604,225965653|4,1,1,93567186,93567235,225965565,225965614|4,1,1,93567105,93567154,225965566,225965615|4,1,1,93567204,93567253,225965628,225965677|4,1,1,93567063,93567112,225965652,225965701|4,1,1,93567151,93567200,225965581,225965630|4,1,1,93567196,93567245,225965637,225965686|4,1,1,93567131,93567180,225965584,225965633|4,1,1,93567121,93567170,225965565,225965614|4,1,1,93567115,93567164,225965637,225965686|4,1,1,93567191,93567240,225965657,225965706|4,1,1,93567207,93567256,225965632,225965681|4,1,1,93567130,93567179,225965545,225965594|4,1,1,93567225,93567274,225965627,225965676|4,1,1,93567207,93567256,225965586,225965635|4,1,1,93567120,93567169,225965572,225965621|4,1,1,93567181,93567230,225965632,225965681|4,1,1,93567179,93567228,225965593,225965642|4,1,1,93567133,93567182,225965546,225965595|4,1,1,93567218,93567267,225965653,225965702|4,1,1,93567196,93567245,225965653,225965702|4,1,1,93567200,93567249,225965544,225965593|4,1,1,93567099,93567148,225965635,225965684|4,1,1,93567162,93567211,225965568,225965617|4,1,2,93567223,93567272,225971007,225971056|4,1,2,93567144,93567193,225971012,225971061|4,1,2,93567090,93567139,225971018,225971067|4,1,2,93566960,93567009,225971013,225971062|4,1,2,93567223,93567272,225971009,225971058|4,1,2,93566960,93567009,225971006,225971055|4,1,2,93566998,93567047,225971007,225971056|4,1,2,93567130,93567179,225971007,225971056|4,1,2,93567127,93567176,225971007,225971056|4,1,2,93567194,93567243,225971007,225971056|4,1,2,93566950,93566999,225971015,225971064|4,1,2,93567000,93567049,225971002,225971051|4,1,2,93566998,93567047,225971015,225971064|4,1,4,93565848,93565897,225978054,225978103|4,1,4,93565949,93565998,225977938,225977987|4,1,4,93566201,93566250,225977863,225977912|4,1,4,93566691,93566740,225977116,225977165|4,1,4,93565937,93565986,225978086,225978135|4,1,4,93566107,93566156,225977720,225977769|4,1,4,93566965,93567014,225976979,225977028|4,1,4,93566653,93566702,225977231,225977280|4,1,4,93566867,93566916,225977025,225977074|4,1,4,93566109,93566158,225977841,225977890|4,1,4,93566652,93566701,225977248,225977297|4,1,4,93566211,93566260,225977676,225977725|4,1,4,93566991,93567040,225977079,225977128|4,1,4,93566044,93566093,225977902,225977951|4,1,4,93566649,93566698,225977282,225977331|4,1,4,93566476,93566525,225977467,225977516|4,1,4,93566654,93566703,225977248,225977297|4,1,4,93566024,93566073,225977873,225977922|4,1,4,93566881,93566930,225977108,225977157|4,1,4,93566266,93566315,225977734,225977783|4,1,4,93566719,93566768,225977253,225977302|4,1,4,93567104,93567153,225976988,225977037|4,1,4,93566156,93566205,225977745,225977794|4,1,4,93566947,93566996,225977132,225977181|4,1,4,93566060,93566109,225977911,225977960|4,1,4,93566968,93567017,225977084,225977133|4,1,4,93567039,93567088,225976985,225977034|4,1,4,93566727,93566776,225977247,225977296|4,1,4,93566992,93567041,225976986,225977035|4,1,4,93566104,93566153,225977781,225977830|4,1,4,93565892,93565941,225978088,225978137|4,1,4,93565949,93565998,225977884,225977933|4,1,4,93566712,93566761,225977252,225977301|4,1,4,93566051,93566100,225977991,225978040|4,1,4,93566275,93566324,225977736,225977785|4,1,4,93567008,93567057,225976986,225977035|4,1,4,93566209,93566258,225977627,225977676|4,1,4,93566928,93566977,225977085,225977134|4,1,4,93566507,93566556,225977409,225977458|4,1,4,93566266,93566315,225977582,225977631|4,1,4,93566102,93566151,225977839,225977888|4,1,4,93565848,93565897,225978082,225978131|4,1,4,93566960,93567009,225976983,225977032|4,1,4,93566209,93566258,225977613,225977662|4,1,4,93566958,93567007,225976930,225976979|4,1,4,93566200,93566249,225977902,225977951|4,1,4,93566912,93566961,225977076,225977125|4,1,4,93566198,93566247,225977868,225977917|4,1,4,93566355,93566404,225977551,225977600|4,1,4,93566650,93566699,225977274,225977323|4,1,4,93566947,93566996,225977075,225977124|4,1,4,93566170,93566219,225977841,225977890|4,1,4,93566250,93566299,225977734,225977783|4,1,4,93566676,93566725,225977162,225977211|4,1,4,93566848,93566897,225977175,225977224|4,1,4,93566051,93566100,225977987,225978036|4,1,4,93566292,93566341,225977734,225977783|4,1,4,93566250,93566299,225977736,225977785|4,1,4,93566896,93566945,225976999,225977048|4,1,4,93566960,93567009,225976955,225977004|4,1,4,93566899,93566948,225977128,225977177|4,1,4,93566952,93567001,225977026,225977075|4,1,4,93566968,93567017,225977080,225977129|4,1,4,93566924,93566973,225977081,225977130|4,1,4,93566669,93566718,225977271,225977320|4,1,4,93566557,93566606,225977477,225977526|4,1,4,93566158,93566207,225977747,225977796|4,1,4,93567068,93567117,225977003,225977052|4,1,4,93566123,93566172,225977885,225977934|4,1,4,93566882,93566931,225977108,225977157|4,1,4,93566992,93567041,225977036,225977085|4,1,4,93566507,93566556,225977440,225977489|4,1,4,93566199,93566248,225977837,225977886|4,1,4,93566519,93566568,225977471,225977520|4,1,4,93566652,93566701,225977220,225977269|4,1,4,93566155,93566204,225977673,225977722|4,1,4,93567040,93567089,225976988,225977037|4,1,4,93566088,93566137,225977991,225978040|4,1,4,93566922,93566971,225977083,225977132|4,1,4,93565850,93565899,225978033,225978082|4,1,4,93566865,93566914,225977020,225977069|4,1,4,93566355,93566404,225977575,225977624|4,1,4,93567004,93567053,225976987,225977036|4,1,4,93566968,93567017,225977049,225977098|4,1,4,93566862,93566911,225977009,225977058|4,1,4,93566863,93566912,225977047,225977096|4,1,4,93565847,93565896,225977984,225978033|4,1,4,93566353,93566402,225977570,225977619|4,1,4,93565949,93565998,225977897,225977946|4,1,4,93566105,93566154,225977793,225977842|4,1,4,93566991,93567040,225976986,225977035|4,1,4,93566829,93566878,225977173,225977222|4,1,4,93566150,93566199,225977880,225977929|4,1,4,93566922,93566971,225977129,225977178|4,1,4,93565850,93565899,225978044,225978093|4,1,4,93567029,93567078,225976987,225977036|4,1,4,93566381,93566430,225977677,225977726|4,1,4,93566959,93567008,225976954,225977003|4,1,4,93566889,93566938,225977108,225977157|4,1,4,93566123,93566172,225977866,225977915|4,1,4,93566821,93566870,225977172,225977221|4,1,4,93565849,93565898,225978080,225978129|4,1,4,93565846,93565895,225978036,225978085|4,1,4,93566330,93566379,225977687,225977736|4,1,4,93566197,93566246,225977839,225977888|4,1,4,93566921,93566970,225977112,225977161|4,1,4,93566919,93566968,225977079,225977128|4,1,4,93565928,93565977,225978093,225978142|4,1,4,93566111,93566160,225977753,225977802|4,1,4,93566207,93566256,225977633,225977682|4,1,4,93566505,93566554,225977437,225977486|4,1,4,93566997,93567046,225976987,225977036|4,1,4,93566588,93566637,225977438,225977487|4,1,4,93565882,93565931,225978090,225978139|4,1,4,93566270,93566319,225977734,225977783|4,1,4,93565945,93565994,225977873,225977922|4,1,4,93566566,93566615,225977439,225977488|4,1,4,93566652,93566701,225977138,225977187|4,1,4,93565848,93565897,225978048,225978097|4,1,4,93567060,93567109,225977009,225977058|4,1,4,93566978,93567027,225977080,225977129|4,1,4,93566195,93566244,225977836,225977885|4,1,4,93567129,93567178,225976985,225977034|4,1,4,93566208,93566257,225977689,225977738|4,1,4,93566856,93566905,225977199,225977248|4,1,4,93566873,93566922,225977173,225977222|4,1,4,93566992,93567041,225977008,225977057|4,1,4,93566023,93566072,225977809,225977858|4,1,4,93567008,93567057,225976988,225977037|4,1,4,93566723,93566772,225977252,225977301|4,1,4,93567043,93567092,225976946,225976995|4,1,4,93565945,93565994,225977884,225977933|4,1,4,93566818,93566867,225977169,225977218|4,1,4,93567099,93567148,225976988,225977037|4,1,4,93566818,93566867,225977173,225977222|4,1,4,93565947,93565996,225977827,225977876|4,1,4,93566691,93566740,225977228,225977277|4,1,4,93566691,93566740,225977162,225977211|4,1,4,93566599,93566648,225977439,225977488|4,1,4,93567075,93567124,225976947,225976996|4,1,4,93566120,93566169,225977989,225978038|4,1,4,93566004,93566053,225977843,225977892|4,1,4,93567039,93567088,225976987,225977036|4,1,4,93565949,93565998,225977925,225977974|4,1,4,93566719,93566768,225977252,225977301|4,1,4,93566079,93566128,225977823,225977872|4,1,4,93566211,93566260,225977693,225977742|4,1,4,93566873,93566922,225977128,225977177|4,1,4,93566913,93566962,225977074,225977123|4,1,4,93566694,93566743,225977224,225977273|4,1,4,93565949,93565998,225977911,225977960|4,1,4,93566311,93566360,225977605,225977654|4,1,4,93566866,93566915,225977034,225977083|4,1,4,93566722,93566771,225977294,225977343|4,1,4,93566547,93566596,225977361,225977410|4,1,4,93566946,93566995,225976954,225977003|4,1,4,93565949,93565998,225977912,225977961|4,1,4,93565882,93565931,225978089,225978138|4,1,4,93566915,93566964,225977080,225977129|4,1,4,93566906,93566955,225977081,225977130|4,1,4,93566655,93566704,225977226,225977275|4,1,4,93565843,93565892,225978064,225978113|4,1,4,93566250,93566299,225977733,225977782|4,1,4,93566282,93566331,225977701,225977750|4,1,4,93566840,93566889,225977252,225977301|4,1,4,93566208,93566257,225977677,225977726|4,1,4,93566150,93566199,225977840,225977889|4,1,4,93565848,93565897,225978044,225978093|4,1,4,93565851,93565900,225978085,225978134|4,1,4,93566559,93566608,225977436,225977485|4,1,4,93566869,93566918,225977111,225977160|4,1,4,93566267,93566316,225977645,225977694|4,1,4,93566102,93566151,225977793,225977842|4,1,4,93565846,93565895,225978036,225978085|4,1,4,93567119,93567168,225976988,225977037|4,1,4,93566868,93566917,225977033,225977082|4,1,4,93566864,93566913,225977033,225977082|4,1,4,93566937,93566986,225977008,225977057|4,1,4,93567078,93567127,225976986,225977035|4,1,4,93566655,93566704,225977320,225977369|4,1,4,93566270,93566319,225977705,225977754|4,1,4,93567079,93567128,225976986,225977035|4,1,4,93566103,93566152,225977820,225977869|4,1,4,93566096,93566145,225977947,225977996|4,1,4,93566267,93566316,225977677,225977726|4,1,4,93566916,93566965,225977085,225977134|4,1,4,93566120,93566169,225977868,225977917|4,1,4,93566718,93566767,225977294,225977343|4,1,4,93566134,93566183,225977866,225977915|4,1,4,93566283,93566332,225977677,225977726|4,1,4,93566652,93566701,225977128,225977177|4,1,4,93566815,93566864,225977168,225977217|4,1,4,93566012,93566061,225977988,225978037|4,1,4,93566411,93566460,225977676,225977725|4,1,4,93566941,93566990,225977046,225977095|4,1,4,93565949,93565998,225977843,225977892|4,1,4,93566282,93566331,225977677,225977726|4,1,4,93565892,93565941,225978056,225978105|4,1,4,93566262,93566311,225977736,225977785|4,1,4,93565892,93565941,225978086,225978135|4,1,4,93566058,93566107,225977902,225977951|4,1,4,93565944,93565993,225977933,225977982|4,1,4,93567008,93567057,225976986,225977035|4,1,4,93566120,93566169,225977866,225977915|4,1,4,93566716,93566765,225977293,225977342|4,1,4,93566980,93567029,225976987,225977036|4,1,4,93566912,93566961,225977080,225977129|4,1,4,93565848,93565897,225978065,225978114|4,1,4,93565949,93565998,225977933,225977982|4,1,4,93566912,93566961,225977132,225977181|4,1,4,93566961,93567010,225976954,225977003|4,1,4,93566130,93566179,225977841,225977890|4,1,4,93566691,93566740,225977127,225977176|4,1,4,93566209,93566258,225977715,225977764|4,1,4,93566266,93566315,225977839,225977888|4,1,4,93566115,93566164,225977732,225977781|4,1,4,93566868,93566917,225977112,225977161|4,1,4,93566643,93566692,225977308,225977357|4,1,4,93565843,93565892,225978072,225978121|4,1,4,93566146,93566195,225977902,225977951|4,1,4,93566865,93566914,225976978,225977027|4,1,4,93566935,93566984,225977081,225977130|4,1,4,93566060,93566109,225977986,225978035|4,1,4,93566505,93566554,225977440,225977489|4,1,4,93566919,93566968,225976989,225977038|4,1,4,93566691,93566740,225977226,225977275|4,1,4,93566821,93566870,225977199,225977248|4,1,4,93566872,93566921,225977126,225977175|4,1,4,93565861,93565910,225977999,225978048|4,1,4,93567138,93567187,225976982,225977031|4,1,4,93567099,93567148,225976985,225977034|4,1,4,93566942,93566991,225977085,225977134|4,1,4,93565841,93565890,225978054,225978103|4,1,4,93565847,93565896,225977994,225978043|4,1,4,93566096,93566145,225977880,225977929|4,1,4,93566190,93566239,225977694,225977743|4,1,4,93566960,93567009,225976954,225977003|4,1,4,93566864,93566913,225977021,225977070|4,1,4,93566102,93566151,225977823,225977872|4,1,4,93567053,93567102,225976948,225976997|4,1,4,93565850,93565899,225978021,225978070|4,1,4,93566092,93566141,225977947,225977996|4,1,4,93567018,93567067,225976986,225977035|4,1,4,93566136,93566185,225977841,225977890|4,1,4,93566344,93566393,225977600,225977649|6,1,2,93566983,93567032,225965673,225965722	MCF_v_2_00156	TGAGGCCTTGCTTCTCTTTACTTTTCCACTCTAGGCCACGATGCCGCAGT|CTCTCTGAAACATGCCAAAATTCATATAGCTAAGGGAACTTACCATGCTA|CTTCATTTCATTCTTGAGGAATCAACATTACATTTAGGTGGTGAAATACA|GAATGGAATGATGATCACTGTGCTATAATGTACTGAAACCACCATATTAC|CTCCAGTTTCTAAGACAGATGCATTTCTTGTTCAATTTCCAAAAGTAAAT|CCTAAATGTAATGTTGATTCCTCAAGAATGAAATGAAGGCACTACATTGA|TCTCGGCAGCGCGGCTGAACTCCTCCCAGGTCTGGTACTGCGGCATCGTG|GGGTGTCACAGAAGTATGCAAGGATTTGACAGTTCAAACTAATCCATAGC|AGATTGAGAAATTCCACAGTCAACTAATGCGACTTATGGTAGCCAAGGAG|AGAGAAACAATTACATGTTTTACCTAACATCAAATAATCTCCAGTTTCTA|CAACACTTTCTCTAATTCAAAAGATATTTACTTCCTAAGTACACGACAAA|TGCCTATATTTGAGAACCACACGTGCCTTCATAGGGTCAGCGAGGTAAAG|GGGCTATGGATTAGTTTGAACTGTCAAATCCTTGCATACTTCTGTGACAC|AGCTTGGTCTGTTTTATACACTAAACAAACTAAATCATCTGTTACTTTAA|CAGAGAAACAATTACATGTTTTACCTAACATCAAATAATCTCCAGTTTCT|GGTTTCAGTACATTATAGCACAGTGATCATCATTCCATTCATACACTCAA|AACAGACCAAGCTCAAGATGTAAAGAAGATTGAGAAATTCCACAGTCAAC|GTCTTTAATTAACCAAGGTGTTAGGTGTGACTGTCACAACTGTTATGTTT|CGCCAGAGAAACAATTACATGTTTTACCTAACATCAAATAATCTCCAGTT|ATTCCAATTACCATATTTTATATTTATTGGTCACAACAGCATACATTTTA|GAGAAACAATTACATGTTTTACCTAACATCAAATAATCTCCAGTTTCTAA|CGTACTTCTAGTTTACTGGAAAACATAACAGTTGTGACAGTCACACCTAA|TTTGAAATGAAGACTTTGTCGTGTACTTAGGAAGTAAATATCTTTTGAAT|GCTTGTTGAGCAATGACTTTGAATCTAGTTTTCAGTGATCAGAAGCAGCA|TTGTTGGGCCGGGTTCTGAGGCCTTGCTTCTCTTTACTTTTCCACTCTAG|TGCAAATGTTTTCAGTTAGAAAGCCTTTATTTACTTTTGGAAATTGAACA|AGCGAGGTAAAGCTTCTCGGCAGCGCGGCTGAACTCCTCCCCGGTCTGGT|GAGAAGCTTTACCTCGCTGACCCTATGAAGGCACGTGTGGTTCTCAAATA|CCCTTCTGAGAAACTACAGATGGAAAATATGTAGTAAATATTTCTGTAAT|GTCAACTAATGCGACTTATGGTAGCCAAGGAAGCCCGCAATGTTACCATG|CCCGGACGTAGGTAGTTTGTTGGGCCGGGTTCTGAGGCCTTGCTTCTCTT|CCCCTGCCCATTTTCTGTCTTTAATTAACCAAGGTGTTAGGTGTGACTGT|AGAAGATTGAGAAATTCCACAGTCAACTAATGCGACTTATGGTAGCCAAG|CTGGAGTGGAAAAGTAAAGAGAAGCAAGGCCTCAGAACCCGGCCCAACAA|GAACTTGTGTGTTAAAGTAACAGATGATTTAGTTTGTTTGGTGTATAAAA|AGCGAGGTAAAGCTTCTCGGCAGCGCGGCTGAACTCCTCCCAGGTCTGGT|CGACTCCCGGACGTAGGTAGTTTGTTGGGCCGGGTTCTGAGGCCTTGCTT|GCTAGGGATGCAAATGTTTTCAGTTAGAAAGCCTTTATTTACTTTTGGAA|AAACAGACCAACCTCAAGATGTAAAGAAGATTGAGAAATTCCACAGTCAA|CAGGGGTGTCACAGAAGTATGCAAGGATTTGACAGTTCAAACTAATCCAT|ATTGAAATATGTTTTGTATAAATTTGTCATGTTGAACAGCATTTTAGCAT|CTTCATTTCATTCTTGAGGAATCAACATTACATTTAGGTGGTGAAATACA|GTCAGCGAGGTAAAGCTTCTCGGCAGCGCGGCTGAACTCCTCCCAGGTCT|GTTTTCAGTTAGAAAGCCTTTATTTACTTTTGGAAATTGAACAAGAAATG|ATTTTCTGTCTTTAATTAACCAAGGTGTTAGGTGTGACTGTCACAACTGT|GTAGTATCAGCTTGTTGAGCAATGACTTTGAATCTAGTTTTCAGTGATCA|GTTTGTTTGGTGTATAAAACAGACCAAGCTCAAGATGTAAAGAAGATTGA|CACGTGCCTTCATAGGGTCAGCGAGGTAAAGCTTCTCGGCAGCGCGGCTG|GTGGTTTCAGTACATTATAGCACAGTGATCATCATTCCATTCATATACTC|GGTAGCCAAGGAAGCCCGCAATGTTACCATGGAAACTGAGTGAATGGTTT|CACAACAGCATACATTTTATGCTCCAAAATACATGGATCTGACAAAATGG|TGCTGCTTCTGATCACTGAAAACTAGATTCAAAGTCATTGCTCAACAAGC|TGCCTATATTTGAGAACCACACGTGCCTTCATAGGGTCAGCGAGGTAAAG|GGCAGGGGTGTCACAGAAGTATGCAAGGATTTGACAGTTCAAACTAATCC|CTCTCTGAAACATGCCAAAATTCATATAGCTAAGGGAACTTACCATGCTA|TGCGGCATCGTGGCCTAGAGTGGAAAAGTAAAGAGAAGCAAGGCCTCAGA|GAGAAATTCCACAGTCAACTAATGCGACTTATGGTAGCCAAGGAAGCACA|CTATATTTGAGAACCACACGTGCCTTCATAGGGTCAGCGAGGTAAAGCTT|ATCAGAATGCCTATATTTGAGAACCACACGTGCCTTCATAGGGTCACCGA|GTGGTTTCAGTACATTATAGCACAGTGATCATCATTCCATTCATACACTC|CACAAGTTCCCATCAGAATGCCTATATTTGAGAACCACACGTGCCTTCAT|GACGGGCTTCCTTGGCTACCATAAGTCGCATTAGTTGACTGTGGAATTTC|CTCCCGGACGTAGGTAGTTTGTTGGGCCGGGTTCTGAGGCCTTGCTTCTC|AATGGAATGATGATCACTGTGCTATAATGTACTGAAACCACCATATTACA|CGCAATGTTACCATGGAAACTGAGTGAATGGTTTGAAATGAAGACTTTGT|GCCGCAGTACCAGACCTGGGAGGAGTTCAGCCGCGCTGCCGAGAAGCTTT|TGGAATGATGATCACTGTGCTATAATGTACTGAAACCACCATATTACAGA|GTGGAAATAAGGCAAAGCATACTTGTTAGTCACAATTACTTTCAGATATA|GCCAGAGAAACAATTACATGTTTTACCTAACATCAAATAATCTCCAGTTT|CTGGTGCTGCGGCATCGTGGCCTAGAGTGGAAAAGTAAAGAGAAGCAAGG|GTCAACTAATGCGACTTATGGTAGCCAAGGAAGCCCGCAATGTTACCATG|ACTGAAACCACCATATTACAGAAATATTTACTACATATTTTCCATCTGTA|CTTTGAATCTAGTTTTCAGTGATCAGAAGCAGCAGTTATTTGAGTGTATG|CTAACATCAAATAATCTCCAGTTTCTAAGACAGATGCATCTCTTGTTCAA|GTAAATATCTTTTGAATTAGAGAAAGTGTTGGGACAGAAAGTACTTTATG|ATTTTCTGTCTTTAATTAACCAAGGTGTTAGGTGTGACTGTCACAACTGT|GTTAATATAAGGGATTTGTAGTATCAGCTTGTTGAGCAATGACTTTGAAT|CTGAACTCCTCCCAGGTCTGGTACTGCGGCATCGTGGCCTAGAGTGGAAA|CTTTGAATCTAGTTTTCAGTGATCAGAAGCAGCAGTTATTTGAGTGTATG|GCTTCCTAAGTACACGACAAAGTCTTCATTTCAAACCATTCACTCAGTTT|GGCTGAACTCCTCCCAGGTCTGGTACTGCGGCATCGTGGCCTAGAGTGGA|GGCTACCATAAGTCGCATTAGTTGACTGTGGAATTTCTCAATCTTCTTTA|CGGGCTTCCTTGGCTACCATAAGTCGCATTAGTTGACTGTGGAATTTCTC|GCCTTGCTTCTCTTTACTTTTCCACTCTAGGCCACGATGCCGCAGTACCA|TGGAAACTGAGTGAATGGTTTGAAATGTAGACTTTGTCGTGTACTTAGGA|CCACAGTCAACTCATGCGACTTATGGTAGCCAAGGAAGCCCGCAATGTTA|GCGGCATCGTGGCCTAGAGTGGAAAAGTAAAGAGAAGCAAGGCCCCAGAA|AGAAGATTGAGAAATTCCACAGTCAACTAATGCGACTTATGGTAGCCAAG|GCCAAGGAAGCCCGCAATGTTACCATGGAAACTGAGTGAATGGTTTGAAA|CCTTGCTTCTCTTTACTTTTCCACTCTAGGCCACGATGCCGCAGTACCAG|GTTTTACCTAACATCAAATAATCTCCAGTTTCTAAGACAGATGCATTTCT|AATTCTTCTTAAATTTAGTTCATCTTTCTTTAAAAGAACATTAAATGTAA|CTGGTACTGCGGCATCGTGGCCTAGAGTGGAAAAGTAAAGAGAAGCAAGG|CTTCTGAGAAACTACAGATGGAAAATATGTAGTAAATATTTCTGTAATAT|GTGGTTCTCAAATATAGGCATTCTGATGGGAACTTGTGTGTTAAAGTAAC|GTTACTTTAACACACAAGTTCCCATCAGAATGCCTATATTTGAGAACCAC|GTAGTTTCTCAGAAGGGCTATGGATTAGTTTGAACTGTCAAATCCTTGCA|GTTTGAAATGAAGACTTTGTCGTGTACTTAGGAAGTAAATATCTTTTGAA|AAACAGACCAAGCTCAAGATGTAAAGAAGATTGAGAAATTCCACAGTCAA|CCATTTTGTCAGATCCATGTATTTTGGAGCATAAAATGTATGCTGTTGTG|ATGGAATGATGATCACTGTGCTATAATGTACTGAAACCACCATATTACAG|CATTAAATGTAACCATTTTGTCAGATCCATGTATTTTGGAGCATAAAATG|CAGAGAAACAATTACATGTTTTACCTAACATCAAATAATCTCCAGTTTCT|GCCCTTCTGAGAAACTACAGATGGAAAATATGTAGTAAATATTTCTGTAA|GGAACTTGTGTGTTAAAGTAACAGATGATTTAGTTTGTTTGGTGTATAAA|TGTCAAATCCTTGCATACTTCTGTGNCACCCCTGCCCATTTTCTGTCTTT|CAAGGAAGCCCGCAATGTTACCATGGAAACTGAGTGAATGGTTTGAAATG|CAGCGAGGTAAAGCTTCACGGCAGCGCGGCTGAACTCCTCCCAGGTCTGG|CTCTGAAACATGCCAAAATTCATATAGCTAAGGGAACTTACCATGCTAAA|GGGTAAAGCTTCTCGGCAGCGCGGCTGAACTCCTCCCAGGTCTGGTACTG|CCCAACACTTTCTCTAATTCAAAAGATATTTACTTCCTAAGTACACGACA|GTGGAAATAAGGCAAAGCATACTTGTTAGTCACAATTACTTTCAGATATA|GTTTGGTGTATAAAACAGACCAAGCTCAAGATGTAAAGAAGATTGAGAAA|CTAAATGTAATGTTGATTCCTCAAGAATGAAATGAAGGCACTACATTGAA|AGAAGATTGAGAAATTCCACAGTCAACTAATGCGACTTATGGTAGCCAAG|CGTCCCAACACTTTCTCTAATTCAAAAGATATTTACTTCCTAAGTACACG|GTCCCAACACTTTCTCTAATTCAAAAGATATTTACTTCCTAAGTACACGA|TCTCTCTGAAACATGCCAAAATTCATATAGCTAAGGGAACTTACCATGCT|TTGTGGAAATAAGGCAAAGCATACTTGTTAGTCACAATTACTTTCAGATA|CTTCATTTCATTCTTGAGGAATCAACATTACATTTAGGTGGTGAAATACA|GGGGGTGTCACAGAAGTATGCAAGGATTTGACAGTTCAAACTAATCCATA|AGCGAGGTAAAGCTTCTCGGCAGCGCGGCTGAACTCCTCCCAGGTCTGGT|AACAGACCAAGCTCAAGATGTAAAGAAGATTGAGAAATTCCACAGTCAAC|GAGAAAGTGTTGGGACAGAAAGTACTTTATGTAACTAAGTGGGCTGTTCA|GAAATATTTACTACATATTTTCCATCTGTAGTTTCTCAGAAGGGCTATGG|CAGGTCTGGTACTGCGGCATCGTGGCCTAGAGTGGAAAAGTAAAGAGAAG|CAAGGAAGCCCGCAATGTTACCATGGAAACTGAGTGAATGGTTTGAAATG|CTCTGAAACATGCCAAAATTCATATAGCTAAGGGAACTTACCATGCTAAA|GCGAGGTAAAGCTTCTCGGCAGCGCGGCTGAACTCCTCCCAGGTCTGGTA|GCGAGGTAAAGCTTCTCGGCAGCGCGGCTGAACTCCTCCCAGGTCTGGTA|GTTTGTTGGGCCGGGTTCTGAGGCCTTGCTTCTCTTTACTTTTCCACTCT|TCCCGGACGTAGGTAGTTTGTTGGGCCGGGTTCTGAGGCCTTGCTTCTCT|GTTAAAGTAACAGATGATTTAGTTTGTTTGGTGTATAAAACAGACCAAGC|ATTATGTATAGCAGTGTAGTCTCAATTATATCTGAAAGTAATTGTGACTA|GCGGGCTTCCTTGGCTACCATAAGTCGCATTAGTTGACTGTGGAATTTCT|GTGAATGGTTTGAAATGAAGACTTTGTCGTGTACTTAGGAAGTAAATATC|GTAGTTTCTCAGAAGGGCTATGGATTAGTTTGAACTGTCAAATCCTTGCA|GTTGGGACAGAAAGTACTTTATGTAACTAAGTGGGCTGTTCAGAAGCTTA|TCTCTGAAACATGCCAAAATTCATATAGCTAAGGGAACTTACCATGCTAA|CGGCTGAACTCCTCCCAGGTCTGGTACTGCGGCATCGTGGCCTAGAGTGG|GGCCTAGAGTGGAAAAGTAAAGAGAAGCAAGGCCTCAGAACCCGGCCCAA|ATCTCTCTGAAACATGCCAAAATTCATATAGCTAAGGGAACTTACCATGC|CAAGTATGCTTTGCCTTATTTCCACATTTAAACTACCTGTTAATATAAGG|CTCTCCTCCCAGGTCTGGTACTGCGGCATCGTGGCCTAGAGTGGAAAAGT|GGAATGATGATCACTGTGCTATAATGTACTGAAACCACCATATTACAGAA|AAGGAAGCCCGCAATGTTACCATGGAAACTGAGTGAATGGTTTGAAATGA|GTTCTGAGGCCTTGCTTCTCTTTACTTTTCCACTCTAGGCCACGATGCCG|GGAAGCCCGCAATGTTACCATGGAAACTGAGTGAATGGTTTGAAATGAAG|AATGTTGATTCCTCAAGAATGAAATGAAGGCACTACATTGAAATATGTTT|TTGAGAACCACACGTGCCTTCATAGGGTCAGCGAGGTAAAGCTTCTCGGC|GTTTGTTGGGCCGGGTTCTGAGGCCTTGCTTCTCTTTACTTTTCCACTCT|GCCTTGCTTCTCTTTACTTTTCCACTCTAGGCCACGATGCCGCAGTACCA|GGTCAGCGAGGTAAAGCTTCTCGGCAGCGCGGCTGAACTCCTCCCAGGTC|GTCACAGAAGTATGCAAGGATTTGACAGTTCAAACTAATCCATAGCCCTT|TGGTGGTTTCAGTACATTATAGCACAGTGATCATCATTCCATTCATACAC|ATTTTGTCAGATCCATGTATTTTGGAGCATAAAATGTATGCTGTTGTGAA|GTATAAAACAGACCAAGCTCAAGATGTAAAGAAGATTGAGAAATTCCACA|GTAATTTGAAAATGAGATATTAGGAAAAACCAATTCTTCTTAAATTTAGT|CGCGGCTGAACTCCTCCCAGGTCTGGTACTGCGGCATCGTGGCCTAGAGT|CTATATTTGAGAACCACACGTGCCTTCATAGGGTCAGCGAGGTAAAGCTT|GCTGAACTCCTCCCAGGTCTGGTACTGCGGCATCGTGGCCTAGAGTGGAA|GTTTTGTATAAATTTGTCATGTTGAACAGCATTTTAGCATGGTAAGTTCC|ATCAGCTTGTTGAGCAATGACTTTGAATCTAGTTTTCAGTGATCAGAAGC|GTGCCTTCATTTCATTCTTGAGGAATCAACATTACATTTAGGTGGTGAAA|GGAAAAACCAATTCTTCTTAAATTTAGTTCATCTTTCTTTAAAAGAACAT|CAGAGAAACAATTACATGTTTTACCTAACATCAAATAATCTCCAGTTTCT|CTCTCTGAAACATGCCAAAATTCATNTAGCTAAGGGAACTTACCATGCTA|CGGCAGCGCGGCTGAACTCCTCCCAGGTCTGGTACTGCGGCATCGTGGCC|CACCAAACAAACTAAATCATCTGTTACTTTAACACACAAGTTCCCATCAG|CAAATATAGGCATTCTGATGGGAACTTGTGAGTTAAAGTAACAGATGATT|CTCGGCAGCGCGGCTGAACTCCTCCCAGGTCTGGTACTGCGGCATCGTGA|CAAGATGTAAAGAAGATTGAGAAATTCCACAGTCAACTAATGCGACTTAT|AATGATGATCACTGTGCTATAATGTACTGAAACCACCATATTACAGAAAT|CCGAGGTAAAGCTTCTCGGCAGCGCGGCTGAACTCCTCCCAGGTCTGGTA|AGCGAGGTAAAGCTTCTCGGCAGCGCGGCTGAACTCCTCCCAGGTCTGGT|CTGGGAGGAGTTCAGCCGCGCTGCCGAGAAGCTTTACCTCGCTGACCCTA|CGCTGACCCTATGAAGGCACGTGTGGTTCTCAAATATAGGCATTCTGATG|GGTGGTTTCAGTACATTATAGCACAGTGATCATCATTCCATTCATACACT|CTTAGGAAGTAAATATCTTTTGAATTAGAGAAAGTGTTGGGACAGAAAGT|GAAGACTTTGTCGTGTACTTAGGAAGTAAATATCTTTTGAATTAGAGAAA|AAACAGACCAAGCTCAAGATGTAAAGAAGATTGAGAAATTCCACAGTCAA|GCCTTCATAGGGTCAGCGAGGTAAAGCTTCTCGGCAGCGCGGCTGAACTC|TCGTACTTCTAGTTTACTGGAAAACATAACAGTTGTGACAGTCACACCTA|GTTTGTTTGGTGTATAAAACAGACCAAGCTCAAGATGTAAAGAAGATTGA|TCGCATTAGTTGACTGTGGAATTTCTCAATCTTCTTTACATCTTGAGCTT|GGGATGCAAATGTTTTCAGTTAGAAAGCCTTTATTTACTTTTGGAAATTG|CTATATTTGAAAACCACACGTGCCTTCATAGGGTCAGCGAGGTAAAGCTT|GCGAGGTAAAGCTTCTCGGCAGCGCGGCTGAACTCCTCCCAGGTCTGGTA|CAGGTCTGGTACTACGGCATCGTGGCCTAGAGTGGAAAAGTAAAGAGAAG|ATGGGAACTTGTGTGTTAAAGTAACAGATGATTTAGTTTGTTTGGTGTAT|GTGCCTTCATTTCATTCTTGAGGAATCAACATTACATTTAGGTGGTGAAA|GGGACAGAAAGTACTTTATGTAACTAAGTGGGCTGTTCAGAAGCTTAGAG|GCTTTACCTCGCTGACCCTATGAAGGCACGTGTGGTTCTCAAATATAGGC|GGGACAGAAAGTACTTTATGTAACTAAGTGGGCTGTTCAGAAGCTTAGAG|GCCTTCATTTCATTCTTGAGGAATCAACATTACATTTAGGTGGTGAAATA|CGGGTTCTGAGGCCTTGCTTCTCTTTACTTTTCCACTCTAGGCCACGATG|CTCCAGTTTCTAAGACAGATGCATTTCTTGTTCAATTTCCAAAAGTAAAT|CTCCAGTTTCTAAGACAGATGCATTTCTTGTTCAATTTCCAAAAGTAAAT|CGCGGCTGAACTCCTCCCAGGTCTGGTACTGCGGCATCGTGGCCTAGAGT|TGGGCCGGGTTCTGAGGCCTTGCTTCTCTTTACTTTTCCACTCTAGGCCA|AATTTGTATCAGTAATTTGAAAATGAGATATTAGGAAAAACCAATTCTTC|GGCACGTGTGGTTCTCAAATATAGGCATTCTGATGGGAACTTGTGTGTTA|GTTTCTCAGAAGGGCTATGGATTAGTTTGAACTGTCAAATCCTTGCATAC|GTGCCTTCATAGGGTCAGCGAGGTAAAGCTTCTCGGCAGCGCGGCTGAAC|CAAATATAATTATCAAATATCGTACTTCTAGTTTACTGGAAAACATAACA|CGGGCTTCCTTAGCTACCATAAGTCGCATTAGTTGACTGTGGAATTTCTC|GAACTTGTGTGTTAAAGTAACAGATGATTTAGTTTGTTTGGTGTATAAAA|CTTCATTTCATTCTTGAGGAATCAACATTACATTTAGGTGGTGAAATACA|TGCAAATGTTTTCAGTTAGAAAGCCTTTATTTACTTTTGGAAATTGAACA|TGGTTAATTAAAGACAGAAAATGGGCAGGGGTGTCACAGAAGTATGCAAG|GGTTTCAGTACATTATAGCACAGTGATCATCATTCCATTCATACACTCAA|GAAGACTTTGTCATGTACTTAGGAAGTAAATATCTTTTGAATTAGAGAAA|CCGCAATGTTACCATGGAAACTGAGTGAATGGTTTGAAATGAAGACTTTG|TCCCAGGTCTGGTACTGCGGCATCGTGGCCTAGAGTGGAAAAGTAAAGAG|CAGCGAGGTAAAGCTTCTCGGCAGCGCGGCTGAACTCCTCCCAGGTCTGG|CAGTTTCTAAGACAGATGCATTTCTTGTTCAATTTCCAAAAGTAAATAAA|CTTCATTTCATTCTTGAGGAATCAACATTACATTTAGGTGGTGAAATACA|CAAGCTGATACTACAAATCCCTTATGTTAACAGGTAGTTTAAATGTGGAA|CCAACACTTTCTCTAATTCAAAAGATATTTACTTCCTAAGTACACGACAA|GGATGCAAATGTTTTCAGTTAGAAAGCCTTTATTTACTTTTGGAAATTGA|GACAAAATGGTTACATTTAATGTTCTTTTAAAGAAAGATGAACTAAATTT|CCATGGTAACATTGCGGGCTTCCTTGGCTACCATAAGTCGCATTAGTTGA|CTTCATTTCATTCTTGAGGAATCAACATTACATTTAGGTGGTGAAATACA|GTTTTGTATAAATTTGTCATGTTGAACAGCATTTTAGCATGGTAAGTTCC|GCCCGCAATGTTACCATGGAAACTGAGTGAATGGTTTGAAATGAAGACTT|GGCCTTGCTTCTCTTTACTTTTCCACTCTAGGCCACGATGCCGCAGTACC|GTTACCATGGAAACTGAGTGAATGGTTTGAAATGAAGACTTTGTCGTGTA|GTGCCTTCATAGGGTCAGCGAGGTAAAGCTTCTCGGCAGCGCGGCTGAAC|AGAAACAATTACATGTTTTACCTAACATCAAATAATCTCCAGTTTCTAAG|CTGGTCTCTCTGAAACATGCCAAAATTCATATAGCTAAGGGAACTTACCA|GTTGGGCCGGGTTCTGAGGCCTTGCTTCTCTTTACTTTTCCACTCTAGGC|GGCCGGGTTCTGAGGCCTTGCTTCTCTTTACTTTTCCACTCTAGGCCACG|ATCATCTGTTACTTTAACACACAAGTTCCCATCAGAATGCCTATATTTGA|CTTTGAATCTAGTTTTCAGTGATCAGAAGCAGCAGTTATTTGAGTGTATG|CTATATTTGAGAACCACACGTGCCTTCATAGGGTCAGCGAGGTAAAGCTT|GGGATTTGTAGTATCAGCTTGTTGAGCAATGACTTTGAATCTAGTTTTCA|CGACTCCCGGACGTAGGTAGTTTGTTGGGCCGGGTTCTGAGGCCTTGCTT|CTTCATAGGGTCAGCGAGGTAAAGCTTCTCGGCAGCGCGGCTGAACTCCT|CTTTTGAATTAGAGAAAGTGTTGGGACAGAAAGTACTTTATGTAACTAAG|CTGAACTCCTCCCAGGTCTGGTACTGCGGCATCGTGGCCTAGAGTGGAAA|GGTGGTTTCAGTACATTATAGCACAGTGATCATCATTCCATTCATACACT|GAAATATTTACTACATATTTTCCATCTGTAGTTTCTCAGAAGGGCTATGG|CAGCGAGGTAAAGCTTCTCGGCAGCGCGGCTGAACTCCTCCCAGGTCTGG|CTCTCTGAAACATGCCAAAATTCATATAGCTAAGGGAACTTACCATGCTA|GTCGGCGAGGTAAAGCTTCTCGGCAGCGCGGCTGAACTCCTCCCAGGTCT|TCTGAAACATGCCAAAATTCATATAGCTAAGGGAACTTACCATGCTAAAA|CCAATTCTTCTTAAATTTAGTTCATCTTTCTTTAAAAGAACATTAAATGT|ACTTTGTCGTGTACTTAGGAAGTAAATATCTTTTGAATTAGAGAAAGTGT|GCTACTTCTGATCACTGAAAACTAGATTCAAAGTCATTGCTCAACAAGCT|GGCGGGGGTGTCACAGAAGTATGCAAGGATTTGACAGTTCAAACTAATCC|GGTAGTTTGTTGGGCCGGGCTCTGAGGCCTTGCTTCTCTTTACTTTTCCA|ATCAGAATGCCTATATTTGAGAACCACACGTGCCTTCATAGGGTCAGCGA|ATCTCTCTGAAACATGCCAAAATTCATATAGCTAAGGGAACTTACCATGC|CGGGCTTCCTTGGCTACCATAAGTCGCATTAGTTGACTGTGGAATTTCTC|TTCAGCCGCGCTGCCGAGAAGCTTTACCTCGCTGACCCTATGAAGGCACG|GTACTGCGGCATCGTGGCCTAGAGTGGAAAAGTAAAGAGAAGCAAGGCCT|CCTAGAGTGGAAAAGTAAAGAGAAGCAAGGCCTCAGAACCCGGCCCAACA|AACACTTTCTCTAATTCAAAAGATATTTACTTCCTAAGTACACGACAAAG|GTGGAATTTCTCAATCTTCTTTACATCTTGAGCTTGGTCTGTTTTATACA|TCCCAACACTTTCTCTAATTCAAAAGATATTTACTTCCTAAGTACACGAC|CCTGGGAGGAGTTCAGCCGCGCTGCCGAGAAGCTTTACCTCGCTGACCCT|GCGACTTATGGTAGCCAAGGAAGCCCGCAATGTTACCATGGAAACTGAGA|GAAGGCACGTGTGGTTCTCAAATATAGGCATTCTGATGGGAACTTGTGTG|CTTAGAAACTGGAGATTATTTGATGTTAGGTAAAACATGTAATTGTTTCT|ATCAGCTTGTTGAGCAATGACTTTGAATCTAGTTTTCAGTGATCAGAAGC|TGAAGGCACGTGTGGTTCTCAAATATAGGCATTCTGATGGGAACTTGTGT|GCAGGGGTGTCACAGAAGTATGCAAGGATTTGACAGTTCAAACTAATCCA|GGGAGGAGTTCAGCCGCGCTGCCGAGAAGCTTTACCTCGCTGACCCTATG|GTTTGAACTGTCAAATCCTTGCATACTTCTGTGACACCCCTGCCCATTTT|GTTCCTTTAACACACAAGTTCCCATCAGAATGCCTATATTTGAGAACCAC|GCTGCTTCTGATCACTGAAAACTAGATTCAAAGTCATTGCTCAACAAGCA|AGCCCGCAATGTTACCATGGAAACTGAGTGAATGGTTTGAAATGAAGACT|GTTTCTCAGAAGGGCTATGGATTAGTTTGAACTGTCAAATCCTTGCATAC|GCAAATGTTTTCAGTTAGAAAGCCTTTATTTACTTTTGGAAATTGAACAA|CGGCTGAACTCCTCCCAGGTCTGGTACTGCGGCATCGTGGCCTAGAGTGG|ATTTTCCATCTGTAGTTTCTCAGAAGGGCTATGGATTAGTTTGAACTGTC|AGGGATTTGTAGTATCAGCTTGTTGAGCAATGACTTTGAATCTAGTTTTC|CAGAGAAACAATTACATGTTTTACCTAACATCAAATAATCTCCAGTTTCT|ACAGAAAGTACTTTATGTAACTAAGTGGGCTGTTCAGAAGCTTAGAGGTC|GCCTTCATAGGGTCAGCGAGGTAAAGCTTCTCGGCAGCGCGGCTGAACTC|GTCACAACTGTTATGTTTTCCAGTAAACTAGAAGTACGATATTTGATAAT|GTATGCATTGTTATACATACTGTGTACCTAATTATGTATAGCAGTGTAGT|TAATGCGACTTATGGTAGCCAAGGAAGCCCGCAATGTTACCATGGAAACT|CTTCATTTCATTCTTGAGGAATCAACATTACATTTAGGTGGTGAAATACA|CGGACGTAGGTAGTTTGTTGGGCCGGGTTCTGAGGCCTTGCTTCTCTTTA|GGGATTTGTAGTATCAGCTTGTTGAGCAATGACTTTGAATCTAGTTTTCA|GCTGCGGTATCGTGGCCTAGAGTGGAAAAGTAAAGAGAAGCAAGGCCTCA|ATTGAAATATGTTTTGTATAAATTTGTCATGTTGAACAGCATTTTAGCAT|ATTTGAGAACCACACGTGCCTTCATAGGGTCAGCGAGGTAAAGCTTCTCG|GTTTGTTGGGCCGGGTTCTGAGGCCTTGCTTCTCTTTACTTTTCCACTCT|GTTGAGCAATGACTTTGAATCTAGTTTTCAGTGATCAGAAGCAGCAGTTA|ATTGAAATATGTTGTGTATAAATTTGTCATGTTGAACAGCATTTTAGCAT|CATCTGTTACTTTAACACACAAGTTCCCATCAGAATGCCTATATTTGAGA|CCTGCCCATTTTCTGTCTTTAATTAACCAAGGTGTTAGGTGTGACTGTCA|AGTGCCTTCATTTCATTCTTGAGGAATCAACATTACATTTAGGTGGTGAA|CTCGGCAGCGCGGCTGAACTCCTCCCAGGTCTGGTACTGCGGCATCGTGG|GTTTGTTTGGTGTATAAAACAGACCAAGCTCAAGATGTAAAGAAGATTGA|GTTTCTCAGAAGGGCTATGGATTAGTTTGAACTGTCAAATCCTTGCATAC|AAATGTTTTCAGTTAGAAAGCCTTTATTTACTTTTGGAAATTGAACAAGA|CTCAAGATGTAAAGAAGATTGAGAAATTCCACAGTCAACTAATGCGACTT|GGCCGGGTTCTGAGGCCTTGCTTCTCTTTACTTTTCCACTCTAGGCCACG|CGAAATGTTACCATGGAAACTGAGTGAATGGTTTGAAATGAAGACTTTGT|CTCTCTGAAACATGCCAAAATTCATATAGCTAAGGGAACTTACCATGCTA|CTTCATTTCATTCTTGAGGAATCAACATTACATTTAGGTGGTGAAATACA|CGCAATGTTACCATGGAAACTGAGTGAATGGTTTGAAATGAAGACTTTGT|GGGCTTCCTTGGCTACCATAAGTCGCATTAGTTGACTGTGGAATTTCTCA|TCCATCTGTAGTTTCTCAGAAGGGCTATGGATTAGTTTGAACTGTCAAAT|CTCCAGTTTCTAAGACAGATGCATTTCTTGTTCAATTTCCAAAAGTAAAT|GTGGTTTCAGTACATTATAGCACAGTGATCATCATTCCATTCATACACTC|GCTTGTTGAGCAATGACTTTGAATCTAGTGTTCAGTGATCAGAAGCAGCA|CAGAAGTATGCAAGGATTTGACAGTTCAAACTAATCCATAGCCCTTCTGA|GGGTCAGCGAGGTAAAGCTTCTCGGCAGCGCGGCTGAACTCCTCCCAGGT|CCGGGTTCTGAGGCCTTGCTTCTCTTTACTTTTCCACTCTAGGCCACGAT|CTTTGTCGTGTACTTAGGAAGTAAATATCTTTTGAATTAGAGAAAGTGTT|TGCCTTCATAGGGTCAGCGAGGTAAAGCTTCTCGGCAGCGCGGCTGAACT|AGATTATTTGATGTTAGGTAAAACATGTAATTGTTTCTCTGGCAAATTTG|CACACGTGCCTTCATAGGGTCAGCGAGGTAAAGCTTCTCGGCAGCGCGGC|CTGATCTCTCTGAAACATGCCAAAATTCATATAGCTAAGGGAACTTACCA|TATTTACTACATATTTTCCATCTGTAGTTTCTCAGAAGGGCTATGGATTA|GGTTCTGAGGCCTTGCTTCTCTTTACTTTTCCACTCTAGGCCACGATGCC|GTAGTTTGTTGGGCCGGGTTCTGAGGCCTTGCTTCTCTTTACTTTTCCAC|GGTAACATTGCGGGCTTCCTTGGCTACCATAAGTCGCATTAGTTGACTGT|CCCAACACTTTCTCTAATTCAAAAGATATTTACTTCCTAAGTACACGACA|GACTTATGGTAGCCAAGGAAGCCCGCAATGTTACCATGGAAACTGAGTGA|CCCCTGCCCATTTTCTGTCTTTAATTAACCAAGGTGTTAGGTGTGACTGT|ATTTTGTCAGATCCATGTATTTTGGAGCATAAAATGTATGCTGTTGTGAC|CTTCATTTCAAACCATTCACTCAGTTTCCATGGTAACATTGCGGGCTTCC|CGGGTCAGCGAGGTAAAGCTACTCGGCAGCGCGGCTGAACTCCTCCCAGG|CTCCAGTTTCTAAGACAGATGCATTTCTTGTTCAATTTCCAAAAGTAAAT|GGCGACTCCCGGACGTAGGTAGTTTGTTGGGCCGGGTTCTGAGGCCTTGC|GTTGGGACAGAAAGTACTTTATGTAACTAAGTGGGCTGTTCAGAAGCTTA|AAGACTTTGTCGTGTACTTAGGAAGTAAATATCTTTTGAATTAGAGAAAG|GCCAAAATTCATATAGCTAAGGGAACTTACCATGCTAAAATGCTGTTCAA|GTACCAGACCTGGGAGGAGTTCAGCCGCGCTGCCGAGAAGCTTTACCTCG|GTAGTTTGTTGGGCCGGGTTCTGAGGCCTTGCTTCTCTTTACTTTTCCAC|GTGCCTTCATAGGGTCAGCGAGGTAAAGCTTCTCGGCAGCGCGGCTGAAC|GCTTTACCTCGCTGACCCTATGAAGGCACGTGTGGTTCTCAAATATAGGC|CTAATGCGACTTATGGTAGCCAAGGAAGCCCGCAATGTTACCATGGAAAC|CCTTGCTTCTCTTTACTTTTCCACTCTAGGCCACGATGCCGCAGTACCAG|TACTGATCTCTCTGAAACATGCCAAAATTCATATAGCTAAGGGAACTTAC|GTCTGGTACTGCGGCATCGTGGCCTAGAGTGGAAAAGTAAAGAGAAGCAA|GTCAGCGAGGTAAAGCTTCTCGGCAGCGCGGCTGAACTCCTCCCAGGTCT|CCCGGACGTAGGTAGTTTGTTGGGCCGGGTTCTGAGGCCTTGCTTCTCTT|TCTCTCTGAAACATGCCAAAATTCATATAGCTAAGGGAACTTACCATGCT|GTTTGAACTGTCAAATCCTTGCATACTTCTGTGACACCCCTGCCCATTTT|TAAATATTTCTGTAATATGGTGGTTTCAGTACATTATAGCACAGTGATCA|CGGGCTTCCTTGGCTACCATAAGTCGCATTAGTTGACTGTGGAATTTCTC|GGCCGGGTTCTGAGGCCTTGCTTCTCTTTACTTTTCCACTCTAGGCCACG|CCCCAACACTTTCTCTAATTCAAAAGATATTTACTTCCTAAGTACACGAC|GCCTAGAGTGGAAAAGTAAAGAGAAGCAAGGCCTCAGAACCCGGCCCAAC|GGAATTTCTCAATCTTCTTTACATCTTGAGCTTGGTCTGTTTTATACACC|GGCAGGGGTGTCACAGAAGTATGCAAGGATTTGACAGTTCAAACTAATCC|AGGCATTCTGATGGGAACTTGTGTGTTAAAGTAACAGATGATTTAGTTTG|CTCTGAAACATGCCAAAATTCATATAGCTAAGGGAACTTACCATGCTAAA|GCCTATATTTGAGAACCACACGTGCCTTCATAGGGTCAGCGAGGTAAAGC|GAACTGTCAAATCCTTGCATACTTCTGTGACACCCCTGCCCATTTTCTGT|AGATGATTTAGTTTGTTTGGTGTATAAAACAGACCAAGCTCAAGATGTAA|GTGGAATTTCTCAATCTTCTTTACATCTTGAGCTTGGTCTGTTTTATACA|ATATTTTCCATCTGTAGTTTCTCAGAAGGGCTATGGATTAGTTTGAACTG|GTAATTGTGACTAACAAGTATGCTTTGCCTTATTTCCACATTTAAACTAC|GGCTGAACTCCTCCCAGGTCTGGTACTGCGGCATCGTGGCCTAGAGTGGA	GTCAGCGAGGTAAAGCTTCTCGGCAGCGCGGCTGAACTCCTCCCAGGTCT|GTTTTGTATAAATTTGTCATGTTGAACAGCATTTTAGCATGGTAAGTTCC|CTGTTATGTTTTCCAGTAAACTAGAAGTACGATATTTGATAATTATATTT|GGTTAATTAAAGACAGAAAATGGGCAGGGGTGTCACAGAAGTATGCAAGG|AGAGAAAGTGTTGGGACAGAAAGTACTTTATGTAACTAAGTGGGCTGTTC|CTCTGAAACATGCCAAAATTCATATAGCTAAGGGAACCTACCATGCTAAA|GTTCTGAGGCCTTGCTTCTCTTTACTTTTCCACTCTAGGCCACGATGCCG|AGCAGCAGTTATTTGAGTGTATGAATGGAATGATGATCACTGTGCTATAA|CCTTGGCTACCATAAGTCGCATTAGTTGACTGTGGAATTTCTCAATCTAG|GTTTTCAGTTAGAAAGCCTTTATTTACTTTTGGAAATTGAACAAGAAATG|AAGGAAGCCCGCAATGTTACCATGGAAACTGAGTGAATGGTTTGAAATGA|GGCGACTCCCGGACGTAGGTAGTTTGTTGGGCCGGGTTCTGAGGCCTTGC|GGCAGGGGTGTCACAGAAGTATGCAAGGATTTGACAGTTCAAACTAATCC|TGCCGCAGTACCAGACCTGGGAGGAGTTCAGCCGCGCTGCCGAGAAGCTT|CTTTATTTACTTTTGGAAATTGAACAAGAAATGCATCTGTCTTAGAAACT|AGCTTGTTGAGCAATGACTTTGAATCTAGTTTTCAGTGATCAGAAGCAGC|CAACACTTTCTCTAATTCAAAAGATATTTACTTCCTAAGTACACGACAAA|GGAAAACATAACAGTTGTGACAGTCACACCTAACACCTTGGTTAATTAAA|ATCTGTCTTAGAAACTGGAGATTATTTGATGTTAGGTAAAACATGTAATT|TAAAATGTATGCTGTTGTGACCAATAAATATAAAATATGGTAATTGGAAT|CTTTATTTACTTTTGGAAATTGAACAAGAAATACATCTGTCTTAGAAACT|TTCTGTGACACCCCTGCCCATTTTCTGTCTTTAATTAACCAAGGTGTTAG|CACTTAGTTACATAAAGTACTTTCTGTCCCAACACTTTCTCTAATTCAAA|GTGGTTTCAGTACATTATAGCACAGTGATCATCATTCCATTCATACACTC|GTCAGCGAGGTAAAGCTTCTCGGCAGCGCGGCTGAACTCCTCCCCGGTCT|TCTCCAGTTTCTAAGACAGATGCATTTCTTGTTCAATTTCCAAAAGTAAA|CGACTCCCGGACGTAGGTAGTTTGTTGGGCCGGGTTCTGAGGCCTTGCTT|TGCGGGCTTCCTTGGCTACCATAAGTCGCATTAGTTGACTGTGGAATTTC|TGGAATGATGATCACTGTGCTATAATGTACTGAAACCACCATATTACAGA|CGACCTCTAAGCTTCTCAACAGCCCACTTAGTTACATAAAGTACTTTCTG|GTAAAGAGAAGCAAGGCCTCAGAACCCGGCCCAACAAACTACCTACGTCC|TAGTTTACTGGAAAACATAACAGTTGTGACAGTCACACCTAACACCTTGG|TGTCCCAACACTTTCTCTAATTCAAAAGATATTTACTTCCTAAGTACACG|CGACTCCCGGACGTAGGTAGTTTGTTGGGCCGGGTTCTGAGGCCTTGCTT|GGGCTTCCTTGGCTACCATAAGTCGCATTAGTTGACTGTGGAATTTCTCA|GGCCGGGTTCTGAGGCCTTGCTTCTCTTTACTTTTCCACTCTAGGCCACG|GTTACTTTAACACACAAGTTCCCATCAGAATGCCTATATTTGAGAACCAC|GTTTCTAAGACAGATGCATTTCTTGTTCAATTTCCAAAAGTAAATAAAGG|CGGGCTCCCTTGGCTACCATAAGTCGCATTAGTTGACTGTGGAATTTCTC|CACCATATTACAGAAATATTTACTACATATTTTCCATCTGTAGTTTCTCA|CTCTCTGAAACATGCCAAAATTCATATAGCTAAGGGACCTTACCATGCTA|CCCTGCCCATTTTCTGTCTTTAATTAACCAAGGTGTTAGGTGTGACTGTC|GGGCCGGGTTCTGAGGCCTTGCTTCTCTTTACTTTTCCACTCTAGGCCAC|CTCCAGTTTCTAAGACAGATGCATTTCTTGTTCAATTTCCAAAAGTAAAT|GTGCCTTCATTTCATTCTTGAGGAATCAACATTACATTTAGGTGGTGAAA|CGGTGGTTTCAGTACATTATAGCACAGTGATCATCATTCCATTCATACAC|CGGGCTTCCTTGGCTACCATAAGTCGCATTAGTTGACTGTGGAATTTCTC|GGCCGGGTTCTGAGGCCTTGCTTCTCTTTACTTTTCCACTCTAGGCCACG|CTTATTTCCACATTTAAACTACCTGTTAATATAAGGGATTTGTAGTATCA|CTGTCCCAACACTTTCTCTAATTCAAAAGATATTTACTTCCTAAGTACAC|CTTTCTTTAAAAGAACATTAAATGTAACCATTTTGTCAGATCCATGTATT|CTCAATTATATCTGAAAGTAATTGTGACTAACAAGTATGCTTTGCCTTAT|GGCGACTCCCGGACGTAGGTAGTTTGTTGGGCCGGGTTCTGAGGCCTTGC|ATGGATTAGTTTGAACTGTCAAATCCTTGCATACTTCTGTGACACCCCTG|GCATTTTAGCATGGTAAGTTCCCTTAGCTATATGAATTTTGGCATGTTTC|GCTGGGACTCGCGTCGGTTGGCGACTCCCGGACGTAGGTAGTTTGTTGGG|GCTTCCTTGGCTACCATAAGTCGCATTAGTTGACTGTGGAATTTCTTAGA|GGCGACTCCCGGACGTAGGTAGTTTGTTGGGCCGGGTTCTGAGGCCTTGC|CTCTAGGCCACGATGCCGCAGTACCAGACCTGGGAGGAGTTCAGCCGCGC|CAAGTATGCTTTGCCTTATTTCCACATTTAAACTACCTGTTAATATAAGG|CGATGCCGCAGTACCAGACCTGGGAGGAGTTCAGCCGCGCTGCCGAGAAG|ATTTCTGACAGTGTTTGGTGTATAAAACAGACCAAGCTCAAGATGTAAAG|GGCTGAACTCCTCCCAGGTCTGGCACTGCGGCATCGTGGCCTAGAGTGGA|GGAAAACATAACAGTTGTGACAGTCACACCTAACACCTTGGTTAATTAAA|CACTTTCTCTAATTCAAAAGATATTTACTTCCTAAGTACACGACAAAGTC|CATCTGTTACTTTAACACACAAGTTCCCATCAGAATGCCTATATTTGAGA|GCCTTGGTTAATTAAAGACAGAAAATGGGCAGGGGTGTCACAGAAGTATG|CTGTGTACCTAATTATGTATAGCAGTGTAGTCTCAATTATATCTGAAAGT|AGAAATGCATCTGTCTTAGAAACTGGAGATTATTTGATGTTAGGTAAAAC|GGAAAAGTAAAGAGAAGCAAGGCCTCAGCTCCGGGACCACGAAACTACCT|ACTTTCTCTAATTCAAAAGATATTTACTTCCTAAGTACACGACAAAGTCT|GGCAGGGGTGTCACAGAAGTATGCAAGGATTTGACAGTTCAAACTAATCC|GTGGTTTCAGTACATTATAGCACAGTGATCATCATTCCATTCATACACTC|GTTCAGAAGCTTAGAGGTCATTTTTTGGAATTTTCTTTTTAATTACTTTA|ATCCCTAGCTCTCTAAAGTAATTAAAAAGAAAATTACAAAAAATGACCTC|CTTCATTTCATTCTTGAGGAATCAACATTACATTTAGGTGGTGAAATACA|GTGGTTTCAGTACATTATAGCACAGTGATCATCATTCCATTCATACACTC|GTAGTTTGTTGGGCCGGGTTCTGAGGCCTTGCTTCTCTTTACTTTTCCAC|CGGTGGTTTCAGTACATTAAAGCACAGTGATCATCATTCCATTCATACAC|GTCAACTAATGCGACTTATGGTAGCCAAGGAAGCCCGCAATGTTACCATG|GGGCCGGGTTCTGAGGCCTTGCTTCTCTTTACTTTTCCACTCTAGGCCAC|GGCATGATCATAGCTCACTGCATCCTCGACCTCCTGGGCTCAAGCGGTCC|AACAGACCAAGCTCAAGATGTAAAGAAGATTGAGAAATTCCACAGTCAAC|CAGCGAGGTAAAGCTTCTCGGCAGCGCGGCTGAACTCCTCCCAGGTCTGG|CTCTAAGCTTCTGAACAGCCCACTTAGTTACATAAAGTACTTTCTGTCCC|TTCATTTCAAACCATTCACTCAGTTTCCATGGTAACATTGCGGGCTTCCT|GGGGCCATCTTGGGGCTGCTGGGACTCGCGTCGGTTGGCGACTCCCGGAC|CCAACACTTTCTCTAATTCAAAAGATATTTACTTCCTAAGTACACGACAA|CCCAACACTTTCTCTAATTCAAAAGATATTTACTTCCTAAGTACACGACA|CCTTCATAGGGTCAGCGAGGTAAAGCTTCTCGGCAGCGCGGCTGAACTCC|ACAAGAAATGCATCTGTCTTAGAAACTGGAGATTATTTGATGTTAGGTAA|GGTGGAGTTAATTCCAATTACCATATTTTATATTTATTGGTCACAACAGC|GTTTGTTGGGCCGGGTTCTGAGGCCTTGCTTCTCTTTACTTTTCCACTCT|GAATGATGATCACTGTGCTATAATGTACTGAAACCACCATATTACAGAAA|TTTCCATGGTAACATTGCGGGCTTCCTTGGCTACCATAAGTCGCATTAGT|CGCAGTACCAGACCTGGGAGGAGTTCAGCCGCGCTGCCGAGAAGCTTTAC|TGACAGTCACACCTAACACCTTGGTTAATTAAAGACAGAAAATGGGCAGG|CACTTAGTTACATAAAGTACTTTCTGTCCCAACACTTTCTCTAATTCAAA|CGACAAAGTCTTCATTTCAAACCATTCACTCAGTTTCCATGGTAACATTG|TGGACACAACAGCATACATTTTATGCTCCAAAATACATGGATCTGACAAA|GGGGTGTCACAGAAGTATGCAAGGATTTGACAGTTCAAACTAATCCATAG|GTTAATTCCAATTACCATATTTTATATTTATTGGTCACAACAGCATACAT|GGGATGCAAATGTTTTCAGTTAGAAAGCCTTTATTTACTTTTGGAAATTG|ATCAGCTTGTTGAGCAATGACTTTGAATCTAGTTTTCAGTGATCAGAAGC|TGCGGGCTTCCTTGGCTACCATAAGTCGCATTAGTTGACTGTGGAATTTC|GTGCCTTCATTTCATTCTTGAGGAATCAACATTACATTTAGGTGGTGAAA|GTCCCAACACTTTCTCTAATTCAAAAGATATTTACTTCCTAAGTACACGA|GTTTGTTGGGCCGGGTTCTGAGGCCTTGCTTCTCTTCACTTTTCCACTCT|GAAGGCACTACATTGAAATATGTTTTGTATAAATTTGTCATGTTGAACAG|CCGGGTTCTGAGGCCTTGCTTCTCTTTACTTTTCCACTCTAGGCCACGAT|TAGCCAAGGAAGCCCGCAATGTTACCATGGAAACTGAGTGAATGGTTTGA|GTGTAGTCTCAATTATATCTGAAAGTAATTGTGACTAACAAGTATGCTTT|GCGGGCTTCCTTGGCTACCATAAGTCGCATTAGTTGACTGTGGAATTTCT|GCTGATCTCTCTGAAACATGCCAAAATTCATATAGCTAAGGGAACTTACC|CTTCCTAAGTACACGACAAAGTCTTCATTTCAAACCATTCACTCAGTTTC|GCGACTTATGGTAGCCAAGGAAGCCCGCAATGTTACCATGGAAACTGAGT|TGGAAACTGAGTGAATGGTTTGAAATGAAGACTTTGTCGTGTACTTAGGA|ATTTGTATTTCACCACCTAAATGTAATGTTGATTCCTCAAGAATGAAATG|TAGCAGTGTAGTCTCAATTATATCTGAAAGTAATTGTGACTAACAAGTAT|CTGTCTTTAATTAACCAAGGTGTTAGGTGTGACTGTCACAACTGTTATGT|GAAATATTTACTACATATTTTCCATCTGTAGTTTCTCAGAAGGGCTATGG|GTTGGCGACTCCCGGACGTAGGTAGTTTGTTGGGCCGGGTTCTGAGGCCT|CGGGCTTCCTTGGCTACCATAAGTCGCATTAGTTGACTGTGGAATTTCTC|CCCTAGCTCTCTAAAGTAATTAAAAAGAAAATTACAAAAAATGACCTCTA|GTCACACCTAACACCTTGGTTAATTAAAGACAGAAAATGGGCAGGGGTGT|CGACTCCCGGACGTAGGTAGTTTGTTGGGCCGGGTTCTGAGGCCTTGCTT|CCTCTAAGCATCTGAACAGCCCACTTAGTTACATAAAGTACTTTCTGTCC|ATTGAAATATGTTTTGTATAAATTTGTCATGTTGAACAGCATTTTAGCAT|AGGCGACTCCCGGACGTAGGTAGTTTGTTGGGCCGGGTTCTGAGGCCTTG|GTAGGTAGTTTGTTGGGCCGGGTTCTGAGGCCTTGCTTCTCTTTACTTTT|GTCTGGTACTGCGGCATCGTGGCCTAGAGTGGAAAAGTAAAGAGAAGCAA|GCGGCTGAACTCCTCCCAGGTCTGGTACTGCGGCATCGTGGCCTAGAGTG|GCGGGCTTCCTTGGCTACCATAAGTCGCATTAGTTGACTGTGGAATTTCT|TGCTGCTTCTGATCACCGAAAACTAGATTCAAAGTCATTGCTCAACAAGC|AAACAGACCAAGCTCAAGATGTAAAGAAGATTGAGAAATTCCACAGTCAA|CACTTAGTTACATAAAGTACTTTCTGTCCCAACACTTTCTCTAATTCAAA|CTTGGTTAATTAAAGACAGAAAATGGGCAGGGGTGTCACAGAAGTATGCA|CCTAGCTCTCTAAAGTAATTAAAAAGAAAATTACAAAAAATGACCTCTAA|CAGCATTTTAGCATGGTAAGTTCCCTTAGCTATATGAATTTTGGCATGTT|GCGGCCGGGTTCTGAGGCCTTGCTTCTCTTTACTTTTCCACTCTAGGCCA|GCGTCGGTTGGCGACTCCCGGGCGTAGGGAGTTTGTTGGGCCGGGGTCTG|GGCACTACATTGAAATATGTTTTGTATAAATTTGTCATGTTGAACAGCAT|CTCAAATAACTGCTGCTTCTGATCACTGAAAACTAGATTCAAAGTCATTG|CTCGCGTCGGGTGGCGACTCCCGGGCGTAGGTAGTTTGTTGGGCCGGGTT|CAGGGGTGTCACAGAAGTATGCAAGGATTTGACAGTTCAAACTAATCCAT|AGCCCACTTAGTTACATAAAGTACTTTCTGTCCCAACACTTTCTCTAATT|CAGCGAGGTAAAGCTTCTCGGCAGCGCGGCTGAACTCCTCCCAGGTCTGG|CAACACTTTCTCTAATTCAAAAGATATTTACTTCCTAAGTACACGACAAA|CTGATCTCTCTGAAACATGCCAAAATTCATATAGCTAAGGGAACTTACCA|GTAGTTTGTTGGGCCGGGTTCTGAGGCCTTGCTTCTCTTTACTTTTCCAC|TGCGAGGTAAAGCTTCTCGGCAGCGCGGCTGAACTCCTCCCAGGTCTGGT|CGGGTCAGCGAGGTAAAGCTTCTCGGCAGCGCGGCTGAACTCCTCCCAGG|GCCGGGTTCTGAGGCCTTGCTTCTCTTTACTTTTCCACTCTAGGCCACGA|TGATCACTGTGCTATAATGTACTGAAACCACCATATTACAGAAATATTTA|TCCACATTTAAACTACCTGTTAATATAAGGGATTTGTAGTATCAGCTTGT|TCACAACAGCATACATTTTATGCTCCAAAATACATGGATCTGACAAAATA|TCGGGCTTCCTTGGCTACCATAAGTCGCATTAGTTGACTGTGGAATTTCT|GTCACAACAGCATACATTTTATGCTCCAAAATACATGGATCTGACAAAAT|GGCGACTCCCGGACGTAGGTAGTTTGTTGGGCCGGGTTCTGAGGCCTTGC|GTTCTGAGGCCTTGCTTCTCTTTACTTTTCCACTCTAGGCCACGATGCCG|GGCCTTGCTTCTCTTTACTTTTCCACTCTAGGCCACGAGGCCGCAGTACC|ATCTCTCTGAAACATGCCAAAATTCATATAGCTAAGGGAACTTACCATGC|GTGGTTTCAGTACATTATAGCACAGTGATCATCATTCCATTCATACACTC|TTCTGTGACACCCCTGCCCATTTTCTGTCTTTAATTAACCAAGGTGTTAG|GGTCACAACAGCATACATTTTATGCTCCAAAATACATGGATCTGACAAAA|GTACTTTATGTAACTAAGTGGGCTGTTCAGAAGCTTAGAGGTCATTTTTT|AAATATGTTTTGTATAAATTTGTCATGTTGAACAGCATTTTAGCATGGTA|CTGGGACTCGCGTCGGTTGGCGACTCCCGGACGTAGGGAGTTTGTTGGGG|CGACTCCCGGACGTAGGTAGTTTGTTGGGCCGGGTTCTGAGGCCTTGCTT|ACTCAGTTTCCATGGTAACATTGCGGGCTTCCTTGGCTACCATAAGTCGC|CGACTCCCGGACGTAGGTAGTTTGTTGGGCCGGGTTCTGAGGCCTTGCTT|CCAACACTTTCTCTAATTCAAAAGATATTTACTTCCTAAGTACACGACAA|GGGTGTCACAGAAGTATGCAAGGATTTGACAGTTCAAACTAATCCATAGC|GTAGTTTGTTGGGCCGGGTTCTGAGGCCTTGCTTCTCTTTACTTTTCCAC|GGCCGGGTTCTGAGGCCTTGCTTCTCTTTACTTTTCCACTCTAGGCCACG|GGGCTTCCTTGGCTACCATAAGTCGCATTAGTTGACTGTGGAATTTCTCA|CTAAATCATCTGTTACTTTAACACACAAGTTCCCATCAGAATGCCTATAT|ATGACTTTGAATCTAGTTTTCAGTGATCAGAAGCAGCAGTTATTTGAGTG|GGCTTTCTAACTGAAAACATTTGCATCCCTAGCTCTCTAAAGTAATTAAA|CCCTAGCTCTCTAAAGTAATTAAAAAGAAAATTACAAAAAATGACCTCTA|CTCAGTTTCCATGGTAACATTGCGGGCTTCCTTGGCTACCATAAGTCGCA|CGCGTCGGTTGGCGACTCCCGGACGTAGGTAGTTTGTTGGGCCGGGTTCT|ATTTTCCATCTGTAGTTTCTCAGAAGGGCTATGGATTAGTTTGAACTGTC|AGCGGGCTTCCTTGGCTACCATAAGTCGCATTAGTTGACTGTGGAATTTC|GCCGCACTGCCGAGAAGCTTTACCTCGCGGACCCTATGAGGGCACGTGTG|CTCCAGTTTCTAAGACAGATGCATTTCTTGTTCAATTTCCAAAAGTAAAT|GGGGTAGGTAGTTTGTTGGGCCGGGTTCTGAGGCCTTGCTTCTCTTTACT|CCGGACGTAGGTAGTTTGTTGGGCCGGGTTCTGAGGCCTTGCTTCTCTTT|GTAGTTTGTTGGGCCGGGTTCTGAGGCCTTGCTTCTCTTTACTTTTCCAC|GGAATTTCTCAATCTTCTTTACATCTTGAGCTTGGTCTGTTTTATACACC|CCCTGCCCATTTTCTGTCTTTAATTAACCAAGGTGTTAGGTGTGACTGTC|GGCTCTCTAAAGTAATTAAAAAGAAAATTACAAAAAATGACCTCTAAGCT|GGCGGGCTTCCTTGGCTACCATAAGTCGCATTAGTTGACTGTGGAATTTC|CCCTAGCTCTCTAAAGTAATTAAAAAGAAAATTACAAAAAATGACCTCTA|CTCAGAAGGACTATGGATTAGTTTGAACTGTCAAATCCTTGCATACTTCT|GTCAGCGAGGTAAAGCTTCTCGGCAGCGCGGCTGAACTCCTCCCAGGTCT|AATGTTTTCAGTTAGAAAGCCTTTATTTACTTTTGGAAATTGAACAAGAA|GTTCAGAAGCTTAGAGGTCATTTTTTGTAATTTTCTTTTTAATTACTTTA|GTAGTTTGTTGGGCCGGGTTCTGAGGCCTTGCTTCTCTTTACTTTTCCAC|GGGCAGCGCGGCTGAACTCCTCCCAGGTCTGGTACTGCGGCATCGTGGCC|GGTCACAACAGCATACATTTTATGCTCCAAAATACATGGATCTGACAAAA|TGGAATTTCTCAATCTTCTTTACATCTTGAGCTTGGTCTGTTTTATACAC|GCCTTCATTTCATTCTTGAGGAATCAACATTACATTTAGGTGGTGAAATA|CGACTCCCGGACGTAGGTAGTTTGTTGGGCCGGGTTCTGAGGCCTTGCTT|ATTAGTTTGAACTGTCAAATCCTTGCATACTTCTGTGACACCCCTGCCCA|CTCAAATATAGGCATTCTGATGGGAACTTGTGTGTTAAAGTAACAGATGA|GCGGGCTTCCTTGGCTACCATAAGTCGCATTAGTTGACTGTGGAATTTCT|GTGACTGTCACAACTGTTATGTTTTCCAGTAAACTAGAAGTACGATATTT|CTCCAGTTTCTAAGACAGATGCATTTCTTGTTCAATTTCCAAAAGTAAAT|GTTTCTCAGAAGGGCTATGGATTAGTTTGAACTGTCAAATCCTTGCATAC|CTTTGAATCTAGTTTTCAGTGATCAGAAGCAGCAGTTATTTGAGTGTATG|CTCTAAGCTTCTGAACAGCCCACTTAGTTACATAAAGTACTTTCTGTCCC|CTTTCTCTAATTCAAAAGATATTTACTTCCTAAGTACACGACAAAGTCTT|CGACTCCCGGACGTAGGTAGTTTGTTGGGCCGGGTTCTGAGGCCTTGCTT|GTTCTGAGGCCTTGCTTCTCTTTACTTTTCCACTCTAGGCCACGATGCCG|TGCAAATGTTTTCAGTTAGAAAGCCTTTATTTACTTTTGGAAATTGAACA|CCAAGGTGTTAGGTGTGACTGTCACAACTGTTATGTTTTCCAGTAAACTA|GTGACTAACAAGTATGCTTTGCCTTATTTCCACATTTAAACTACCTGTTA|CGCAATGTTACCATGGAAACTGAGTGAATGGTTTGAAATGAAGACTTTGT|CGCCAGAGAAACAATTACATGTTTTACCTAACATCAAATAATCTCCAGTT|TGAAAATGAGATATTAGGAAAAACCAATTCTTCTTAAATTTAGTTCATCT|AAACAGACCAAGCTCAAGATGTAAAGAAGATTGAGAAATTCCACAGTCAA|CAAGGTGTTAGGTGTGACTGTCACAACTGTTATGTTTTCCAGTAAACTAG|TCTCTCTGAAACATGCCAAAATTCATATAGCTAAGGGAACTTACCATGCT|CCAACACTTTCTCTAATTCAAAAGATATTTACTTCCTAAGTACACGACAA|TGGGTCAGCGAGGTAAAGCTTCTCGGCAGCGCGGCTGAACTCCTCCCAGG|CCCAACACTTTCTCTAATTCAAAAGATATTTACTTCCTAAGTACACGACA|GGGCCGGGTTCTGAGGCCTTGCTTCTCTTTACTTTTCCACTCTAGGCCAC|CGTATGTTTTCAGTTAGAAAGCCTTTATTTACTTTTGGAAATTGAACAAG|AATTTGTCATGTTGAACAGCATTTTAGCATGGTAAGTTCCCTTAGCTATA|GTCAGCGAGGTAAAGCTTCTCGGCAGCGCGGCTGAACTCCTCCCAGGTCT|CGCGGCTGAACTCCTCCCAGGTCTGGTACTGCGGCATCGTGGCCTAGAGT|TGCCGCAGTACCAGACCTGGGAGGAGTTCAGCCGCGCTGCCGAGAAGCTT|TGGTTTCAGTACATTATAGCACAGTGATCATCATTCCATTCATACACTCA|GTTTGTTGGGCCGGGTTCTGAGGCCTTGCTTCTCTTTACTTTTCCACTCT|ATTCCATTCATACACTCAAATAACTGCTGCTTCTGATCACTGAAAACTAG|CTGTTACTTTAACACACAAGTTCCCATCAGAATGCCTATATTTGAGAACC|GCGACTCCCGGACGTAGGTAGTTTGTTGGGCCGGATTCTGAGGCCTTGCT|CTCCGGTTTCTAAGACAGATGCATTTCTTGTTCAATTTCCAAAAGTAAAT|GGCTGGGTTCTGAGGCCTTGCTTCTCTTTACTTTTCCACTCTAGGCCACG|GCTTGTTGAGCAATGACTTTGAATCTAGTTTTCAGTGATCAGAAGCAGCA|GCAGGGGTGTCACAGCAGTATGCAAGGATTTGACAGTTCAAACTAATCCA|AGTTTGTTGGGCCGGGTTCTGAGGCCTTGCTTCTCTTTACTTTTCCACTC|ATTGAAATATGTTTTGTATAAATTTGTCATGTTGAACAGCATTTTAGCAT|GGTTCTGAGGCCTTGCTTCTCTTTACTTTTCCACTCTAGGCCACGATGCC|TCTGAAACATGCCAAAATTCATATAGCTAAGGGAACTTACCATGCTAAAA|CACAACAGCATACATTTTATGCTCAAAAATACATGGATCTGACAAAATGG|GCCCACTTAGTTACATAAAGTACTTTCTGTCCCAACACTTTCTCTAATTC|CTACCTGTTAATATAAGGGATTTGTAGTATCAGCTTGTTGAGCAATGACT|GAAATATTTACTACATATTTTCCATCTGTAGTTTCTCAGAAGGGCTATGG|TGGTACCGCGGCATCGTGGCCTAGAGTGGAAAAGTAAAGAGAAGCAAGGC|GGCCTTGCTTCTCTTTACTTTTCCACTCTAGGCCACGATGCCGCAGTACC|GGCACTACATTGAAATATGTTTTGTATAAATTTGTCATGTTGAACAGCAT|GGGGGTTCTCAAATATAGGCATTCTGATGGGAACTTGTGTGTTAAAGTAA|TGCGGGCTTCCTTGGCTACCATAAGTCGCATTACTTGACTGTGGAATTTC|GTTTGTTGGGCCGGGTTCTGAGGCCTTGCTTCTCTTTACTTTTCCACTCT|CTTGGGGCTGCTGGGACTCGCGTCGGTTGGCGACTCCCGGACGTAGGTAG|CCGCAATGTTACCATGGAAACTGAGTGAATGGTTTGAAATGAAGACTTTG|GTGGTTCTCAAATATAGGCATTCTGATGGGAACTTGTGTGTTAAAGTAAC|CCGCAATGTTACCATGGAAACTGAGTGAATGGTTTGAAATGAAGACTTTG|GTTACTTTAACACACAAGTTCCCATCAGAATGCCTATATTTGAGAACCAC|CTCAGTTTCCATGGTAACATTGCGGGCTTCCTTGGCTACCATAAGTCGCA|CGGGCTTCCTTGGCTACCATAAGTCGCATTAGTTGACTGTGGAATTTCTC|TCATTTTCAAATTACTGATACAAATTTGCCAGAGAAACAATTACATGTTT|CATCATTCCATTCATACACTCAAATAACTGCTGCTTCTGATCACTGAAAA|CGAGCTTCCTTGGCTACCATAAGTCGCATTAGTTGACTGTGGAATTTCTC|GTAGTTTCTCAGAAGGGCTATGGATTAGTTTGAACTGTCAAATCCTTGCA|GTTACTTTAACACACAAGTTCCCATCAGAATGCCTATATTTGAGAACCAC|GTGAAATACAAATATAATTATCAAATATCGTACTTCTAGTTTACTGGAAA|GCTGGGACTCGCGTCGGTTGGCGACTCCCGGACGTAGGTAGTTTGTTGGG|GCTTGTTGAGCAATGACTTTGAATCTAGTTTTCAGTGATCAGAAGCAGCA|CTGTCCCAACACTTTCTCTAATTCAAAAGATATTTACTTCCTAAGTACAC|GCCTTGGTTAATTAAAGACAGAAAATGGGCAGGGGTGTCACAGAAGTATG|TGCCAGAGAAACAATTACATGTTTTACCTAACATCAAATAATCTCCAGTT|GGCGACTCCCGGACGTAGGTAGTTTGTTGGGCCGGGTTCTGAGGCCTTGC|CTTGGTTAATTAAAGACAGAAAATGGGCAGGGGTGTCACAGAAGTATGCA|TGCTGCTTCTGATCACTGAAAACTAGATTCAAAGTCATTGCTCAACAAGC|GGGACAGAAAGTACTTTATGTAACTAAGTGGGCTGTTCAGAAGCTTAGAG|GCTCTCTAAAGTAATTAAAAAGAAAATTACAAAAAATGACCTCTAAGCTT|CCCGGACGTAGGTAGTTTGTTGGGCCGGGTTCTGAGGCCTTGCTTCTCTT|CCTTCATTTCATTCTTGAGGAATCAACATTACATTTAGGTGGTGAAATAC|GCTGCTTCTGATCACTGAAAACTAGATTCAAAGTCATTGCTCAACAAGCT|CCTAAGTACACGACAAAGTCTTCATTTCAAACCATTCACTCAGTTTCCAT|ATTAGTTTGAACTGTCAAATCCTTGCATACTTCTGTGACACCCCTGCCCA|GTACTGCGGCATCGTGGCCTAGAGTGGAAAAGTAAAGAGAAGCAAGGCCT|GTCTGCTTCTGATCACTGAAAACTAGATTCAAAGTCATTGCTCAACAAGC|CGACTCCCGGACGTAGGTAGTTTGTTGGGCCGGGTTCTGAGGCCTTGCTT|AGGGAACTTACCATGCTAAAATGCTGTTCAACATGACAAATTTATACAAA|GACTCCCGGACGTAGGTAGTTTGTTGGGCCGGGTTCTGAGGCCTTGCTTC|GCGGCTGAACTCCTCCCAGGTCTGGTACTGCGGCATCGTGGCCTAGAGTG|TGGTGGTTTCAGTACATTATAGCACAGTGATCATCATTCCATTCATACAC|CTCTGAAACATGCCAAAATTCATATAGCTAAGGGAACTTACCATGCTAAA|ACCAGACCTGGGAGGAGTTCAGCCGCGCTGCCGAGAAGCTTTACCTCGCT|GGAAAACATAACAGTTGTGACAGTCACACCTAACACCTTGGTTAATTAAA|CACAACTGTTATGTTTTCCAGTAAACTAGAAGTACGATATTTGATAATTA|GTAGTTTGTTGGGCCGGGTTCTGAGGCCTTGCTTCTCTTTACTTTTCCAC|CGGGCTTCCTTGGCTACCATAAGTCGCATTAGTTGACTGTGGAATTTCTC|CTTGGTTAATTAAAGACAGAAAATGGGCAGGGGTGTCACAGAAGTATGCA|GCCAGAGAAACAATTACATGTTTTACCTAACATCAAATAATCTCCAGTTT|GCGGGCTTCCTTGGCTACCATAAGTCGCATTAGTTGACTGTGGAATTTCT|CTCGGCAGCGCGGCTGAACTCCTCCCAGGTCTGGTACTGCGGCATCGTGG|CCAACACTTACTCTAATTCAAAAGATATTTACTTCCTAAGTACACGACAA|NTTTGTCATGTTGAACAGCATTTTAGCANNNNAANTTNCNTTAGCTATAT|CACAACTGTTATGTTTTCCAGTAAACTAGAAGTACGATATTTGATAATTA|GGACCTCTAAGCTTCTGAACAGCCCACTTAGTTACATAAAGTACTTTCTG|AAACAGACCAAGCTCAAGATGTAAAGAAGATTGAGAAATTCCACAGTCAA|GGCAGGGGTGTCACAGAAGTATGCAAGGATTTGACAGTTCAAACTAATCC|TGGGACAGAAAGTACTTTATGTAACTAAGTGGGCTGTTCAGAAGCTTAGA|TCAGAAGCAGCAGTTATTTGAGTGTATGAATGGAATGATGATCACTGTGC|CGGGGGTGTCACAGAAGTATGCAAGGATTTGACAGCTCAAACTAATCCAT|TTGAGTGTATGAATGGAATGATGATCACTGTGCTATAATGTACTGAAACC|GTTTGTTGGGCCGGGTTCTGAGGCCTTGCTTCTCTTTACTTTTCCACTCT|GTTACTTTAACACACAAGTTCCCATCAGAATGCCTATATTTGAGAACCAC|AGCCCACTTAGTTACATAAAGTACTTTCTGTCCCAACACTTTCTCTAATT|CGACTCCCGGACGTAGGTAGTTTGTTGGGCCGGGTTCTGAGGCCTTGCTT|CACTGATACAAATTTGCCAGAGAAACAATTACATGTTTTACCTAACATCA|CCACGATGCCGCAGTACCAGACCTGGGAGGAGTTCAGCCGCGCTGCCGAG|ATGTTGAACAGCATTTTAGCATGGTAAGTTCCCTTAGCTATATGAATTTT|GGAAAACATAACAGTTGTGACAGTCACACCTAACACCTTGGTTAATTAAA|GGGTCAGCGAGGTAAAGCTTCTCGGCAGCGCGGCTGAACTCCTCCCAGGT|CGGCGCGGCTGAACTCCTCCCAGGTCTGGTACTGCGGCATCGTGGCCTAG|CAAATATAGGCATTCTGATGGGAACTTGTGTGTTAAAGTAACAGATGATT|AGAAGATTGAGAAATTCCACAGTCAACTAATGCGACTTATGGTAGCCAAG|CCCAACACTTTCTCTAATTCAAAAGATATTTACTTCCTAAGTACACGACA|TTCATTTCATTCTTGAGGAATCAACATTACATTTAGGTGGTGAAATACAA|TGGTCACAACAGCATACATTTTATGCTCCAAAATACATGGATCTGACAAA|AAATTCCACAGTCAACTAATGCGACTTATGGTAGCCAAGGAAGCCCGCAA|CTGGGACTCGCGTCGGTTGGCGACTCCCGGACGTAGGTAGTTTGTTGGGC|CAAATGTTTCCAGTTAGAAAGCCTTTATTTACTTTTGGAAATTGAACAAG|CGGCTGAACTCCTCCCAGGTCTGGTACTGCGGCATCGTGGCCTAGAGTGG|GGCTTTCTAACTGAAAACATTTGCATCCCTAGCTCTCTAAAGTAATTAAA|CTAAGCTTCTGAACAGCCCACTTAGTTACATAAAGTACTTTCTGTCCCAA|CCTAAATGTAATGTTGATTCCTCAAGAATGAAATGAAGGCACTACATTGA|CTTCCTTGGCTACCATAAGTCGCATTAGTTGACTGTGGAATTTCTCAATC|CTAGAGTGGAAAAGTAAAGAGAAGCAAGGCCTCAGAACCCGGCCCAACAA|CGGACGTAGGTAGTTTGTTGGGCCGGGTTCTGAGGCCTTGCTTCTCTTTA|GGGCTTCCTTGGCTACCATAAGTCGCATTAGTTGACTGTGGAATTTCTCA|CTGTCCCAACACTTTCTCTAATTCAAAAGATATTTACTTCCTAAGTACAC|CAGCGCGGCTGAACTCCTCCCAGGTCTGGTACTGCGGCATCGTGGCCTAG|GTTTTGTATAAATTTGTCATGTTGAACAGCATTTTAGCATGGTAAGTTCC|GTCTGGTTCTGAGGCCTTGCTTCTCTTTACTTTTCCACTCTAGGCCACGA|TGGGACTCGCGTCGGTTGGCGACTCCCGGACGTAGGGAGTTTGTTGGGCC|CAGCGAGGTAAAGCTTCTCGGCAGCGCGGCTGAACTCCTCCCAGGTCTGG|CACCACCTAAATGTAATGTTGATTCCTCAAGAATGAAATGAAGGCACTAC|GTCACACCTAACACCTTGGTTAATTAAAGACAGAAAATGGGCAGGGGTGT|TTTGAATCTAGTTTTCAGTGATCAGAAGCAGCAGTTATTTGAGTGTATGA|AAACAGACCAAGCTCAAGATGTAAAGAAGATTGAGAAATTCCACAGTCAA|CAGCGAGGTTAAGCTTCTCGGCAGCGCGGCTGAACTCCTCCCAGGTCTGG|AGCCAAGGAAGCCCGCAATGTTACCATGGAAACTGAGTGAATGGTTTGAA|GCTAGGACTCGCGTCGGTTGGCGACTCCCCGACGTAGGTAGTTTTTTGGG|CACGTGTGGTTCTCAAATATAGGCATTCTGATGGGAACTTGTGTGTTAAA|GTTTCTCAGAAGGGCTATGGATTAGTTTGAACTGTCAAATCCTTGCATAC|GTGGAATTTCTCAATCTTCTTTACATCTTGAGCTTGGTCTGTTTTATACA|CAAGAATGAAATGAAGGCACTACATTGAAATATGTTTTGTATAAATTTGT|GGCCACGATGCCGCAGTACCAGACCTGGGAGGAGTTCAGCCGCGCTGCCG|GTGAAATACAAATATAATTATCAAATATCGTACTTCTAGTTTACTGGAAA|CGGGCTTCCTTGGCTACCATAAGTCGCATTAGTTGACTGTGGAATTTCTC|CAAATATAGGCATTCTGATGGGAACTTGTGTGTTAAAGTAACAGATGATT|GGCGGGGGTGTCACAGAAGTATGCAAGGATTTGACAGTTCAAACTAATCC|GGTAGTTTAAATGTGGAAATAAGGCAAAGCATACTTGTTAGTCACAATTA|CTCCCGGACGTAGGTAGTTTGTTGGGCCGGGTTCTGAGGCCTTGCTTCTC	4,100,1,1|4,13,1,2|4,245,1,4|6,1,1,2	TNKS2	DKFZp564M2223|SRP9|BC045603	tankyrase, TRF1-interacting ankyrin-related	Homo sapiens clone 24452 mRNA sequence.|signal recognition particle 9kDa isoform 2|signal recognition particle 9kDa isoform 1|Homo sapiens, clone IMAGE:4615687, mRNA.	57.864149	57.858036	140.618994
334	-1.00	-1.00	-1.00000	-1.00000	467	30	inter	uc002uih.2|uc002uii.2|uc002uij.2|uc002uik.2|uc010fqq.2|uc010fqr.2	12	174937175,174940255|174943695,174943818|174945879,174945976|174946651,174946792|174987907,174988005|174988322,174988403|175006552,175006728|175047144,175047252|175087760,175087888|175094035,175094179|175111438,175111543|175113179,175113365	chr2	-	174937175	175113365	uc003bcc.1|uc003bcd.1	6	42486936,42487185|42487300,42487604|42488122,42488236|42520051,42520567|42520879,42521412|42532207,42532702	chr22	+	42486936	42532702	2,1,3,174939842,174939891,42503457,42503506|2,1,3,174939759,174939808,42503390,42503439|2,1,3,174939872,174939921,42503415,42503464|2,1,3,174939782,174939831,42503355,42503404|2,1,3,174939778,174939827,42503351,42503400|2,1,3,174939878,174939927,42503482,42503531|2,1,3,174939778,174939827,42503355,42503404|2,1,3,174939770,174939819,42503457,42503506|2,1,3,174939842,174939891,42503414,42503463|2,1,3,174939804,174939853,42503355,42503404|2,1,3,174939842,174939891,42503353,42503402|2,1,3,174939768,174939817,42503446,42503495|2,1,3,174939838,174939887,42503353,42503402|2,1,3,174939794,174939843,42503457,42503506|2,1,3,174940111,174940160,42503859,42503908|2,1,3,174940159,174940208,42503816,42503865|2,1,3,174939743,174939792,42503451,42503500|2,1,3,174939799,174939848,42503413,42503462|2,1,3,174940173,174940222,42503821,42503870|2,1,3,174940111,174940160,42503843,42503892|2,1,3,174939929,174939978,42503471,42503520|2,1,3,174939915,174939964,42503482,42503531|2,1,3,174939736,174939785,42503442,42503491|2,1,3,174939769,174939818,42503453,42503502|2,1,3,174940111,174940160,42503850,42503899|2,1,3,174939736,174939785,42503451,42503500|2,1,3,174939768,174939817,42503451,42503500|2,1,3,174939771,174939820,42503351,42503400|2,1,3,174939793,174939842,42503355,42503404|2,1,3,174940162,174940211,42503854,42503903|2,1,3,174940118,174940167,42503903,42503952|2,1,3,174939878,174939927,42503415,42503464|2,1,3,174940124,174940173,42503726,42503775|2,1,3,174939788,174939837,42503451,42503500|2,1,3,174939843,174939892,42503410,42503459|2,1,3,174939827,174939876,42503444,42503493|2,1,3,174939786,174939835,42503443,42503492|2,1,3,174939736,174939785,42503457,42503506|2,1,3,174939890,174939939,42503475,42503524|2,1,3,174940124,174940173,42503726,42503775|2,1,3,174939931,174939980,42503481,42503530|2,1,3,174939771,174939820,42503355,42503404|2,1,3,174939901,174939950,42503470,42503519|2,1,3,174939768,174939817,42503443,42503492|2,1,3,174940111,174940160,42503819,42503868|2,1,3,174939768,174939817,42503457,42503506|2,1,3,174939942,174939991,42503482,42503531|2,1,3,174939776,174939825,42503443,42503492|2,2,3,174943740,174943789,42503850,42503899|2,2,3,174943762,174943811,42504063,42504112|2,2,3,174943730,174943779,42503980,42504029|2,2,3,174943707,174943756,42503845,42503894|2,2,3,174943761,174943810,42503975,42504024|2,2,3,174943718,174943767,42503936,42503985|2,2,3,174943730,174943779,42503865,42503914|2,2,3,174943697,174943746,42503954,42504003|2,2,3,174943762,174943811,42504047,42504096|2,2,3,174943719,174943768,42504063,42504112|2,2,3,174943741,174943790,42503853,42503902|2,2,3,174943711,174943760,42503845,42503894|2,2,3,174943712,174943761,42503845,42503894|2,2,3,174943739,174943788,42503842,42503891|2,2,3,174943767,174943816,42503854,42503903|2,2,3,174943719,174943768,42503964,42504013|2,2,3,174943735,174943784,42503855,42503904|2,2,3,174943760,174943809,42504078,42504127|2,2,3,174943711,174943760,42503726,42503775|2,2,3,174943762,174943811,42503970,42504019|2,2,3,174943741,174943790,42503855,42503904|2,2,3,174943728,174943777,42503845,42503894|2,2,3,174943761,174943810,42503844,42503893|2,2,3,174943760,174943809,42503844,42503893|2,2,3,174943750,174943799,42503970,42504019|2,2,3,174943741,174943790,42503841,42503890|2,2,3,174943717,174943766,42503843,42503892|2,2,3,174943715,174943764,42503944,42503993|2,2,3,174943735,174943784,42503841,42503890|2,2,3,174943717,174943766,42504049,42504098|2,2,3,174943760,174943809,42503971,42504020|2,2,3,174943738,174943787,42503844,42503893|2,2,3,174943728,174943777,42503858,42503907|2,2,3,174943716,174943765,42503957,42504006|2,2,3,174943746,174943795,42503841,42503890|2,2,3,174943762,174943811,42504045,42504094|2,2,3,174943761,174943810,42503841,42503890|2,2,3,174943762,174943811,42504082,42504131|2,2,3,174943761,174943810,42503988,42504037|2,2,3,174943703,174943752,42503843,42503892|2,2,3,174943717,174943766,42503927,42503976|2,2,3,174943717,174943766,42504047,42504096|2,2,3,174943716,174943765,42503905,42503954|2,2,3,174943716,174943765,42503958,42504007|2,2,3,174943763,174943812,42503853,42503902|2,2,3,174943760,174943809,42504047,42504096|2,2,3,174943729,174943778,42503843,42503892|2,2,3,174943746,174943795,42503850,42503899|2,2,3,174943696,174943745,42503848,42503897|2,3,3,174945894,174945943,42503952,42504001|2,3,3,174945880,174945929,42504084,42504133|2,3,3,174945903,174945952,42503937,42503986|2,3,3,174945899,174945948,42503937,42503986|2,3,3,174945905,174945954,42503976,42504025|2,3,3,174945913,174945962,42504062,42504111|2,3,3,174945898,174945947,42504110,42504159|2,3,3,174945916,174945965,42504063,42504112|2,3,3,174945894,174945943,42504112,42504161|2,3,3,174945894,174945943,42503841,42503890|2,3,3,174945905,174945954,42504008,42504057|2,3,3,174945915,174945964,42503965,42504014|2,3,3,174945910,174945959,42503954,42504003|2,3,3,174945894,174945943,42503954,42504003|2,3,3,174945888,174945937,42504103,42504152|2,3,3,174945892,174945941,42503969,42504018|2,3,3,174945899,174945948,42503841,42503890|2,3,3,174945885,174945934,42504079,42504128|2,3,3,174945894,174945943,42503844,42503893|2,3,3,174945903,174945952,42503935,42503984|2,3,3,174945895,174945944,42503935,42503984|2,3,3,174945883,174945932,42503936,42503985|2,3,3,174945893,174945942,42504133,42504182|2,3,3,174945895,174945944,42504086,42504135|2,3,3,174945913,174945962,42504062,42504111|2,3,3,174945895,174945944,42504074,42504123|2,3,3,174945885,174945934,42504031,42504080|2,3,3,174945886,174945935,42504062,42504111|2,3,3,174945880,174945929,42504048,42504097|2,3,3,174945895,174945944,42503967,42504016|2,3,3,174945903,174945952,42504038,42504087|2,3,3,174945910,174945959,42503957,42504006|2,3,3,174945917,174945966,42503954,42504003|2,3,3,174945910,174945959,42503948,42503997|2,3,3,174945883,174945932,42503952,42504001|2,3,3,174945894,174945943,42503855,42503904|2,3,3,174945890,174945939,42503935,42503984|2,3,3,174945895,174945944,42503939,42503988|2,3,3,174945891,174945940,42504075,42504124|2,3,3,174945913,174945962,42504115,42504164|2,3,3,174945888,174945937,42503843,42503892|2,3,3,174945916,174945965,42503839,42503888|2,3,3,174945893,174945942,42504063,42504112|2,3,3,174945885,174945934,42504074,42504123|2,3,3,174945911,174945960,42504063,42504112|2,3,3,174945893,174945942,42504064,42504113|2,3,3,174945896,174945945,42504111,42504160|2,3,3,174945909,174945958,42503936,42503985|2,3,3,174945902,174945951,42503925,42503974|2,4,3,174946662,174946711,42504234,42504283|2,4,3,174946670,174946719,42504007,42504056|2,4,3,174946718,174946767,42504077,42504126|2,4,3,174946724,174946773,42504240,42504289|2,4,3,174946651,174946700,42504007,42504056|2,4,3,174946723,174946772,42504189,42504238|2,4,3,174946671,174946720,42504047,42504096|2,4,3,174946706,174946755,42504056,42504105|2,4,3,174946657,174946706,42504112,42504161|2,4,3,174946725,174946774,42504190,42504239|2,4,3,174946736,174946785,42503987,42504036|2,4,3,174946662,174946711,42504175,42504224|2,4,3,174946720,174946769,42504007,42504056|2,4,3,174946715,174946764,42504062,42504111|2,4,3,174946660,174946709,42504171,42504220|2,4,3,174946670,174946719,42504064,42504113|2,4,3,174946723,174946772,42504219,42504268|2,4,3,174946665,174946714,42504239,42504288|2,4,3,174946723,174946772,42504229,42504278|2,4,3,174946659,174946708,42504235,42504284|2,4,3,174946671,174946720,42504006,42504055|2,4,3,174946698,174946747,42504007,42504056|2,4,3,174946671,174946720,42504068,42504117|2,4,3,174946724,174946773,42504193,42504242|2,4,3,174946725,174946774,42504193,42504242|2,4,3,174946654,174946703,42504055,42504104|2,4,3,174946677,174946726,42504064,42504113|2,4,3,174946670,174946719,42503954,42504003|2,4,3,174946726,174946775,42504186,42504235|2,4,3,174946722,174946771,42504229,42504278|2,4,3,174946667,174946716,42504112,42504161|2,4,3,174946721,174946770,42504200,42504249|2,4,3,174946671,174946720,42503989,42504038|2,4,3,174946695,174946744,42504056,42504105|2,4,3,174946737,174946786,42504051,42504100|2,4,3,174946725,174946774,42504258,42504307|2,4,3,174946722,174946771,42504213,42504262|2,4,3,174946670,174946719,42503967,42504016|2,4,3,174946662,174946711,42504199,42504248|2,4,3,174946701,174946750,42504007,42504056|2,4,3,174946677,174946726,42504055,42504104|2,4,3,174946736,174946785,42504069,42504118|2,5,3,174987943,174987992,42504207,42504256|2,5,3,174987930,174987979,42504302,42504351|2,5,3,174987940,174987989,42504190,42504239|2,5,3,174987932,174987981,42504264,42504313|2,5,3,174987916,174987965,42504208,42504257|2,5,3,174987910,174987959,42504209,42504258|2,6,3,174988324,174988373,42504389,42504438|2,6,3,174988343,174988392,42504292,42504341|2,6,3,174988335,174988384,42504389,42504438|2,6,3,174988350,174988399,42504393,42504442|2,6,3,174988327,174988376,42504381,42504430|2,6,3,174988345,174988394,42504209,42504258|2,7,3,175006581,175006630,42504393,42504442|2,7,3,175006616,175006665,42504635,42504684|2,7,3,175006671,175006720,42504692,42504741|2,7,3,175006656,175006705,42504485,42504534|2,7,3,175006588,175006637,42504382,42504431|2,7,3,175006578,175006627,42504382,42504431|2,7,3,175006599,175006648,42504382,42504431|2,7,3,175006616,175006665,42504382,42504431|2,7,3,175006677,175006726,42504608,42504657|2,7,3,175006621,175006670,42504553,42504602|2,7,3,175006581,175006630,42504557,42504606|2,7,3,175006592,175006641,42504383,42504432|2,7,3,175006579,175006628,42504432,42504481|2,7,3,175006616,175006665,42504573,42504622|2,7,3,175006616,175006665,42504383,42504432|2,7,3,175006574,175006623,42504382,42504431|2,7,3,175006596,175006645,42504383,42504432|2,7,3,175006616,175006665,42504558,42504607|2,7,3,175006574,175006623,42504383,42504432|2,7,3,175006578,175006627,42504560,42504609|2,7,3,175006665,175006714,42504488,42504537|2,7,3,175006580,175006629,42504491,42504540|2,7,3,175006573,175006622,42504489,42504538|2,9,3,175087839,175087888,42504580,42504629|2,9,3,175087835,175087884,42504711,42504760|2,9,3,175087823,175087872,42504645,42504694|2,9,3,175087820,175087869,42504677,42504726|2,9,3,175087811,175087860,42504581,42504630|2,9,3,175087762,175087811,42504692,42504741|2,9,3,175087787,175087836,42504637,42504686|2,9,3,175087838,175087887,42504639,42504688|2,9,3,175087813,175087862,42504636,42504685|2,9,3,175087816,175087865,42504673,42504722|2,9,3,175087834,175087883,42504670,42504719|2,9,3,175087760,175087809,42504486,42504535|2,9,3,175087834,175087883,42504703,42504752|2,9,3,175087771,175087820,42504555,42504604|2,9,3,175087760,175087809,42504637,42504686|2,9,3,175087834,175087883,42504658,42504707|2,9,3,175087839,175087888,42504555,42504604|2,9,3,175087820,175087869,42504698,42504747|2,9,3,175087817,175087866,42504676,42504725|2,9,3,175087820,175087869,42504711,42504760|2,9,3,175087789,175087838,42504676,42504725|2,9,3,175087822,175087871,42504779,42504828|2,9,3,175087838,175087887,42504581,42504630|2,9,3,175087762,175087811,42504635,42504684|2,9,3,175087762,175087811,42504744,42504793|2,9,3,175087822,175087871,42504642,42504691|2,10,3,175094082,175094131,42504912,42504961|2,10,3,175094078,175094127,42504866,42504915|2,10,3,175094084,175094133,42504736,42504785|2,10,3,175094077,175094126,42504816,42504865|2,10,3,175094086,175094135,42504657,42504706|2,10,3,175094080,175094129,42504840,42504889|2,10,3,175094121,175094170,42504755,42504804|2,10,3,175094124,175094173,42504761,42504810|2,10,3,175094124,175094173,42504859,42504908|2,10,3,175094067,175094116,42504642,42504691|2,10,3,175094084,175094133,42504840,42504889|2,10,3,175094082,175094131,42504815,42504864|2,10,3,175094039,175094088,42504826,42504875|2,10,3,175094102,175094151,42504658,42504707|2,10,3,175094072,175094121,42504657,42504706|2,10,3,175094056,175094105,42504703,42504752|2,10,3,175094082,175094131,42504780,42504829|2,10,3,175094129,175094178,42504755,42504804|2,10,3,175094083,175094132,42504757,42504806|2,10,3,175094046,175094095,42504779,42504828|2,10,3,175094121,175094170,42504833,42504882|2,10,3,175094102,175094151,42504659,42504708|2,10,3,175094097,175094146,42504642,42504691|2,10,3,175094123,175094172,42504912,42504961|2,10,3,175094091,175094140,42504755,42504804|2,10,3,175094042,175094091,42504780,42504829|2,10,3,175094038,175094087,42504714,42504763|2,10,3,175094041,175094090,42504643,42504692|2,10,3,175094039,175094088,42504558,42504607|2,10,3,175094103,175094152,42504644,42504693|2,10,3,175094036,175094085,42504816,42504865|2,10,3,175094090,175094139,42504846,42504895|2,10,3,175094084,175094133,42504826,42504875|2,10,3,175094084,175094133,42504859,42504908|2,10,3,175094127,175094176,42504840,42504889|2,10,3,175094039,175094088,42504780,42504829|2,10,3,175094120,175094169,42504756,42504805|2,10,3,175094035,175094084,42504839,42504888|2,10,3,175094038,175094087,42504723,42504772|2,11,3,175111452,175111501,42504819,42504868|2,11,3,175111448,175111497,42504757,42504806|2,11,3,175111438,175111487,42504702,42504751|2,11,3,175111485,175111534,42504870,42504919|2,11,3,175111451,175111500,42504761,42504810|2,11,3,175111476,175111525,42504923,42504972|2,11,3,175111439,175111488,42504755,42504804|2,11,3,175111457,175111506,42504828,42504877|2,11,3,175111452,175111501,42504799,42504848|2,11,3,175111439,175111488,42504816,42504865|2,11,3,175111476,175111525,42504941,42504990|2,12,3,175113191,175113240,42504922,42504971|2,12,3,175113188,175113237,42504890,42504939|2,12,3,175113232,175113281,42504922,42504971|2,12,3,175113191,175113240,42504923,42504972|2,12,3,175113230,175113279,42504890,42504939|2,12,3,175113183,175113232,42504919,42504968|2,12,3,175113194,175113243,42504892,42504941|2,12,3,175113185,175113234,42504920,42504969|2,12,3,175113203,175113252,42504889,42504938|2,12,3,175113180,175113229,42504922,42504971|2,12,3,175113192,175113241,42504918,42504967|2,12,3,175113180,175113229,42504891,42504940|2,12,3,175113192,175113241,42504920,42504969|2,12,3,175113233,175113282,42504918,42504967|2,12,3,175113195,175113244,42504828,42504877|2,12,3,175113187,175113236,42504891,42504940|2,12,3,175113228,175113277,42504920,42504969|2,12,3,175113180,175113229,42504922,42504971|2,12,3,175113196,175113245,42504920,42504969|2,12,3,175113179,175113228,42504923,42504972|2,12,3,175113195,175113244,42504920,42504969|2,12,3,175113201,175113250,42504891,42504940|2,12,3,175113190,175113239,42504890,42504939|2,12,3,175113195,175113244,42504891,42504940|2,12,3,175113195,175113244,42504918,42504967|2,12,3,175113196,175113245,42504892,42504941|9,5,3,174945878,174945927,42503843,42503892|9,5,3,174945877,174945926,42503970,42504019|9,5,3,174945878,174945927,42504029,42504078|9,8,3,174946744,174946793,42504062,42504111|9,9,3,174987905,174987954,42504142,42504191|9,17,3,175087757,175087806,42504735,42504784|9,17,3,175087758,175087807,42504556,42504605|9,17,3,175087758,175087807,42504676,42504725|9,17,3,175087755,175087804,42504729,42504778	MCF_v_2_00170	GAAAGATTCACACAGATTTTGAAAAGGGATTCATTATGGCTGAAGTAATG|AATAAACACTTATTTTTGACTTCAAAACCAATGGTCTACTTGGTTAATCT|GTCTTTTTCAGAAAGATTAACCAAGTAGACCATTGGTTTTGAAGTCAAAA|GCAAAATTCCTGCCTTTCTAAATGTGGTGGATATTGCTGGCCTTGTGAAA|CGGCACTCCAACTAGAATACTTTTTCACTGCAGGCCCAGATGAAGTGCGT|CCCTTTTCAAAATCTGTGTGAATCTTTCCTGCAGCCTGAGGAGCCTTAGT|CTGATGGTCCATGCACGCACTTCATCTGGGCCTGCAGTGAAAAAGTATTC|CTCCTTTCACAAGGCCAGCAATATCCACCACATTTAGAAAGGCAGGAATT|AAACACTTATTTTTGACTTCAAAACCAATGGTCTACTTGGTTAATCTTTC|CTTCGTATTTCATTACTTCAGCCATAATGAATCCCTTTTCAAAATCTGTG|CACAGGTACTCTGCTCTCATTAGGATCAATAGTGCAGAACGGGAAGTTTT|TGCCGGCAGGACCTTTCTCTCGCTGCCGCTGGGACCCCGTGTCACCGCCC|GTTCGCTTCCAGATACTTCTGTCTCTCCTCAGCACTCAATTCTTGCAACT|AATCATTGGAAGATTTGGAACCTCACTGAAAATTGGTATTGTTGGATTGC|GTCAGGCTTGGCATACATGATGGAGATTAATGAAGTATAATGAGAGAGAG|CTTTTTCAGAAAGATTAACCAAGTAGACCATTGGTTTTGAAGTCAAAAAT|GGAACTCAAGTTGCAAGAATTGAGTGCTGAGGAGAGACAGAAGTATCTGG|CTGGCACAGGTACTCTGCTCTCATTAGGATCAATAGTGCAGAACGGGAAG|GGACAAGTATGACCCAGGTGCTTTGGTCATTCCTTTTAGTGGGGCCTTGG|CTTTGTCATTCCAATCATGATAGAAGCGAACAGGTTTCTTTTGATCTATA|CTGGGTTTGCAGCACTCCAACTAGAATACTTTTTCACTGCAGGCCCAGAT|GTTTGCAGCACTCCAACTAGAATACTTTTTCACTGCAGGCCCAGATGAAG|CACGTGTTAGATGAAAGATGCCATCACCGGCACTAATATGAGATAAAAAA|AGAAAACTTCCCGTTCTGCACTATTGATCCTAATGAGAGCAGAGTACCTG|GGCTGGGTTTGCAGCACTCCAACTAGAATACTTTTTCACTGCAGGCCCAG|TCTAAATGTGGTGGATATTGCTGGCCTTGTGAAAGGAGCTCACAATGGGC|CCCCACTAAAAGGAATGACCAAAGCACCTGGGTCATACTTGTCCACCCTC|CCTGCCCATTGTGAGCTCCTTTCACAAGGCCAGCAATATCCACCACATTT|TCTCCCCAACTTTATTTGTCGCATTGGTTTTCAGAAATTTTAATTTTTTA|GCAGTGAAAAAGTATTCTAGTTGGAGTGCTGCAAACCCAGCCTTAATGAT|TCTGGCACAGGTACTCTGCTCTCATTAGGATCAATAGTGCAGAACGGGAA|GCAAAGTAAAATCCTGGGTTATAGATCAAAAGAAACCTGTTCGCTTCTAT|TTATGGCTGAAGTAATGAAATACGAAGATTTTAAAGAGGAAGGTTCTGAA|TTGAGTGCTGAGGAGAGACAGAAGTATCTGGAAGCGAACATGACACAAAG|ACTTCATCTGGGCCTGCAGTGAAAAAGTATTCTAGTTGGAGTGCTGCAAA|TCCCTTTTCAAAATCTGTGTGAATCTTTCCTGCAGCCTGAGGAGCCTTAG|GGATATTGCTGGCCTTGTGAAAGGAGCTCACAATGGGCAGGGCCTGGGGA|CGGCAGGACCTTTCTCTCGCTGCCGCTGGGACCCCGTGTCATCGCCCAGG|GCAGAAAACTTCCCGTTCTGCACTATTGATCCTAATGAGAGCAGAGTACC|GGCGCAGGTACTCTGCTCTCATTAGGATCAATAGTGCAGAACGGGAAGTT|TGTAGACATCTGGAGTACTGTAAAACATGCATTATCTGTAGATTCAAAAA|GTGAAAAAGTATTCTAGTTGGAGTGCTGCAAACCCAGCCTTAATGATCTT|TCCAAATTGTAGAAGCTTTTCAGGAACCATATTACTCTCATGATACTTCA|ACGCACTTCATCTGGGCCTGCAGTGAAAAAGTATTCTAGTTGGAGTGCTG|GGAAATGATTGGGCCCATTATAGATAAACTAGAAAAGGTGGCTGTGAGAG|CCAATGGTCTACTTGGTTAATCTTTCTGAAAAAGACTACATTAGAAAGAA|CAATCATGATAGAAGCGAACAGGTTTCTTTTGATCTATAACCCAGGATTT|CTTTCTTCAATGTGTTAACCAATAGTCAGGCTTCAGCAGAAAACTTCCCG|GTGAGGACAATGTGGCTTGCTCCTTTTTGAATCTACAGATAATGCATGTT|GCCCCACTAAAAGGAATGACCAAAGCACCTGGGTCATACTTGTCCACCCA|GGACAATGTGGCTTGCTCCTTTTTGAATCTACAGATAATGCATGTTTTAC|GTTAGATGAAAGCTGCCATCACAGGCACTAATATGAGATAAAAAAGCATT|CAGCACTCCAACTAGAATACTTTTTCACTGCAGGCCCAGATGAAGTGCGT|CCCTACTCCAAATTGTAGAAGCTTTTCAGGAACCATATTACTCTCATGAT|CACTAATATGAGATAAAAAAGCATTCCCCAGGCCCTGCCCATTGTGAGCT|CTACTTTCTTCAATGTGTTAACCAATAGTCAGGCTTCAGCAGAAAACTTC|ATTGGAAGATTTGGAACCTCACTGAAAATTGGTATTGTTGGATTGCCAAA|GACGGGCCTGCGTTCTCTCCTCCTTCCTCCCCGCCTCCAGCTGCCGGCAG|CCTCTTTAAAATCTTCGTATTTCATTACTTCAGCCATAATGAATCCCTTT|TGGAACTCAAGTTGCAAGAATTGAGTGCTGAGGAGAGACAGAAGTATCTG|TTGGAACCTCACTGAAAATTGGTATTGTTGGATTGCCAAATGTTGGGAAA|GGCCCAATCATTTCCTCATCTTTAAGCTGAAGCTCTTCATGTATTATTTC|TGCCGGCAGGACCTTTCTCTCGCTGCCGCTGGGACCCCGTGTCATCGCCC|CGGGCCTGCGTTCTCTCCTCCTTCCTCCCCGCCTCCAGCTGCCGGCAGGA|CAAAATTCCTGCCTTTCTAAATGTGGTGGATATTGCTGGCCTTGTGAAAG|GGACCTTTCTCTCGCTGCCGCTGGGACCCCGTGTCATCGCCCAGGCCGAG|GGGGATATTGCTGGCCTTGTGAAAGGAGCCCACAATGGGCAGGGCCTGGG|CCCAGGTGCTTTGGTCATTCCTTTTAGTGGGGCCTTGGAACTCAAGTTGC|AGCTGCCGGCAGGACCTTTCTCTCGCTGCCGCTGGGACCCCGTGTCATCG|CACAGATTTTGAAAAGGGATTCATTATGGCTGAAGTAATGAAATACGAAG|GGACAATGTGGCTTGCTCCTTTTTGAATCTACAGATAATGCATGTTTTAC|GTCATGTTCGCTTCCAGATACTTCTGTCTCTCCTCAGCACTCAATTCTTG|CCCACTAAAAGGAATGACCAAAGCACCTGGGTCATACTTGTCCACCCACT|GGCTGAGTTTGCAGCACTCCAACTAGAATACTTTTTCACTGCAGGCCCAG|GGCGTACTGTAAAACATGCATTATCTGTAGATTCAAAAAGGAGCAAGCCA|GAAGTTTTCTGCTGAAGCCTGACTATTGGTTAACACATTGAAGAAAGTAG|TGACTGCATTTTCAGAACCTTCCTCTTTAAAATCTTCGTATTTCATTACT|CAGGACCTTTCTCTCGCTGCCGCTGGGACCCCGTGTCATCGCCCAGGCCG|CCCTTTTCAAAATCTGTGTGAATCTTTCCTGCAGCCTGAGGAGCCTTAGT|CCCGCCTCCAGCTGCCGGCAGGACCTTTCTCTCGCTGCCGCTGGGACCCC|AGATCATTAAGGCTGGGTTTGCAGCACTCCAACTAGAATACTTTTTCACT|AAAAATTAAAGAGTGGGTGGACAAGTATGACCCAGGTGCTTTGGTCATTC|CTCTTTAAAATCTTCGTATTTCATTACTTCAGCCATAATGAATCCCTTTT|ATTAAGGCTGGGTTTGCAGCACTCCAACTAGAATACTTTTTCACTGCAGG|GTTCGCTTCCAGATACTTCTGTCTCTCCTCAGCACTCAATTCTTGCAACT|TGGCCCTGCCCATTGTGAGCTCCTTTCACAAGGCCAGCAATATCCACCAC|GCACTATTGATCCTAATGAGAGCAGAGTACCTGTGCCAGATGAAAGGTTT|GTGGACAAGTATGACCCAGGTGCTTTGGTCATTCCTTTTAGTGGGGCCTT|GCTCCTTTCACAAGGCCAGCAATATCCACCACATTTAGAAAGGCAGGAAT|ATTACTCTCATGATACTTCATTAATCTCCATCATGTATGCCAAGCCTGAC|CAGCACTCCAACTAGAATACTTTTTCACTGCAGGCCCAGATGAAGTGCGT|GGAAAGATTCACACAGATTTTGAAAAGGGATTCATTATGGCTGAAGTAAT|CCATGCACGCACTTCATCTGGGCCTGCAGTGAAAAAGTATTCTAGTTGGA|GCCAAGCCTGACACATTTGACAGTGAGGACACTGTGGCTTGCTCCTTTTT|GCACTCCAACTAGAATACTTTTTCACTGCAGGCCCAGATGAAGTGCGTGC|CCTTTCTCTCGCTGCCGCTGGGACCCCGTGTCATCGCCCAGGCCGAGCAC|CAAGTATGACCCAGGTGCTTTGGTCATTCCTTTTAGTGGGGCCTTGGAAC|TTCATTATGGCTGAAGTAATGAAATACGAAGATTTTAAAGAGGAAGGTTC|ATTACTCTCATGATACTTCATTAATCTCCATCATGTATGCCAAGCCTGAC|CTGCCGGCAGGACCTTTCTCTCGCTGCCGCTGGGACCCCGTGTCATCGCC|CTCGAATAGGATCTACACTTCCTTCAACGTGCGTGATATCATCATCTTCA|TGCTTTTTTATCTCATATTAGTGCCTGTGATGGCATCTTTCATCTAACAC|ATACTTTTTCACTGCAGGCCCAGATGAAGTGCGTGCATGGACCATCAGGA|ATTCATTATGGCTGAAGTAATGAAATACGAAGATTTTAAAGAGGAAGGTT|CTGGAGTACTGTAAAACATGCATTATCTGTAGATTCAAAAAGGAGCAAGC|GCTCCTTTCACAAGGCCAGCAATATCCACCACATTTAGAAAGGCAGGAAT|AAAGATTCACACAGATTTTGAAAAGGGATTCATTATGGCTGAAGTAATGA|CTCTCATGATACTTCATTAATCTCCATCATGTATGCCAAGCCTGACACAT|TAAAAAGGGAGGTGATGGAATTAAACCACCCCCAATCATTGGAAGATTTG|GCTCCCCAACTTTATTTGTCGCATTGGTTTTCAGAAATTTTAATTTCTTA|CTGTAGATTCAAAAAGGAGCAAGCCACATTGTCCTCACTGTCAAATGTGT|GCCTTTTGGAAGTTGTATGTTTATCTGAGCAATAACTAAATTTTATTTCT|GTTTGCAGCACTCCAACTAGAATACTTTTTCACTGCAGGCCCAGATGAAG|CAGGTACTCTGCTCTCATTAGGATCAATAGTGCAGAACGGGACGTTTTCT|CACAGGTACTCTGCTCTCATTAGGATCAATAGTGCAGAACGGGAAGTTTT|CTGGTTTGTGGTATTGACAAAGAAAGTCAAACCTTTCATCTGGCACAGGT|GTCTACTTGGTTAATCTTTCTGAAAAAGACTACATTAGAAAGAAAAACAA|CGAACAGGTTTCTTTTGATCTATAACCCAGGATTTTACTTTGCACATTAT|GGCCTGGGGAATGCTTTTTTATCTCATATTAGTGCCTGTGATGGCATCTT|ATGTTCGCTTCCAGATACTTCTGTCTCTCCTCAGCACTCAATTCTTGCAA|CACGCACGTTGAAGGAAGTGTAGATCCTATTCGAGATATAGAAATAATAC|GGAACTCAAGTTGCAAGAATTGAGTGCTGAGGAGAGACAGAAGTATCTGG|CTTCTTCGGTTGTTGAGGTGTGTTAAATTTGAAGAAGATAATATCTCCAT|CAATAGTCAGGCTTCAGCAGAAAACTTCCCGTTCTGCACTATTGATCCTA|AAGGGACTAAGGCTCCTCAGGCTGCAGGAAAGATTCACACAGATTTTGAA|GGTCCATGCACGCACTTCATCTGGGCCTCCAGTGAAAAAGTATTCTAGTT|CTCCCCAACTTTATTTGTCGCATTGGTTTTCAGAAATTTTAATTTTTTAA|GCCCGACTAAAAGGAATGACCAAAGCACCTGGGTCATACTTGTCCACCCA|GTGTTAGATGAAAGATGCCATCACAGGCACTAATATGAGATAAAAAAGCA|CTCTTTAAAATCTTCGTATTTCATTACTTCAGCCATAATGAATCCCTTTT|CGCTTCCAGATACTTCTGTCTCTCCTCAGCACTCAATTCTTGCAACTTGA|CAAATGTTTTATTGAGTGTAGACATCTGGAGTACTGTAAAACATGCATTA|AAGATGAGGAAATGATTGGGCCCATTATAGATAAACTAGAAAAGGTGGCT|GCCTGACACATTTGACAGTGAGGACAATGTGGCTTGCTCCTTTTTGAATC|GAGGTGTGTTAAATTTGAAGAAGATAATATCTCCATCTTCAACAATATAA|CAGCACTCCAACTAGAATACTTTTTCACTGCAGGCCCAGATGAAGTGCGT|CTGGGTTTGCAGCACTCCAACTAGAATACTTTTTCACTGCAGGCCCAGAT|ATTCACACAGATTTTGAAAAGGGATTCATTATGGCTGAAGTAATGAAATA|TTCCCTTTTCAAAATCTGTGTGAATCTTTCCTGCAGCCTGAGGAGCCTTA|TTCATTATGGCTGAAGTAATGAAATACGAAGATTTTAAAGAGGAAGGTTC|GTTCTGCACTATTGATCCTAATGAGAGCAGAGTACCTGCGCCAGATGAAA|GCCTTTTGGAAGTTGTATGTTTATCTGAGCAATAACTAAATTTTATTTCT|GCCCCACTAAAAGGAATGACCAAAGCACCTGGGTCATACTTGTCCACCCA|CCCTTTTCAAAATCTGTGTGAATCTTTCCTGCAGCCTGAGGAGCCTTAGT|GCAGCACTCCAACTAGAATACTTTTTCACTGCAGGCCCAGATGAAGTGCG|GGAAAGATTCACACAGATTTTGAAAAGGGATTCATTATGGCTGAAGTAAT|AATGATTGGGCCCATTATAGATAAACTAGAAAAGGTGGCTGTGAGAGGAG|GAAATGCAGGTTCACTAGATGTGAACAGCTTTGCTTTTCACGTGATTAAG|CCTAATGAGAGCAGAGTACCTGTGCCAGATGAAAGGTTTGACTTTCTTTG|CATGTTCGCTTCCAGATACTTCTGTCTCTCCTCAGCACTCAATTCTTGCA|CAGATTTTGAAAAGGGATTCATTATGGCTGAAGTAATGAAATACGAAGAT|CTAAGGCTCCTCAGGCTGCAGGAAAGATTCACACAGATTTTGAAAAGGGA|GCTTTCTCTCGCTGCCGCTGGGACCCCGTGTCATCGCCCAGGCCGAGCAC|CTTTTTTATCTCATATTAGTGCCTGTGATGGCATCTTTCATCTAACACGT|GCTCCTTTCACAAGGCCAGCCATATCCACCAAATTTAGCAAGGCAGGAAT|CTAGAATACTTTTTCACTGCAGGCCCAGATGAAGTGCGTGCATGGACCAT|CACGCACTTCATCTGGGCCTGCAGTGAAAAAGTATTCTAGTTGGAGTGCT|GGGGGGTACACAGTATTTTAATTTTAAAACAAATAAAAATAATTTGTTTG|GCAAAATTCCTGCCTTTCTAAATGTGGTGGATATTGCTGGCCTTGTGAAA|CTGCCGGCAGGACCTTTCTCTCGCTGCCGCTGGGACCCCGTGTCATCGCC|CACAGGTACTCTGCTCTCATTAGGATCAATAGTGCAGAACGGGAAGTTTT|GAAATCTACTTTCTTCAATGTGTTAACCAATAGTCAGGCTTCAGCAGAAA|TAAGGCTCCTCAGGCTGCAGGAAAGATTCACACAGATTTTGAAAAGGGAT|ATCATTGGAAGATTTGGAACCTCACTGAAAATTGGTATTGTTGGATTGCC|TGGAACTCAAGTTGCAAGAATTGAGTGCTGAGGAGAGACAGAAGTATCTG|GCCATAATGAATCCCTTTTCAAAATCTGTGTGAATCTTTCCTGCAGCCTG|CTAAATGTGAACAGCTTTGCTTTTCACGTGATTAAGACCCTACTCCAAAT|CGCACTTCATCTGGGCCTGCAGTGAAAAAGTATTCTAGTTGGAGTGCTGC|GCAGTGAAAAAGTATTCTAGTTGGAGTGCTGCAAACCCAGCCTTAATGAT|GAAAACTTCCCGTTCTGCACTATTGATCCTAATGAGAGCAGAGTACCTGT|GCTTCAGCTTAAAGATGAGGAAATGATTGGGCCCATTATAGATAAACTAG|CCTGCCCATTGTGAGCTCCTTTCACAAGGCCAGCAATATCCACCACATTT|GTGGTATTGACAAAGAAAGTCAAACCTTTCATCTGGCACAGGTACTCTGC|GTTTTGTCAAATGTTTTATTGAGTGTAGACATCTGGAGTACTGTAAAACA|CTTTGGTCATTCCTTTTAGTGGGGCCTTGGAACTCAAGTTGCAAGAATTG|CGCACTTCATCTGGGCCTGCAGTGAAAAAGTATTCTAGTTGGAGTGCTGC|CGGGAAGTTTTCTGCTGAAGCCTGACTATTGGTTAACACATTGAAGAAAG|GAAATAATACATGAAGAGCTTCAGCTTAAAGATGAGGAAATGATTGGGCC|CAGGATCTACACTTCCTTCAACGTGCGTGATATCATCATCTTCAAAAGCA|GGTCCATGCACGCACTTCATCTGGGCCTGCAGTGAAAAAGTATTCTAGTT|TGGAGTACTGTAAAACATGCATTATCTGTAGATTCAAAAAGGAGCAAGCC|GGAAAGATTCACACAGATTTTGAAAAGGGATTCATTATGGCTGAAGTAAT|AAGGGATTCATTATGGCTGAAGTAATGAAATACGAAGATTTTAAAGAGGA|GTCCATGCACGCACTTCATCTGGGCCTGCAGTGAAAAAGTATTCTAGTTG|CTTCCTCTTTAAAATCTTCGTATTTCATTACTTCAGCCATAATGAATCCC|TGGAACTCAAGTTGCAAGAATTGAGTGCTGAGGAGAGACAGAAGTATCTG|CTGATGGTCCATGCACGCACTTCATCTGGGCCTGTAGTGAAAAAGTATTC|AATCATTTCCTCATCTTTAAGCTGAAGCTCTTCATGTATTATTTCTATAT|CAATAGTCAGGCTTCAGCAGAAAACTTCCCGTTCTGCACTATTGATCCTA|CCCCACTAAAAGGAATGACCAAAGCACCTGGGTCATACTTGTCCACCCAC|GTCAGGCTTCAGCAGAAAACTTCCCGTTCTGCACTATTGATCCTAATGAG|CCCACTAAAAGGAATGACCAAAGCACCTGGGTCATACTTGTCCACCCACT|GCAGCACTCCAACTAGAATACTTTTTCACTGCAGGCCCAGATGAAGTGCG|CTCTCGCAGCCACCTTTTCTAGTTTATCTATAATGGGCCCAATCATTTCC|GAATTGAGTGCTGAGGAGAGACAGAAGTATCTGGAAGCGAACATGACACA|ATTCACACAGATTTTGAAAAGGGATTCATTATGGCTGAAGTAATGAAATA|GGGCCTTGGAACTCAAGTTGCAAGAATTGAGTGCTGAGGAGAGACAGAAG|TCCTCTTTAAAATCTTCGTATTTCATTACTTCAGCCATAATGAATCCCTT|ATCTGGGCCTGCAGTGAAAAAGTATTCTAGTTGGAGTGCTGCAAACCCAG|CTTAAAGATGAGGAAATGATTGGGCCCATTATAGATAAACTAGAAAAGGT|GGAAGTTTTCTGCTGAAGCCTGACTATTGGTTAACACATTGAAGAAAGTA|GCCTTTTGGAAGTTGTATGTTTATCTGAGCAATAACTAAATTTTATTTCT|GTTTTGTCAAATGTTTTATTGAGTGTAGACATCTGGAGTACTGTAAAACA|CTTCAGCAGAAAACTTCCCGTTCTGCACTATTGATCCTAATGAGAGCAGA|CCAACTTTATTTGTCGCATTGGTTTTCAGAAATTTTAATTTTTTAAAAAT|GATTGTGGTATTGGCAAAGAAAGTCAAACCTTTCATCTGGCACAGGTACT|GTCCCTTTTCAAAATCTGTATGAATCTTTCCTGCAGCCTGAGGAGCCTTA|AAATGATTGGGCCCATTATAGATAAACTAGAAAAGGTGGCTGTGAGAGGA|CTGGAGTACTGTAAAACATGCATTATCTGTAGATTCAAAAAGGAGCAAGC|GGCCCTGCCCATTGTGAGCTCCTTTCACAAGGCCAGCAATATCCACCACA|GTGGCTTGCTCCTTTTTGAATCTACAGATAATGCATGTTTTACAGTACTC|GCTGGTTTGTGGTATTGACAAAGAAAGTCAAACCTTTCATCTGGCACAGA|GGACGGGCCTGCGTTCTCTCCTCCTTCCTCCCCGCCTCCAGCTGCCGGCA|GTACCTGTGCCAGATGAAAGGTTTGACTTTCTTTGTCAATACCACAAACC|CACATTTGACAGTGAGGACAATGTGGCTTGCTCCTTTTTGAATCTACAGA|ATTAAGGCTGGGTTTGCAGCACTCCAACTAGAATACTTTTTCACTGCAGG|AAAGATCATTAAGGCTGGGTTTGCAGCACTCCAACTAGAATACTTTTTCA|AAGATTCACACAGATTTTGAAAAGGGATTCATTATGGCTGAAGTAATGAA|CTTCGGTTGTTGAGGTGTGTTAAATTTGAAGAAGATAATATCTCCATCTT|GGAACTCAAGTTGCAAGAATTGAGTGCTGAGGAGAGACAGAAGTATCTGG|CCTGCCCATTGTGAGCTCCTTTCACAAGGCCAGCAATATCCACCACATTT|GGCCCAATCATTTCCTCATCTTTAAGCTGAAGCTCTTCATGTATTATTTC|ATTAAGGCTGGGTTTGCAGCACTCCAACTAGAATACTTTTTCACTGCAGG|GGAAGTTGTATGTTTATCTGAGCAATAACTAAATTTTATTTCTTCTTCGG|CAGCTGCCGGCAGGACCTTTCTCTCGCTGCCGCTGGGACCCCGTGTCATC|CTAATATGAGATAAAAAAGCATTCCCCAGGCCCTGCCCATTGTGAGCTCC|CAGGAATACTTTTTCACTGCAGGCCCAGATGAAGTGCGTGCATGGACCAT|TCCTCACTGTCAAATGTGTCAGGCTTAGCATACATGATGGAGATTAATGA|CCACTAAAAGGAATGACCAAAGCACCTGGGTCATACTTGTCCACCCACTC|CCCTACTCCAAATTGTAGAAGCTTTTCAGGAACCATATTACTCTCATGAT|ACCTGTGCCAGATGAAAGGTTTGACTTTCTTTGTCAATACCACAAACCAG|GGCAGGACCTTTCTCTCGCTGCCGCTGGGACCCCGTGTCATCGCCCAGGC|GGCCCCACTAAAAGGAATGACCAAAGCACCTGGGTCATACTTGTCCACCC|CTTCCAGATACTTCTGTCTCTCCTCAGCACTCAATTCTTGCAACTTGAGT|CGTCATTCCAATCATGATAGAAGCGAACAGGTTTCTTTTGATCTATAACC|GCGACAAATAAAGTTGGGGAGATGGGAATCTTTGACAAACAAATTATCTT|TGCCCATTGTGAGCTCCTTTCACAAGGCCAGCAATATCCACCACATTTAG|GGGCCCCACTAAAAGGAATGACCAAAGCACCTGGGTCATACTTGTCCACC|CAGATTTTGAAAAGGGATTCATTATGGCTGAAGTAATGAAATACGAAGAT|CAGCACTCCAACTAGAATACTTTTTCACTGCAGGCCCAGATGAAGTGCGT|CAACAACCGAAGAAGAAATAAAATTTAGTTATTGCTCAGATAAACATACA|CATTATCTGTAGATTCAAAAAGGAGCAAGCCACATTGTCCTCACTGTCAA|CCAATAGTCAGGCTTCAGCAGAAAACTTCCCGTTCTGCACTATTGATCCT|TATTACTCTCATGATACTTCATTAATCTCCATCATGTATGCCAAGCCTGA|ACTCCAACTAGAATACTTTTTCACTGCAGGCCCAGATGAAGTGCGTGCAT|GCAGCACTCCAACTAGAATACTTTTTCACTGCAGGCCCAGATGAAGTGCG|CGCACGCACTTCATCTGGGCCTGCAGTGAAAAAGTATTCTAGTTGGAGTG|GGCCTGCGTTCTCTCCTCCTTCCTCCCCGCCTCCAGCTGCCGGCAGGACC|TGGAACTCAAGTTGCAAGAATTGAGTGCTGAGGAGAGACAGAAGTATCTG|TTCCTCTTTAAAATCTTCGTATTTCATTACTTCAGCCATAATGAATCCCT|CTGCAGGAAAGATTCACACAGATTTTGAAAAGGGATTCATTATGGCTGAA|GTGAGGTTCCAAATCTTCCAATGATTGGGGGTGGTTTAATTCCATCACCT|GAAATAATACATGAAGAGCTTCAGCTTAAAGATGAGGAAATGATTGGGCC|CCTTTCTCTCGCTGCCGCTGGGACCCCGTGTCATCGCCCAGGCCGAGCAC|CAAAATTCCTGCCTTTCTAAATGTGGTGGATATTGCTGGCCTTGTGAACG|CCAGCTGCCGGCAGGACCTTTCTCTCGCTGCCGCTGGGACCCCGTGTCAT|TTGCTGGTTTGTGGTATTGACAAAGAAAGTCAAACCTTTCATCTGGCACA|CTTTCTCTCGCTGCCGCTGGGACCCCGTGTCATCGCCCAGGCCGAGCACG|TACTTTTTCACTGCAGGCCCAGATGAAGTGCGTGCATGGACCATCAGGAA|ATTGGGCCCATTATAGATAAACTAGAAAAGGTGGCTGTGACAGGAGGAGA|CCCTTTTCAAAATCTGTGTGAATCTTTCCTGCAGCCTGAGGAGCCTTAGT|TCAGCTTAAAGATGAGGAAATGATTGGGCCCATTATAGATAAACTAGAAA|GTTAGATGAAAGATGCCATCACGGGCACTAATATGAGATAAAAAAGCATT|CTAAGGCTCCTCAGGCTGCAGGAAAGATTCACACAGATTTTGAAAAGGGA|GCAGTGAAAAAGTATTCTAGTTGGAGTGCTGCAAACCCAGCCTTAATGAT|GTTAGATGAAAGATGCCATCAAAGGCACTAATATGAGATAAAAAAGAATT|TTTGGAACCTCACTGAAAATTGGTATTGTTGGATTGCCAAATGTTGGGAA|CAGCTGCCGGCAGGACCTTTCTCTCGCTGCCGCTGGGACCCCGTGTCATC|GGCCCAATCATTTCCTCATCTTTAAGCTGAAGCTCTTCATGTATTATTTC|ATTGGGCCCATTATAGATAAACTAGAAAAGGTGGCTGTGAGAGGAGGAGA|CTCCTCTCACAGCCACCTTTTCTAGTTTATCTATAATGGGCCCAATCGTT|CTCACTGTCAAATGTGTCAGGCTTGGCATACATGATGGAGATTAATGAAG|TGGTCATTCCTTTTAGTGGGGCCTTGGAACTCAAGTTGCAAGCATTGAGT|CGCATTATCTGTAGATTCAAAAAGGAGCAAGCCACATTGTCCTCACTGTC|CCCTTTTCAAAATCTGTGTGAATCTTTCCTGCAGCCTGAGGAGCCTTAGT|TAAAAATTAAAGAGTGGGTGGACAAGTATGACCCAGGTGCTTTGGTCATT|GTTTTGTCAAATGTTTTATTGAGTGTAGACATCTGGAGTACTGTAAAACA|TCCAACTAGAATACTTTTTCACTGCAGGCCCAGATGAAGTGCGTGCATGG|GTGCAAAGTAAAATCCTGGGTTATAGATCAAAAGAAACCTGTTCGCTTCT|CTCTGCTCTCATTAGGATCAATAGTGCAGAACGGGAAGTTTTCTGCTGAA|CCCGCTAAAAGGAATGACCAAAGCACCTGGGTCATACTTGTCCACCCACT|ACGTGATTAAGACCCTACTCCAAATTGTAGAAGCTTTTCAGGAACCATAT|GGCCCCACTAAAAGGAATGACCAAAGCACCTGGGTCATACTTGTCCACCC|TCCCTTTTCAAAATCTGTGTGAATCTTTCCTGCAGCCTGAGGAGCCTTAG|TGATGATATCACGCACGTTGAAGGAAGTGTAGATCCTATTCGAGATATAG|CAGTGTTAGATGAAAGATGCCATCACAGGCACTAATATGAGATAAAAAAG|CAACAACCGAAGAAGAAATAAAATTTAGTTATTGCTCAGATAAACATACA|CAGGTACTCTGCTCTCATTAGGATCAATAGTGCAGAACGGGAAGTTTTCT|CGCCTCCAGCTGCCGGCAGGACCTTTCTCTCGCTGCCGCTGGGACCCCGT|AAGATCATTAAGGCTGGGTTTGCAGCACTCCAACTAGAATACTTTTTCAC|CACGCACTTCATCTGGGCCTGCAGTGAAAAAGTATTCTAGTTGGAGTGCT|CTTGGTTAATCTTTCTGAAAAAGACTACATTAGAAAGAAAAACAAATGGT|GGCTGAAGTAATGAAATACGAAGATTTTAAAGAGGAAGGTTCTGAAAATG|ATGAAATGCAGGTTCACTAAATGTGAACAGCTTTGCTTTTCACGTGATTA|TCCTCTTTAAAATCTTCGTATTTCATTACTTCAGCCATAATGAATCCCTT|GTGGCTTGCTCCTTTTTGAATCTACAGATAATGCATGTTTTACAGTACTC|GGAACTCAAGTTGCAAGAATTGAGTGCTGAGGAGAGACAGAAGTATCTGG|TCCTCTTTAAAATCTTCGTATTTCATTACTTCAGCCATAATGAATCCCTT|TTCCTCTTTAAAATCTTCGTATTTCATTACTTCAGCCATAATGAATCCCT|CGCACGTGTTAGATGAAAGATGCCATCACAGGCACTAATATGAGATAAAA|CTTTGCTTTTCACGTGATTAAGACCCTACTCCAAATTGTAGAAGCTTTTC|CAGGTACTCTGCTCTCATTAGGATCAATAGTGCAGAACGGGAAGTTTTCT|TGGTTGATAAAAATTAAAGAGTGGGTGGACAAGTATGACCCAGGTGCTTT|GCCGGCAGGACCTTTCTCTCGCTGCCGCTGGGACCCCGTGTCATCGCCCA|GTCTTAATCACGTGAAAAGCAAAGCTGTTCACATTTAGTGAACCTGCATT|TCCCCAATCATTGGAAGATTTGGAACCTCACTGAAAATTGGTATTGTTGG|CTGGAGTACTGTAAAACATGCATTATCTGTAGATTCAAAAAGGAGCAAGC|TTCCTCTTTAAAATCTTCGTATTTCATTACTTCAGCCATAATGAATCCCT|AATCATTGGAAGATTTGGAACCTCACTGAAAATTGGTATTGTTGGATTGC|TCTCTCACAGCCACCTTTTCTAGTTTATCTATAATGGGCCCAATCATTTC|GACTAAGGCTCCTCAGGCTGCAGGAAAGATTCACACAGATTTTGAAAAGG|TTTGGAACCTCACTGAAAATTGGTATTGTTGGATTGCCAAATGTTGGGAA|GTTTTCTGCTGAAGCCTGACTATTGGTTAACACATTGAAGAAAGTAGATT|GCCTTTTGGAAGTTGTATGTTTATCTGAGCAATAACTAAATTTTATTTCT|TCCTGATGGTCCATGCACGCACTTCATCTGGGCCTGCAGTGAAAAAGTAT|GGTCCATGCACGCACTTCATCTGGGCCTGCAGTGAAAAAGTATTCTAGTT|CTGGTTTGTGGTATTGACAAAGAAAGTCAAACCTTTCATCTGGCACAGGT|CTGCAGTGAAAAAGTATTCTAGTTGGAGTGCTGCAAACCCAGCCTTAATG|GTTCGCTTCCAGATACTTCTGTCTCTCCTCAGCACTCAATTCTTGCAACT|CTCTCCTCCTCTCACAGCCACCTTTTCTAGTTTATCTATAATGGGCCCAA|CAGCTGCCGGCAGGACCTTTCTCTCGCTGCCGCTGGGACCCCGTGTCATC|TTTCTTCAATGTGTTAACCAATAGTCAGGCTTCAGCAGAAAACTTCCCGT|CACGCACTTCATCTGGGCCTGCAGTGAAAAAGTATTCTAGTTGGAGTGCT|CTAAATGTGGTGGATATTGCTGGCCTTGTGAAAGGAGCTCACAATGGGCA|GTGCTTTGGTCATTCCTTTTAGTGGGGCCTTGGAACTCAAGTTGCAAGAA|CAGCTGCCGGCAGGACCTTTCTCTCGCTGCCGCTGGGACCCCGTGTCATC|ATCCCTTTTCAAAATCTGTGTGAATCTTTCCTGCAGCCTGAGGAGCCTTA|CTTGCTGGTTTGTGGTATTGACAAAGAAAGTCAAACCTTTCATCTGGCAC|CCAGCTGCCGGCAGGACCTTTCTCTCGCTGCCGCTGGGACCCCGTGTCAT|GCACTTCATCTGGGCCTGCAGTGAAAAAGTATTCTAGTTGGAGTGCTGCA|ACAGATTTTGAAAAGGGATTCATTATGGCTGAAGTAATGAAATACGAAGA|GGGCCTTGGAACTCAAGTTGCAAGAATTGAGTGCTGAGGAGAGACAGAAG|CTGCAGGAAAGATTCACACAGATTTTGAAAAGGGATTCATTACGGCTGAA|CTGGAGTACTGTAAAACATGCATTATCTGTAGATTCAAAAAGGAGCAAGC|TTAAGGCTGGGTTTGCAGCACTCCAACTAGAATACTTTTTCACTGCAGGC|GCTGGTTTGTGGTATTGACAAAGAAAGTCAAACCTTTCATCTGGCACAGG|CCGCCCCCCCCATGAAATGCAGGTTCACTAAATGTGAACAGCTTTGCTTT|GTGAGGTTCCAAATCTTCCAATGATTGGGGGTGGTTTAATTCCATCACCT|CTGTAAAACATGCATTATCTGTAGATTCAAAAAGGAGCAAGCCACATTGT|AAAAATTAAAGAGTGGGTGGACAAGTATGACCCAGGTGCTTTGGTCATTC|GTAATGAAATACGAAGATTTTAAAGAGGAAGGTTCTGAAAATGCAGTCAA|TGGGTTTGCAGCACTCCAACTAGAATACTTTTTCCCTGCAGGCCCAGATG	TGTCTGTACTTTCCAGCAGCCTTGACTGCATTTTCAGAACCTTCCTCTTT|ACCCACTCTTTAATTTTTATCAACCATTTGTTTTTCTTTCTAATGTAGTC|ATCATGATTGGAATGACAAAGAGATTGAAGTGTTGAATAAACACTTATTT|GCACGTGTTAGATGAAAGATGCCATCACAGGCACTAATATGAGATAAAAA|GTGTGAATCTTTCCTGCAGCCTGAGGAGCCTTAGTCCCTTTCCTGATGGT|CTGGAAGCGAACATGACACAAAGTGCTTTGCCAAAGATCATTAAGGCTGG|GCTGAGGAGAGACAGAAGTATCTGGAAGCGAACATGACACAAAGTGCTTT|TGCCAGATGAAAGGTTTGACTTTCTTTGTCAATACCACAAACCAGCAAGC|CTGGGTCATACTTGTCCACCCACTCTTTAATTTTTATCAACCATTTGTTT|TGCAGGCCCAGATGAAGTGCGTGCATGGACCATCAGGAAAGGGACTAAGG|GCACGATGCCCCCTAAAAAGGGAGGTGATGGAATTAAACCACCCCCAATC|GGTTTAATTCCATCACCTCCCTTTTTAGGGGGCATCGTGCTCGGCCTGGG|GTCTACTTGGTTAATCTTTCTGAAAAAGACTACATTAGAAAGAAAAACAA|CTGACTATTGGTTAACACATTGAAGAAAGTAGATTTCCCAACATTTGGCA|CTCTCATGATAATTCATTAATCTCCATCATGTATGCCAAGCCTGACAGAT|AAACACTTATTTTTGACTTCAAAACCAATGGTCTACTTGGTTAATCTTTC|CACGCACTTCATCTGGGCCTGCAGTGAAAAAGTATTCTAGTTGGAGTGCT|AATCATTGGAAGATTTGGAACCTCACTGAAAATTGGTATTGTTGGATTGC|CTTTGGCAAAGCACTTTGTGTCATGTTCGCTTCCAGATACTTCTGTCTCT|GGAGGAGATAAAAAACTAAAACCTGAATATGATATAATGTGCAAAGTAAA|CCCTTTTCAAAATCTGTGTGAATCTTTCCTGCAGCCTGAGGAGCCTTAGT|CCCTTTTCAAAATCTGTGTGAATCTTTCCTGCAGCCTGAGGAGCCTTAGT|ATCCTAATGAGAGCAGAGTACCTGTGCCAGATGAAAGGTTTGACTTTCTT|AGAAAGTCAAACCTTTCATCTGGCACAGGTACTCTGCTCGCATTAGGATC|GGAGCCTTAGTCCCTTTCCTGATGGTCCATGCACGCACTTCATCTGGGCC|CTGCCCATTGTGAGCTCCTTTCACAAGGCCAGCAATATCCACCACATTTA|CCAATGGTCTACTTGGTTAATCTTTCTGAAAAAGACTACATTAGAAAGAA|CCACAAACCAGCAAGCAAAATTCCTGCCTTTCTAAATGTGGTGGATATTG|CATACAACTTCCAAAAGGCATCTGATTTTTAAAAAATTAAAATTTCTGAA|TGGAAGCGAACATGACACAAAGTGCTTTGCCAAAGATCATTAAGGCTGGG|CAAATGTTGGGAAATCTACTTTCTTCAATGTGTTAACCAATAGTCAGGCT|TTGAAGTCAAAAATAAGTGTTTATTCAACACTTCAATCTCTTTGTCATTC|CTTGTTGTCTGTACTTTCCAGCAGCCTTGACTGCATTTTCAGAACCTTCC|CACGCACTTCATCTGGGCCTGCAGTGAAAAAGTATTCTAGTTGGAGTGCT|TGGAACTCAAGTTGCAAGAATTGAGTGCTGAGGAGAGACAGAAGTATCTG|GCCCAGATGAAGTGCGTGCATGGACCATCAGGAAAGGGACTAAGGCTCCT|CACGTGTTAGATGAAAGATGCCATCACAGGCACTAATATGAGATAAAAAA|GTGAGGTTCCAAATCTTCCAATGATTGGGGGTGGTTTAATTCCATCACCT|AGCTCCTTTCACAAGGCCAGCAATATCCACCACATTTAGAAAGGCAGGAA|TGAAAATTGGTATTGTTGGATTGCCAAATGTTGGGAAATCTACTTTCTTC|GTGGCTTGCTCCTTTTTGAATCTACAGATAATGCATGTTTTACAGTACTC|CTGGAAGCGAACATGACACAAGGTGCTTTGCCAAAGATCATTAAGGCTGG|GTAGATTCAAAAAGGAGCAAGCCACATTGTCCTCACTGTCAAATGTGTCA|CTTGGAACTCAAGTTGCAAGAATTGAGTGCTGAGGAGAGACAGAAGTATC|CTTTGCACATTATATCATATTCAGGTTTTAGTTTTTTATCTCCTCCTCTC|CCCACTCTTTAATTTTTATCAACCATTTGTTTTTCTTTCTAATGTAGTCT|GGAGGAGATAAAAAACTAAAACCTGAATATGATATAATGTGCAAAGTAAA|CTGGCACAGGTACTCTGCTCTCATTAGGATCAATAGTGCAGAACGGGAAG|GTTTTGTCAAATGTTTTATTGAGTGTAGACATCTGGAGTACTGTAAAACA|AACAAATGGTTGATAAAAATTAAAGAGTGGGTGGACAAGTATGACCCAGG|TTTGGTTTTGTCAAATGTTTTATTGAGTGTAGACATCTGGAGTACTGTAA|CTTTCTTTGTCAATACCACAAACCAGCAAGCAAAATTCCTGCCTTTCTAA|CTGCCTTGTTGTCTGTACTTTCCAGCAGCCTTGACTGCATTTTCAGAACC|GGAGATTAATGAAGTATCATGAGAGTAATATGGTTCCTGAAAAGCTTCTA|GTGGATATTGCTGGCCTTGTGAAAGGAGCTCACAATGGGCAGGGCCTGGG|CAGGTACTCTGCTCTCATTAGGATCAATAGTGCAGAACGGGAAGTTTTCT|GGCATAGGTACTCTGCTCTCATTAGGATCAATAGTGCAGAACGGGAAGTT|GGTTTAATTCCATCACCTCCCTTTTTAGGGGGCATCGTGCTCGGCCTGGG|CTAAGGCTCCTCAGGCTGCAGGAAAGATTCACACAGATTTTGAAAAGGGA|TGGGAGTGCTGCAAACCCAGCCTTAATGATCTTTGGCAAAGCACTTTGTG|AGGAATTTTGCTTGCTGGTTTGTGGTATTGACAAAGAAAGTCAAACCTTT|GGATATTGCTGGCCTTGTGAAAGGAGCTCACAATGGGCAGGGCCTGGGGA|GTTTAATTCCATCACCTCCCTTTTTAGGGGGCATCGTGCTCGGCCTGGGC|GTGAGGTTCCAAATCTTCCAATGATTGGGGGTGGTTTAATTCCATCACCT|CTGGCCCTGCCCATTGTGAGCTCCTTTCACAAGGCCAGCAATATCCACCA|GGTGGTTTAATTCCATCACCTCCCTTTTTAGGGGGCATCGTGCTCGGCCT|CCCCAGGCCCTGCCCATTGTGGGCTCCTTTCACAAGGCCAGCAATATCCC|TGCAAACCCAGCCTTAATGATCTTTGGCAAAGCACTTTGTGTCATGTTCG|GGGGTTCCAAATCTTCCAATGATTGGGGGTGGTTTAATTCCATCACCTCC|GCAGCCTTGACTGCATTTTCAGAACCTTCCTCTTTAAAATCTTCGTATTT|GTTTTGTCAAATGTTTTATTGAGTGTAGACATCTGGAGTACTGTAAAACA|CTTGGAACTCAAGTTGCAAGAATTGAGTGCTGAGGAGAGACAGAAGTATC|AAACAAATGGTTGATAAAAATTAAAGAGTGGGTGGACAAGTATGACCCAG|ACGCACTTCATCTGGGCCTGCAGTGAAAAAGTATTCTAGTTGGAGTGCTG|CTCTCATGATACTTCATTAATCTCCATCATGTATGCCAAGCCTGACACAT|GGAAGATTTGGAACCTCACTGAAAATTGGTATTGTTGGATTACCAAATGT|GGACCATCAGGAAAGGGACTAAGGCTCCTCAGGCTGCAGGAAAGATTCAC|GTGGTTTAATTCCATCACCTCCCTTTTTAGGGGGCATCGTGCTCGGCCTG|CACAAAGTGCTTTGCCAAAGATCATTAAGGCTGGGTTTGCAGCACTCCAA|AGTGAGGTTCCAAATCTTCCAATGATTGGGGGTGGTTTAATTCCATCACC|CTGCAGCCTGAGGAGCCTTAGTCCCTTTCCTGATGGTCCATGCACGCACT|CCCTTTCCTGATGGTCCATGCACGCACTTCATCTGGGCCTGCAGTGAAAA|CTGGAAGCGAACATGACACAAAGTGCTTTGCCAAAGATCATTAAGGCTGG|GTGAATCTTTCCTGCAGCCTGAGGAGCCTTAGTCCCTTTCCTGATGGTCC|AAAAATTAAAGAGTGGGTGGACAAGTATGACCCAGGTGCTTTGGTCATTC|AAACCAGCAAGCAAAATTCCTGCCTTTCTAAATGTGGTGGATATTCATGG|GCCCTGCCCATTGTGAGCTCCTTTCACAAGGCCAGCAATATCCACCACAT|CACGCACTTCATCTGGGCCTGCAGTGAAAAAGTATTCTAGTTGGAGTGCT|CCAGCAAGCAAAATTCCTGCCTTTCTAAATGTGGTGGATATTGCTGGCCT|TGTAGATTCAAAAAGGAGCAAGCCACATTGTCCTCACTGTCAAATGTGTC|GTGAATCTTTCCTGCAGCCTGAGGAGCCTTAGTCCCTTTCCTGGTGGTCC|CTGTACTTTCCAGCAGCCTTGACTGCATTTTCAGAACCTTCCTCTTTAAA|CAAGTTGCAAGAATTGAGTGCTGAGGAGAGACAGAAGTATCTGGAAGCGA|GTTTTGTCAAATGTTTTATTGAGTGTAGACATCTGGAGTACTGTAAAACA|AGCCTGAGGAGCCTTAGTCCCTTTCCTGATGGTCCATGCACGCACTTCAT|GGTTTAATTCCATCACCTCCCTTTTTAGGGGGCAGCGTGCTCGGCCTGGG|CCCAGCCTTAATGATCTTTGGCAAAGCACTTTGTGTCATGTTCGCTTCCA|CTTGTTGTCTGTACTTTCCAGCAGCCTTGACTGCATTTTCAGAACCTTCC|TGGTTTTGTCAAATGTTTTATTGAGTGTAGACATCTGGAGTACTGTAAAA|GGGTGGTTTAATTCCATCACCTCCCTTTTTAGGGGGCATCGTGCTCGGCC|CTTTCTTTGTCAATACCACAAACCAGCAAGCAAAATTCCTGCCTTTCTAA|CTCATCTTTAAGCTGAAGCTCTTCATGTATTATTTCTATATCTCGAATAG|GCCTTGTTGTCTGTACTTTCCAGCAGCCTTGACTGCATTTTCAGAACCTT|CTTGTTGTCTGTACTTTCCAGCAGCCTTGACTGCATTTTCAGAACCTTCC|CTTCATTAATCTCCATCATGTATGCCAAGCCTGACACATTTGACAGTGAG|GAAAGGTTTGACTTTCTTTGTCAATACCACAAACCAGCAAGCAAAATTCC|TGCCTTGTTGTCTGTACTTTCCAGCAGCCTTGACTGCATTTTCAGAACCT|TGGTTTTGTCAAATGTTTTATTGAGTGTAGACATCTGGAGTACTGTAAAA|TCCAACAATACCAATTTTCAGTGAGGTTCCAAATCTTCCAATGATTGGGG|AAACATACAACTTCCAAAAGGCATCTGATTTTTAAGAAATTAAAATTTCT|CTCTCATGATACTTCATTAATCTCCATCATGTATGCCAAGCCTGACACAT|GAAGATTTTAAAGAGGAAGGTTCTGAAAATGCAGTCAAGGCTGCTGGAAA|CTGCCTTGTTGTCTGTACTTTCCAGCAGCCTTGACTGCATTTTCAGAACC|TGAAAATTGGTATTGTTGGATTGCCAAATGTTGGGAAATCTACTTTCTTC|AAATGTTGGGAAATCTACTTTCTTCAATGTGTTAACCAATAGTCAGGCTT|GTTGGATTGCCAAATGTTGGGAAATCTACTTTCTTCAATGTGTTAACCAA|CCACTCTTTAATTTTTATCAACCATTTGTTTTTCTTTCTAATGTAGTCTT|GAGAGGAGGAGATAAAAAACTAAAACCTGAATATGATATAATGTGCAAAG|GTGCGTGATATCATCATCTTCAAAAGCACGTGTTAGATGAAAGATGCCAT|ATTAAAGAGTGGGTGGACAAGTATGACCCAGGTGCTTTGGTCATTCCTTT|CCTCATCTTTAAGCTGAAGCTCTTCATGTATTATTTCTATATCTCGAATA|CAGCCTTAATGATCTTTGGCAAAGCACTTTGTGTCATGTTCGCTTCCAGA|CTGGAAAGTACAGACAACAAGGCAGAAATTATATTGTTGAAGATGGAGAT|GCTCCTTTCACAAGGCCAGCAATATCCACCACATTTAGAAAGGCAGGAAT|TGTACTTTCCAGCAGCCTTGACTGCATTTTCAGAACCTTCCTCTTTAAAA|GGAGAGACAGAAGTATCTGGAAGCGAACATGACACAAAGTGCTTTGCCAA|TAAACATACAACTTCCAAAAGGCATCTGATTTTTAAAAAATTAAAATTTC|CTTTCTGAAAAAGACTACATTAGAAAGAAAAACAAATGGTTGATAAAAAT|GTGGATATTGCTGGCCTTGTGAAAGGAGCTCACAATGGGCAGGGCCTGGG|GTGCGTGCATGGACCATCAGGAAAGGGACTAAGGCTCCTCAGGCTGCAGG|CAATGGTCTACTTGGTTAATCTTTCTGAAAAAGACTACATTAGAAAGAAA|TGATACTTCATTAATCTCCATCATGTATGCCAAGCCTGACACATTTGACA|CCAGGATTTTACTTTGCACATTATATCATATTCAGGTTTTAGTTTTTTAT|CTGTAGATTCAAAAAGGAGCAAGCCACATTGTCCTCACTGTCAAATGTGT|GGCTGCTGGAAAGTACAGACAACAAGGCAGAAATTCTCTTGTTGAAGATG|CCTTGTTGTCTGTACTTTCCAGCAGCCTTGACTGCATTTTCAGAACCTTC|TTCCCTTTTCAAAATCTGTGTGAATCTTTCCTGCAGCCTGAGGAGCCTTA|GTACTTTCCAGCAGCCTTGACTGCATTTTCAGAACCTTCCTCTTTAAAAT|GAGAGACAGAAGTATCTGGAAGCGAACATGACACAACGTGCTTTGCCAAA|GCCTTTTGGAAGTTGTATGTTTATCTGAGCAATAACTAAATTTTATTTCT|CGCTCCTTTCACAAGCCCAGCAATATCCACCACATTTAGAAAGGCAGGAA|AAGGTTCTGAAAATGCAGTCAAGGCTGCTGGAAAGTACAGACAACAAGGC|CTTGGTTAATCTTTCTGAAAAAGACTACATTAGAAAGAAAAACAAATGGT|GATGAAGTGCGTGCATGGACCATCAGGAAAGGGACTAAGGCTCCTCAGGC|CTCCCTTTTCAAAATCTGTGTGAATCTTTCCTGCAGCCTGAGGAGCCTTA|GTACTTTCCAGCAGCCTTGACTGCATTTTCAGAACCTTCCTCTTTAAAAT|CCAGGATTTTACTTTGCACATTATATCATATTCAGGTTTTAGTTTTTTAT|GCATACATGATGGAGATTAATGAAGTATCATGAGAGTAATATGGTTCCTG|GGAATTTTGCTTGCTGGTTTGTGGTATTGACAAAGAAAGTCAAACCTTTC|GGTCTACTTGGTTAATCTTTCTGAAAAAGACTACATTAGAAAGAAAAACA|CTTGTTGTCTGTACTTTCCAGCAGCCTTGACTGCATTTTCAGAACCTTCC|CCTTGTTGTCTGTACTTTCCAGCAGCCTTGACTGCATTTTCAGAACCTTC|TGAGGTTCCAAATCTTCCAATGATTGGGGGTGGTTTAGTTCCATCACCTC|GGCGTGATATCATCATCTTCAAAAGCACGTGTTAGATGAAAGATGCCATC|GCTCCTTTCACAAGGCCAGCAATATCCACCACATTTAGAAAGGCAGAAAA|TCCCTTTTCAAAATCTGTGTGAATCTTTCCTGCAGCCTGAGGAGCCTTAG|GGTCATTCCTTTTAGTGGGGCCTTGGAACTCAAGTTGCAAGAATTGAGTG|GACAAATAAAGTTGGGGAGATGGGAATCTTTGACAAACAAATTATTTTTA|GTGCGTGATATCATCATCTTCAAAAGCACGTGTTAGATGAAAGATGCCAT|GTGGTTTAATTCCATCACCTCCCTTTTTAGGGGGCATCGTGCTCGGCCTG|CCAATAGTCAGGCTTCAGCAGAAAACTTCCCGTTCTGCACTATTGATCCT|CTGGCACAGGTACTCTGCTCTCATTAGGATCAATAGTGCAGAACGGGAAG|CCTTGTTGTCTGTACTTTCCAGCAGCCTTGACTGCATTTTCAGAACCTTC|CAGGTACTCTGCTCTCATTAGGATCAATAGTGCAGAACGGGAAGTTTTCT|GCACGCACTTCATCTGGGCCTGCAGTGAAAAAGTATTCTAGTTGGAGTGC|GATGAAGTGCGTGCATGGACCATCAGGAAAGGGACTAAGGCTCCTCAGGC|GGAGATTAATGAAGTATCATGAGAGTAATATGGTTCCTGAAAAGCTTCTA|GTGCTGAGGAGAGACAGAAGTATCTGGAAGCGAACATGACACAAAGTGCT|TGGAAGCGAACATGACACAAAGTGCTTTGCCAAAGATCATTAAGGCTGGG|GCCACAGGTACTCTGCTCTCATTAGGATCAATAGTGCAGAACGGGAAGTT|CCAGGATTTTACTTTGCACATTATATCATATTCAGGTTTTAGTTTTTTAT|GTTTGACTTTCTTTGTCAATACCACAAACCAGCAAGCAAAATTCCTGCCT|CAATAGTCAGGCTTCAGCAGAAAACTTCCCGTTCTGCACTATTGATCCTA|ATTAATCTCCATCATGTATGCCAAGCCTGACACATTTGACAGTGAGGACA|CACGCACTTCATCTGGGCCTGCAGTGAAAAAGTATTCTAGTTGGAGTGCT|GACAGAAGTATCTGGAAGCGAACATGACACAAAGTGCTTTGCCAAAGATC|TGGTATTGTTGGATTGCCAAATGTTGGGAAATCTACTTTCTTCAATGTGT|CCAGGATTTTACTTTGCACATTATATCATATTCAGGTTTTAGTTTTTTAT|TCACAATGGGCAGGGCCTGGGGAATGCTTTTTTATCTCATATTAGTGCCT|AAAGATCATTAAGGCTGGGTTTGCAGCACTCCAACTAGAATACTTTTTCA|CATGATACTTCATTAATCTCCATCATGTATGCCAAGCCTGACACATTTGA|CTGCCTTGTTGTCTGTACTTTCCAGCAGCCTTGACCGCATTTTCAGAACC|GCCTTGTTGTCTGTACTTTCCAGCAGCCTTGACTGCATTTTCAGAACCTT|TGGAAGCGAACATGACACAAAGTGCTTTGCCAAAGATCATTAAGGCTGGG|GAAAGGGACTAAGGCTCCTCAGGCTGCAGGAAAGATTCACACAGATTTTG|CTTAATGATCTTTGGCAAAGCACTTTGTGTCATGTTCGCTTCCAGATACT|ACACAAAGTGCTTTGCCAAAGATCATTAAGGCTGGGTTTGCAGCACTCCA|GGCATCTTTCATCTAACACGTGCTTTTGAAGATGATGATATCACGCACGT|CTCCTTTCACAAGGCCAGCAATATCCACCACATTTAGAAAGGCAGGAATT|GAAAAACAAATGGTTGATAAAAATTAAAGCGCGGGCGGACCAGTACGCCC|GCCCTGCTCATTGTGAGCTCCTTTCACAAGGCCAGCAATATCCACCACAT|GAAAAACAAATGGTTGATAAAAATTAAAGAGTGGGTGGACAAGTATGACC|GCAGCCTGAGGAGCCTTAGTCCCTTTCCTGATGGTCCATGCACGCACTTC|TGATGGCATCTTTCATCTAACACGTGCTTTTGAAGATGATGACATCACGC|CTGCAAACCCAGCCTTAATGATCTTTGGCAAAGCACTTTGTGTCATGTTC|CTGCCTTGTTGTCTGTACTTTCCAGCAGCCTTGACTGCATTTTCAGAACC|CAGCCTTAATGATCTTTGGCAAAGCACTTTGTGTCATGTTCGCTTCCAGA|GACACAAAGTGCTTTGCCAAAGATCATTAAGGCTGGGTTTGCAGCACTCC|CTTTGCCAAAGATCATTAAGGCTGGGTTTGCAGCACTCCAACTAGAATAC|CAGGATTTTACTTTGCACATTATATCATATTCAGGTTTTAGTTTTTTATC|GCACGATGCCCCCTAAAAAGGGAGGTGATGGAATTAAACCACCCCCAATC|AAAGAGGAAGGTTCTGAAAATGCAGTCAAGGCTGCTGGAAAGTACAGACA|TGATACTTCATTAATCTCCATCATGTATGCCAAGCCTGACACATTTGACA|CTGGCACAGGTACTCTGCTCTCATTAGGATCAATAGTGCAGAACGGGAAG|GAAAATGCAGTCAAGGCTGCTGGAAAGTACAGACAACAAGGCAGAAATTA|CCAATAGTCAGGCTTCAGCAGAAAACTTCCCGTTCTGCACTATTGATCCT|AGATGAAGTGCGTGCATGGACCATCAGGAAAGGGACTAAGGCTCCTCAGG|CTCTTCCTCTCACAGCCACCTTTTCTAGTTTATCTATAATGGGCCCAATC|TGATACTTCATTAATCTCCATCATGTATGCCAAGCCTGACACATTTGACA|CACAAACCAGCAAGCAAAATTCCTGCCTTTCTAAATGTGGTGGATATTGC|TTTGGTTTTGTCAAATGTTTTATTGAGTGTAGACATCTGGAGTACTGTAA|CTGTGCCAGATGAAAGGTTTGACTTTCTTTGTCAATACCACAAACCAGCA|GGGTGGTTTAATTCCATCACCTCCCTTTTTAGGGGGCATCGTGCTCGGCC|CCCTGCCCATTGTGAGCTCCTTTCACAAGGCCAGCAATATCCACCACATT|GTTTTGTCAAATGTTTTATTGAGTGTAGACATCTGGAGTACTGTAAAACA|AATCTTTCCTGCAGCCTGAGGAGCCTTAGTCCCTTTCCTGATGGTCCATG|GTGAATCTTTCCTGCAGCCTGAGGAGCCTTAGTCCCTTTCCTGATGGTCC|CCTTGTTGTCTGTACTTTCCAGCAGCCTTGACTGCATTTTCAGAACCTTC|TTTTAAAGAGGAAGGTTCTGAAAATGCAGTCAAGGCTGCTGGAAAGTACA|GTGAATCTTTCCTGCAGCCTGAGGAGCCTTAGTCCCTTTCCTGATGGTCC|TGCCAGATGAAAGGTTTGACTTTCTTTGTCAATACCACAAACCAGCAAGC|CTCATATTAGTGCCTGTGATGGCATCTTTCATCTAACACGTGCTTTTGAA|TTCTGTGTGAATCTTTCCTGCAGCCTGAGGAGCCTTAGTCCCTTTCCTGA|CAGATTTTGAAAAGGGATTCATTATGGCTGAAGTAATGAAATACGAAGAT|GGTTAACACATTGAAGAAAGTAGATTTCCCAACATTTGGCAATCCAACAA|CACAAACCAGCAAGCAAAATTCCTGCCTTTCTAAATGTGGTGGATATTGC|GTGTGAATCTTTCCTGCAGCCTGAGGAGCCTTAGTCCCTTTCCTGATGGT|TTTGTTTTAAAATTAAAATACTGTGTACCCCCCCCCCCCATGAAATGCGG|AAATGGTTGATAAAAATTAAAGAGTGGGTGGACAAGTATGACCCAGGTGC|GTAGATTCAAAAAGGAGCAAGCCACATTGTCCTCACTGTCAAATGTGTCA|CGTGATATCATCATCTTCAAAAGCACGTGTTAGATGAAAGATGCCATCAC|TGAGGTTCCAAATCTTCCAATGATTGGGGGTGGTTTAATTCCATCACCTC|CTTGGTTAATCTTTCTGAAAAAGACTACATTAGAAAGAAAAACAAATGGT|CTTGGAACTCAAGTTGCAAGAATTGAGTGCTGAGGAGAGACAGAAGTATC|TAAAAAACTAAAACCTGAATATGATATAATGTGCAAAGTAAAATCCTGGG|GGAGATTAATGAAGTATCATGAGAGTAATATGGTTCCTGAAAAGCTTCTA|CAATAGTCAGGCTTCAGCAGAAAACTTCCCGTTCTGCACTATTGATCCTA|TTAGAAAGAAAAACAAATGGTTGATAAAAATTAAAGAGTGGGTGGACAAG|CTTTCCAGCAGCCTTGACTGCATTTTCAGAACCTTCCTCTTTAAAATCTT|GTACTTTCCAGCAGCCTTGACTGCATTTTCAGAACCTTCCTCTTTAAAAT|GCCTTTTGGCAGTTGTATGTTTATCTGAGCAATAACTAAATTTTATTTCT|TGATACTTCATTAATCTCCATCATGTATGCCAAGCCTGACACATTTGACA|CCTGCCCATTGTGAGCTCCTTTCACAAGGCCAGCAATATCCACCACATTT|TATCTGTAGATTCAAAAAGGAGCAAGCCACATTGTCCTCACTGTCAAATG|TTCCCTTTTCAAAATCTGTGTGAATCTTTCCTGCAGCCTGAGGAGCCTTA|CTTTTCAGAATCTGTGTGAATCTTTCCTGCAGCCTGAGGAGCCTTAGTCC|AGACAGAAGTATCTGGAAGCGAACATGACACAAAGTGCTTTGCCAAAGAT|GTGGTTTAATTCCATCACCTCCCTTTTTAGGGGGCATCGTGCTCGGCCTG|CTTTCCTGATGGTCCATGCACGCACTTCATCTCGGCCTGCAGTGAAAAAG|CATGGACCATCAGGAAAGGGACTAAGGCTCCTCAGGCTTCAGGAAAGATT|CTGCCTTGTTGTCTGTACTTTCCAGCAGCCTTGACTGCATTTTCAGAACC|GCCCAGGCCGAGCACGATGCCCCCTAAAAAGGGAGGTGATGGAATTAAAC|CAGGATTTTACTTTGCACATTATATCATATTCAGGTTTTAGTTTTTTATC|GGTTTAATTCCATCACCTCCCTTTTTAGGGGGCATCGTGCTCGGCCTGGG|CACGTGTTAGATGAAAGATGCCATCACAGGCACTAATATGAGATAAAAAA|GTGGTTTAATTCCATCACCTCCCTTTTTAGGGGGCATCGTGCTCGGCCTG|CAAATGTTGGGAAATCTACTTTCTTCAATGTGTTAACCAATAGTCAGGCT|GTTTAATTCCATCACCTCCCTTTTTAGGGGGCATCGTGCTCGGCCTGGGC|GCCTGAGGAGCCTTAGTCCCTTTCCTGATGGTCCATGCACGCACTTCATC|CCAGGATTTTACTTTGCACATTATATCATATTCAGGTTTTAGTTTTTTAT|CAAAGTGCTTTGCCAAAGATCATTAAGGCTGGGTTTGCAGCACTCCAACT|CAGGATTTTACTTTGCACATTATATCATATTCAGGTTTTAGTTTTTTATC|GGATATTGCTGGCCTTGTGAAAGGAGCTCACAATGGGCAGGGCCTGGGGA|CTGCCTTGTTGTCTGTACTTTCCAGCAGCCTTGACTGCATTTTCAGAACC|GGCCTTGGAACTCAAGTTGCAAGAATTGAGTGCTGAGGAGAGACAGAAGT|GCACTATTGATCCTAATGAGAGCAGAGTACCTGGGCCAGATGAAAGGTTT|CTGGCACAGGTACTCTGCTCTCATTAGGATCAATAGTGCAGAACGGGAAG|GTGGTTTAATTCCATCACCTCCCTTTTTAGGGGGCATCGTGCTCGGCCTG|GTGATGGCATCTTTCATCCAACACGTGCTTTTGAAGATGATGATATCACG|CAGGATTTTACTTTGCACATTATATCATATTCAGGTTTTAGTTTTTTATC|CTGTGATGGCATCTTTCATCTAACACGTGCTTTTGAAGATGATGATATCA|TCATTAATCTCCATCATGTATGCCAAGCCTGACACATTTGACAGTGAGAG|TGCAAACCCAGCCTTAATGATCTTTGGCAAAGCACTTTGTGTCATGTTCG|CATTAATCTCCATCATGTATGCCAAGCCTGACACATTTGACAGTGAGGAC|TGAGGAGAGACAGAAGTATCTGGAAGCGAACATGACACAAAGTGCTTTGC|AGTGCTGCAAACCCAGCCTTAATGATCTTTGGCAAAGCACTTTGTGTCAT|CTCTCATGATACTTCATTAATCTCCATCATGTATGCCAAGCCTGACACAT|GCCTTGTTGTCTGTACTTTCCAGCAGCCTTGACTGCATTTTCAGAACCTT|CCACTCTTTAATTTTTATCAACCATTTGTTTTTCTTTCTATTGTAGTCTT|CCTCACTGAAAATTGGTATTGTTGGATTGCCAAATGTTGGGAAATCTACT|TTATTTTTGACTTCAAAACCAATGGTCTACTTGGTTAATCTTTCTGAAAA|ACATGATGGAGATTAATGAAGTATCATGAGAGTAATATGGTTCCTGAAAA|GAAAAAGACTACATTAGAAAGAAAAACAAATGGTTGATAAAAATTAAAGA|TTTTTCACTGCAGGCCCAGATGAAGTGCGTGCATGGACCATCAGGAAAGG|CATCTTTAAGCTGAAGCTCTTCATGTATTATTTCTATATCTCGAATAGGA|CACAAACCAGCAAGCAAAATTCCTGCCTTTCTAAATGTGGTGGATATTGC|GCCTTTTGGAAGTTGTATGTTTATCTGAGCAATAACTAAATTTTATTTCT|GTTGGATTGCCAAATGTTGGGAAATCTACTTTCTTCAATGTGTTAACCAA|TGAGGTTCCAAATCTTCCAATGATTGGGGGTGGTTTAATTCCATCACCTC|TTCTGCCTTGTTGTCTGTACTTTCCAGCAGCCTTGACTGCATTTTCAGAA|CTGGAAGCGAACATGACACAAAGTGCTTTGCCAAAGATCATTAAGGCTGG|CTTGCAACTTGAGTTCCAAGGCCCCACTAAAAGGAATGACCAAAGCACCT|GCCTTGTTGTCTGTACTTTCCAGCAGCCTTGACTGCATTTTCAGAACCTT|TGGAGATTAATGAAGTATCATGAGAGTAATATGGTTCCTGAAAAGCTTCT|CTCAGGCTGCAGGAAAGATTCACACAGATTTTGAAAAGGGATTCATTATG|GTTTTGTCAAATGTTTTATTGAGTGTAGACATCTGGAGTACTGTAAAACA|GCAGCCTGAGGAGCCTTAGTCCCTTTCCTGATGGTCCATGCACGCACTTC|CACAAAGTGCTTTGCCAAAGATCATTAAGGCTGGGTTTGCAGCACTCCAA|CACAGATTTTGAAAAGGGATTCATTATGGCTGAAGTAATGAAATACGAAG|ATGAGAGCAGAGTACCTGTGCCAGATGAAAGGTTTGAGTTTCTTTGTCAA|GGCATACATGATGGAGATTAATGAAGTATCATGAGAGTAATATGGTTCCT|GGAAGATTTGGAACCTCACTGAAAATTGGTATTGTTGGATTGCCAAATGT|CCCAGCCTTAATGATCTTTGGCAAAGCACTTTGTGTCATGTTCGCTTCCA|GTGAGGTTCCAAATCTTCCAATGATTGGGGGTGGTTTAATTCCATCACCT|TAAACATACAACTTCCAAAAGGCATCTGATTTTTAAAAAATTAAAATTTC|GGTTAACACATTGAAGAAAGTAGATTTCCCAACATTTGGCAATCCAACAA|CATTAATCTCCATCATGTATGCCAAGCCTGACACATTTGACAGTGAGGAC|GCATGGACCATCAGGAAAGGGACAAAGGCTCCTCAGGCTGCAGGAAAGAT|GGGAAGTTTTCTGCTGAAGCCTGACTATTGGTTAACATATTGAAGAAAGT|AGATCCTATTCGAGATATAGAAATAATACATGAAGAGCTTCAGCTTAAAG|CTGTACTTTCCAGCAGCCTTGACTGCATTTTCAGAACCTTCCTCTTTAAA|AGCCTGACTATTGGTTAACACATTGAAGAAAGTAGATTTCCCAACATTTG|TGAAAATTGGTATTGTTGGATTGCCAAATGTTGGGAAATCTACTTTCTTC|CTGCTGGAAAGTACAGACAACAAGGCAGAAATTATATTGTTGAAGATGGA|AGATCATTAAGGCTGGGTTTGCAGCACTCCAACTAGAATACTTTTTCACT|GACAGAAGTATCTGGAAGCGAACATGACACAAAGTGCTTTGCCAAAGATC|CCAATAGTCAGGCTTCAGCAGAAAACTTCCCGTTCTGCACTATTGATCCT|CTGGAAGCGAACATGACACAAAGTGCTTTGCCAAAGATCATTAAGGCTGG|TAGAAAGAAAAACAAATGGTTGATAAAAATTAAAGAGTGGGTGGACAAGT|ATCCTATTCGAGATATAGAAATAATACATGAAGAGCTTCAGCTTAAAGAT|AGAGGTTCCAAATCTTCCAATGATTGGGGGTGGTTTAATTCCATCACCTC|TGGCACAGGTACTCTGCTCTCATTAGGATCAATAGTGCAGAACGGGAAGT|TCTGGAAGCGAACATGACACAAAGTGCTTTGCCAAAGATCATTAAGGCTG|GCCCTGCCCATTGTGAGCTCCTTTCACAAGGCCAGCAATATCCACCACAT|CACGCACTTCATCTGGGCCTGCAGTGAAATAGTATTCTAGTTGGAGTGCT|GGGTGGTTTAATTCCATCACCTCCCTTTTTAGGGGGCATCGTGCTCGGCC|CACAAAGTGCTTTGCCAAAGATCATTAAGGCTGGGTTTGCAGCACTCCAA|GAAAATTGGTATTGTTGGATTGCCAAATGTTGGGAGATCTACTTTCTTCA|GGGGCTCCAAATCTTCCAATGATTGGGGGTGGTTTAATTCCATCACCTCC|TTGGAACTCAAGTTGCAAGAATTGAGTGCTGAGGAGAGGCAGAAGTATCT|GCCTTGTTGTCTGTACTTTCCAGCAGCCTTGACTGCATTTTCAGAACCTT|CTGCAAACCCAGCCTTAATGATCTTTGGCAAAGCACTTTGTGTCATGTTC|CGTCTGTACTTTCCAGCAGCCTTGACTGCATTTTCAGAACCTTCCTCTTT|CTCTCATGATACTTCATTAATCTCCATCATGTATGCCAAGCCTGACACAT|TCCCTTTTCAAAATCTGTGTGAATCTTTCCTGCAGCCTGAGGAGCCTTAG|GCAGAGTACCTGTGCCAGATGAAAGGTTTGACTTTCTTTGTCAATACCAC|GGAGATTAATGAAGTATCATGAGAGTAATATGGTTCCTGAAAAGCTTCTA|CTGGGACCCCGTGTCATCGCCCAGGCCGAGCACGATGCCCCCTAAAAAGG|CATTAATCTCCATCATGTATGCCAAGCCTGACACATTTGACAGTGAGGAC|TTAATGATCTTTGGCAAAGCACTTTGTGTCACGTTCGCTGCCAGATACTT|GTTGTCTGTACTTTCCAGCAGCCTTGACTGCATTTTCAGAACCTTCCTCT|GCCATAATGAATCCCTTTTCAAAATCTGTGTGAATCTTTCCTGCAGCCTG	2,48,1,3|2,49,2,3|2,49,3,3|2,42,4,3|2,6,5,3|2,6,6,3|2,23,7,3|2,26,9,3|2,39,10,3|2,11,11,3|2,26,12,3|9,3,5,3|9,1,8,3|9,1,9,3|9,4,17,3	OLA1	CR597807|AK123630	Obg-like ATPase 1 isoform 1|Obg-like ATPase 1 isoform 2|RecName: Full=Obg-like ATPase 1;          EC=3.6.3.-; AltName: Full=GTP-binding protein 9;	Homo sapiens cDNA FLJ41636 fis, clone FEBRA1000022.	53.834612	53.831367	130.826585
294	-1.00	-1.00	-1.00000	-1.00000	30	467	inter	uc003bcc.1|uc003bcd.1	6	42486936,42487185|42487300,42487604|42488122,42488236|42520051,42520567|42520879,42521412|42532207,42532702	chr22	+	42486936	42532702	uc002uih.2|uc002uii.2|uc002uij.2|uc002uik.2|uc010fqq.2|uc010fqr.2	12	174937175,174940255|174943695,174943818|174945879,174945976|174946651,174946792|174987907,174988005|174988322,174988403|175006552,175006728|175047144,175047252|175087760,175087888|175094035,175094179|175111438,175111543|175113179,175113365	chr2	-	174937175	175113365	4,3,1,42503408,42503457,174939851,174939900|4,3,1,42503352,42503401,174939778,174939827|4,3,1,42503406,42503455,174939924,174939973|4,3,1,42503726,42503775,174940151,174940200|4,3,1,42503465,42503514,174939882,174939931|4,3,1,42503355,42503404,174939739,174939788|4,3,1,42503446,42503495,174939755,174939804|4,3,1,42503836,42503885,174940162,174940211|4,3,1,42503841,42503890,174940165,174940214|4,3,1,42503932,42503981,174940165,174940214|4,3,1,42503355,42503404,174939886,174939935|4,3,1,42503457,42503506,174939734,174939783|4,3,1,42503413,42503462,174939838,174939887|4,3,1,42503389,42503438,174939733,174939782|4,3,1,42503354,42503403,174939810,174939859|4,3,1,42503836,42503885,174940169,174940218|4,3,1,42503464,42503513,174939872,174939921|4,3,1,42503362,42503411,174939832,174939881|4,3,1,42503466,42503515,174939889,174939938|4,3,1,42503414,42503463,174939849,174939898|4,3,1,42503465,42503514,174939925,174939974|4,3,1,42503482,42503531,174939930,174939979|4,3,1,42503355,42503404,174939823,174939872|4,3,1,42503857,42503906,174940165,174940214|4,3,1,42503856,42503905,174940162,174940211|4,3,1,42503482,42503531,174939888,174939937|4,3,1,42503466,42503515,174939877,174939926|4,3,1,42503355,42503404,174939832,174939881|4,3,1,42503482,42503531,174939931,174939980|4,3,1,42503355,42503404,174939822,174939871|4,3,1,42503457,42503506,174939759,174939808|4,3,1,42503726,42503775,174940128,174940177|4,3,1,42503824,42503873,174940161,174940210|4,3,1,42503443,42503492,174939768,174939817|4,3,1,42503380,42503429,174939760,174939809|4,3,1,42503407,42503456,174939832,174939881|4,3,1,42503728,42503777,174940124,174940173|4,3,1,42503467,42503516,174939904,174939953|4,3,1,42503405,42503454,174939824,174939873|4,3,1,42503355,42503404,174939838,174939887|4,3,1,42503849,42503898,174940111,174940160|4,3,1,42503355,42503404,174939805,174939854|4,3,1,42503443,42503492,174939770,174939819|4,3,1,42503443,42503492,174939770,174939819|4,3,1,42503390,42503439,174939736,174939785|4,3,1,42503403,42503452,174939870,174939919|4,3,1,42503859,42503908,174940162,174940211|4,3,1,42503446,42503495,174939778,174939827|4,3,1,42503355,42503404,174939886,174939935|4,3,1,42503481,42503530,174939889,174939938|4,3,1,42503726,42503775,174940204,174940253|4,3,1,42503355,42503404,174939871,174939920|4,3,2,42503855,42503904,174943746,174943795|4,3,2,42503853,42503902,174943740,174943789|4,3,2,42503974,42504023,174943716,174943765|4,3,2,42503834,42503883,174943736,174943785|4,3,2,42503848,42503897,174943734,174943783|4,3,2,42503960,42504009,174943760,174943809|4,3,2,42503954,42504003,174943718,174943767|4,3,2,42504063,42504112,174943760,174943809|4,3,2,42503726,42503775,174943703,174943752|4,3,2,42503915,42503964,174943730,174943779|4,3,2,42503840,42503889,174943736,174943785|4,3,2,42503947,42503996,174943718,174943767|4,3,2,42503842,42503891,174943767,174943816|4,3,2,42503841,42503890,174943727,174943776|4,3,2,42504112,42504161,174943721,174943770|4,3,2,42503989,42504038,174943715,174943764|4,3,2,42503961,42504010,174943760,174943809|4,3,2,42503852,42503901,174943730,174943779|4,3,2,42503841,42503890,174943709,174943758|4,3,2,42503978,42504027,174943762,174943811|4,3,2,42503841,42503890,174943768,174943817|4,3,2,42503980,42504029,174943717,174943766|4,3,2,42504067,42504116,174943762,174943811|4,3,2,42503915,42503964,174943714,174943763|4,3,2,42504063,42504112,174943749,174943798|4,3,2,42503845,42503894,174943703,174943752|4,3,2,42503840,42503889,174943719,174943768|4,3,2,42503980,42504029,174943762,174943811|4,3,2,42504078,42504127,174943762,174943811|4,3,2,42503974,42504023,174943762,174943811|4,3,2,42504023,42504072,174943761,174943810|4,3,3,42503966,42504015,174945896,174945945|4,3,3,42504109,42504158,174945893,174945942|4,3,3,42503964,42504013,174945899,174945948|4,3,3,42503954,42504003,174945911,174945960|4,3,3,42504051,42504100,174945886,174945935|4,3,3,42504067,42504116,174945908,174945957|4,3,3,42503936,42503985,174945894,174945943|4,3,3,42503954,42504003,174945905,174945954|4,3,3,42503937,42503986,174945880,174945929|4,3,3,42504056,42504105,174945892,174945941|4,3,3,42504109,42504158,174945895,174945944|4,3,3,42503954,42504003,174945905,174945954|4,3,3,42504047,42504096,174945885,174945934|4,3,3,42504059,42504108,174945885,174945934|4,3,3,42503989,42504038,174945917,174945966|4,3,3,42504110,42504159,174945892,174945941|4,3,3,42504056,42504105,174945892,174945941|4,3,3,42504068,42504117,174945893,174945942|4,3,3,42504072,42504121,174945894,174945943|4,3,3,42504061,42504110,174945885,174945934|4,3,3,42503969,42504018,174945886,174945935|4,3,3,42504063,42504112,174945879,174945928|4,3,3,42503952,42504001,174945894,174945943|4,3,3,42504072,42504121,174945893,174945942|4,3,3,42504057,42504106,174945888,174945937|4,3,3,42504063,42504112,174945892,174945941|4,3,3,42503989,42504038,174945903,174945952|4,3,3,42503841,42503890,174945888,174945937|4,3,3,42503992,42504041,174945915,174945964|4,3,4,42504176,42504225,174946657,174946706|4,3,4,42503991,42504040,174946670,174946719|4,3,4,42504112,42504161,174946662,174946711|4,3,4,42504056,42504105,174946710,174946759|4,3,4,42504012,42504061,174946671,174946720|4,3,4,42504008,42504057,174946673,174946722|4,3,4,42504247,42504296,174946657,174946706|4,3,4,42504240,42504289,174946723,174946772|4,3,4,42504247,42504296,174946659,174946708|4,3,4,42504211,42504260,174946729,174946778|4,3,4,42504219,42504268,174946663,174946712|4,3,4,42504052,42504101,174946674,174946723|4,3,4,42504062,42504111,174946673,174946722|4,3,4,42504219,42504268,174946662,174946711|4,3,4,42504271,42504320,174946724,174946773|4,3,4,42504239,42504288,174946725,174946774|4,3,4,42504213,42504262,174946724,174946773|4,3,4,42503954,42504003,174946654,174946703|4,3,4,42504175,42504224,174946662,174946711|4,3,4,42504084,42504133,174946715,174946764|4,3,4,42504175,42504224,174946657,174946706|4,3,4,42504007,42504056,174946694,174946743|4,3,4,42504112,42504161,174946662,174946711|4,3,4,42504246,42504295,174946723,174946772|4,3,4,42504215,42504264,174946657,174946706|4,3,4,42504229,42504278,174946722,174946771|4,3,4,42504176,42504225,174946723,174946772|4,3,4,42504007,42504056,174946721,174946770|4,3,4,42504064,42504113,174946686,174946735|4,3,4,42504209,42504258,174946663,174946712|4,3,4,42504007,42504056,174946715,174946764|4,3,4,42504063,42504112,174946671,174946720|4,3,4,42503954,42504003,174946686,174946735|4,3,4,42504226,42504275,174946655,174946704|4,3,4,42504052,42504101,174946721,174946770|4,3,4,42504259,42504308,174946725,174946774|4,3,4,42504077,42504126,174946712,174946761|4,3,4,42504066,42504115,174946704,174946753|4,3,4,42504062,42504111,174946671,174946720|4,3,4,42504077,42504126,174946712,174946761|4,3,4,42504079,42504128,174946718,174946767|4,3,4,42504186,42504235,174946659,174946708|4,3,4,42503969,42504018,174946652,174946701|4,3,4,42504046,42504095,174946671,174946720|4,3,4,42504229,42504278,174946703,174946752|4,3,4,42504062,42504111,174946665,174946714|4,3,4,42504010,42504059,174946672,174946721|4,3,4,42504072,42504121,174946704,174946753|4,3,4,42504063,42504112,174946677,174946726|4,3,4,42504284,42504333,174946725,174946774|4,3,4,42504196,42504245,174946657,174946706|4,3,4,42504007,42504056,174946706,174946755|4,3,4,42503984,42504033,174946680,174946729|4,3,4,42504283,42504332,174946724,174946773|4,3,5,42504286,42504335,174987932,174987981|4,3,5,42504256,42504305,174987940,174987989|4,3,5,42504188,42504237,174987940,174987989|4,3,5,42504208,42504257,174987923,174987972|4,3,5,42504208,42504257,174987935,174987984|4,3,6,42504388,42504437,174988354,174988403|4,3,6,42504254,42504303,174988345,174988394|4,3,6,42504397,42504446,174988327,174988376|4,3,6,42504380,42504429,174988328,174988377|4,3,6,42504381,42504430,174988327,174988376|4,3,7,42504430,42504479,175006678,175006727|4,3,7,42504383,42504432,175006664,175006713|4,3,7,42504558,42504607,175006616,175006665|4,3,7,42504383,42504432,175006578,175006627|4,3,7,42504571,42504620,175006617,175006666|4,3,7,42504635,42504684,175006616,175006665|4,3,7,42504688,42504737,175006677,175006726|4,3,7,42504481,42504530,175006617,175006666|4,3,7,42504397,42504446,175006581,175006630|4,3,7,42504486,42504535,175006665,175006714|4,3,7,42504382,42504431,175006578,175006627|4,3,7,42504553,42504602,175006588,175006637|4,3,7,42504493,42504542,175006616,175006665|4,3,7,42504605,42504654,175006617,175006666|4,3,7,42504375,42504424,175006572,175006621|4,3,7,42504483,42504532,175006664,175006713|4,3,7,42504558,42504607,175006587,175006636|4,3,7,42504553,42504602,175006661,175006710|4,3,7,42504422,42504471,175006557,175006606|4,3,7,42504397,42504446,175006572,175006621|4,3,7,42504430,42504479,175006633,175006682|4,3,7,42504558,42504607,175006617,175006666|4,3,7,42504496,42504545,175006678,175006727|4,3,7,42504553,42504602,175006618,175006667|4,3,9,42504554,42504603,175087785,175087834|4,3,9,42504808,42504857,175087838,175087887|4,3,9,42504637,42504686,175087812,175087861|4,3,9,42504558,42504607,175087778,175087827|4,3,9,42504744,42504793,175087818,175087867|4,3,9,42504580,42504629,175087829,175087878|4,3,9,42504779,42504828,175087834,175087883|4,3,9,42504581,42504630,175087780,175087829|4,3,9,42504658,42504707,175087834,175087883|4,3,9,42504557,42504606,175087814,175087863|4,3,9,42504719,42504768,175087784,175087833|4,3,9,42504779,42504828,175087835,175087884|4,3,9,42504580,42504629,175087793,175087842|4,3,9,42504580,42504629,175087839,175087888|4,3,9,42504639,42504688,175087838,175087887|4,3,9,42504504,42504553,175087766,175087815|4,3,9,42504718,42504767,175087819,175087868|4,3,9,42504668,42504717,175087784,175087833|4,3,9,42504692,42504741,175087782,175087831|4,3,9,42504780,42504829,175087820,175087869|4,3,9,42504692,42504741,175087833,175087882|4,3,9,42504581,42504630,175087819,175087868|4,3,9,42504674,42504723,175087815,175087864|4,3,10,42504816,42504865,175094093,175094142|4,3,10,42504811,42504860,175094127,175094176|4,3,10,42504780,42504829,175094038,175094087|4,3,10,42504840,42504889,175094123,175094172|4,3,10,42504862,42504911,175094080,175094129|4,3,10,42504816,42504865,175094038,175094087|4,3,10,42504642,42504691,175094121,175094170|4,3,10,42504779,42504828,175094038,175094087|4,3,10,42504761,42504810,175094124,175094173|4,3,10,42504850,42504899,175094082,175094131|4,3,10,42504816,42504865,175094082,175094131|4,3,10,42504808,42504857,175094042,175094091|4,3,10,42504759,42504808,175094103,175094152|4,3,10,42504703,42504752,175094072,175094121|4,3,10,42504808,42504857,175094095,175094144|4,3,10,42504865,42504914,175094084,175094133|4,3,10,42504780,42504829,175094039,175094088|4,3,10,42504830,42504879,175094045,175094094|4,3,10,42504759,42504808,175094121,175094170|4,3,10,42504755,42504804,175094124,175094173|4,3,10,42504719,42504768,175094103,175094152|4,3,10,42504816,42504865,175094097,175094146|4,3,10,42504861,42504910,175094038,175094087|4,3,10,42504860,42504909,175094038,175094087|4,3,10,42504646,42504695,175094102,175094151|4,3,10,42504841,42504890,175094112,175094161|4,3,10,42504758,42504807,175094124,175094173|4,3,10,42504642,42504691,175094121,175094170|4,3,10,42504757,42504806,175094127,175094176|4,3,10,42504853,42504902,175094078,175094127|4,3,10,42504581,42504630,175094072,175094121|4,3,10,42504866,42504915,175094122,175094171|4,3,10,42504841,42504890,175094084,175094133|4,3,10,42504716,42504765,175094038,175094087|4,3,10,42504746,42504795,175094121,175094170|4,3,10,42504826,42504875,175094103,175094152|4,3,11,42504817,42504866,175111444,175111493|4,3,11,42504755,42504804,175111452,175111501|4,3,11,42504818,42504867,175111443,175111492|4,3,11,42504817,42504866,175111445,175111494|4,3,11,42505008,42505057,175111476,175111525|4,3,11,42504801,42504850,175111445,175111494|4,3,11,42504916,42504965,175111474,175111523|4,3,11,42504819,42504868,175111483,175111532|4,3,11,42504916,42504965,175111478,175111527|4,3,11,42504761,42504810,175111445,175111494|4,3,12,42504915,42504964,175113201,175113250|4,3,12,42504917,42504966,175113195,175113244|4,3,12,42504920,42504969,175113192,175113241|4,3,12,42504890,42504939,175113187,175113236|4,3,12,42504922,42504971,175113179,175113228|4,3,12,42504915,42504964,175113193,175113242|4,3,12,42504920,42504969,175113194,175113243|4,3,12,42504804,42504853,175113185,175113234|4,3,12,42504905,42504954,175113202,175113251|4,3,12,42504890,42504939,175113192,175113241|4,3,12,42504893,42504942,175113182,175113231|4,3,12,42504908,42504957,175113193,175113242|4,3,12,42504919,42504968,175113193,175113242|4,3,12,42504920,42504969,175113189,175113238|4,3,12,42504920,42504969,175113192,175113241|4,3,12,42504891,42504940,175113193,175113242|6,3,11,42504408,42504457,174988321,174988370|6,3,13,42504383,42504432,175006550,175006599|6,3,14,42504669,42504718,175006681,175006730|6,3,17,42504605,42504654,175087758,175087807|6,3,17,42504548,42504597,175087756,175087805|6,3,19,42504659,42504708,175094034,175094083|6,3,19,42504658,42504707,175094031,175094080|6,3,19,42504644,42504693,175094034,175094083|6,3,20,42504863,42504912,175094132,175094181	MCF_v_2_00190	CAAAGAGATTGAAGTGTTGAATAAACACTTATTTTTGACTTCAAAACCAA|GCCTGACTATTGGTTAACACATTGAAGAAAGTAGATTTCCCAACATTTGG|CTCCTTTCACAAGGCCAGCAATATCCACCACATTTAGAAAGGCAGGAATT|ATTATCTGTAGATTCAAAAAGGAGCAAGCCACATTGTCCTCACTGTCAAA|TAAAAATTAAAGAGTGGGTGGACAAGTATGACCCAGGTGCTTTGGTCATT|TTCCTGATGGTCCATGCACGCACTTCATCTGGGCCTGCAGTGAAAAAGTA|TTGGTTTTGTCAAATGTTTTATTGAGTGTAGACATCTGGAGTACTGTAAA|GTACTTTCCAGCAGCCTTGACTGCATTTTCAGAACCTTCCTCTTTAAAAT|CTTTTTCAGAAAGATTAACCAAGTAGACCATTGGTTTTGAAGTCAAAAAT|TGCAGCCTGAGGAGCCTTAGTCCCTTTCCTGATGGTCCATGCACGCACTT|GGAACTCAAGTTGCAAGAATTGAGTGCTGAGGAGAGACAGAAGTATCTGG|CTGGCACAGGTACTCTGCTCTCATTAGGATCAATAGTGCAGAACGGGAAG|CTGTACTTTCCAGCAGCCTTGACTGCATTTTCAGAACCTTCCTCTTTAAA|CCTGCAGCCTGAGGAGCCTTAGTCCCTTTCCTGATGGTCCATGCACGCAC|CTTGGAACTCGAGTTGCAAGAATTGAGTGCTGAGGAGAGACAGAAGTATC|TGCAAACCCAGCCTTAATGATCTTTGGCAAAGCACTTTGTGTCATGTTCG|CCTGACTATTGGTTAACACATTGAAGAAAGTAGATTTCCCAACATTTGGC|CAAATGTTGGGAAATCTACTTTCTTCAATGTGTTAACCAATAGTCAGGCT|CCCAGATGAAGTGCGTGCATGGACCATCAGGAAAGGGACTAAGGCTCCTC|CTCTCCTCCTCTCACAGCCACCTTTTCTAGTTTATCTATAATGGGCCCAA|GTGAATCTTTCCTGCAGCCTGAGGAGCCTTAGTCCCTTTCCTGATGGTCC|ACTTCATCTGGGCCTGCAGTGAAAAAGTATTCTAGTTGGAGTGCTGCAAA|ATAATTTCTGCCTTGTTGTCTGTACTTTCCAGCAGCCTTGACTGCATTTT|GCATTATCTGTAGATTCAAAAAGGAGCAAGCCACATTGTCCTCACTGTCA|GCCTGACTATTGGTTAACACATTGAAGAAAGTAGATTTCCCAACATTTGG|CAGGATTTTACTTTGCACATTATATCATATTCAGGTTTTAGTTTTTTATC|GTGATGGCATCTTTCATCTAACACGTGCTTTTGAAGATGATGATATCACG|ACGCACTTCATCTGGGCCTGCAGTGAAAAAGTATTCTAGTTGGAGTGCTG|GAAAATGCAGTCAAGGCTGCTGGAAAGTACAGACAACAAGGCAGAAATTA|CAGGATTTTACTTTGCACATTATATCATATTCAGGTTTTAGTTTTTTATC|GTTGTCTGTACTTTCCAGCAGCCTTGACTGCATTTTCAGAACCTTCCTCT|GTGCATGGACCATCAGGAAAGGGACTAAGGCTCCTCAGGCTGCAGGAAAG|CGTGCGTGATATCATCATCTTCAAAAGCACGTGTTAGATGAAAGATGCCA|TTCAAAACCAATGGTCTACTTGGTTAATCTTTCTGAAAAAGACTACATTA|CCAATGGTCTACTTGGTTAATCTTTCTGAAAAAGACTACATTAGAAAGAA|GTTGGGAAATCTACTTTCTTCAATGTGTTAACCAATAGTCAGGCTTCAGC|GGGAAATCTACTTTCTTCAATGTGTTAACCAATAGTCAGGCTTCAGCAGA|GGACCATCAGGAAAGGGACTAAGGCTCCTCAGGCTGCAGGAAAGATTCAC|CCAATAGTCAGGCTTCAGCAGAAAACTTCCCGTTCTGCACTATTGATCCT|TGAAAATTGGTATTGTTGGATTGCCAAATGTTGGGAAATCTACTTTCTTC|ATTGGAAGATTTGGAACCTCACTGAAAATTGGTATTGTTGGATTGCCAAA|GCCTTTTGGAAGTTGTATGTTTATCTGAGCAATAACTAAATTTTATTTCT|GGCTTGGCATACATGATGGAGATTAATGAAGTATCATGAGAGTAATATGG|ATGACACAAAGTGCTTTGCCAAAGATCATTAAGGCTGGGTTTGCAGCACT|GTATCTGGAAGCGAACATGACACAAAGTGCTTTGCCAAAGATCATTAAGG|CTGGAAGCGAACATGACACAAAGTGCTTTGCCAAAGATCATTAAGGCTGG|GTTTTGTCAAATGTTTTATTGAGTGTAGACATCTGGAGTACTGTAAAACA|TGGGGGTGGTTTAATTCCATCACCTCCCTTTTTAGGGGGCATCGTGCTCG|CGGGCCTGCGTTCTCTCCTCCTTCCTCCCCGCCTCCAGCTGCCGGCAGGA|TTCAAAACCAATGGTCTACTTGGTTAATCTTTCTGAAAAAGACTACATTA|AAAAGACTACATTAGAAAGAAAAACAAATGGTTGATAAAAATTAAAGAGT|GGGGATATTGCTGGCCTTGTGAAAGGAGCCCACAATGGGCAGGGCCTGGG|CTTCATTAATCTCCATCATGTATGCCAAGCCTGACACATTTGACAGTGAG|CTTTCTGAAAAAGACTACATTAGAAAGAAAAACAAATGGTTGATAAAAAT|CAAATGTTGGGAAATCTACTTTCTTCAATGTGTTAACCAATAGTCAGGCT|GAAGTTTTCTGCTGAAGCCTGACTATTGGTTAACACATTGAAGAAAGTAG|TCCCTTTTCAAAATCTGTGTGAATCTTTCCTGCAGCCTGAGGAGCCTTAG|GTGCTGCAAACCCAGCCTTAATGATCTTTGGCAAAGCACTTTGTGTCATG|GTGAATCTTTCCTGCAGCCTGAGGAGCCTTAGTCCCTTTCCTGATCGTCC|CATATTAGTGCCTGTGATGGCATCTTTCATCTAACACGTGCTTTTGAAGA|CGTGATATCATCATCTTCAAAAGCACGTGTTAGATGAAAGATGCCATCAC|GAGGAGATAAAAAACTAAAACCTGAATATGATATAATGTGCAAAGTAAAA|TGAAAATGCAGTCAAGGCTGCTGGAAAGTACAGACAACAAGGCAGAAATT|GCACTATTGATCCTAATGAGAGCAGAGTACCTGTGCCAGATGAAAGGTTT|GGTTCTGAAAATGCAGTCAAGGCTGCTGGAAAGTACAGACAACAAGGCAG|GGGGTGGTTTAATTCCATCACCTCCCTTTTTAGGGGGCATCGTGCTCGGC|CCCTTTTCAAAATCTGTGTGAATCTTTCCTGCAGCCTGAGGAGCCTTAGT|CCCAGCCTTAATGATCTTTGGCAAAGCACTTTGTGTCATGTTCGCTTCCA|TTGTTTTAAAATTAAAATACTGTGTACCCCCCCCCCCCCAAAAACAGCAG|GGCTCCTCAGGCTGCAGGAAAGATTCACACAGATTTTGAAAAGGGATTCA|CTTTCTGAAAAAGACTACATTAGAAAGAAAAACAAATGGTTGATAAAAAT|CAGGATTTTACTTTGCACATTATATCATATTCAGGTTTTAGTTTTTTATC|GCCCTGCCCATTGTGAGCTCCTTTCACAAGGCCAGCAATATCCACCACAT|GTGGTTTAATTCCATCACCTCCCTTTTTAGGGGGCATCGTGCTCGGCCTG|GGATATTGCTGGCCTTGTGAAAGGAGCTCACAATGGGCAGGGCCTGGGGA|GCCTTTTGGAAGTTGTATGTTTATCTGAGCAATAACTAAATTTTATTTCT|CAATGGGCAGGGCCTGGGGAATGCTTTTTTATCTCATATTAGTGCCTGTG|GCTCCTTTCACAAGGCCAGCAATATCCACCACATTTAGAAAGGCAGGAAT|GAAAGATTCACACAGATTTTGAAAAGGGATTCATTATGGCTGAAGTAATG|GTTGAATAAACACTTATTTTTGACTTCAAAACCAATGGTCTACTTGGTTA|GTTTTGTCAAATGTTTTATTGAGTGTAGACATCTGGAGTACTGTAAAACA|CATTGGAAGATTTGGAACCTCACTGAAAATTGGTATTGTTGGATTGCCAA|CCGAGCACGATGCCCCCTAAAAAGGGAGGTGATGGAATTAAACCACCCCC|CAATAGTCAGGCTTCAGCAGAAAACTTCCCGTTCTGCACTATTGATCCTA|TCTGCCTTGTTGTCTGTACTTTCCAGCAGCCTTGACTGCATTTTCAGAAC|CAATGGTCTACTTGGTTAATCTTTCTGAAAAAGACTACATTAGAAAGAAA|CTCTCATGATACTTCATTAATCTCCATCATGTATGCCAAGCCTGACACAT|CTGTAGATTCAAAAAGGAGCAAGCCACATTGTCCTCACTGTCAAATGTGT|TGGCTTGCTCCTTTTTGAATCTACAGATAATGCATGTTTTACAGTACTCC|GATAAACATACAACTTCCAAAAGGCATCTGATTTTTAAAAAATTAAAATT|CGAACATGACACAAAGTGCTTTGCCAAAGATCATTAAGGCTGGGTTTGCA|GGTTTTGTCAAATGTTTTATTGAGTGTAGACATCTGGAGTACTGTAAAAC|CAATGGTCTACTTGGTTAATCTTTCTGAAAAAGACTACATTAGAAAGAAA|GAAAAAGACTACATTAGAAAGAAAAACAAATGGTTGATAAAAATTAAAGA|GGAACTCAAGTTGCAAGAATTGAGTGCTGAGGAGAGACAGAAGTATCTGG|CAGGTACTCTGCTCTCATTAGGATCAATAGTGCAGAACGGGAAGTTTTCT|TGAAAATGCAGTCCAGGCTGCTGGAAAGTACAGACAACAAGGCAGAAATT|TGAAAATGCAGTCAAGGCTGCTGGAAAGTACAGACAACAAGGCAGAAATT|CAGGAAAGGGACTAAGGCTCCTCAGGCTGCAGGAAAGATTCACACAGATT|GTTCTGAAAATGCAGTCAAGGCTGCTGGAAAGTACAGACAACAAGGCAGA|CTGACTATTGGTTAACACATTGAAGAAAGTAGATTTCCCAACATTTGGCA|GTGAGGTTCCAAATCTTCCAATGATTGGGGGTGGTTTAATTCCATCACCT|GTGAATCTTTCCTGCAGCCTGAGGAGCCTTAGTCCCTTTCCTGATGGTCC|TGCCTTGTTGTCTGTACTTTCCAGCAGCCTTGACTGCATTTTCAGAACCT|GCACGTGTTAGATGAAAGATGCCATCACAGGCACTAATATGAGATAAAAA|GGAACCTCACTGAAAATTGGTATTGTTGGATTGCCAAATGTTGGGAAATC|GCCTGGGTCATACTTGTCCACCCACTCTTTAATTTTTATCAACCATTTGT|CAATAGTCAGGCTTCAGCAGAAAACTTCCCGTTCTGCACTATTGATCCTA|GTGAATCTTTCCTGCAGCCTGAGGAGCCTTAGTCCCTTTCCTGATGGTCC|TGGCTTGGCATACATGATGGAGATTAATGAAGTATCATGAGAGTAATATG|CACAAAGTGCTTTGCCAAAGATCATTAAGGCTGGGTTTGCAGCACTCCAA|CAAATGTTTTATTGAGTGTAGACATCTGGAGTACTGTAAAACATGCATTA|TAAACATACAACTTCCAAAAGGCATCTGATTTTTAAAAAATTAAAATTTC|GTTCTGAAAATGCAGTCAAGGCTGCTGGAAAGTACAGACAACAAGGCAGA|AAAAATTAAAGAGTGGGTGGACAAGTATGACCCAGGTGCTTTGGTCATTC|AAGCGAACATGACACAAAGTGCTTTGCCAAAGATCATTAAGGCTGGGTTT|CTGCCTTGTTGTCTGTACTTTCCAGCAGCCTTGACTGCATTTTCAGAACC|CACGTGTTAGATGAAAGATGCCATCACAGGCACTAATATGAGATAAAAAA|AAAGCACTTTGTGTCATGTTCGCTTCCAGATACTTCTGTCTCTCCTCAGC|AAAAATTAAAGAGGGGGTGGACAAGTATGACCCAGGTGCTTTGGTCATTC|GCTTGGCATACATGATGGAGATTAATGAAGTATCATGAGAGTAATATGGT|CAAATGTTGGGAAATCTACTTTCTTCAATGTGTTAACCAATAGTCAGGCT|TAAACATACAACTTCCAAAAGGCATCTGATTTTTAAAAAATTAAAATTTC|GCTCCTTTCACAAGGCCAGCCATATCCACCAAATTTAGCAAGGCAGGAAT|CTTTGTCAATACCACAAACCAGCAAGCAAAATTCCTGCCTTTCTAAATGT|CTTTCCTGATGGTCCATGCACGCACTTCATCTGGGCCTGCAGTGAAAAAG|CACGCACTTCATCTGGGCCTGCAGTGAAAAAGTATTCTAGTTGGAGTGCT|GGGAAATCTACTTTCTTCAATGTGTTAACCAATAGTCAGGCTTCAGCAGA|TGTAGATTCAAAAAGGAGCAAGCCACATTGTCCTCACTGTCAAATGTGTC|CTTGGAACTCAAGTTGCAAGAATTGAGTGCTGAGGAGAGACAGAAGTATC|CACAGGTACTCTGCTCTCATTAGGATCAATAGTGCAGAACGGGAAGTTTT|GGCTTGGCATACATGATGGAGATTAATGAAGTATCATGAGAGTAATATGG|GGAATTTTGCTTGCTGGTTTGTGGTATTGACAAAGAAAGTCAAACCTTTC|GGGAAATCTACTTTCTTCAATGTGTTAACCAATAGTCAGGCTTCAGCAGA|GGTTTAATTCCATCACCTCCCTTTTTAGGGGGCATCGTGCTCGGCCTGGG|GGAGATTAATGAAGTATCATGAGAGTAATATGGTTCCTGAAAAGCTTCTA|ATCATTGGAAGATTTGGAACCTCACTGAAAATTGGTATTGTTGGATTGCC|TGGAACTCAAGTTGCAAGAATTGAGTGCTGAGGAGAGACAGAAGTATCTG|CTTGGAACTCAAGTTGCAAGAATTGAGTGCTGAGGAGAGACAGAAGTATC|CCAATAGTCAGGCTTCAGCAGAAAACTTCCCGTTCTGCACTATTGATCCT|CCGAGCACGATGCCCCCTAAAAAGGGAGGTGATGGAATTAAACCACCCCC|TATTGTTGGATTGCCAAATGTTGGGAAATCTACTTTCTTCAATGTGTTAA|CGAACATGACACAAAGTGCTTTGCCAAAGATCATTAAGGCTGGGTTTGCA|CTTTTTCACTGCAGGCCCAGATGAAGTGCGTGCATGGACCATCAGGAAAG|GTTTTGTCAAATGTTTTATTGAGTGTAGACATCTGGAGTACTGTAAAACA|AGTATCTGGAAGCGAACATGACACAAAGTGCTTTGCCAAAGATCATTAAG|TCAAAACCAATGGTCTACTTGGTTAATCTTTCTGAAAAAGACTACATTAG|AGATTTTAAAGAGGAAGGTTCTGAAAATGCAGTCAAGGCTGCTGGAAAGT|CAGAAGTATCTGGAAGCGAACATGACACAAAGTGCTTTGCCAAAGATCAT|GATTTTAAAGAGGAAGGTTCTGAAAATGCAGTCAAGGCTGCTGGAAAGTA|CTGAAAAAGACTACATTAGAAAGAAAAACAACTGGTTGATAAAAATTAAA|CTTGGTTAATCTTTCTGAAAAAGACTACATTAGAAAGAAAAACAAATGGT|GCGTGATATCATCATCTTCAAAAGCACGTGTTAGATGAAAGATGCCATCA|AGTACCTGTGCCAGATGAAAGGTTTGACTTTCTTTGTCAATACCACAAAC|GGAGATTAATGAAGTATCATGAGAGTAATATGGTTCCTGAAAAGCTTCTA|GACAAATAAAGTTGGGGAGATGGGAATCTTTGACAAACAAATTATTTTTA|GCTTGGCATACATGATGGAGATTAATGAAGTATCATGAGAGTAATATGGT|CGTGCATGGACCATCAGGAAAGGGACTAAGGCTCCTCAGGCTGCAGGAAA|CAGCAAGCAAAATTCCTGCCTTTCTAAATGTGGTGGATATTGCTGGCCTT|CAATAGTCAGGCTTCAGCAGAAAACTTCCCGTTCTGCACTATTGATCCTA|GGAAGCGAACATGACACAAAGTGCTTTGCCAAAGATCATTAAGGCTGGGT|CGAGATATAGAAATAATACATGAAGAGCTTCAGCTTAAAGATGAGGAAAT|GCACATTATATCATATTCAGGTTTTAGTTTTTTATCTCCTCCTCTCACAG|CACAGGTACTCTGCTATCATTAGGATCAATAGTGCAGAACGGGAAGTTTT|TGGGGGTGGTTTAATTCCATCACCTCCCTTTTTAGGGGGCATCGTGCTCG|GCACGTGTTAGATGAAAGATGCCATCACAGGCACTAATATGAGATAAAAA|TAAAAATTAAAGAGTGGGTGGACAAGTATGACCCAGGTGCTTTGGTCATT|GCACGTGTTAGATGAAAGATGCCATCACAGGCACTAATATGAGATAAAAA|TCTGTACTTTCCAGCAGCCTTGACTGCATTTTCAGAACCTTCCTCTTTAA|CACGCACTTCATCTGGGCCTGCAGTGAAAAAGTATTCTAGTTGGAGTGCT|CTGGCACAGGTACTCTGCTCTCATTAGGATCAATAGTGCAGAACGGGAAG|GTTTTGTCAAATGTTTTATTGAGTGTAGACATCTGGAGTACTGTAAAACA|GGAGATTAATGAAGTATCATGAGAGTAATATGGTTCCTGAAAAGCTTCTA|GATTGTGGTATTGGCAAAGAAAGTCAAACCTTTCATCTGGCACAGGTACT|GTTTTGTCAAATGTTTTATTGAGTGTAGACATCTGGAGTACTGTAAAACA|CTCTCATGATACTTCATTAATCTCCATCATGTATGCCAAGCCTGACACAT|TGCCTGAGGAGCCTTAGTCCCTTTCCTGATGGTCCATGCACGCACTTCAT|CAGCCTTAATGATCTTTGGCAAAGCACTTTGTGTCATGTTCGCTTCCAGA|GCCTTTTGGAAGTTGTATGTTTATCTGAGCAATAACTAAATTTTATTTCT|GTGGTTTAATTCCATCACCTCCCTTTTTAGGGGGCATCGTGCTCGGCCTG|CTCATCTTTAAGCTGAAGCTCTTCATGTATTATTTCTATATCTCGAATAG|CTGGCCCTGCCCATTGTGAGCTCCTTTCACAAGGCCAGCAATATCCACCA|AAAATGCAGTCAAGGCTACTGGAAAGTACAGACAACAAGGCAGAAATTAT|CAAGGCTGCTGGAAAGTACAGACAACAAGGCAGAAATTATATTGTTGAAG|CTGCCTTGTTGTCTGTACTTTCCAGCAGCCTTGACTGCATTTTCAGAACC|CTCTTCATGTATTATTTCTATATCTCGAATAGGATCTACACTTCCTTCAA|GTACCTGTGCCAGATGAAAGGTTTGACTTTCTTTGTCAATACCACAAACC|CCAGGATTTTACTTTGCACATTATATCATATTCAGGTTTTAGTTTTTTAT|GTTTTCTGCTGAAGCCTGACTATTGGTTAACACATTGAAGAAAGTAGATT|CAAATGTTGGGAAATCTACTTTCTTCAATGTGTTAACCAATAGTCAGGCT|CATTAATCTCCATCATGTATGCCAAGCCTGACACATTTGACAGTGAGGAC|CCTGCCCATTGTGAGCTCCTTTCACAAGGCCAGCAATATCCACCACATTT|TTGGAAGATTTGGAACCTCACTGAAAATTGGTATTGTTGGATTGCCAAAT|GTCTTTTTCAGAAAGATTAACCAAGTAGACCATTGGTTTTGAAGTCAAAA|GGCATCTTTCATCTAACACGTGCTTTTGAAGATGATGATATCACGCACGT|TGGAAGATTTGGAACCTCACTGAAAATTGGTATTGTTGGATTGCCAAATG|AAGACTACATTAGAAAGAAAAACAAATGGTTGATAAAAATTAAAGAGTGG|AGCAAGCAAAATTCCTGCCTTTCTAAATGTGGTGGATATTGTTGGCCTTG|CCCACTCTTTAATTTTTATCAACCATTTGTTTTTCTTTCTAATGTAGTCT|GTAGATCCTATTCGAGATATAGAAATAATACATGAAGAGCTTCAGCTTAA|CTTTCTTTGTCAATACCACAAACCAGCAAGCAAAATTCCTGCCTTTCTAA|CAATGGGCAGGGCCTGGGGAATGCTTTTTTATCTCATATTAGTGCCTGTG|TTCCAATGATTGGGGGTGGTTTAATTCCATCACCTCCCTTTTTAGGGGGC|CGGGCCCAGATGAAGTGCGTGCATGGACCATCAGGAAAGGGACTAAGGCT|CACGCACTTCATCTGGGCCTGCAGTGAAAAAGTATTCTAGTTGGAGTGCT|CTATAACCCAGGATTTTACTTTGCACATTATATCATATTCAGGTTTTAGT|GTGAGGTTCCAAATCTTCCAATGATTGGGGGTGGTTTAATTCCATCACCT|TGCCCATTGTGAGCTCCTTTCACAAGGCCAGCAATATCCACCACATTTAG|TCAGCCTTAATGATCTTTGGCAAAGCACTTTGTGTCATGTTCGCTTCCAG|CCTTTTTGAATCTACAGATAATGCATGTTTTACAGTACTCCAGATGTCTA|GTGAATCTTTCCTGCAGCCTGAGGAGCCTTAGTCCCTTTCCTGATGGTCC|CTGAAAATTGGTATTGTTGGATTGCCAAATGTTGGGAAATCTACTTTCTT|CATTATCTGTAGATTCAAAAAGGAGCAAGCCACATTGTCCTCACTGTCAA|CCAATAGTCAGGCTTCAGCAGAAAACTTCCCGTTCTGCACTATTGATCCT|GGTTAATCTTTCTGAAAAAGACTACATTAGAAAGAAAAACAAATGGTTGA|CTCAGATAAACATACAACTTCCAAAAGGCATCTGATTTTTAAAAAATTAA|GCACAGGTACTCTGCTCTCATTAGGATCAATAGTGCAGAACGGGAAGTTT|GCCCTGCCCATTGTGAGCTCCTTTCACAAGGCCAGCAATATCCACCACAT|GTGCTGCAAACCCAGCCTTAATGATCTTTGGCAAAGCACTTTGTGTCATG|CTGCCTTGTTGTCTGTACTTTCCAGCAGCCTTGACTGCATTTTCAGAACC|CTTATTTTTGACTTCAAAACCAATGGTCTACTTGGTTAATCTTTCTGAAA|CTGGAAGCGAACATGACACAAAGTGCTTTGCCAAAGATCATTAAGGCTGG|CTTTGGCAAAGCACTTTGTGTCATGTTCGCTTCCAGATACTTCTGTCTCT|CTTTTGGAAGTTGTATGTTTATCTGAGCAATAACTAAATTTTATTTCTTC|TGCAGGCCCAGATGAAGTGCGTGCATGGACCATCAGGAAAGGGACTAAGG|GCCTTAATGATCTTTGGCAAAGCACTTTGTGTCATGTTCGCTTCCAGATA|CTTTCTTTGTCAATACCACAAACCAGCAAGCAAAATTCCTGCCTTTCTAA|GTATCTGGAAGCGAACATGACACAAAGTGCTTTGCCAAAGATCATTAAGG|CTGTGAGAGGAGGAGATAAAAAACTAAAACCTGAATATGATATAATGTGC|GGCACAGGTACTCTGCTCTCATTAGGATCAATAGTGCAGAACGGGAAGTT|CCCAGCCTTAATGATCTTTGGCAAAGCACTTTGTGTCATGTTCGCTTCCA|CTTTGGCAAAGCACTTTGTGTCATGTTCGCTTCCAGATACTTCTGTCTCT|TTCCTCATCTTTAAGCTGAAGCTCTTCATGTATTATTTCTATATCTCGAA|TTTGGAACCTCACTGAAAATTGGTATTGTTGGATTGCCAAATGTTGGGAA|GTGTGAATCTTTCCTGCAGCCTGAGGAGCCTTAGTCCCTTTCCTGATGGT|CTTGGCATACATGATGGAGATTAATGAAGTATCATGAGAGTAATATGGTT|TTGGCAAAGCACTTTGTGTCATGTTCGCTTCCAGATACTTCTGTCTCTCC|CGCATTATCTGTAGATTCAAAAAGGAGCAAGCCACATTGTCCTCACTGTC|AAATGGTTGATAAAAATTAAAGAGTGGGTGGACAAGTATGACCCAGGTGC|GTTTTGTCAAATGTTTTATTGAGTGTAGACATCTGGAGTACTGTAAAACA|AAGAGGAAGGTTCTGAAAATGCAGTCAAGGCTGCTGGAAAGTACAGACAA|AGCCTGAGGAGCCTTAGTCCCTTTCCTGATGGTCCATGCACGCACTTCAT|GTGATGGCATCTTTCATCTAACACGTGCTTTTGAAGATGATGATATCACG|CACGTGTTAGATGAAAGATGCCATCACAGGCACTAATATGAGATAAAAAA|GGCATCTTTCATCTAACACGTGCTTTTGAAGATGATGATATCACGCACGT|GAAAGATTCACACAGATTTTGAAAAGGGATTCATTATGGCTGAAGTAATG|CGGTTCCAAATCTTCCAATGATTGGGGGTGGTTTAATTCCATCACCTCCC|GTTTTGTCAAATGTTTTATTGAGTGTAGACATCTGGAGTACTGTAAAACA|CATTAATCTCCATCATGTATGCCAAGCCTGACACATTTGACAGTGAGGAC|AGAAAAGGTGGCTGTGAGAGGAGGAGATAAAAAACTAAAACCTGAATATG|CAAACCAGCAAGCAAAATTCCTGCCTTTCTAAATGTGGTGGATATTGCTG|ATTATAGATAAACTAGAAAAGGTGGCTGTGAGAGGAGGAGATAAAAAACT|CAGAAGTATCTGGAAGCGAACATGACACAAAGTGCTTTGCCAAAGATCAT|CATTAATCTCCATCATGTATGCCAAGCCTGACACATTTGACAGTGAGGAC|CAATGATTGGGGGTGGTTTAATTCCATCACCTCCCTTTTTAGGGGGCATC|GTTGGAGTGCTGCAAACCCAGCCTTAATGATCTTTGGCAAAGCACTTTGT|CTGGAAGCGAACATGACACAAAGTGCTTTGCCAAAGATCATTAAGGCTGG|CCCACTCTTTAATTTTTATCAACCATTTGTTTTTCTTTCTAATGTAGTCT|CTTGGTTAATCTTTCTGAAAAAGACTACATTAGAAAGAAAAACAAATGGT|GGTGGTTTAATTCCATCACCTCCCTTTTTAGGGGGCATCGTGCTCGGCCT|GCGAACATGACACAAAGTGCTTTGCCAAAGATCATTAAGGCTGGGTTTGC|CTTGTTGTCTGTACTTTCCAGCAGCCTTGACTGCATTTTCAGAACCTTCC|TCTGCCTTGTTGTCTGTACTTTCCAGCAGCCTTGACTGCATTTTCAGAAC|GTGGCTTGCTCCTTTTTGAATCTACAGATAATGCATGTTTTACAGTACTC|CTTCAACGTGCGTGATATCATCATCTTCAAAAGCACGTGTTAGATGAAAG|CATGCATTATCTGTAGATTCAAAAAGGAGCAAGCCACATTGTCCTCACTG|GAAGATTTTAAAGAGGAAGGTTCTGAAAATGCAGTCAAGGCTGCTGGAAA|CAGGTACTCTGCTCTCATTAGGATCAATAGTGCAGAACGGGAAGTTTTCT|CTTCATTAATCTCCATCATGTATGCCAAGCCTGACACATTTGACAGTGAG|CTGGAAGCGAACATGACACAAAGTGCTTTGCCAAAGATCATTAAGGCTGG|CACGTGTTAGATGAAAGATGCCATCACAGGCACTAATATGAGATAAAAAA|TGCAGGCCCAGATGAAGTGCGTGCATGGACCATCAGGAAAGGGACTAAGG|GTTTTGTCAAATGTTTTATTGAGTGTAGACATCTGGAGTACTGTAAAACA|GAGAGACAGAAGTATCTGGAAGCGAACATGACACAAAGTGCTTTGCCAAA|CCCAGCCTTAATGATCTTTGGCAAAGCACTTTGTGTCATGTTCGCTTCCA|CTTTCCTGATGGTCCATGCACGCACTTCATCTGGGCCTGCAGTGAAAAAG|TGGAGATTAATGAAGTATCATGAGAGTAATATGGTTCCTGAAAAGCTTCT|CTGCCTTGTTGTCTGTACTTTCCAGCAGCCTTGACTGCATTTTCAGAACC|AATCATTGGAAGATTTGGAACCTCACTGAAAATTGGTATTGTTGGATTGC|GCACATTATATCATATTCAGGTTTTAGTTTTTTATCTCCTCCTCTCACAG|GCCTTTTGGAAGTTGTATGTTTATCTGAGCAATAACTAAATTTTATTTCT|TCCTGATGGTCCATGCACGCACTTCATCTGGGCCTGCAGTGAAAAAGTAT|CTCTCCTCCTCTCACAGCCACCTTTTCTAGTTTATCTATAATGGGCCCAA|CTGAAAATTGGTATTGTTGGATTGCCAAATGTTGGGAAATCTACTTTCTT|GTGATGGCATCTTTCATCTAACACGTGCTTTTGAAGATGATGATATCACG|TGAAAATGCAGTCAAGGCTGCTGGAAAGTACAGCCAACAAGGCAGAAATT|CCCAGATGAAGTGCGTGCATGGACCATCAGGAAAGGGACTAAGGCTCCTC|GTTTTGTCAAATGTTTTATTGAGTGTAGACATCTGGAGTACTGTAAAACA|GCACTTCATCTGGGCCTGCAGTGAAAAAGTATTCTAGTTGGAGTGCTGCA|ATGATCTTTGGCAAAGCACTTTGTGTCATGTTCGCTTCCAGATACTTCTG|ACCTGTGCCAGATGAAAGGTTTGACTTTCTTTGTCAATACCACAAACCAG|ACCTTTCATCTGGCACAGGTACTCTGCTCTCATTAGGATCAATAGTGCAG|CCAGCCTTAATGATCTTTGGCAAAGCACTTTGTGTCATGTTCGCTTCCAG|GTTGGATTGCCAAATGTTGGGAAATCTACTTTCTTCAATGTGTTAACCAA|AAGAGATTGAAGTGTTGAATAAACACTTATTTTTGACTTCAAAACCAATG|AAAAAACTAAAACCTGAATATGATATAATGTGCAAAGTAAAATCCTGGGT|TTAAGGCTGGGTTTGCAGCACTCCAACTAGAATACTTTTTCACTGCAGGC|AAAGAAAAACAAATGGTTGATAAAAATTAAAGAGTGGGTGGACAAGTATG|GTGGTTTAATTCCATCACCTCCCTTTTTAGGGGGCATCGTGCTCGGCCTG|AGCTGAAGCTCTTCATGTATTATTTCTATATCTCGAATAGGATCTACACT|TAAAAAACTAAAACCTGAATATGATATAATGTGCAAAGTAAAATCCTGGG|CACGCACTTCATCTGGGCCTGCAGTGAAAAAGTATTCTAGTTGGAGTGCT|GTGGTTTAATTCCATCACCTCCCTTTTTAGGGGGCATCGTGCTCGGCCTG|GGCATCTTTCATCTAACACGTGCTTTTGAAGATGATGATATCACGCACGT|TGAGGTTCCAAATCTTCCAATGATTGGGGGTGGTTTAATTCCATCACCTC|TGTCCCTTTCCTGATGGTCCATGCACGCACTTCATCTGGGCCTGCAGTGA|AGAGATTGAAGTGTTGAATAAACACTTATTTTTGACTTCAAAACCAATGG	CTTTTTCAGAAAGATTAACCAAGTAGACCATTGGTTTTGAAGTCAAAAAT|GAAGATTTGGAACCTCACTGAAAATTGGTATTGTTGGATTGCCAAATGTT|TGCCAGATGAAAGGTTTGACTTTCTTTGTCAATACCACAAACCAGCAAGC|AGGAACCATATTACTCTCATGATACTTCATTAATCTCCATCATGTATGCC|GTCATGTTCGCTTCCAGATACTTCTGTCTCTCCTCAGCACTCAATTCTTG|GGAACTCAAGTTGCAAGAATTGAGTGCTGAGGAGAGACAGAAGTATCTGG|GGACAATGTGGCTTGCTCCTTTTTGAATCTACAGATAATGCATGTTTTAC|CTGCAGGAAAGATTCACACAGATTTTGAAAAGGGATTCATTATGGCTGAA|AAACACTTATTTTTGACTTCAAAACCAATGGTCTACTTGGTTAATCTTTC|TGCAGCACTCCAACTAGAATACTTTTTCACTGCAGGCCCAGATGAAGTGC|CACGCACTTCATCTGGGCCTGCAGTGAAAAAGTATTCTAGTTGGAGTGCT|AATCATTGGAAGATTTGGAACCTCACTGAAAATTGGTATTGTTGGATTGC|GAAAGATTCACACAGATTTTGAAAAGGGATTCATTATGGCTGAAGTAATG|GTTTGCAGCACTCCAACTAGAATACTTTTTCACTGCAGGCCCAGATGAAG|GTTCGCTTCCAGATACTTCTGTCTCTCCTCAGCACTCAATTCTTGCAACT|ATGACCCAGGTGCTTTGGTCATTCCTTTTAGTGGGGCCTTGGAACTCAAG|AAGATTTGGAACCTCACTGAAAATTGGTATTGTTGGATTGCCAAATGTTG|TGCTCTCATTAGGATCAATAGTGCAGAACGGGAAGTTTTCTGCTGAAGCC|TTCCTCTTTAAAATCTTCGTATTTCATTACTTCAGCCATAATGAATCCCT|GTGCTTTTGAAGATGATGATATCACGCACGTTGAAGGAAGTGTAGATCCT|CATTAAGGCTGGGTTTGCAGCACTCCAACTAGAATACTTTTTCACTGCAG|TGGAACTCAAGTTGCAAGAATTGAGTGCTGAGGAGAGACAGAAGTATCTG|GATTCACACAGATTTTGAAAAGGGATTCATTATGGCTGAAGTAATGAAAT|GCAGGTTCACTAAATGTGAACAGCTTTGCTTTTCACGTCATTAAGACCCT|GGAAGATTTGGAACCTCACTGAAAATTGGTATTGTTGGATTGCCAAATGT|GATGATATCACGCACGTTGAAGGAAGTGTAGATCCTATTCGAGATATAGA|GGCCCAATCATTTCCTCATCTTTAAGCTGAAGCTCTTCATGTATTATTTC|CTTGGAACTCAAGTTGCAAGAATTGAGTGCTGAGGAGAGACAGAAGTATC|CCAACTTTATTTGTCGCATTGGTTTTCAGAAATTTTAATTTTTTAAAAAT|AATGATTGGGCCCATTATAGATAAACTAGAAAAGGTGGCTGTGAGAGGAG|TTCACACAGATTTTGAAAAGGGATTCATTATGGCTGAAGTAATGAAATAC|TTCCCTTTTCAAAATCTGTGTGAATCTTTCCTGCAGCCTGAGGAGCCTTA|CTCACAATGGGCAGGGCCTGGGGAATGCTTTTTTATCTCATATTAGTGCC|GTCATGTTCGCTTCCAGATACTTCTGTCTCTCCTCAGCACTCAATTCTTG|GCCCCACTAAAAGGAATGACCAAAGCACCTGGGTCATACTTGTCCACCCA|GTTTTCTGCTGAAGCCTGACTATTGGTTAACACATTGAAGAAAGTAGATT|CTTTCACAAGGCCAGCAATATCCACCACATTTAGAAAGGCAGGAATTTTG|CCTCTTTAAAATCTTCGTATTTCATTACTTCAGCCATAATGAATCCCTTT|GCTGGTTTGTGGTATTGACAAAGAAAGTCAAACCTTTCATCTGGCACAGG|GGAAGTTTTCTGCTGAAGCCTGACTATTGGTTAACACATTGAAGAAAGTA|GGCATAGGTACTCTGCTCTCATTAGGATCAATAGTGCAGAACGGGAAGTT|ATTATCTTCTTCAAATTTAACACACCTCAACAACCGAAGAAGAAATAAAA|AAGACCCTACTCCAAATTGTAGAAGCTTTTCAGGAACCATATTACTCTCA|GTCCATGCACGCACTTCATCTGGGCCTGCAGTGAAAAAGTATTCTAGTTG|GGCCTGCAGTGAAAAAGTATTCTAGTTGGAGTGCTGCAAACCCAGCCTTA|ATCCCTTTTCAAAATCTGTGTGAATCTTTCCTGCAGCCTGAGGAGCCTTA|GCATGTTTTACAGTACTCCAGATGTCTACACTCAATAAAACATTTGACAA|CGCCTCCAGCTGCCGGCAGGACCTTTCTCTCGCTGCCGCTGGGACCCCGT|GTGAGGTTCCAAATCTTCCAATGATTGGGGGTGGTTTAATTCCATCACCT|CATGTTCGCTTCCAGATACTTCTGTCTCTCCTCAGCACTCAATTCTTGCA|CTAAAAGGAATGACCAAAGCACCTGGGTCATACTTGTCCACCCACTCTTT|CCCCAGGCCCTGCCCATTGTGGGCTCCTTTCACAAGGCCAGCAATATCCC|TGAGTGTAGACATCTGGAGTACTGTAAAACATGCATTATCTGTAGATTCA|TTCGCTTCCAGATACTTCTGTCTCTCCTCAGCACTCAATTCTTGCAACTT|GCTGGTTTGTGGTATTGACAAAGAAAGTCAAACCTTTCATCTGGCACAGG|GGAAGATTTGGAACCTCACTGAAAATTGGTATTGTTGGATTACCAAATGT|CAGCACTCCAACTAGAATACTTTTTCACTGCAGGCCCAGATGAAGTGCGT|CCTTGGAACTCAAGTTGCAAGAATTGAGTGCTGAGGAGAGACAGAAGTAT|GGCTGGGTTTGCAGCACTCCAACTAGAATACTTTTTCACTGTAGGCCCAG|GCCCAATCATTTCCTCATCTTTAAGCTGAAGCTCTTCATGTATTATTTCT|TGGGCAGGGCATGGGGAATGCTTTTTTATCTCATATTTGTGCCTGTGATG|CAGGTTTCTTTTGATCTATAACCCAGGATTTTACTTTGCACATTATATCA|CTTCGGTTGTTGAGGTGTGTTAAATTTGAAGAAGATAATATCTCCATCTT|GCCCTGCCCATTGTGAGCTCCTTTCACAAGGCCAGCAATATCCACCACAT|CGGTTGTTGAGGTGTGTTAAATTTGAAGAAGATAATATCTCCATCTTCAA|CAGCTGCCGGCAGGACCTTTCTCTCGCTGCCGCTGGGACCCCGTGTCATC|GAATACTTTTTCACTGCAGGCCCAGATGAAGTGCGTGCATGGACCATCAG|CTTGGAACTCAAGTTGCAAGAATTGAGTGCTGAGGAGAGACAGAAGTATA|GTTCCTGAAAAGCTTCTACAATTTGGAGTAGGGTCTTAATCACGTGAAAA|CGGTTGTTGAGGTGTATTAAATTTGAAGAAGATAATATCTCCATCTTCAA|GTTCGCTTCCAGATACTTCTGTCTCTCCTCAGCACTCAATTCTTGCAACT|GAAAAGGTGGCTGTGAGAGGAGGAGATAAAAAACTAAAACCTGAATATGA|CTTTCTTCAATGTGTTAACCAATAGTCAGGCTTCAGCAGAAAACTTCCCG|CTGCCGGCAGGACCTTTCTCTCGCTGCCGCTGGGACCCCGTGTCATCGCC|GGCCCAATCATTTCCTCATCTTTAAGCTGAAGCTCTTCATGTATTATTTC|GGCTGAAGTGATGAACTACGAAGATTTTAAAGAGGAAGGTTCTGAAAATG|ACGTGTTAGATGAAAGATGCCATCACAGGCACTAATATGAGATAAAAAAG|CAGATGAAAGGTTTGACTTTCTTTGTCAATACCACAAACCAGCAAGCAAA|CTTCGTATTTCATTACTTCAGCCATAATGAATCCCTTTTCAAAATCTGTG|CCCCACTAAAAGGAATGACCAAAGCACCTGGGTCATACTTGTCCACCCAC|GATTAAGACCCTACTCCAAATTGTAGAAGCTTTTCAGGAACCATATTACT|CTGCTGAAGCCTGACTATTGGTTAACACATTGAAGAAAGTAGATTTCCCA|CAGTGAGGTTCCAAATCTTCCAATGATTGGGGGTGGTTTAATTCCATCAC|GCTGGTTTGTGGTATTGACAAAGAAAGTCAAACCTTTCATCTGGCACAGG|GATTCACACAGATTTTGAAAAGGGATTCATTATGGCTGAAGTAATGAAAT|GCCAGGAGTCTGAGACCAGCCTGTAATCCCAGCTACTTGGGAGGCTGAGG|TGGTTTTGTCAAATGTTTTATTGAGTGTAGACATCTGGAGTACTGTAAAA|CTCTCATGATACTTCATTAATCTCCATCATGTATGCCAAGCCTGACACAT|CTGGTTTTGTCAAATGTTTTATTGAGTGTAGACATCTGGAGTACTGTAAA|CCCCATCTCCCCAACTTTATTTGTCGCATTGGTTTTCAGAAATTTTAATT|GCACGCACTTCATCTGGGCCTGCAGTGAAAAAGTATTCTAGTTGGAGTGC|ATGTATGCCAAGCCTGACACATTTGACAGTGAGGACAATGTGGCTTGCTC|CCCACTAAAAGGAATGACCAAAGCACCTGGGTCATACTTGTCCACCCACT|CCCCACTAAAAGGAATGACCAAAGCACCTGGGTCATACTTGTCCACCCAC|TGCACTTCATCTGGGCCTGCAGTGAAAGAGTATTCTAGTTGGAGTGCTGC|CTACTTTCTTCAATGTGTTAACCAATAGTCAGGCTTCAGCAGAAAACTTC|TGTTGAGGTGTGTTAAATTTGAAGAAGATAATATCTCCATCTTCAACAAT|GTCGCATTGGTTTTCAGAAATTTTAATTTTTTAAAAATCAGATGCCTTTT|CCTCTTTAAAATCTTCGTATTTCATTACTTCAGCCATAATGAATCCCTTT|CCCATCTCCCCAACTTTATTTGTCGCATTGGTTTTCAGAAATTTTAATTT|AAAAGGGAGGTGATGGAATTAAACCACCCCCAATCATTGGAAGATTTGGA|GGCAGGACCTTTCTCTCGCTGCCGCTGGGACCCCGTGTCATCGCCCAGGC|CTGGGCCTGCAGTGAAAAAGTATTCTAGTTGAAGTGCTTTGCCAAAGATC|AAGGGACTAAGGCTCCTCAGGCTGCAGGAAAGATTCACACAGATTTTGAA|TGCCTTTCTAAATGTGGTGGATATTGCTGGCCTTGTGAAAGGAGCTCACA|CTCAGGTACTCTGCTCTCATTAGGATCAATAGTGCAGAACGGGAAGTTTT|AAACACTTATTTTTGACTTCAAAACCAATGGTCTACTTGGTTAATCTTTC|GCTCCTTTCACAAGGCCAGCAATATCCACCACATTTAGAAAGGCAGGAAT|GAATTGAGTGCTGAGGAGAGACAGAAGTATCTGGAAGCGAACATGACACA|TCCAAATTGTAGAAGCTTTTCAGGAACCATATTACTCTCATGATACTTCA|GGTCCATGCACGCACTTCATCTGGGCATGCAGTGAAAAAGTATTCTAGTT|TGATACTTCATTAATCTCCATCATGTATGCCAAGCCTGACACATTTGACA|TCCCATCTCCCCAACTTTATTTGTCGCATTGGTTTTCAGAAATTTTAATT|CTCCCCAACTTTATTTGTCGCATTGGTTTTCAGAAATTTTAATTTTTTAA|GTTCGCTTCCAGATACTTCTGTCTCTCCTCAGCACTCAATTCTTGCAACT|GGTCCATGCACGCACTTCATCTGGGCCTGCAGTGAAAAAGTATTCTAGTT|AGGTTTTGAAAAGGGATTCATTATGGCTGAAGTAATGAAATACGAAGATT|AATGGGCAGGGCCTGGGGAATGCTTTTTTATCTCATATTAGTGCCTGTGA|CAAGTATGACCCAGGTGCTTTGGTCATTCCTTTTAGTGGGGCCTTGGAAC|GTCATGTTCGCTTCCAGATACTTCTGTCTCTCCTCAGCACTCAATTCTTG|CGTGATTAAGACCCTACTCCAAATTGTAGAAGCTTTTCAGGAACCATATT|CACAGGTACTCTGCTCTCATTAGGATCAATAGTGCAGAACGGGAAGTTTT|TGGGTCTTAATCACGTGAAAAGCAAAGCTGTTCACATTTAGTGAACCTGC|GCTCCTTTCACAAGGCCAGCAATATCCACCACATTTAGAAAGGCAGAAAA|AAGGATCTACACTTCCTTCAACGTGCGTGATATCATCATCTTCAAAAGCA|AAAGATCATTAAGGCTGGGTTTGCAGCACTCCAACTAGAATACTTTTTCA|GGTCATTCCTTTTAGTGGGGCCTTGGAACTCAAGTTGCAAGAATTGAGTG|GTTTGTGGTATTGACAAAGAAAGTCAAACCTTTCATCTGGCACAGGTACT|GAACCATATTACTCTCATGATACTTCATTAATCTCCATCATGTATGCCAA|CTTTAAAATCTTCGTATTTCATTACTTCAGCCATAATGAATCCCTTTTCA|CCAATAGTCAGGCTTCAGCAGAAAACTTCCCGTTCTGCACTATTGATCCT|TGCAGGTTCACTAAATGTGAACAGCTTTGCTTTTCACGTGATTAAGACCC|GTTCTGCACTATTGATCCTAATGAGAGCAGAGTACCTGTGCCAGATGAAA|CTCTCATTAGGATCAATAGTGCAGAACGGGAAGTTTTCTGCTGAAGCCTG|CTTTCTCTCGCTGCCGCTGGGACCCCGTGTCATCGCCCAGGCCGAGCACG|TGAAATGCAGGTTCACTAAATGTGAACAGCTTTGCTTTTCACGTGATTAA|CAGGTACTCTGCTCTCATTAGGATCAATAGTGCAGAACGGGAAGTTTTCT|GCACGCACTTCATCTGGGCCTGCAGTGAAAAAGTATTCTAGTTGGAGTGC|GTTCGCTTCCAGATACTTCTGTCTCTCCTCAGCACTCAATTCTTGCAACT|CTGGTTTGTGGTATTGACAAAGAAAGTCAAACCTTTCATCTGGCACAGGT|GGGGTTCCAAATCTTCCAATGATTGGGGGTGGTTTAATTCCATCACCTCC|CGTGGTATTGACAAAGAAAGTCAAACCTTTCATCTGGCACAGGTACTCTG|GCACGCACTTCATCTGGGCCTGCAGTGAAAAAGTATTCTAGTTGGAGTGC|CTTCCTCTTTAAAATCTTCGTATTTCATTACTTCAGCCATAATGAATCCC|ATTAATCTCCATCATGTATGCCAAGCCTGACACATTTGACAGTGAGGACA|CACGCACTTCATCTGGGCCTGCAGTGAAAAAGTATTCTAGTTGGAGTGCT|GCCCCACTAAAAGGAATGACCAAAGCACCTGGGTCATACTTGTCCACCCA|CGGTTGTTGAGGTGTGTTAAATTTGAAGAAGATAATATCTCCATCTTCAA|ACGCACTTCATCTGGGCCTGCAGTGAAAAAGTATTCTAGTTGGAGTGCTG|CTTCGGTTGTTGAGGTGTGTTAAATTTGAAGAAGATAATATCTCCATCTT|GTCATGTTCGCTTCCAGATACTTCTGTCTCTCCTCAGCACTCAATTCTTG|GGCCCCACTAAAAGGAATGACCAAAGCACCTGGGTCATACTTGTCCACCC|GGTGGATATTGCTGGCCTTGTGAAAGGAGCTCACAATGGGCAGGGCCTGG|AGGCACTAATATGAGATAAAAAAGCATTCCCCAGGCCCTGCCCATTGTGC|GTGATTAAGACCCTACTCCAAATTGTAGAAGCTTTTCAGGAACCATATTA|GAGATTAATGAAGTATCATGAGAGTAATATGGTTCCTGAAAAGCTTCTAC|CCTACTCCAAATTGTAGAAGCTTTTCAGGAACCATATTACTCTCATGATA|CTCCCTTTTCAAAATCTGTGTGAATCTTTCCTGCAGCCTGAGGAGCCTTA|ATCTACACTTCCTTCAACGTGCGTGATATCATCATCTTCAAAAGCACGTG|CTCCTTTCACAAGGCCAGCAATATCCACCACATTTAGAAAGGCAGGAATT|GGTCCATGCACGCACTTCATCTGGGCCTGCAGTGAAAAAGTATTCTAGTT|GCCCAATCATTTCCTCATCTTTAAGCTGAAGCTCTTCATGTATTATTTCT|GGAAATGATTGGGCCCATTATAGATAAACTAGAAAAGGTGGCTGTGAGAG|CTTTCTTCAATGTGTTAACCAATAGTCAGGCTTCAGCAGAAAACTTCCCG|GCTGCCGGCAGGACCTTTCTCTCGCTGCCGCTGGGACCCCGTGTCATCGC|GAAAGGAGCTCACAATGGGCAGGGCCTGGGGAATGCTTTTTTATCTCATA|GCCCCACTAAAAGGAATGACCAAAGCACCTGGGTCATACTTGTCCACCCA|GCAAAATTCCTGCCTTTCTAAATGTGGTGGATATTGCTGGCCTTGTGAAA|CACAGATTTTGAAAAGGGATTCATTATGGCTGAAGTAATGAAATACGAAG|GGTGGACAAGTATGACCCAGGTGCTTTGGTCATTCCTTTTAGTGGGGCCT|CTACTTTCTTCAATGTGTTAACCAATAGTCAGGCTTCAGCAGAAAACTTC|TGATACTTCATTAATCTCCATCATGTATGCCAAGCCTGACACATTTGACA|ATGAAATGCAGGTTCACTAAATGTGAACAGCTTTGCTTTTCACGTGATTA|CCAATAGTCAGGCTTCAGCAGAAAACTTCCCGTTCTGCACTATTGATCCT|TTAATCTCCATCATGTATGCCAAGCCTGACACATTTGACAGTGAGGACAA|TGTAGACATCTGGAGTACTGTAAAACATGCATTATCTGTAGATTCAAAAA|CAACTAGAATACTTTTTCACTGCAGGCCCAGATGAAGTGCGTGCATGGAC|CTTTTAGTGGGGCCTTGGAACTCAAGTTGCAAGAATTGAGTGCTGAGGAG|ACCTCAACAACCGAAGAAGAAATAAAATTTAGTTATTGCTCAGATAAACA|AGCTGCCGGCAGGACCTTTCTCTCGCTGCCGCTGGGACCCCGTGTCATCG|TGATGATATCACGCACGTTGAAGGAAGTGTAGATCCTATTCGAGATATAG|CAAAATTCCTGCCTTTCTAAATGTGGTGGATATTCCTGGCCTTGTGAAAG|GCCCATCTCCCCAACTTTATTTGTCGCATTGGTTTTCAGAAATTTTAATT|TCTTCGGTTGTTGAGGTGTGTTAAATTTGAAGAAGATAATATCTCCATCT|CATTATGGCTGAAGTAATGAAATACGAAGATTTTAAAGAGGAAGGTTCTG|GGGGAATGCTTTTTTATCTCATATTAGTGCCTGTGATGGCATCTTTCATC|CCCTGCCCATTGTGAGCTCCTTTCACAAGGCCAGCAATATCCACCACATT|AATGATTGGGCCCATTATAGATAAACTAGAAAAGGTGGCTGTGAGAGGAG|CAGGACCTTTCTCTCGCTGCCGCTGGGACCCCGTGTCATCGCCCAGGCCG|CTCATTAGGATCAATAGTGCAGAACGGGAAGTTTTCTGCTGAAGCCTGAC|CTGGAGTACTGTAAAACATGCATTATCTGTAGATTCAAAAAGGAGCAAGC|TGCCAGATGAAAGGTTTGACTTTCTTTGTCAATACCACAAACCAGCAAGC|GCTGGTTTGTGGTATTGACAAAGAAAGTCAAACCTTTCATCTGGCACAGG|GTGCAAAGTAAAATCCTGGGTTATAGATCAAAAGAAACCTGTTCGCTTCT|GGCCACCTTTTCTAGTTTATCTATAATGGGCCCAATCATTTCCTCATCTT|GCTGGTTTGTGGTATTGACAAAGAAAGTCAAACCTTTCATCTGGCACAGG|TTCGCTTCCAGATACTTCTGTCTCTCCTCAGCACTCAATTCTTGCAACTT|AGGCACTAATATGAGATAAAAAAGCATTCCCCAGGCCCTGCCCATTGTGA|TTCAAAACCAATGGTCTACTTGGTTAATCTTTCTGAAAAAGACTACATTA|GGCCCAATCATTTCCTCATCTTTAAGCTGAAGCTCTTCATGTATTATTTC|TCAGGCACTAATATGAGATAAAAAAGCATTCCCCAGGCCCTGCCCATTGT|GCCCAATCATTTCCTCATCTTTAAGCTGAAGCTCTTCATGTATTATTTCT|CCGCCTCCAGCTGCCGGCAGGACCTTTCTCTCGCTGCCGCTGGGACCCCG|CCCTTTTCAGAATCTGTGTGAATCTTTCCTGCAGCCTGAGGAGCCTTAGT|CAAGTATGACCCAGGTGCTTTGGTCATTCCTTTTAGTGGGGCCTTGGAAC|TGGGCCCATTATAGATAAACTAGAAAAGGCGGCTGTGAGAGGAGGAGATA|CTGCCGGCAGGACCTTTCTCTCGCTGCCGCTGGGACCCCGTGTCATCGCC|CAATAGTCAGGCTTCAGCAGAAAACTTCCCGTTCTGCACTATTGATCCTA|TGGAACTCAAGTTGCAAGAATTGAGTGCTGAGGAGAGACAGAAGTATCTG|GTAGACATCTGGAGTACTGTAAAACATGCATTATCTGTAGATTCAAAAAG|CTTTTAGTGGGGCCTTGGAACTCAAGTTGCAAGAATTGAGTGCTGAGGAG|CGTGCAGAACGGGAAGTTTTCTGCTGAAGCCTGACTATTGGTTAACACAT|TGATACTTCATTAATCTCCATCATGTATGCCAAGCCTGACACATTTGACA|CCTGCCCATTGTGAGCTCCTTTCACAAGGCCAGCAATATCCACCACATTT|GTGTCATGTTCGCTTCCAGATACTTCTGTCTCTCCTCAGCACTCAATTCT|CCCCAACTTTATTTGTCGCATTGGTTTTCAGAAATTTTAATTTTTTAAAA|CTACTTTCTTCAATGTGTTAACCAATAGTCAGGCTTCAGCAGAAAACTTC|CTTTCTTCAATGTGTTAACCAATAGTCAGGCTTCAGCAGAAAACTTCCCG|GTTGGACAAGTATGACCCAGGTGCTTTGGTCATTCCTTTTAGTGGGGCCT|AAAGGGACGAAGGCTCCTCAGGCTGCAGGAAAGATTCACACAGATTTTGA|CCCACTAAAAGGAATGACCAAAGCACCTGGGTCATACTTGTCCACCCACT|CCTGATGGTCCATGCACGCACTTCATCTGGGCCTGCAGTGAAAAAGTATT|GTATGACCCAGGTGCTTTGGTCATTCCTTTTAGTGGGGCCTTGGAACTCA|CAACAACCGAAGAAGAAATAAAATTTAGTTATTGCTCAGATAAACATACA|TCCTCTTTAAAATCTTCGTATTTCATTACTTCAGCCATAATGAATCCCTT|CAGGTGCTTTGGTCATTCCTTTTAGTGGGGCCTTGGAACTCAAGTTGCAA|AGCTCCTTTCACAAGGCCAGCAATATCCACCACATTTAGAAAGGCAGGAA|CCCTTTTCAAAATCTGTGTGAATCTTTCCTGCAGCCTGAGGAGCCTTAGT|GGTCATTCCAATCATGATAGAAGCGAACAGGTTTCTTTTGATCTATAACC|AATCTACTTTCTTCAATGTGTTAACCAATAGTCAGGCTTCAGCAGAAAAC|TGGAACTCAAGTTGCAAGAATTGAGTGCTGAGGAGAGACAGAAGTATCTG|GTATGACCCAGGTGCTTTGGTCATTCCTTTTAGTGGGGCCTTGGAACTCA|GATGATATCACGCACGTTGAAGGAAGTGTAGATCCTATTCGAGATATAGA|CTGGCACAGGTACTCTGCTCTCATTAGGATCAATAGTGCAGAACGGGAAG|CAGCACTCCAACTAGAATACTTTTTCACTGCAGGCCCAGATGAAGTGCGT|CAGCTTTGCTTTTCACGTGATTAAGACCCTACTCCAAATTGTAGAAGCTT|GGACAAGTATGACCCAGGTGCTTTGGTCATTCCTTTTAGTGGGGCCTTGG|CATTAATCTCCATCATGTATGCCAAGCCTGACACATTTGACAGTGAGGAC|CATGTTCGCTTCCAGATACTTCTGTCTCTCCTCAGCACTCAATTCTTGCA|CTCTCATGATACTTCATTAATCTCCATCATGTATGCCAAGCCTGACACAT|GCCTTTTGGAAGTTGTATGTTTATCTGAGCAATAACTAAATTTTATTTCT|ATTGAGTGCTGAGGAGAGACAGAAGTATCTGGAAGCGAACATGACACAAA|CAGCCACCTTTTCTAGTTTATCTATAATGGGCCCAATCATTTCCTCATCT|AATGTGGTGGATATTGCTGGCCTTGTGAAAGGAGCTCACAATGGGCAGGG|ATTTCTATATCTCGAATAGGATCTACACTTCCTTCAACGTGCGTGATATC|CCTTCCTCTTTAAAATCTTCGTATTTCATTACTTCAGCCATAATGAATCC|GACCTTTCTCTCGCTGCCGCTGGGACCCCGTGTCATCGCCCAGGCCGAGC|TGCCAAGCCTGACACATTTGACAGTGAGGACAATGTGGCTTGCTCCTTTT|GGAGTACTGTAAAACATGCATTATCTGTAGATTCAAAAAGGAGCAAGCCA|CCACATTGTCATTCCAATCATGATAGAAGCGAACAGGTTTCTTTTGATCT|TAGGCCCTGCCCATTGTGAGCTCCTTTCACAAGGCCAGCAATATCCACCA|CAGGTTTTAGTTTTTTATCTCCTCCTCTCACAGCCACCTTTTCTAGTTTA|CACGCACTTCATCTGGGCCTGCAGTGAAAAAGTATTCTAGTTGGAGTGCT|GGAGTACTGTAAAACATGCATTATCTGTAGATTCAAAAAGGAGCAAGCCA|GCTGCCGGCAGGACCTTTCTCTCGCTGCCGCTGGGACCCCGTGTCATCGC|TGGAACTCAAGTTGCAAGAATTGAGTGCTGAGGAGAGACAGAAGTATCTG|CGCCATAATGAATCCCTTTTCAAAATCTGTGTGAATCTTTCCTGCAGCCT|CTTATTTTTGACTTCAAAACCAATGGTCTACTTGGTTAATCTTTCTGAAA|CTTGCAACTTGAGTTCCAAGGCCCCACTAAAAGGAATGACCAAAGCACCT|GCTGCCGGCAGGACCTTTCTCTCGCTGCCGCTGGGACCCCGTGTCATCGC|CCATGCACGCACTTCATCTGGGCCTGCAGTGAAAAAGTATTCTAGTTGGA|GGCTGAAGTAATGAAATACGAAGATTTTAAAGAGGAAGGTTCTGAAAATG|AAAAGGGATTCATTATGGCTGAAGTAATGAAATACGAAGATTTTAAAGAG|GTTTTGTCAAATGTTTTATTGAGTGTAGACATCTGGAGTACTGTAAAACA|TTTTTATCTCATATTAGTGCCTGTGATGGCATCTTTCATCTAACACGTGC|CAAATTGTAGAAGCTTTTCAGGAACCATATTACTCTCATGATACTTCATT|CTTCGGTTGTTGAGGTGTGTTAAATTTGAAGAAGATAATATCTCCATCTT|GGAAGATTTGGAACCTCACTGAAAATTGGTATTGTTGGATTGCCAAATGT|GTAAAACATGCATTATCTGTAGATTCAAAAAGGAGCAAGCCACATTGTCC|GCACGCACTTCATCTGGGCCTGCAGTGAAAAAGTATTCTAGTTGGAGTGC|GTTCTGCACTATTGATCCTAATGAGAGCAGAGTACCTGTGCCAGATGAAA|CCCTTTTCAAAATCTGTGTGAATCTTTCCTGCAGCCTGAGGAGCCTTAGT|GATTAAGACCCTACTCCAAATTGTAGAAGCTTTTCAGGAACCATATTACT|CCCTTTTCAAAATCTGTGTGAATCTTTCCTGCAGCCTGAGGAGCCTTAGT|TCAAGTTGCAAGAATTGAGTGCTGAGGAGAGACAGAAGTATCTGGAAGCG|CTGGGTTTGCAGCACTCCAACTAGAATACTTTTTCACTGCAGGCCCAGAT|CGTGATTAAGACCCTACTCTAAATTGTAGAAGCTTTTCAGGAACCATATT|TCCAACTAGAATACTTTTTCACTGCAGGCCCAGATGAAGTGCGTGCATGG|GGGAAGTTTTCTGCTGAAGCCTGACTATTGGTTAACATATTGAAGAAAGT|TGGGCCCATTATAGATAAACTAGAAAAGGTGGCTGTGAGAGGAGGAGATA|CTGCTGGAAAGTACAGACAACAAGGCAGAAATTATATTGTTGAAGATGGA|AGATCATTAAGGCTGGGTTTGCAGCACTCCAACTAGAATACTTTTTCACT|ATCCTATTCGAGATATAGAAATAATACATGAAGAGCTTCAGCTTAAAGAT|CAGGTACTCTGCTCTCATTAGGATCAATAGTGCAGAACGGGAAGTTTTCT|GCCCAATCATTTCCTCATCTTTAAGCTGAAGCTCTTCATGTATTATTTCT|GTCGCATTGGTTTTCAGAACTTTTAATTTTTTAAAAATCAGATGCCTTTT|CCCTTTTCAAAATCTGTGTGAATCTTTCCTGCAGCCTGAGGAGCCTTAGT|CCAAATTGTAGAAGCTTTTCAGGAACCATATTACTCTCATGATACTTCAT|TTGGAACTCAAGTTGCAAGAATTGAGTGCTGAGGAGAGGCAGAAGTATCT|CAGGTGCTTTGGTCATTCCTTTTAGTGGGGCCTTGGAACTCAAGTTGCAA|GCTGGTTTGTGGTATTGACAAAGAAAGTCAAACCTTTCATCTGGCACAGG|CTTTCTTCAATGTGTTAACCAATAGTCAGGCTTCAGCAGAAAACTTCCCG|GGGCCTTGGAACTCAAGTTGCAAGAATTGAGTGCTGAGGAGAGACAGAAG|GGGATCAATAGTGCAGAACGGGAAGTTTTCTGCTGAAGCCTGACTATTGG|CCCACTAAAAGGAATGACCAAAGCACCTGGGTCATACTTGTCCACCCACT|GTCATTCCAATCATGATAGAAGCGAACAGGTTTCTTTTGATCTATAACCC|TCCCTTTTCAAAATCTGTGTGAATCTTTCCTGCAGCCTGAGGAGCCTTAG|GTCATGTTCGCTTCCAGATACTTCTGTCTCTCCTCAGCACTCAATTCTTG|CCGGCAGGACCTTTCTCTCGCTGCCGCTGGGACCCCGTGTCATCGCCCAG|GTGCTTTTGAAGATGATGATATCACGCACGTTGAAGGAAGTGTAGATCCT|CGTCATTCCAATCATGATAGAAGCGAACAGGTTTCTTTTGATCTATAACC|CCCAGGTGCTTTGGTCATTCCTTTTAGTGGGGCCTTGGAACTCAAGTTGC|CTGCCGGCAGGACCTTTCTCTCGCTGCCGCTGGGACCCCGTGTCATCGCC|CCCAATCATTTCCTCATCTTTAAGCTGAAGCTCTTCATGTATTATTTCTA|GCTGCCGGCAGGACCTTTCTCTCGCTGCCGCTGGGACCCCGTGTCATCGC|GTGGGGCCTTGGAACTCAAGTTGCAAGAATTGAGTGCTGAGGAGAGTCAG|CCCCACTAAAAGGAATGACCAAAGCACCTGGGTCATACTTGTCCACCCAC	4,52,3,1|4,31,3,2|4,29,3,3|4,54,3,4|4,5,3,5|4,5,3,6|4,24,3,7|4,23,3,9|4,36,3,10|4,10,3,11|4,16,3,12|6,1,3,11|6,1,3,13|6,1,3,14|6,2,3,17|6,3,3,19|6,1,3,20	CR597807|AK123630	OLA1	Homo sapiens cDNA FLJ41636 fis, clone FEBRA1000022.	Obg-like ATPase 1 isoform 1|Obg-like ATPase 1 isoform 2|RecName: Full=Obg-like ATPase 1;          EC=3.6.3.-; AltName: Full=GTP-binding protein 9;	47.387353	47.384530	115.158730
283	-1.00	-1.00	-1.00000	-1.00000	60	850	inter	uc002bva.1|uc002bvb.1|uc002bvc.1|uc002bvd.1|uc010urs.1|uc010urt.1|uc010uru.1	11	99791651,99791961|99796102,99796330|99816780,99816821|99827461,99827499|99828018,99828156|99874127,99874334|99892573,99892676|99900422,99900491|99901540,99901716|99903310,99903470|99926234,99927280	chr15	+	99791651	99927280	uc001tkb.1|uc009zui.1|uc010swg.1	18	104324188,104324342|104325298,104325401|104326054,104326196|104326603,104326720|104327733,104328065|104331472,104331584|104332117,104332237|104333286,104333403|104335187,104335325|104335406,104335484|104335609,104335675|104336304,104336574|104336851,104337097|104337515,104337652|104340395,104340474|104340563,104340719|104341088,104341208|104341410,104341703	chr12	+	104324188	104341703	4,2,1,99797868,99797917,104324197,104324246|4,2,1,99797863,99797912,104324198,104324247|4,2,2,99797861,99797910,104325332,104325381|4,2,2,99797976,99798025,104325329,104325378|4,2,2,99797861,99797910,104325335,104325384|4,2,2,99797996,99798045,104325321,104325370|4,2,3,99797972,99798021,104326093,104326142|4,2,3,99797955,99798004,104326068,104326117|4,2,3,99798090,99798139,104326062,104326111|4,2,3,99797972,99798021,104326072,104326121|4,2,3,99797970,99798019,104326072,104326121|4,2,3,99797861,99797910,104326096,104326145|4,2,3,99798016,99798065,104326091,104326140|4,2,3,99798086,99798135,104326120,104326169|4,2,3,99797969,99798018,104326093,104326142|4,2,3,99797974,99798023,104326089,104326138|4,2,3,99798092,99798141,104326095,104326144|4,2,3,99798086,99798135,104326144,104326193|4,2,3,99798091,99798140,104326112,104326161|4,2,3,99798178,99798227,104326110,104326159|4,2,3,99797955,99798004,104326054,104326103|4,2,3,99797857,99797906,104326088,104326137|4,2,4,99798220,99798269,104326655,104326704|4,2,4,99798173,99798222,104326618,104326667|4,2,4,99798175,99798224,104326618,104326667|4,2,4,99798198,99798247,104326618,104326667|4,2,4,99798198,99798247,104326664,104326713|4,2,4,99798222,99798271,104326637,104326686|4,2,4,99798175,99798224,104326618,104326667|4,2,4,99798175,99798224,104326612,104326661|4,2,4,99798224,99798273,104326655,104326704|4,2,4,99798173,99798222,104326612,104326661|4,2,4,99798208,99798257,104326618,104326667|4,2,4,99798096,99798145,104326661,104326710|4,2,5,99798507,99798556,104327945,104327994|4,2,5,99798449,99798498,104328003,104328052|4,2,5,99798285,99798334,104327814,104327863|4,2,5,99798272,99798321,104327744,104327793|4,2,5,99798283,99798332,104327887,104327936|4,2,5,99798368,99798417,104327975,104328024|4,2,5,99798506,99798555,104327899,104327948|4,2,5,99798285,99798334,104327818,104327867|4,2,5,99798418,99798467,104327837,104327886|4,2,5,99798506,99798555,104327956,104328005|4,2,5,99798333,99798382,104327805,104327854|4,2,5,99798370,99798419,104327971,104328020|4,2,5,99798535,99798584,104327863,104327912|4,2,5,99798539,99798588,104327959,104328008|4,2,5,99798265,99798314,104327749,104327798|4,2,5,99798209,99798258,104327788,104327837|4,2,5,99798448,99798497,104328001,104328050|4,2,5,99798352,99798401,104328002,104328051|4,2,5,99798435,99798484,104327863,104327912|4,2,5,99798539,99798588,104327999,104328048|4,2,5,99798427,99798476,104327838,104327887|4,2,5,99798417,99798466,104327820,104327869|4,2,5,99798224,99798273,104327878,104327927|4,2,5,99798289,99798338,104327931,104327980|4,2,5,99798435,99798484,104327885,104327934|4,2,5,99798434,99798483,104327879,104327928|4,2,5,99798370,99798419,104327915,104327964|4,2,5,99798535,99798584,104327969,104328018|4,2,5,99798340,99798389,104327907,104327956|4,2,5,99798428,99798477,104327836,104327885|4,2,5,99798333,99798382,104327764,104327813|4,2,5,99798505,99798554,104327910,104327959|4,2,5,99798343,99798392,104328009,104328058|4,2,5,99798224,99798273,104327816,104327865|4,2,5,99798492,99798541,104327921,104327970|4,2,5,99798218,99798267,104327781,104327830|4,2,5,99798629,99798678,104328006,104328055|4,2,5,99798190,99798239,104327746,104327795|4,2,5,99798435,99798484,104327874,104327923|4,2,5,99798190,99798239,104327734,104327783|4,2,5,99798426,99798475,104327788,104327837|4,2,5,99798370,99798419,104327934,104327983|4,2,5,99798360,99798409,104327914,104327963|4,2,5,99798369,99798418,104327973,104328022|4,2,5,99798427,99798476,104327778,104327827|4,2,5,99798365,99798414,104327954,104328003|4,2,5,99798434,99798483,104327795,104327844|4,2,5,99798423,99798472,104327744,104327793|4,2,5,99798190,99798239,104327741,104327790|4,2,5,99798365,99798414,104327918,104327967|4,2,5,99798504,99798553,104327837,104327886|4,2,5,99798360,99798409,104327915,104327964|4,2,5,99798341,99798390,104327915,104327964|4,2,5,99798278,99798327,104327917,104327966|4,2,5,99798418,99798467,104327795,104327844|4,2,5,99798283,99798332,104327907,104327956|4,2,5,99798539,99798588,104327884,104327933|4,2,5,99798439,99798488,104327977,104328026|4,2,5,99798503,99798552,104327972,104328021|4,2,5,99798289,99798338,104327915,104327964|4,2,5,99798427,99798476,104327907,104327956|4,2,5,99798504,99798553,104327945,104327994|4,2,5,99798377,99798426,104327977,104328026|4,2,5,99798363,99798412,104327915,104327964|4,2,5,99798427,99798476,104327820,104327869|4,2,5,99798432,99798481,104327837,104327886|4,2,5,99798454,99798503,104328004,104328053|4,2,5,99798376,99798425,104327917,104327966|4,2,5,99798224,99798273,104327741,104327790|4,2,5,99798366,99798415,104327915,104327964|4,2,5,99798377,99798426,104328003,104328052|4,2,5,99798421,99798470,104327802,104327851|4,2,5,99798418,99798467,104327862,104327911|4,2,5,99798435,99798484,104327874,104327923|4,2,5,99798214,99798263,104327781,104327830|4,2,5,99798195,99798244,104327739,104327788|4,2,5,99798198,99798247,104327782,104327831|4,2,5,99798370,99798419,104327915,104327964|4,2,5,99798353,99798402,104327982,104328031|4,2,5,99798510,99798559,104327969,104328018|4,2,5,99798277,99798326,104327818,104327867|4,2,5,99798364,99798413,104327977,104328026|4,2,5,99798340,99798389,104327884,104327933|4,2,5,99798435,99798484,104327820,104327869|4,2,5,99798429,99798478,104327867,104327916|4,2,5,99798499,99798548,104327954,104328003|4,2,5,99798351,99798400,104327785,104327834|4,2,5,99798492,99798541,104327936,104327985|4,2,6,99798520,99798569,104331497,104331546|4,2,6,99798536,99798585,104331530,104331579|4,2,6,99798448,99798497,104331485,104331534|4,2,6,99798538,99798587,104331481,104331530|4,2,6,99798647,99798696,104331494,104331543|4,2,6,99798439,99798488,104331481,104331530|4,2,6,99798630,99798679,104331534,104331583|4,2,6,99798454,99798503,104331481,104331530|4,2,8,99798873,99798922,104333291,104333340|4,2,8,99798809,99798858,104333291,104333340|4,2,8,99798877,99798926,104333316,104333365|4,2,8,99799027,99799076,104333351,104333400|4,2,8,99798807,99798856,104333289,104333338|4,2,8,99798792,99798841,104333295,104333344|4,2,9,99799012,99799061,104335248,104335297|4,2,9,99799027,99799076,104335274,104335323|4,2,9,99798940,99798989,104335195,104335244|4,2,9,99799027,99799076,104335213,104335262|4,2,9,99799010,99799059,104335195,104335244|4,2,9,99798869,99798918,104335231,104335280|4,2,9,99799013,99799062,104335269,104335318|4,2,10,99799235,99799284,104335425,104335474|4,2,10,99799026,99799075,104335430,104335479|4,2,10,99799155,99799204,104335416,104335465|4,2,11,99799234,99799283,104335614,104335663|4,2,11,99799010,99799059,104335609,104335658|4,2,12,99799455,99799504,104336434,104336483|4,2,12,99799234,99799283,104336312,104336361|4,2,12,99799417,99799466,104336445,104336494|4,2,12,99799415,99799464,104336482,104336531|4,2,12,99799441,99799490,104336489,104336538|4,2,12,99799320,99799369,104336377,104336426|4,2,12,99799332,99799381,104336513,104336562|4,2,12,99799161,99799210,104336345,104336394|4,2,12,99799168,99799217,104336391,104336440|4,2,12,99799161,99799210,104336339,104336388|4,2,12,99799340,99799389,104336503,104336552|4,2,12,99799439,99799488,104336470,104336519|4,2,12,99799154,99799203,104336309,104336358|4,2,12,99799454,99799503,104336515,104336564|4,2,12,99799322,99799371,104336384,104336433|4,2,12,99799320,99799369,104336424,104336473|4,2,12,99799234,99799283,104336328,104336377|4,2,12,99799332,99799381,104336524,104336573|4,2,12,99799416,99799465,104336457,104336506|4,2,12,99799439,99799488,104336468,104336517|4,2,12,99799323,99799372,104336404,104336453|4,2,12,99799172,99799221,104336366,104336415|4,2,12,99799438,99799487,104336525,104336574|4,2,12,99799425,99799474,104336514,104336563|4,2,12,99799332,99799381,104336510,104336559|4,2,12,99799437,99799486,104336497,104336546|4,2,12,99799441,99799490,104336494,104336543|4,2,12,99799453,99799502,104336525,104336574|4,2,13,99799549,99799598,104336862,104336911|4,2,13,99799549,99799598,104336861,104336910|4,2,13,99799561,99799610,104337040,104337089|4,2,13,99799508,99799557,104336964,104337013|4,2,13,99799782,99799831,104337010,104337059|4,2,13,99799556,99799605,104336875,104336924|4,2,13,99799403,99799452,104336855,104336904|4,2,13,99799547,99799596,104336975,104337024|4,2,13,99799579,99799628,104337005,104337054|4,2,13,99799559,99799608,104337034,104337083|4,2,13,99799561,99799610,104337005,104337054|4,2,13,99799778,99799827,104337048,104337097|4,2,13,99799453,99799502,104336998,104337047|4,2,13,99799547,99799596,104336977,104337026|4,2,13,99799454,99799503,104336977,104337026|4,2,13,99799483,99799532,104336864,104336913|4,2,13,99799579,99799628,104337041,104337090|4,2,13,99799557,99799606,104337036,104337085|4,2,13,99799547,99799596,104336936,104336985|4,2,13,99799561,99799610,104337038,104337087|4,2,13,99799550,99799599,104336973,104337022|4,2,13,99799508,99799557,104336988,104337037|4,2,13,99799569,99799618,104337044,104337093|4,2,13,99799547,99799596,104337005,104337054|4,2,13,99799452,99799501,104336859,104336908|4,2,13,99799764,99799813,104336992,104337041|4,2,13,99799572,99799621,104337037,104337086|4,2,13,99799454,99799503,104336977,104337026|4,2,13,99799553,99799602,104336902,104336951|4,2,13,99799557,99799606,104336882,104336931|4,2,13,99799764,99799813,104336992,104337041|4,2,13,99799551,99799600,104336897,104336946|4,2,13,99799779,99799828,104337010,104337059|4,2,14,99799780,99799829,104337534,104337583|4,2,14,99799808,99799857,104337538,104337587|4,2,14,99799770,99799819,104337518,104337567|4,2,14,99799808,99799857,104337566,104337615|4,2,14,99799808,99799857,104337545,104337594|4,2,14,99799783,99799832,104337591,104337640|4,2,14,99799767,99799816,104337537,104337586|4,2,14,99799808,99799857,104337538,104337587|4,2,14,99799772,99799821,104337539,104337588|4,2,14,99799778,99799827,104337569,104337618|4,2,14,99799779,99799828,104337566,104337615|4,2,14,99799808,99799857,104337569,104337618|4,2,14,99799760,99799809,104337536,104337585|4,2,14,99799808,99799857,104337573,104337622|4,2,14,99799840,99799889,104337515,104337564|4,2,14,99799767,99799816,104337517,104337566|4,2,14,99799808,99799857,104337571,104337620|4,2,14,99799763,99799812,104337515,104337564|4,2,14,99799759,99799808,104337518,104337567|4,2,14,99799780,99799829,104337536,104337585|4,2,14,99799808,99799857,104337573,104337622|4,2,14,99799778,99799827,104337517,104337566|4,2,14,99799758,99799807,104337563,104337612|4,2,14,99799800,99799849,104337529,104337578|4,2,14,99799806,99799855,104337534,104337583|4,2,14,99799808,99799857,104337550,104337599|4,2,14,99799763,99799812,104337534,104337583|4,2,14,99799772,99799821,104337518,104337567|4,2,14,99799778,99799827,104337532,104337581|4,2,14,99799777,99799826,104337528,104337577|4,2,14,99799840,99799889,104337550,104337599|4,2,15,99799801,99799850,104340399,104340448|4,2,15,99799795,99799844,104340404,104340453|4,2,15,99799835,99799884,104340404,104340453|4,2,15,99799804,99799853,104340397,104340446|4,2,15,99799801,99799850,104340406,104340455|4,2,15,99799795,99799844,104340396,104340445|4,2,15,99799782,99799831,104340404,104340453|4,2,15,99799801,99799850,104340404,104340453|4,2,15,99799784,99799833,104340409,104340458|4,2,16,99799893,99799942,104340616,104340665|4,2,16,99799900,99799949,104340598,104340647|4,2,16,99799930,99799979,104340633,104340682|4,2,16,99799804,99799853,104340585,104340634|4,2,16,99799924,99799973,104340640,104340689|4,2,16,99799933,99799982,104340598,104340647|4,2,16,99799893,99799942,104340607,104340656|4,2,16,99799893,99799942,104340584,104340633|4,2,16,99799924,99799973,104340593,104340642|4,2,16,99799893,99799942,104340594,104340643|4,2,16,99799931,99799980,104340601,104340650|4,2,16,99799893,99799942,104340596,104340645|4,2,16,99799893,99799942,104340661,104340710|4,2,18,99800413,99800462,104341648,104341697|4,2,18,99800417,99800466,104341644,104341693|4,2,18,99800205,99800254,104341428,104341477|4,2,18,99800416,99800465,104341649,104341698|4,2,18,99800202,99800251,104341479,104341528|4,2,18,99800408,99800457,104341643,104341692|4,2,18,99800408,99800457,104341537,104341586|6,2,4,99797866,99797915,104325353,104325402|6,2,7,99798173,99798222,104326602,104326651|6,2,9,99798190,99798239,104327732,104327781|6,2,9,99798218,99798267,104327726,104327775|6,2,17,99798868,99798917,104335185,104335234|6,2,19,99799009,99799058,104335403,104335452|6,2,19,99799022,99799071,104335403,104335452|6,2,19,99799024,99799073,104335403,104335452|6,2,20,99799034,99799083,104335438,104335487|6,2,22,99799015,99799064,104335627,104335676|6,2,27,99799779,99799828,104337510,104337559|6,2,27,99799808,99799857,104337511,104337560|6,2,29,99799809,99799858,104340393,104340442|6,2,29,99799785,99799834,104340392,104340441	MCF_v_2_00189	CGCTGATCAGAGACATGCTTCGACGAATTAAGGAAGATGAAGATGATAAA|ACCCCGTCCTAGAGTGTTTCCTCTTGGGTCAGCAATTACAGAAAATTCAT|CTGCTGCGTCCTGCTGACCTTCGGGTCGGTCAGAGCTGACGATGAAGTTG|CATGAAAGCACAAGCGTACCAAACGGGCAAGGACATCTCTACAAATTCCT|TGCCCGTTTGGTACGCTTGTGCTTTCATGATTCTCTCCATGTTGCCAGAC|GCCCTTTTTCAGAAGTCGCTCAACAAATGGAGCAGATTCAGCCTCTTTTC|GTGAGAGTATAATTTACAATTCATCTTTTTCAGCTGTAGATTCCTTTGCT|CTGTGACATGCAGCAGGTTCTTCTCCTTATCACACTTAATTTTGACTGTT|CAAATTCTTTCCAAAAAGTATCATTGTATTTATCATCAGCAATCTTCTTG|GTTAGTTCCTCATTTCCAGAAAGAGCATTTTCATCAGTCAGTGATATTAG|GTTATTGTCACTTCAAAACACAACAACGATACCCAGCACATCTGGGAGTC|CTCGCATAGTAATTTGTAGAGATGTCCTTGCCCGTTTGGTACGCTTGTGC|TGAAGTAGTACAGAGAGAGGAAGAAGCTATTCAGTTGGATGGATTAAATG|CAGCCTCTTTTCTGCTGGACCCAGCCATGAAGTAGATTTTGTCTTGTTTT|TGACCAGAGAAGAGTTGGTTAAAAACCTTGGTACCATAGCCAAATCTGGG|ATGGTACCAAGGTTTTTAACCAACTCTTCTCTGGTCATTCCTACACCGGT|GGATCAAGGACGGATGATGAAGTAGTACAGAGAGAGGAAGAAGCTATTCA|GTACGCTTGTGCTTTCATGATTCTCTCCATGTTGCCAGACCATCCGTACT|CTCAGGAAAATCTCTTTATTTTTATACAATGAATTGATGATAAGTTTCAT|CCTTGGCAACATTCTGGAACCTCTTCCCATCAAATTCGGGAAGGGCCTGA|AATGACCAGAGAAGAGTTGGTTAAAAACCTTGGTACCATAGCCAAATCTG|CAGGAAGATGGCCAGTCAACTTCTGAATTGATTGGCCAGTTTGGTGTCGG|CCCCGTCCTAGAGTGTTTCCTCTTGGGTCAGCAATTACAGAAAATTCATT|CCTTGGCAACATTCTGGAACCTCTTCCCATCAAATTCGGGAAGGGCCTGA|CTCGCATAGTAATTTGTAGAGATGTCCTTGCCCGTTTGGTACGCTTGTGC|GCCTCTTTTCTGCTGGACCCAGCCATGAAGTAGATTTTGTCTTGTTTTTC|ATAAACTTTCCTATTTATGTATGGAGCAGCAAGACTGAAACTGTTGAGGA|CTGTTAGTTCCTCATTTCCAGAAAGAGCATTTTCATCAGTCAGTGATATT|TGACCAGAGAAGAGTTGGTTAAAAACCTTGGTACCATAGCCAAATCTGGG|CGAATTTGATGGGAAGAGGTTCCAGAATGTTGCCAAGGAAGGAGTGAAGT|GTTTTGAAGTGACAATAACCTTATCTGCTACAAGGAAGGCGGAATAGAAA|CCCCGTCCTAGAGTGTTTCCTCTTGGGTCAGCAATTACAGAAAATTCATT|GTCATCACTTTCCTTTGAAAATGATTTGTAGAAAGCTTTGTATTCATCTT|CTGGCCATCTTCCTGTGCTTCAGTCATTTTGTTTAAAAACTCGCTTGTCC|CTCGCATAGTAATTTGTAGAGATGTCCTTGCCCGTTTGGTACGCTTGTGC|CTCTGCCATATTGGTTTGATATCATTCATAAGTTCCCAGTCCCAGACAGT|TGAAGTAGTACAGAGAGAGGAAGAAGCTATTCAGTTGGATGGATTAAATG|GTAAATTTGTACTATTTAACTGACTATTCTTGATGTAAAATCTTGTCATG|GGAAGATGGCCAGTCAACTTCTGAATTGATTGGCCAGTTTGGTGTCGCTT|GAGAATCATGAAAGCACAAGCGTACCAAACGGGCAAGGACATCTCTACAA|GTGAGAGTATAATTTACAATTCATCTTTTTCAGCTGTAGATTCCTTTGCT|GAAGTTATTTACCTCACAGAACCTGTGGATGAATACTGTATTCAGGCCCT|GTCGCTCAACAAATGGAGAAGATTCAGCCTCTTTTCTGCTGGACCCAGCC|CTTGCCCGTTTGGTACGCTTGTGCTTTCATGATTCTCTCCATGTTGCCAG|CTTCTTTTAAGACAAGGGTAATTGTCGTTCCCCGTCCTAGAGTGTTTCCT|GCTTCTTCTTTTAAGACAAGGGTAATTGTCGTTCCCCGTCCTAGAGTGTT|CTCCTTATCACACTTAATTTTGACTGTTAGTTCCTCATTTCCAGAAAGAG|TGAAAATGCTCTTTCTGGAAATGAGGAACTAACAGTCAAAATTAAGTGTG|CAAGGTTTTTAACCAACTCTTCTCTGGTCATTCCTACACCGGTGTCTGTG|TGGCAACATGGAGAGAATCATGAAAGCACAAGCGTACCAAACGGGCAAAG|ATCTCTACAAATTACTATGCGAGTCAGAAGAAAACATTTGAAATTAATCC|GCTCCTTCCTTGGCAACATTCTGGAACCTCTTCCCATCAAATTCGGGAAG|GATGCATTTAATCCATCCAACTGAATAGCTTCTTCCTCTCTCTGTACTAC|CGCTTGTGCTTTCATGATTCTCTCCATGTTGCCAGACCATCCGTACTGGC|CAGAGACATGCTTCGACGAATTAAGGAAGATGAAGATGATAAAACAGTTT|GAAAGAATGAAGGAAAAACAAGACAAAATCTACTTCATGGCTGGGTCCAG|GGCGCACATAGAGCTTAATGTAATCGCTCTTTTTAGATCCATATTCGTCA|AATGAGGAACTAACAGTCAAAATTAAGTGTGATAAGGAGAAGAACCTGCT|CCAAATTCTTTCCAAAAAGTATCATTGTATTTATCATCAGCAATCTTCTT|GGTTATTGTCACTTCAAAACACAACAACGATACCCAGCACATCTGGGAGT|CTAAAAAGAGCGATTACATTAAGCTCTATGTGCGCCGTGTATTCATCACA|CTCGCATAGTAATTTGTAGAGATGTCCTTGCCCGTTTGGTACGCTTGTGC|CAAAATGACTGAAGCACAGGAAGATGGCCAGTCAACTTCTGAATTGATTG|ATTCAGGCCCTTCCCGAATTTGATGGGAAGAGGTTCCAGAATGTTGCCAA|CTGGGTATCGTTGTTGTGTTTTGAAGTGACAATAACCTTATCTGCTACAA|GCTTCTTCTTTTAAGACAAGGGTAATTGTCGTTCCCCGTCCTAGAGTGTT|AATTGCTGACCCAAGAGGAAACACTCTAGGACGGGGAACGACAATTACCC|GCCCGTTTGGTACGCTTGTGCTTTCATGATTCTCTCCATGTTGCCAGACC|CTCCTTATCACACTTAATTTTGACTGTTAGTTCCTCATTTCCAGAAAGAG|GTTCATAAACTTTCCTATTTATGTATGGAGCAGCAAGACTGAAACTGTTG|TGGTACGCTTGTGCTTTCATGATTCTCTCCATGTTGCCAGACCATCCGGA|CGTTGTTGTGTTTTGAAGTGACAATAACCTTATCTGCTACAAGGAAGGCG|GTCTGTGACATGCAGCAGGTTCTTCTCCTTATCACACTTAATTTTGACTG|GGAAACACTCTAGGACGGGGAACGACAATTACCCTTGTCTTAAAAGAAGA|CTGCTGCGTCCTGCTGACCTTCGGGTCGGTCAGAGCTGACGATGAAGTTG|TTTTGAAGTGACAATAACCTTATCTGCTACAAGGAAGGCGGAATAGAAAC|GTCAAAATTAAGTGTGATAAGGAGAAGAACCTGCTGCATGTCACAGACAC|TGAAGATGATAAAACAGTTTTGGATCTTGCTGTGGTTTTGTTTGAAACAG|GAAAGCACAAGCGTACCAAACGGGCAAGGACATCTCTACAAATTACTATG|GTTCCAGAATGTTGCCAAGGAAGGAGTGAAGTTCGATGAAAGTGAGAAAA|CTGTGATGAATACACGGCGCACATAGAGCTTAATGTAATCGCTCTTTTTA|CTGTTAGTTCCTCATTTCCAGAAAGAGCATTTTCATCAGTCAGTGATATT|CAGAGAAGAGTTGGTTAAAAACCTTGGTACCATAGCCAAATCTGGGACAA|GGAAGATGAAGATGATAAAACAGTTTTGGATCTTGCTGTGGTTTTGTTTG|GTCTCTGCCATATTGGTTTGATATCATTCATAAGTTCCCAGTCCCAGACA|CTGGGTATCGTTGTTGTGTTTTGAAGTGACAATAACCTTATCTGCTACAA|CTGTTAGTTCCTCATTTCCAGAAAGAGCATTTTCATCAGTCAGTGATATT|ATGATGAGAAGACTGGAACCTAAGAAGTTTAGCAAGACGTGTTCGATTCG|TCCACATCAACTTCATCGTCAGCTCTGACCGACCCGAAGGTCAGCAGGAC|ATAAACTTTCCTATTTATGTATGGAGCAGCAAGACTGAAACTGTTGAGGA|GCGTCCTGCTGACCTTCGGGTCGGTCAGAGCTGACGATGAAGTTGATGTG|GTCTTGCTAAACTTCTTAGGTTCCAGTCTTCTCATCATCCAACTGACATT|GTGTCTGTGACATGCAGCAGGTTCTTCTCCTTATCACACTTAATTTTGAC|TGGGTATCGTTGTTGTGTTTTGAAGTGACAATAACCTTATCTGCTACAAG|GGAAGATGGCCAGTCAACTTCTGAATTGATTGGCCAGTTTGGTGTCGGTT|AAACTTTCCTATTTATGTATGGAGCAGCAAGACTGAAACTGTTGAGGAGC|CCCGTTTGGTACGCTTGTGCTTTCATGATTCTCTCCATGTTGCCAGACCA|CTTCTTTTAAGACAAGGGTAATTGTCGTTCCCCGTCCTAGAGTGTTTCCT|CAAATTCTTTCCAAAAAGTATCATTGTATTTATCATCAGCAATCTTCTTG|GCGAGACTCTTCAGCAACATAAAATGCTTAAGGTGATTAGGAAGAAGCTT|CCCGAATTTGATGGGAAGAGGTTCCAGAATGTTGCCAAGGAAGGAGTGAA|CGAGTTTTTAAACAAAATGACTGAAGCACAGGAAGATGGCCAGTCAACTT|ATTTGTACTATTTAACTGACTATTCTTGATGTAAAATCTTGTCATGTGTA|GATGAAGTAGTACAGAGAGAGGAAGAAGCTATTCAGTTGGATGGATTAAA|CACAGTTCATAAACTTTCCTATTTATGTATGGAGCAGCAAGACTGAAACT|CGGGGTCATCACTTTCCTTTGAAAATGATTTGTAGAAAGCTTTGTATTCA|GCCCGTTTGGTACGCTTGTGCTTTCATGATTCTCTCCATGTTGCCAGACC|GGTTATTGTCACTTCAAAACACAACAACGATACCCAGCACATCTGGGAGT|AAACACTCTAGGACGGGGAACGACAATTACCCTTGTCTTAAAAGAAGAAG|CGAATTTGATGGGAAGAGGTTCCAGAATGTTGCCAAGGAAGGAGTGAAGT|CCCGTTTGGTACGCTTGTGCTTTCATGATTCTCTCCATGTTGCCAGACCA|TTTGACGAATATGGATCTAAAAAGAGCGATTACATTAAGCTCTATGTGCG|CAGAAAAGAGGCTGAATCTTCTCCATTTGTTGAGCGACTTCTGAAAAAGG|TCGTTGTTGTGTTTTGAAGTGACAATAACCTTATCTGCTACAAGGAAGGC|CTGGCCATCTTCCTGTGCTTCAGTCATTTTGTTTAAAAACTCGCTTGTCC|GTGAGAGTATAATTTACAATTCATCTTTTTCAGCTGTAGATTCCTTTGCT|CCCGTCCTAGAGTGTTTCCTCTTGGGTCAGCAATTACAGAAAATTCATTG|CTAACAGTCAAAATTAAGTGTGATAAGGAGAAGAACCTGCTGCATGTCAC|GTTTTTAAACAAAATGACTGAAGCACAGGAAGATGGCCAGTCAACTTCTG|GTCAAAATTAAGTGTGATAAGGAGAAGAACCTGCTGCATGTCACAGACAC|GTTTCCTCTTGGGTCAGCAATTACAGAAAATTCATTGGAGTCAGACTCCC|ATTCAGGCCCTTCCCGAATTTGATGGGAAGAGGTTCCAGAATGTTGCCAA|TCTTCAGCAACATAAACTGCTTAAGGTGATTAGGAAGAAGCTTGTTCGTA|CTCGCATAGTAATTTGTAGAGATGTCCTTGCCCGTTTGGTACGCTTGTGC|CTAACAGTCAAAATTAAGTGTGATAAGGAGAAGAACCTGCTGCATGTCAC|GCTTTCATGATTCTCTCCATGTTGCCAGACCATCCGTACTGGCTGGCCAC|GTTAGTTCCTCATTTCCAGAAAGAGCATTTTCATCAGTCAGTGATATTAG|GCTTCTTCCTCTACTGCAGCTTCATCATCAGATTCTTCCTTCTCTTCTTT|CTTCCTAATCACCTTAAGCAGTTTATGTTGTTGAAGAGTCTCGCGGGAAA|CTTGCTGCTCCATACATAAATAGGAAAGTTTATGAACTGTGAATATTTTT|AGAAAAGAGGCTGAATCTTCTCCATNTGTTGAGCGACTTCTGAAAAAGGG|GCGAGACTCTTCAGCAACATAAACTGCTTAAGGTGATTAGGAAGAAGCTT|GTTTGACGAATATGGATCTAAAAAGAGCGATTACATTAAGCTCTATGTGC|TGAAAATGCTCTTTCTGGAAATGAGGAACTAACAGTCAAAATTAAGTGTG|CTCGCATAGTAATTTGTAGAGATGTCCTTGCCCGTTTGGTACGCTTGTGC|CAGGTTCTGTGAGGTAAATAACTTCATAGCCCTTTTTCAGAAGTCGCTCA|GTCTGGGATTAATTTCAAATGTTTTCTTCTGACTCGCATAGTAATTTGTA|GTTCCAGAATGTTGCCAAGGAAGGAGTGAAGTTCGATGAAAGTGAGAAAA|CTCCTCAACAGTTTCAGTCTTGCTGCTCCATACATAAATAGGAAAGTTTA|AAACTTCTTAGGTTCCAGTCTTCTCATCATCCAACTGACATTACTAGCCT|CTGGGTATCGTTGTTGTGTTTTGAAGTGACAATAACCTTATCTGCTACAA|CGCTTGTGCTTTCATGATTCTCTCCATGTTGCCAGACCATCCGTACTGGC|TGAAAATGCTCTTTCTGGAAATGAGGAACTAACAGTCAAAATTAAGTGTG|CGCTCAACAAATGGAGAAGATTCAGCCTCTTTTCTGCTGGACCCAGCCAT|GTTGTTGTGTTTTGAAGTGACAATAACCTTATCTGCTACAAGGAAGGCGG|GGAAGATGACCAGTCAACTTCTGAATTGATTGGCCAGTTTGGTGTCGGTT|CTCGCATAGTAATTTGTAGAGATGTCCTTGCCCGTTTGGTACGCTTGTGC|GCTTCTTCTTCCTCTACTGCAGCTTCATCATCAGATTCTTCTTTCTCTTC|GAAAGCACAAGCGTACCAAACGGGCAAGGACATCTCTACAAATTACTATG|CTGAAAAAGATGAATTGTAAATTATACTCTCACCATTTGGATCCTGTGTG|CATGAAAGCACAAGCGTACCAAACGGGCAAGGACATCTCTACAAATTACT|AAAAATATTCACAGTTCATAAACTTTCCTATTTATGTATGGAGCAGCAAG|GTGAGAGTATAATTTACAATTCATCTTTTTCAGCTGTAGATTCCTTTGCT|GTTAGTTCCTCATTTCCAGAAAGAGCATTTTCATCAGTCAGTGATATTAG|CTGAAGCACAGGAAGATGGCCAGTCAACTTCTGAATTGATTGGCCAGTTT|CTGCTGCGTCCTGCTGACCTTCGGGTCGGTCAGAGCTGACGATGAAGTTG|GCAGGTTCTTCTCCTTATCACACTTAATTTTGACTGTTAGTTCCTCATTT|AGGAAGATGGCCAGTCAACTTCTGAATTGATTGGCCAGTTTGGTGTCGGT|CGTTGTTGTGTTTTGAAGTGACAATAACCTTATCTGCTACAAGGAAGGCG|GCACAGGAAGATGGCCAGTCAACTTCTGTATTGATTGGCCAGTTTGGTGT|CGGGTATCGTTGTTGTGTTTTGAAGTGACAATAACCTTATCTGCTACAAG|GTTGTGTTTTGAAGTGACAATAACCTTATCTGCTACAAGGAAGGCGGAAT|GGATCTAAAAAGAGCGATTACATTAAGCTCTATGTGCGCCGTGTATTCAT|TGAAAATGCTCTTTCTGGAAATGAGGAACTAACAGTCAAAATTAAGTGTG|ATCAACTTCATCGTCAGCTCTGACCGACCCGAAGGTCAGCAGGACGCAGC|GTTCATAAACTTTCCTATTTATGTATGGAGCAGCAAGACTGAAACTGTTG|GTTTCCCGCGAGACTCTTCAGCAACATAAACTGCTTAAGGTGATTAGGAA|CTCTAAGTTCTCTTATTTGTGATGCATTTAATCCATCCAACTGAATAGCT|AGCAGATAAGGTTATTGTCACTTCAAAACACAACAACGATACCCAGCACA|TGTGCTTTCATGATTCTCTCCATGTTGCCAGACCATCCGTACTGGCTGGC|CCCTTTTTCAGAAGTCGCTCAACAAATGGAGAAGATTCAGCCTCTTTTCT|TTCCCGAATTTGATGGGAAGAGGTTCCAGAATGTTGCCAAGGAAGGAGTG|ATTCAGGCCCTTCCCGAATTTGATGGGAAGAGGTTCCAGAATGTTGCCAA|TAAATGCATCACAAATAAGAGAACTTAGAGAGAAGTCGGAAAAGTTTGCC|CAGCAAAGGAATCTACAGCTGAAAAAGATGAATTGTAAATTATACTCTCA|GGAAAATCTCTTTATTTTTATACAATGAATTGATGATAAGTTTCATCATT|GCACAGGAAGATGGCCAGTCAACTTCTGAATTAATTGGCCAGTTTGGTAT|CTTATCATCAATTCATTGTATAAAAATAAAGAGATTTTCCTGAGAGAACT|AGATGATAAAACAGTTTTGGATCTTGCTGTGGTTTTGTTTGAAACAGCAA|CCGTCCTAGAGTGTTTCCTCTTGGGTCAGCAATTACAGAAAATTCATTGG|AAAATATTCACAGTTCATAAACTTTCCTATTTATGTATGGAGCAGCAAGA|GGATGATGAGAAGACTGGAACCTAAGAAGTTTAGCAAGACGTGTTCGATT|AGAAGAAGATGAATACAAAGCTTTCTACAAATCATTTTCAAAGGAAAGTG|AATTTGTACTATTTAACTGACTATTCTTGATGTAAAATCTTGTCATGTGT|GAAGAAACAGCAAAGGAATCTACAGCTGAAAAAGATGAATTGTAAATTAT|CACTGATCAGAGACATGCTTCGACGAATTAAGGAAGATGAAGATGATAAA|CGCTGATCAGAGACATGCTTCGACGAATTAAGGAAGATGAAGATGATAAA|CTGAAGCACAGGAAGATGGCCAGTCAACTTCTGAATTGATTGGCCAGTTT|TGATGAAGTAGTACAGAGAGAGGAAGAAGCTATTCAGTTGGATGGATTAA|CACAAGCGTACCAAACGGGCAAGGACATCTCTACAAATTACTATGCGAGT|GAGTTTTTAAACAAAATGACTGAAGCACAGGAAGATGGCCAGTCAACTTC|GGAAGATGAAGATGATAAAACAGTTTTGGATCTTGCTGTGGTTTTGTTTG|GTAGGAATGACCAGAGAAGAGTTGGTTAAAAACCTTGGTACCATAGCCAA|GTTTTGAAGTGACAATAACCTTATCTGCTACAAGGAAGGCGGAATAGAAA|AATGACCAGAGAAGAGTTGGTTAAAAACCTTGGTACCATAGCCAAATCTG|GAGAATCATGAAAGCACAAGCGTACCAAACGGGCAAGGACATCTCTACAA|CGAATTTGATGGGAAGAGGTTCCAGAATGTTGCCAAGGAAGGAGTGAAGT|GCTTCTTCTTTTAAGACAAGGGTAATTGTCGTTCCCCGTCCTAGAGTGTT|AGCAGATAAGGTTATTGTCACTTCAAAACACAACAACGATACCCAGCACA|CAGGCCCTTCCCGAATTTGATGGGAAGAGGTTCCAGAATGTTGCCAAGGA|GAAGTTATTTACCTCACAGAACCTGTGGATGAATACTGTATTCAGGCCCT|CGTCCTAGAGTGTTTCCTCTTGGGTCAGCAATTACAGAAAATTCATTGGA|CTTTCATGATTCTCTCCATGTTGCCAGACCATCCGTACTGGCTGGCCACC|ATGGGAAGAGGTTCCAGAATGTTGCCAAGGAAGGAGTGAAGTTCGATGAA|TGCCCGTTTGGTACGCTTGTGCTTTCATAATTCTCTCCATGTTGCCAGAC|CAGCTGAAAAAGATGAATTGTAAATTATACTCTCACCATTTGGATCCTGT|ATGATGAGAAGACTGGAACCTAAGAAGTTTAGCAAGACGTGTTCGATTCG|CTCGCATAGTAATTTGTAGAGATGTCCTTGCCCGTTTGGTACGCTTGTGC|ATTCAGGCCCTTCCCGAATTTGATGGGAAGAGGTTCCAGAATGTTGCCAA|CCCGTTTGGTACGCTTGTGCTTTCATGATTCTCTCCATGTTGCCAGACCA|CAGAGAAGAGTTGGTTAAAAACCTTGGTACCATAGCCAAATCTGGGACAA|CAAATTCTTTCCAAAAAGTATCATTGTATTTATCATCAGCAATCTTCTTG|GCAGAAAAGAGGCTGAATCTTCTCCATTTGTTGAGCGACTTCTGAAAAAG|CGTTGTTGTGTTTTGAAGTGACAATAACCTTATCTGCTACAAGGAAGGCG|CCGTCCTAGAGTGTTTCCTCTTGGGTCAGCAATTACAGAAAATTCATTGG|CGCTGATCAGAGACATGCTTCGACGAATTAAGGAAGATGAAGATGATAAA|TTGTGCTTTCATGATTCTCTCCATGTTGCCAGACCATCCGTACTGGCTGG|GTCTTGCTAAACTTCTCAGGTTCCAGTCTTCTCATCATCCAACTGACATT|CTGGCAACATGGAGAGAATCATGAAAGCACAAGCGTACCAAACGGGCAAG|TGCCTCTTTTCTGCTGGACCCAGCCATGAAGGCGATTTTTTCTTGTCTTT|GGCCAGTCAACTTCTGAATTGATTGGCCAGTTTGGTGTCGGTTTCTATTC|GAAGATGATAAAACAGTTTTGGATCTTGCTGTGGTTTTGTTTGAAACAGC|GGAAGAGGTTCCAGAATGTTGCCAAGGAAGGAGTGAAGTTCGATGAAAGT|GGGGTACAAATAAAATTGATTTGAAGGTAACTTCCCCTTCAGCAGTAAAG|CGCTCAACAAATGGAGAAGATTCAGCCTCTTTTCTGCTGGACCCAGCCAT|AAGCACAGGAAGATGGCCAGTCAACTTCTGAATTGATTGGCCAGTTTGGT|CGTTGTTGTGTTTTGAAGTGACAATAACCTTATCTGCTACAAGGAAGGCG|GGTATCGTTGTTGTGTTTTGAAGTGACAATAACCTTATCTGCTACAAGGA|AAGTAGTACAGAGAGAGGAAGAAGCTATTCAGTTGGATGGATTAAATGCA|GGAATCTACAGCTGAAAAAGATGAATTGTAAATTATACTCTCACCATTTG|AGAAAAGAGGCTGAATCTTCTCCATTTGTTGAGCGACTTCTGAAAAAGGG|CTCTCAGGAAAATCTCTTTATTTTTATACAATGAATTGATGATAAGTTTC|ACTTGCTGCTCCATACATAAATAGGAAAGTTTATGAACTGTGAATATTTT|TTTCATGATTCTCTCCATGTTGCCAGACCATCCGTACTGGCTGGCCACCA|AGCGATTACATTAAGCTCTATGTGCGCCGTGTATTCATCACAGACGACTT|CCTTCCTTGGCAACATTCTGGAACCTCTTCCCATCAAATTCGGGAAGGGC|GGAAAATCTCTTTATTTTTATACAATGAATTGATGATAAGTTTCATCATT|GTAATTTGTAGAGATGTCCTTGCCCGTTTGGTACGCTTGTGCTTTCATGA|GAAGAAGAAGAAACAGCAAAGGAATCTACAGCTGAAAAAGATGAATTGTA|TGTCACTTCAAAACACAACAACGATACCCAGCACATCTGGGAGTCTGACT|CGCATAGTAATTTGTAGAGATGTCCTTGCCCGTTTGGTACGCTTGTGCTT|TGGCCAGTCAACTTCTGAATTGATTGGCCAGTTTGGTGTCGGTTTCTATT|CTCGCATAGTAATTTGTAGAGATGTCCTTGCCCGTTTGGTACGCTTGTGC|CTGTGATGAATACACGGCGCACATAGAGCTTAATGTAATCGCTCTTTTTA|CGCTGATCAGAGACATGCTTCGACGAATTAAGGAAGATGAAGATGATAAA|CTGTGATGAATACACGGCGCACATAGAGCTTAATGTAATCGCTCTTTTTA|GTCAAAATTAAGTGTGATAAGGAGAAGAACCTGCTGCATGTCACAGACAC|CACAGGAAGATGGCCAGTCAACTTCTGAATTGATTGGCCAGTTTGGTGTC|GAAGAAGAAGAAACAGCAAAGGAATCTACAGCTGAAAAAGATGAATTGTA|TGGATGATGAGAAGACTGGAACCTAAGAAGTTTAGCAAGACGTGTTCGAT|CATGAAAGCACAAGCGTACCAAACGGGCAAGGACATCTCTACAAATTACT|CTCTGCCATATTGGTTTGATATCATTCATAAGTTCCCAGTCCCAGACAGT|GGCCAGTCACCTTCTGAATTGATTGGCCAGTTTGGTGTCGGTTTCTATTC|ATCTAAAAAGAGCGATTACATTAAGCTCTATGTGCGCCGTGTATTCATCA|CGCACATAGAGCTTAATGTAATCGCTCTTTTTAGATCCATATTCGTCAAC|TGAATGTAAATTTGTACTATTTAACTGACTATTCTTGATGTAAAATCTTG|TGTGTTTTGAAGTGACAATAACCTTATCTGCTACAAGGAAGGCGGAATAG|TGTGCTTTCATGATTCTCTCCATGTTGCCAGACCATCCGTACTGGCTGGC|GTTTTGAAGTGACAATAACCTTATCTGCTACAAGGAAGGCGGAATAGAAA|CTTCTTCTTCCTCTACTGCAGCTTCATCATCAGATTCTTCTTTCTCTTCT|CTGGGTATCGTTGTTGTGTTTTGAAGTGACAATAACCTTATCTGCTACAA|GAAGAAGATGAATACAAAGCTTTCTACAAATCATTTTCAAAGGAAAGTGA|GGAACTAACAGTCAAAATTAAGTGTGATAAGGAGAAGAACCTGCTGCATG|ATGCTCTTTCTGGAAATGAGGAACTAACAGTCAAAATTAAGTGTGATAAG|GCAACATGGAGAGAATCATGAAAGCACAAGCGTACCAAACGGGCAAGGAC|CAGCAACATAAACTGCTTAAGGTGATTAGGAAGAAGCTTGTCCGTAAAAC|CTCGCATAGTAATTTGTAGAGATGTCCTTGCCCGTTTGGTACGCTTGTGC|TGGTGCGCTTGTGCTTTCATGATTCTCTCCATGTTGCCAGACCATCCGTA|GCTCAACAAATGGAGAAGATTCAGCCTCTTTTCTGCTGGACCCAGCCATG|CCCGTTTGGTACGCTTGTGCTTTCATGATTCTCTCCATGTTGCCAGACCA|CTGTTTGGTACGCTTGTGCTTTCATGATTCTCTCCATGTTGCCAGACCAT|CTCTTTCTGGAAATGAGGAACTAACAGTCAAAATTAAGTGTGATAAGGAG|TGAAGCTGCAGTAGAGGAAGAAGAAGAAGAAAAGAAACCAAAGACTAAAA|AGAAGATTCAGCCTCTTTTCTGCTGGACCCAGCCATGAAGTAGATTTTGT|GTCTTGCTAAACTTCTTAGGTTCCAGTCTTCTCATCATCCAACTGACATT|GGAAGATGGCCAGTCAACTTCTGAATTGATTGGCCAGTTTGGTGTCGGTT|TCTCAGGAAAATCTCTTTATTTTTATACAATGAATTGATGATAAGTTTCA|GGCAACATGGAGAGAATCATGAAAGCACAAGCGTACCAAACGGGCAAGGA|CTCAACAAATGGAGAAGATTCAGCCTCTTTTCTGCTGGACCCAGCCATGA|AAAATGACTGAAGCACAGGAAGATGGCCAGTCAACTTCTGAATTGATTGG|CGTTCCCCGTCCTAGAGTGTTTCCTCTTGGGTCAGCAATTACAGAAAATT|TGTAGGAATGACCAGAGAAGAGTTGGTTAAAAACCTTGGTACCATAGCCA|AGTTCATAAACTTTCCTATTTATGTATGGAGCAGCAAGACTGAAACTGTT|AAAAAAGTTGAAAAAACTGTCTGTGAATGGGAACTTATGAATGATATCAA|AGCACAGGAAGATGGCCAGTCAACTTCTGAATTGATTGGCCAGTTTGGTG|CGAGTTTTTAAACAAAATGACTGAAGCACAGGAAGATGGCCAGTCAACTT|TGTCACTTCAAAACACAACAACGATACCCAGCACATCTGGGAGTCTGACT|CTGGGTATCGTTGTTGTGTTTTGAAGTGACAATAACCTTATCTGCTACAA|CGGCGCACATAGAGCTTAATGTAATCGCTCTTTTTAGATCCATATTCGTC|ATCGTTGTTGTGTTTTGAAGTGACAATAACCTTATCTGCTACAAGGAAGG|CGAATATGGATCTAAAAAGAGCGATTACATTAAGCTCTATGTGCGCCGTG|CTAGAGTGTTTCCTCTTGGGTCAGCAATTACAGAAAATTCATTGGAGTCA|TGACTGTTAGTTCCTCATTTCCAGAAAGAGCATTTTCATCAGTCAGTGAT|GAAGAAACAGCAAAGGAATCTACAGCTGAAAAAGATGAATTGTAAATTAT|GTCGCTCAACAAATGGAGAAGATTCAGCCTCTTTTCTGCTGGACCCAGCC|CACTCCTTCCTTGGCAACATTCTGGAACCTCTTCCCATCAAATTCGGGAA|GGATCAAGGACGGATGATGAAGTAGTACAGAGAGAGGAAGAAGCTATTCA|CAAGATTTTACATCAAGAATAGTCAGTTAAATAGTACAAATTTACATTCA|TTGTGCTTTCATGATTCTCTCCATGTTGCCAGACCATCCGTACTGGCTGA|CTCCTTGGCAACATTCTGGAACCTCTTCCCATCAAATTCGGGAAGGGCCT|GCCTCTGCTGCGTCCTGCTGACCTTCGGGTCGGTCAGAGCTGACGATGAA|GCCCGTTTGGTACGCTTGTGCTTTCATGATTCTCTCCATGTTGCCAGACC|GTCTGGGATTAATTTCAAATGTTTTCTTCTGACTCGCATAGTAATTTGTA|CCTTTTTCAGAAGTCGCTCAACAAATGGAGAAGATTCAGCCTCTTTTCTG|CGCTGATCAGAGACATGCTTCGACGAATTAAGGAAGATGAAGATGATAAA|GTTCATAAACTTTCCTATTTATGTATGGAGCAGCAAGACTGAAACTGTTG|AATCAATTCAGAAGTTGACTGGCCATCTTCCTGTGCTTCAGTCATTTTGT|GTTTCCTCTTGGGTCAGCAATTACAGAAAATTCATTGGAGTCAGACTCCC	CTCCATATGCTTTAGTGTCTGGTAAAAGATACCCTGACCGAAGCGTTGCT|GGTTATTGTCACTTCAAAACACAACAACGATACCCAGCACATCTGGGAGT|CCGTCCTTGATCCTTCTCTACTTTTACCCAGATCCTCTTCTACTGTACCA|ATCAGCGGGTGTCTGGGATTAATTTCAAATGTTTTCTTCTGACTCGCATA|CTCAGCGCCTGACAGAATCTCCGTGTGCTTTGGTGGCCAGCCAGTACGGA|ATCGAACACGTCTTGCTAAACTTCTTAGGTTCCAGTCTTCTCATCATCCA|CAGAGCAAGACGAAGATGAAGAAATGGATGTGGGAACAGATGAAGAAGAA|GGCTAATATCACTGACTGATGAAAATGCTCTTTCTAGAAATGAGGAACTA|GAAGAAGCTTGTTCGTAAAACGCTGGACATGATCAAGAAGATTGCTGATG|CTGATTTCAAATGCTTCTGATGCTTTAGATAAGACAAGGCTAATATCACT|CCCCGTCCTAGAGTGTTTCCTCTTGGGTCAGCAATTACAGAAAATTCATT|GCGGCTGACAGAATCTCCGTGTGCTTTGGTGGCCAGCCAGTACGGATGGT|CGGCTTGGAAGGCAAACTTTTCCGACTTCTCTCTAAGTTCTCTTATTTGT|CTTGCTAAACTTCTTAGGTTCCAGTCTTCTCATCATCCAACTGACATTAC|GCTTCAGTCATTTTGTTTAAAAACTCGCTTGTCCCAGATTTGGCTATGGT|GAAGAACCTGCTGCATGTCACAGACACCGGTGTAGGAATGACCAGAGAAG|CTTCTCTCTAAGTTCTCTTATTTGTGATGCATTTAATCCATCCAACTGAA|GAAAAGGCTGTGGTGTCTCAGCGCCTGACAGAATCTCCGTGTGCTTTGGT|AAGCTATTCAGTTGGATGGATTAAATGCATCACAAATAAGAGAACTTAGA|TCCATTTGTTGAGCGACTTCTGAAAAAGGGCTATGAAGTTATTTACCTCA|TACAAGGAAGGCGGAATAGAAACCGACACCAGACTGGCCAATCAATTCAG|CAGCAATTACAGAAAATTCATTGGAGTCAGACTCCCAGATGTGCTGGGTA|GCCAGTTTGGTGTCGGTTTCTATTCCGCCTTCCTTGTAGCAGATAAGGTT|CTCCATTTGTTGAGCGACTTCTGAAAAAGGGCTATGAAGTTATTTACCTC|GTGGCCAGCCAGTACGGATGGTCTGGCAACATGGAGAGAATCATGAAAGC|CAACTGACATTACTAGCCTAGACCAGTATGTGGAAAGAATGAAGGAAAAA|TTTGGTTTCTTTTCTTCTTCTTCTTCCTCTACTGCAGCTTCATCATCAGA|CTGATTTCAAATGCTTCTGATGCTTTAGATAAGATAAGGCTAATATCACT|CTGTGCTTCAGTCATTTTGTTTAAAAACTCGCTTGTCCCAGATTTGGCTA|TTAAGGGCTTTATCTTTCATCCAATTCAGCAGAGGCTCAAATTCTTTCTC|CGAGTTTTTCAACAAAATGACTGAAGCACAGGAAGATGGCCAGTCAACTT|CTTCAAAACACAACAACGATACCCAGCACATCTGGGAGTCTGACTCCAAT|AAAAACTGTCTGGGACTGGGAACTTATGAATGATATCAAACCAATATGGC|AACCTTGGTACCATAGCCAAATCTGGGACAAGCGAGTTTTTAAACAAAAT|ACAGAATCTCCGTGTGCTTTGGTGGCCAGCCAGTACGGATGGTCTGGCAA|CATGGAGGAAGAAGAAGCAGCCAAAGAAGAGAAAGAAGAATCTGATGATG|CCGACTTCTCCCTAAGTTCTCTTATTTGTGATGCATTTAATCCATCCAAC|GGATCTTTTTTATTTTTATACACATGACAAGATTTTACATCAAGAATAGT|AATTACAGAAAATTCATTGGAGTCAGACTCCCAGATGTGCTGGGTATCGT|CTCTGATCAGCGGGTGTCTGGGATTAATTTCAAATGTTTTCTTCTGACTC|CACAGAGCAAGACGAAGATGAAGAAATGGATGTGGGAACAGATGAAGAAG|TCTCACTTTCATCGAACTTCACTCCTTCCTTGGCAACATTCTGGAACCTC|CATTACTAGCCTAGACCAGTATGTGGAAAGAATGAAGGAAAAACAAGACA|GAGAAAACTAAGGAGAGCCGTGAAGCAGTTGAGAAAGAATTTGAGCCTCT|CACAGGAAGATGGCCAGTCAACTTCTGAATTGATTGGCCAGTTTGGTGTC|CAAAACACAACAACGATACCCAGCACATCTGGGAGTCTGACTCCAATGAA|CTGATTTCAAATGCTTCTGATGCTTTAGATAAGATAAGGCTAATATCACT|TTCCTACACCGGTGTCTGTGACATGCAGCAGGTTCTTCTCCTTATCACAC|ACCTGCTGCATGTCACAGACACCGGTGTAGGAATGACCAGAGAAGAGTTG|GTCTTTGCCCGTTTGGTACGCTTGTGCTTTCATGATTCTCTCCATGTTGC|CTCTGATCAGCGGGTGTCTGGGATTAATTTCAAATGTTTTCTTCTGACTC|CGACTTCTGAAAAAGGGCTATGAAGTTATTTACCTCACAGAACCTGTGGA|GGATGGTACAGTAGAAGAGGATCTGGGTAAAAGTAGAGAAGGATCAAGGA|AGCGCCTGACAGAATCTCCGTGTGCTTTGGTGGCCAGCCAGTACGGATGG|CTGGTAAAAGATACCCTGACCGAAGCGTTGCTGTTTCAAACAAAACCACA|AATAACTTCATAGCCCTTTTTCAGAAGTCGCTCAACAAATGGAGAAGATT|CAATTTTATTTGTACCCACATCTGCTCCACGTGGTCTGTTTGACGAATAT|GCTTGTCCCAGATTTGGCTATGGTACCAAGGTTTTTAACCAACTCTTCTC|TCATCACAGACGACTTCCATGATATGATGCCTAAATACCTCAATTTTGTC|CCGTCCTAGAGTGTTTCCTCTTGGGTCAGCAATTACAGAAAATTCATTGG|CCCTTGACAAAATTGAGGTATTTAGGCATCATATCATGGAAGTCGTCTGT|GCGCCTGACAGAATCTCCGTGTGCTTTGGTGGCCAGCCAGTACGGATGGT|CCCGTCCTAGAGTGTTTCCTCTTGGGTCAGCAATTACAGAAAATTCATTG|CTCCTTAGTTTTCTCACTTTCATCGAACTTCACTCCTTCCTTGGCAACAT|CACAGGAAGATGGCCAGTCAACTTCTGAATTGATTGGCCAGTTTGGTGTC|CTCCAATGAATTTTCTGTAATTGCTGACCCAAGAGGAAACACTCTAGGAC|TGTGAATATTTTTTGACGAGATTTTTAATTGTATCCAATTCAAGGTAATC|ACAAGATTGAAAAGGCTGTGGTGTCTCAGCGCCTGACAGAATCTCCGTGT|CACTGACTGATGAAAATGCTCTTTCTGGAAATGAGGAACTAACAGTCAAA|TTCCTCTACTGCAGCTTCATCATCAGATTCTTCTTTCTCTTCTTTGGCTG|CGCCTGACAGAATCTCCGTGTGCTTTGGCGGCCAGCCAGTACGGATGGTC|GAGTTTTTAAACAAAATGACTGAAGCACAGGAAGATGGCCAGTCAACTTC|ATGCTTTAGATAAGATAAGGCTAATATCACTGACTGATGAAAATGCTCTT|CTGCTCCATACATAAATAGGAAAGTTTATGAACTGTGAATATTTTTTGAC|CATCCGTCCTTGATCCTTCTCTACTTTTACCCAGATCCTCTTCTACTGTA|GCCAAATCTGGGACAAGCGAGTTTTTAAACAAAATGACTGAAGCACAGGA|GGCGGAATAGAAACCGACACCAAACTGGCCAATCAATTCAGAAGTTGACT|CATTCTTTCTATTCTATCTCCATATGCTTTAGTGTCTGGTAAAAGATACC|CCCTGACCGAAGCGTTGCTGTTTCAAACAAAACCACAGCCAGATCCAAAA|CTCAAATTCTTTCTCAACTGCTTCACGACTCTCCTTAGTTTTCTCACTTT|CCACGTGGTCTGTTTGACGAATATGGATCTAAAAAGAGCGATTACATTAA|CTGATTTCAAATGCTTCTGATGCTTTAGATAAGATAAGGCTAATATCACT|TGGCTATCGTTGTTGTGTTTTGAAGTGACAATAACCTTATCTGCTACAAG|GGCGAAGCATTCTTTCTATTCTATCTCCATATGCTTTAGTGTCTGGTAAA|AAAAACTGTCTGGGACTGGGAACTTATGAATGATATCAAACCAATATGGC|TTCTGAATTGATTGGTCAGTTTGGTGTCGGTTTCTATTCCGCCTTCCTTG|AGAGAACTGATTTCAAATGCTTCTGATGCTTTAGATAAGATAAGGCTAAT|CTTTTTGGAAAGAATTTGGTACCAACATCAAGCTTGGTGTGATTGAAGAC|CCGCGCGGCTGGAGGTGTGAGGATCCGAACCCAGGGGTGGGGGGTGGAGG|GCTTCTTCTTCTTCCTCTACTGCAGCTTCATCATCAGATTCTTCTTTCTC|CTCTCTGTACTACTTCATCATCCGTCCTTGATCCTTCTCTACTTTTACCC|TGGACCCAGCCATGAAGTAGATTTTGTCTTGTTTTTCCTTCATTCTTTCC|GGCTAATATCACTGACTGATGAAAATGCTCTTTCTGGAAATGAGGAACTA|GTCAACTTCTGAATTGATTGGCCAGTTTGGTGTCGGTTTCTATTCCGCCT|GTTTTGAAGTGACAATAACCTTATCTGCTACAAGGAAGGCGGAATAGAAA|TCATCATCAGATTCTTCTTTCTCTTCTTTGGCTGCTTCTTCTTCCTCCAT|GCCAGCCAGTACGGATGGTCTGGCAACATGGAGAGAATCATGAAAGCACA|CAACGATACCCAGCACATCTGGGAGTCTGACTCCAATGAATTTTCTGTAA|CTCAGATGATCTCCCCTTGAATGTTTCCCGCGAGACTCTTCAGCAACATA|CAAATTCTTTCCAAAAAGTATCATTGTATTTATCATCAGCAATCTTCTTG|GCTTTATCTTTCATCCAATTCAGCAGAGGCTCAAATTCTTTCTCAACTGC|GTGACAATAACCTTATCTGCTACAAGGAAGGCGGAATAGAAACCGACACC|CTTTTTTATTTTTATACACATGACAAGATTTTACATCAAGAATAGTCAGT|CCGACTTCTCTCTAAGTTCTCTTATTTGTGATGCATTTAATCCATCCAAC|CTTCCTCTACTGCAGCTTCATCATCAGATTCTTCTTTCTCTTCTTTGGCT|ATGAATGATATCAAACCAATATGGCAGAGACCATCAAAAGAAGTAGAAGA|GTGGCCAGCCAGTACGGATGGTCTGGCAACATGGAGAGAATCATGAAAGC|CTGACGAGATTTTTAATTGTATCCAATTCAAGGTAATCAGATGCTTCTTC|CGAGATTTTTAATTGTATCCAATTCAAGGTAATCAGATGCTTCTTCTTTT|CTCAAATTCTTTCTCAACTGCTTCACGACTCTCCTTAGTTTTCTCACTTT|ATTTGAGCCTCTGCTGAATTGGATGAAAGATAAAGCCCTTAAGGACAAGA|TGCTGAAGAGTCTCGCGGGAAACATTCAAGGGGAGATCATCTGAGTCCAC|TCTTTCTCAACTGCTTCACGACTCTCCTTAGTTTTCTCACTTTCATCGAA|GCGAGTTTTTAAACAAAATGACTGAAGCACAGGAAGATGGCCAGTCAACT|CAGACACCGGTGTAGCAATGACCAGAGAAGAGTTGGTTAAAAACCTTGGT|AAGAGCCCGAAGAAGAACCTGAAGAGACAGCAGAAGACACAACAGAAGAC|GTCGGTTTCTATTCCGCCTTCCTTGTAGCAGATAAGGTTATTGTCACTTC|CACCGGTGTCTGTGACATGCAGCAGGTTCTTCTCCTTATCACACTTAATT|GTCGTTCCCCGTCCTAGAGTGTTTCCTCTTGGGTCAGCAATTACAGAAAA|GTGCTTCAGTCATTTTGTTTAAAAACTCGCTTGTCCCAGCTTTGGCTATG|TTCCGCCTTCCTTGTAGCAGATAAGGTTATTGTCACTTCAAAACACAACA|CTCTCCTTAGTTTTCTCACTTTCATCGAACTTCACTCCTTCCTTGGCAAC|GTTCGATTCGAGTGGTCTTCAATCACACCAAGCTTGATGTTGGTACCAAA|GCCAGCCAGTACGGATGGTCTGGCAACATGGAGAGAATCATGAAAGCACA|CCGGATTTGGCTATGGTACCAAGGTTTTTAACCAACTCTTCTCTGGTCAT|CAGCGCCTGACAGAATCTCCGTGTGCTTTGGTGGCCAGCCAGTACGGATG|AGAGAACTGATTTCAAATGCTTCTGATGCTTTAGATAAGATAAGGCTAAT|AAAGAAGAGAAAGAAGAATCTGATGATGAAGCTGCAGTAGAGGAAGAAGC|GCCGTGTATTCATCACAGACGACTTCCATGATATGATGCCTAAATACCTC|GAATTTTCTGTAATTGCTGACCCAAGAGGAAACACTCTAGGACGGGGAAC|CTCTCCTTAGTTTTCTCACTTTCATCGAACTTCACTCCTTCCTTGGCAAC|CTTTCCAAAAAGTATTATTGTATTTATCATCAGCAATCTTCTTGATCATG|ATCATATCATGGAAGTCGTCTGTGATGAATACACGGCGCACATAGAGCTT|CTCTTCTCTGGTCATTCCTACACCGGTGTCTGTGACATGCAGCAGGTTCT|GCCAGTACGGATGGTCTGGCAACATGGAGAGAATCATGAAAGCACAAGCG|CATTTGTTGAGCGACTTCTGAAAAAGGGCTATGAAGTTATTTACCTCACA|ATTGAAAAGGCTGTGGTGTCTCAGCGCCTGACAGAATCTCCGTGTGCTTT|CTTAAGGGCTTTATCTTTCATCCAATTCAGCAGAGGCTCAAATTCTTTCT|TCTGATTACCTTGAATTGGATACAATTAAAAATCTCGTCAAAAAATATTC|CATGAAGTAGATTTTGTCTTGTTTTTCCTTCATTCTTTCCACATACTGGT|GGCCAGTCAACTTCTGAATTGATTGGCCAGTTTGGTGTCGGCTTCTCTTT|TGAAAAGGCTGTGGTGTCTCAGCGCCTGACAGAATCTCCGTGTGCTTTGG|CATTCCTACACCGGTGTCTGTGACATGCAGCAGGTTCTTCTCCTTATCAC|CTTCTCATCATCCAACTGACATTACTAGCCTAGACCAGTATGTGGAAAGA|GAGAAGAGTTGGTTAAAAACCTTGGTACCATAGCCAAATCTGGGACAAGC|TGCTGGGTATCGTTGTTGTGTTTTGAAGTGACAATAACCTTATCTGCTAC|CAGCCAGTACGGATGGTCTGGCAACATGGAGAGAATCATGAAAGCACAAG|AGCCCATGGAGGAAGAAGAAGCAGCCAAAGAAGAGAAAGAAGAATCTGAT|CAGCGGGTGTCTGGGATTAATTTCAAATGTTTTCTTCTGACTCGCATAGT|CCCCTCTCCACACAGGATCCAAATGGTGAGAGTATAATTTACAATTCATC|GTCTCTGATCAGCGGGTGTCTGGGATTAATTTCAAATGTTTTCTTCTGAC|ATTCCTCTACTGCAGCTTCATCATCAGATTCTTCTTTCTCTTCTTTGGCT|AAGAGCCCGAAGAAGAACCTGAAGAGACAGCAGAAGACACAACAGAAGAC|GATTTTCCTGAGAGAACTGATTTCAAATGCTTCTGATGCTTTAGATAAGA|TTTTGAAGCGACAATAACCTTATCTGCTACAAGGAAGGCGGAATAGAAAC|CTTCGGCTTCGAAGGCAAACTTTTCCGACTTATCTCTAAGTTCTCTTATT|CTGATTTCAAATGCTTCTGATGCTTTAGATAAGATAAGGCTAATATCACT|GCAATTACAGAAAATTCATTGGAGTCAGACTCCCAGATGTGCTGGGTATC|GGAATGACCAGAGAAGAGTTGGTTAAAAACCTTGGTACCATAGCCAAATC|CGGAGTCAGACTCCCAGATGTGCTGGGTATCGTTGTTGTGTTTTGAAGTG|GTTGGTTAAAAACCTTGGTACCATAGCCAAATCTGGGACAAGCGAGTTTT|GAAGAACCTGCTGCATGTCACAGACACCGGTGTAGGAATGACCAGAGAAG|ATCATATCATGGAAGTCGTCTGTGATGAATACACGGCGCACATAGAGCTT|CTCTGGTCATTCCTACACCGGTGTCTGTGACATGCAGCAGGTTCTTCTCC|CGCGCGGCTGGAGGTGTGAGGATCCGAACCCAGGGGTGGGGGGTGGAGGG|TTCTTTTCTTCTTCTTCTTCCTCTACTGCAGCTTCATCATCAGATTCTTC|CAGCAATCTTCTTGATCATGTCCAGCGTTTTACGAACAAGCTTCTTCCTA|GTTGATGTGGATGGTACAGTAGAAGAGGATCTGGGTAAAAGTAGAGAAGG|CGAGATTTTTAATTGTATCCAATTCAAGGTAATCAGATGCTTCTTCTTTT|ATTGAAAAGGCTGTGGTGTCTCAGCGCCTGACAGAATCTCCGTGTGCTTT|AAAGAATGAAGGAAAAACAAGACAAAATCTACTTCATGGCTGGGTCTAGC|GGACTTTATCTTTCATCCAATTCAGCAGAGGCTCAAATTCTTTCTCAACT|CTTGGCAACATTCTGGAACCTCTTCCCATCAAATTCGGGAAGGGCCTGAA|GCTTGGAAGGCAAACTTTTCCGACTTCTCTCTAAGTTCTCTTATTTGTGA|CCATAATCCCACATTTTACAGTGCAGGGGAGAAGGGGATTAGGGGGCATC|GGAAAAGTTTGCCTTCCACGCCGAAGTTAACAGAATGATGAAACTTATCA|TGTGTTTTGAAGTGACAATAACCTTATCTGCTACAAGGAAGGCGGAATAG|GACTGTTAGTTCCTCATTTCCAGAAAGAGCATTTTCATCAGTCAGTGATA|CTGGTAAAAGATACCCTGACCGAAGCGTTGCTGTTTCAAACAAAACCACA|CGAGTTTTTAAACAAAATGACTGAAGCACAGGAAGATGGCCAGTCAACTT|TTCTTCTTTCTCTTCTTTGGCTGCTTCTTCTTCCTCCATGGGCTCCTCAA|GAAAGAATTTGGTACCAACATCAAGCTTGGTGTGATTGAAGACCACTCGA|TTCCCCTTCAGCAGTAAAGTGAATATAAGCCATGGGGTCATCACTTTCCT|GGGATCTTTTTTATTTTTATACACATGACAAGATTTTACATCAAGAATAG|GGGGCATCCAAAACAAGTCTCTCCCAAAAAGAAATGATGTAAATTTCACA|CTTTAGTGTCTGGTAAAAGATACCCTGACCGAAGCGTTGCTGTTTCAAAC|CCTGACCGAAGCGTTGCTGATTCAAACAAAACCACAGCAAGATCCAAAAC|GTTTTGAAGTGACAATAACCTTATCTGCTACAAGGAAGGCGGAATAGAAA|CGGCTTGGAAGGCAAACTTTTCCGACTTCTCTCTAAGTTCTCTTATTTGT|GGGTGTCTGGGATTAATTTCAAATGTTTTCTTCTGACTCGCATAGTAATT|GTTTTGAAGTGACAATAACCTTATCTGCTACAAGGAAGGCGGAATAGAAA|AAAAGATACCCTGACCGAAGCGTTGCTGTTTCAAACAAAACCACAGCAAG|GTGTTTTGAAGTGACAATAACCTTATCTGCTACAAGGAAGGCGGAATAGA|GTTGGTTAAAAACCTTGGCACCATAGCCAAATCTGGGACAAGCGAGTTTT|GTGACAATAACCTTATCTGCTACAAGGAAGGCGGAATAGAAACCGACACC|AGCGGGTGTCTGGGATTAATTTCAAATGTTTTCTTCTGACTCGCATAGTA|CTGGGCTTTATCTTTCATCCAATTCAGCAGAGGCTCAAATTCTTTCTCAA|CTTCTGAATTGATTGGCCAGTTTGGTGTCGGTTTCTATTCCGCCTTCCTT|GTCAGCAATTACAGAAAATTCATTGGAGTCAGACTCCCAGATGTGCTGGG|CCTTAGTTTTCTCACTTTCATCGAACTTCACTCCTTCCTTGGCAACATTC|CTGCTTCACGACTCTCCTTAGTTTTCTCACTTTCATCGAACTTCACTCCT|CGATACCCAGCACATCTGGGAGTCTGACTCCAATGAATTTTCTGTAATTG|GAAAAGGCTGTGGTGTCTCAGCGCCTGACAGAATCTCCGTGTGCTTTGGT|GTCCTTAAGGGCTTTATCTTTCATCCAATTCAGCAGAGGCTCAAATTTTT|CAGCGCCTGACAGAATCTCCGTGTGCTTTGGTGGCCAGCCAGTACGGATG|GGGGCATCCAAAACAAGTCTCTCCCAAAAAGAAATGATGTAAATTTCACA|GACCACTCGAATCGAACACGTCTTGCTAAACTTCTTAGGTTCCAGTCTTC|GCCAGTACGGATGGTCTGGCAACATGGAGAGAATCATGAAAGCACAAGCG|CTCAAATTCTTTCTCAACTGCTTCACGACTCTCCTTAGTTTTCTCACTTT|TGAAAAGGCTGTGGTGTCTCAGCGCCTGACAGAATCTCCGTGTGCTTTGG|GTTTTGAAGTGACAATAACCTTATCTGCTACAAGGAAGGCGGAATAGAAA|AAAACGCTGGACATGATCAAGAAGATTGCTGATGATAAATACAATGATAC|GGTAAATACCTTCATAGCCCTTTTTCAGAAGTCGCTCAACAAATGGAGAA|GGTGTCGGTTTCTATTCCGCCTTCCTTGTAGCAGATAAGGTTATTGTCAC|GGTTATTGTCACTTCAAAACACAACAACGATACCCAGCACATCTGGGAGT|TAAAAGATACCCTGACCGAAGCGTTGCTGTTTCAAACAAAACCACAGCAA|GTGAAGTTCGATGAAAGTGAGAAAACTAAGGAGAGTCGTGAAGCAGTTGA|CTCTTTTCTGCTGGACCCAGCCATGAAGTAGATTTTGTCTTGTTTTTCCT|CTCTGATCAGCGGGTGTCTGGGATTAATTTCAAATGTTTTCTTCTGACTC|CTTCGGTTCCAGTCTTCTCATCCTCCAACTGACATTACTAGCCTAGCCCA|GTCAGCAATTACAGAAAATTCATTGGAGTCAGACTCCCAGATGTGCTGGG|TGTCTGGTAAAAGATACCCTGACCGAAGCGTTGCTGTTTCAAACAAAACC|TGGGCTTTATCTTTCATCCAATTCAGCAGAGGCTCAAATTCTTTCTCAAC|TGACCCCATGGCTTATATTCACTTTACTGCTGAAGGGGAAGTTACCTTCA|GTCTTCTCATCATCCAACTGACATTACTAGCCTAGACCAGTATGTGGAAA|GTTTTGAAGTGACAATAACCTTATCTGCTACAAGGAAGGCGGAATAGAAA|GCCAAATCTGGGACAAGCGAGTTTTTAAACAAAATGACTGAAGCACAGGA|CGAGTTTTTAAACAAAATGACTGAAGCACAGGAAGATGGCCAGTCAACTT|TTGGAAGGCAAACTTTTCCGACTTCTCTCTAAGTTCTCTTATTTGTGATG|GGGGCATCCAAAACAAGTCTCTCCCAAAAAGAAATGATGTAAATTTCACA|CTCTCCTTAGTTTTCTCACTTTCATCGAACTTCACTCCTTCCTTGGCAAC|AAATAAGAGAACTTAGAGAGAAGTCGGAAAAGTTTGCCTTCCAAGCCGAA|AAAAATATTCACAGTTCATAAACTTTCCTATTTATGTATGGAGCAGCAAG|TTGGTGGCCAGCCAGTACGGATGGTCTGGCAACATGGAGAGAATCATGAA|CCACCACACCCTTGACAAAATTGAGGTATTTAGGCATCATATCATGGAAG|ATTTACCTCACAGAACCTGTGGATGAATACTGTATTCAGGCCCTTCCCGA|AGTTAACAGAATGATGAAACTTATCATCAATTCATTGTATAAAAATAAAG|GGTGTCTCAGCGCCTGACAGAATCTCCGTGTGCTTTGGTGGCCAGCCAGT|CCCTGTCCACACAGGATCCAAATGGTGAGAGTATAATTTACAATTCATCT|TCCCCGTCCTAGAGTGTTTCCTCTTGGGTCAGCAATTACAGAAAATTCAT|CTCAGCGCCTGACAGAATCTCCGTGTGCTTTGGTGGCCAGCCAGTACGGA|GTGTTTTGAAGTGACAATAACCTTATCTGCTACAAGGAAGGCGGAATAGA|ATCTCCGTGTGCTTTGGTGGCCAGCCAGTACGGATGGTCTGGCAACATGG|TCACTTTACTGCTGAAGGGGAAGTTACCTTCAAATCAATTTTATTTGTAC|GGTAAAAGATACCCTGACCGAAGCGTTGCTGTTTCAAACAAAACCACAGC|AAAAGAAGTAGAAGAAGATGAATACAAAGCTTTCTACAAATCATTTTCAA|CTCTGGTCATTCCTACACCGGTGTCTGTGACATGCAGCAGGTTCTTCTCC|GTTTTGAAGTGACAATAACCTTATCTGCTAGAAGGAAGGCGGAATAGAAA|CCCACTTTTTCCTGTGACCCATAATCCCACATTTTACAGTGCAGGGGAGA|TCAAGCTTGGTGTGATTGAAGACCACTCGAATCGAACACGTCTTGCTAAA|CTCTGATCAGCGGGTGTCTGGGATTAATTTCAAATGTTTTCTTCTGACTC|GAAAAAACTGTCTGGGACTGGGAACTTATGAATGATATCAAACCAATATG|CCCCGTCCTAGAGTGTTTCCTCTTGGGTCAGCAATTACAGAAAATTCATT|ATCATATCATGGAAGTCGTCTGTGATGAATACACGGCGCACATAGAGCTT|TGACCCCATGGCTTATATTCACTTTACTGCTGAAGGGGAAGTTACCTTCA|TTTTTTATTTTTATACACATGACAAGATTTTACATCAAGAATAGTCAGTT|AAAAACCTTGGTACCATAGCCAAATCTGGGACAAGCGAGTTTTTAAACAA|CTCAGCGCCTGACAGAATCTCCGTGTGCTTTGGTGGCCAGCCAGTACGGA|GCACAGGAAGATGGCCAGTCAACTTCTGAATTGATTGGCCAGTTTGGTGT|AGCCCATGGAGGAAGAAGAAGCAGCCAAAGAAGAGAAAGAAGAATCTGAT|GGCCAGTCAACTTCTGAATTGATTGGCCAGTTTGGTGTCGGTTTCTATTC|CACGTGGAGCAGATGTGGGTACAAATAAAATTGATTTGAAGGTAACTTCC|CCAGATTTGGCTATGGTACCAAGGTTTTTAACCAACTCTTCTCTGGTCAT|CTGGTCATTCCTACACCGGTGTCTGTGACATGCAGCAGGTTCTTCTCCTT|GGTGTCTGGGATTAATTTCAAATGTTTTCTTCTGACTCGCATAGTAATTT|CACCAAGCTTGATGTTGGTACCAAATTCTTTCCAAAAAGTATCATTGTAT|CAAGATTGAAAAGGCTGTGGTGTCTCAGCGCCTGACAGAATCTCCGTGTG|GAAAAGGCTGTGGTGTCTCAGCGCCTGACAGAATCTCCGTGTGCTTTGGT|GGAAAAACAAGACAAAATCTACTTCATGGCTGGGTCCAGCAGAAAAGAGG|GTCTCAGCGCCTGACAGAATCTCCGTGTGCTTTGGTGGCCAGCCAGTACG|TGGTGTCTCAGCGCCTGACAGAATCTCCGTGTGCTTTGGTGGCCAGCCAG|CCCAGATTTGGCTATGGTACCAAGGTTTTTAACCAACTCTTCTCTGGTCA|CTCTGCCATATTGGTTTGATATCGTTCATAAGTTCCCAGTCCCAGACAGT|GAAAGAATGAAGGAAAAACAAGACAAAATCTACTTCATGGCTGGGTCCAG|ACCCAGCCATGAAGTAGATTTTGTATTGTTTTTCCTTCATTCTTTCCACA|GTTTTGAAGTGACAATAACCTTATCTGCTACAAGGAAGGCGGAATAGAAA|GAGAAGTCGGAAAAGTTTGCCTTCCAAGCCGAAGTTAACAGAATGATGAA|CATGTCTCTGATCAGCGGGTGTCTGGGATTAATTTCAAATGTTTTCTTCT|GCCTAGACCAGTATGTGGAAAGAATGAAGGAAAAACAAGACAAAATCTAC|CTTGGGTCAGCAATTACAGAAAATTCATTGGAGTCAGACTCCCAGATGTG|CAACGATACCCAGCACATCTGGGAGTCTGACTCCAATGAATTTTCTGTAA|CTGTGCTTCAGTCATTTTGTTTAAAAACTCGCTTGTCCCAGATTTGGCTA|CTTCATCATCAGATTCTTCTTTCTCTTCTTTGGCTGCTTCTTCTTCCTCC|CTCTGCCATATTGGTTTGATATCATTCATAAGTTCCCATTCACAGACAGT|GTCAGCAATTACAGAAAATTCATTGGAGTCAGACTCCCAGATGTGCTGGG|AAGGAAGGCGGAATAGAAACCGACACCAAACTGGCCAATCAATTCAGAAG|CGAGATTTTTAATTGTATCCAATTCAAGGTAATCAGATGCTTCTTCTTTT|GCCAAATCTGGGACAAGCGAGTTTTTAAACAAAATGACTGAAGCACAGGA|CTGCTCCACGTGGTCTGTTTGACGAATATGGATCTAAAAAGAGCGATTAC|GGAAGATGGCCAGTCAACTTCTGAATTGATTGGCCAGTTTGGTGTCGGTT|ACCTTAAGCAGTTTATGTTGCTGAAGAGTCTCGCGGGAAACATTCAAGGG|CACTTCAAAACACAACAACGATACCCAGCACATCTGGGAGTCTGACTCCA|GAGAGAAGTCGGAAAAGTTTGCCTTCCAAGCCGAAGTTAACAGAATGATG|CCACTTTTTCCTGTGACCCATAATCCCACATTTTACAGTGCAGGGGAGAA|CTAGCCTAGACCAGTATGTGGAAAGAATGAAGGAAAAACAAGACAAAATC|TGAAAAAGGGCTATGAAGTTATTTACCTCACAGAACCTGTGGATGAATAC|CTCTTATTTGTGATGCATTTAATCCATCCAACTGAATAGCTTCTTCCTCT|CTTCTCCCCTGCACTGTAAAATGTGGGATTATGGGTCACAGGAAAAAGTG|GTGAAGTTCGATGAAAGTGAGAAAACTAAGGAGAGTCGTGAAGCAGTTGA|AAGTTATTTACCTCACAGAACCTGTGGATGAATACTGTATTCAGGCCCTT|TGGAAGGCAAACTTTTCCGACTTCTCTCTAAGTTCTCTTATTTGTGATGC|GAGAAAACTAAGGAGAGTCGTGAAGCAGTTGAGAAAGAATTTGAGCCTCT|ATCTCCGTGTGCTTTGGTGGCCAGCCAGTACGGATGGTCTGGCAACATGG|GGAAAAACAAGACAAAATCTACTTCATGGCTGGGTCCAGCAGAAAAGAGG|CAGGGTCAATGTTCAAACTGAGGCGAAGCATTCTTTCTATTCTATCTCCA|GTCTTTGGTTTCTTTTCTTCTTCTTCTTCCTCTACTGCAGCTTCATCATC|CCAGAGAAGAGTTGGTTAAAAACCTTGGTACCATAGCCAAATCTGGGACA|AGCAGATAAGGTTATTGTCACTTCAAAACACAACAACGATACCCAGCACA	4,2,2,1|4,4,2,2|4,16,2,3|4,12,2,4|4,88,2,5|4,8,2,6|4,6,2,8|4,7,2,9|4,3,2,10|4,2,2,11|4,28,2,12|4,33,2,13|4,31,2,14|4,9,2,15|4,13,2,16|4,7,2,18|6,1,2,4|6,1,2,7|6,2,2,9|6,1,2,17|6,3,2,19|6,1,2,20|6,1,2,22|6,2,2,27|6,2,2,29	LRRC28|UNQ436	HSP90B1|GRP94c	leucine rich repeat containing 28|SubName: Full=cDNA FLJ34269 fis, clone FEBRA2002962;|RecName: Full=Leucine-rich repeat-containing protein 28;|SubName: Full=LRRC28 protein;|Homo sapiens cDNA FLJ34269 fis, clone FEBRA2002962.|SubName: Full=cDNA FLJ60611, highly similar to Homo sapiens leucine rich repeat containing 28 (LRRC28), mRNA;|SubName: Full=cDNA FLJ54603, moderately similar to Homo sapiens leucine rich repeat containing 28 (LRRC28), mRNA;	heat shock protein 90kDa beta, member 1|SubName: Full=HSP90B1 protein;|SubName: Full=Heat shock protein 94c;	45.614357	45.609167	110.850070
282	-1.00	-1.00	-1.00000	-1.00000	850	60	inter	uc001tkb.1|uc009zui.1|uc010swg.1	18	104324188,104324342|104325298,104325401|104326054,104326196|104326603,104326720|104327733,104328065|104331472,104331584|104332117,104332237|104333286,104333403|104335187,104335325|104335406,104335484|104335609,104335675|104336304,104336574|104336851,104337097|104337515,104337652|104340395,104340474|104340563,104340719|104341088,104341208|104341410,104341703	chr12	+	104324188	104341703	uc002bva.1|uc002bvb.1|uc002bvc.1|uc002bvd.1|uc010urs.1|uc010urt.1|uc010uru.1	11	99791651,99791961|99796102,99796330|99816780,99816821|99827461,99827499|99828018,99828156|99874127,99874334|99892573,99892676|99900422,99900491|99901540,99901716|99903310,99903470|99926234,99927280	chr15	+	99791651	99927280	2,1,2,104324264,104324313,99797862,99797911|2,1,2,104324237,104324286,99797864,99797913|2,1,2,104324215,104324264,99797863,99797912|2,1,2,104324198,104324247,99797868,99797917|2,1,2,104324238,104324287,99797858,99797907|2,2,2,104325341,104325390,99797873,99797922|2,2,2,104325305,104325354,99797967,99798016|2,2,2,104325317,104325366,99798001,99798050|2,2,2,104325348,104325397,99797973,99798022|2,2,2,104325305,104325354,99797974,99798023|2,3,2,104326110,104326159,99798175,99798224|2,3,2,104326094,104326143,99797866,99797915|2,3,2,104326132,104326181,99798090,99798139|2,3,2,104326090,104326139,99797959,99798008|2,3,2,104326095,104326144,99798020,99798069|2,3,2,104326129,104326178,99798095,99798144|2,3,2,104326121,104326170,99798092,99798141|2,3,2,104326135,104326184,99798212,99798261|2,3,2,104326093,104326142,99797962,99798011|2,3,2,104326105,104326154,99798014,99798063|2,3,2,104326057,104326106,99798092,99798141|2,3,2,104326062,104326111,99798093,99798142|2,4,2,104326668,104326717,99798266,99798315|2,4,2,104326662,104326711,99798262,99798311|2,4,2,104326640,104326689,99798198,99798247|2,4,2,104326617,104326666,99798169,99798218|2,4,2,104326618,104326667,99798191,99798240|2,4,2,104326655,104326704,99798264,99798313|2,4,2,104326612,104326661,99798198,99798247|2,4,2,104326623,104326672,99798272,99798321|2,4,2,104326608,104326657,99798092,99798141|2,4,2,104326664,104326713,99798222,99798271|2,4,2,104326656,104326705,99798279,99798328|2,4,2,104326618,104326667,99798199,99798248|2,4,2,104326617,104326666,99798175,99798224|2,4,2,104326655,104326704,99798208,99798257|2,4,2,104326671,104326720,99798224,99798273|2,5,2,104328004,104328053,99798448,99798497|2,5,2,104327899,104327948,99798539,99798588|2,5,2,104327911,104327960,99798506,99798555|2,5,2,104327946,104327995,99798506,99798555|2,5,2,104327906,104327955,99798340,99798389|2,5,2,104328014,104328063,99798645,99798694|2,5,2,104327741,104327790,99798224,99798273|2,5,2,104327827,104327876,99798420,99798469|2,5,2,104327977,104328026,99798540,99798589|2,5,2,104327836,104327885,99798418,99798467|2,5,2,104327915,104327964,99798340,99798389|2,5,2,104327878,104327927,99798282,99798331|2,5,2,104327809,104327858,99798200,99798249|2,5,2,104327814,104327863,99798190,99798239|2,5,2,104327791,104327840,99798287,99798336|2,5,2,104327823,104327872,99798281,99798330|2,5,2,104327936,104327985,99798539,99798588|2,5,2,104327945,104327994,99798504,99798553|2,5,2,104327788,104327837,99798214,99798263|2,5,2,104327849,104327898,99798505,99798554|2,5,2,104327932,104327981,99798366,99798415|2,5,2,104327924,104327973,99798341,99798390|2,5,2,104327933,104327982,99798439,99798488|2,5,2,104327820,104327869,99798418,99798467|2,5,2,104327903,104327952,99798510,99798559|2,5,2,104327786,104327835,99798434,99798483|2,5,2,104327996,104328045,99798538,99798587|2,5,2,104327867,104327916,99798418,99798467|2,5,2,104327978,104328027,99798539,99798588|2,5,2,104327982,104328031,99798449,99798498|2,5,2,104327788,104327837,99798423,99798472|2,5,2,104327956,104328005,99798539,99798588|2,5,2,104327840,104327889,99798512,99798561|2,5,2,104327782,104327831,99798212,99798261|2,5,2,104327932,104327981,99798377,99798426|2,5,2,104327782,104327831,99798190,99798239|2,5,2,104327857,104327906,99798417,99798466|2,5,2,104327977,104328026,99798439,99798488|2,5,2,104327933,104327982,99798343,99798392|2,5,2,104327924,104327973,99798281,99798330|2,5,2,104327980,104328029,99798509,99798558|2,5,2,104327813,104327862,99798282,99798331|2,5,2,104327820,104327869,99798224,99798273|2,5,2,104327862,104327911,99798421,99798470|2,5,2,104328001,104328050,99798340,99798389|2,5,2,104327977,104328026,99798364,99798413|2,5,2,104327888,104327937,99798224,99798273|2,5,2,104327857,104327906,99798418,99798467|2,5,2,104327838,104327887,99798418,99798467|2,5,2,104327775,104327824,99798420,99798469|2,5,2,104327972,104328021,99798504,99798553|2,5,2,104327933,104327982,99798370,99798419|2,5,2,104327900,104327949,99798538,99798587|2,5,2,104327786,104327835,99798418,99798467|2,5,2,104327751,104327800,99798212,99798261|2,5,2,104327906,104327955,99798535,99798584|2,5,2,104327900,104327949,99798505,99798554|2,5,2,104328001,104328050,99798448,99798497|2,5,2,104327781,104327830,99798218,99798267|2,5,2,104327975,104328024,99798350,99798399|2,5,2,104327860,104327909,99798418,99798467|2,5,2,104327929,104327978,99798340,99798389|2,5,2,104327791,104327840,99798216,99798265|2,5,2,104327789,104327838,99798417,99798466|2,5,2,104327951,104328000,99798507,99798556|2,5,2,104327984,104328033,99798440,99798489|2,5,2,104327873,104327922,99798420,99798469|2,5,2,104327874,104327923,99798506,99798555|2,5,2,104327915,104327964,99798365,99798414|2,5,2,104327932,104327981,99798377,99798426|2,5,2,104327867,104327916,99798418,99798467|2,5,2,104327900,104327949,99798436,99798485|2,5,2,104327984,104328033,99798439,99798488|2,5,2,104327926,104327975,99798370,99798419|2,5,2,104327996,104328045,99798457,99798506|2,5,2,104327933,104327982,99798350,99798399|2,5,2,104327879,104327928,99798421,99798470|2,5,2,104327741,104327790,99798190,99798239|2,5,2,104327881,104327930,99798428,99798477|2,5,2,104327848,104327897,99798288,99798337|2,5,2,104327818,104327867,99798191,99798240|2,5,2,104327989,104328038,99798439,99798488|2,6,2,104331481,104331530,99798524,99798573|2,6,2,104331521,104331570,99798631,99798680|2,6,2,104331497,104331546,99798518,99798567|2,6,2,104331534,104331583,99798650,99798699|2,6,2,104331481,104331530,99798518,99798567|2,6,2,104331481,104331530,99798530,99798579|2,6,2,104331506,104331555,99798648,99798697|2,6,2,104331534,104331583,99798650,99798699|2,6,2,104331503,104331552,99798650,99798699|2,6,2,104331535,104331584,99798629,99798678|2,6,2,104331518,104331567,99798648,99798697|2,8,2,104333344,104333393,99799012,99799061|2,8,2,104333314,104333363,99798784,99798833|2,8,2,104333293,104333342,99798785,99798834|2,9,2,104335261,104335310,99799027,99799076|2,9,2,104335261,104335310,99799027,99799076|2,9,2,104335235,104335284,99799032,99799081|2,9,2,104335235,104335284,99799010,99799059|2,9,2,104335199,104335248,99799010,99799059|2,9,2,104335250,104335299,99799015,99799064|2,9,2,104335269,104335318,99799029,99799078|2,9,2,104335241,104335290,99799013,99799062|2,10,2,104335414,104335463,99799026,99799075|2,11,2,104335617,104335666,99799234,99799283|2,12,2,104336416,104336465,99799437,99799486|2,12,2,104336486,104336535,99799332,99799381|2,12,2,104336319,104336368,99799236,99799285|2,12,2,104336489,104336538,99799441,99799490|2,12,2,104336518,104336567,99799455,99799504|2,12,2,104336419,104336468,99799256,99799305|2,12,2,104336479,104336528,99799439,99799488|2,12,2,104336490,104336539,99799452,99799501|2,12,2,104336409,104336458,99799452,99799501|2,12,2,104336436,104336485,99799441,99799490|2,12,2,104336363,104336412,99799318,99799367|2,12,2,104336429,104336478,99799417,99799466|2,12,2,104336477,104336526,99799256,99799305|2,12,2,104336402,104336451,99799442,99799491|2,12,2,104336466,104336515,99799438,99799487|2,12,2,104336514,104336563,99799435,99799484|2,12,2,104336477,104336526,99799258,99799307|2,12,2,104336386,104336435,99799439,99799488|2,12,2,104336395,104336444,99799321,99799370|2,12,2,104336376,104336425,99799437,99799486|2,12,2,104336431,104336480,99799266,99799315|2,12,2,104336419,104336468,99799258,99799307|2,12,2,104336361,104336410,99799415,99799464|2,12,2,104336468,104336517,99799442,99799491|2,12,2,104336402,104336451,99799319,99799368|2,12,2,104336361,104336410,99799322,99799371|2,12,2,104336477,104336526,99799337,99799386|2,12,2,104336417,104336466,99799261,99799310|2,12,2,104336409,104336458,99799441,99799490|2,12,2,104336524,104336573,99799334,99799383|2,12,2,104336405,104336454,99799323,99799372|2,12,2,104336375,104336424,99799161,99799210|2,12,2,104336458,104336507,99799343,99799392|2,12,2,104336525,104336574,99799438,99799487|2,12,2,104336466,104336515,99799452,99799501|2,12,2,104336452,104336501,99799266,99799315|2,12,2,104336434,104336483,99799161,99799210|2,12,2,104336504,104336553,99799454,99799503|2,12,2,104336399,104336448,99799323,99799372|2,12,2,104336390,104336439,99799223,99799272|2,12,2,104336403,104336452,99799322,99799371|2,12,2,104336513,104336562,99799455,99799504|2,12,2,104336486,104336535,99799341,99799390|2,12,2,104336507,104336556,99799342,99799391|2,12,2,104336309,104336358,99799167,99799216|2,12,2,104336316,104336365,99799164,99799213|2,12,2,104336466,104336515,99799266,99799315|2,12,2,104336391,104336440,99799253,99799302|2,12,2,104336386,104336435,99799169,99799218|2,12,2,104336420,104336469,99799455,99799504|2,12,2,104336443,104336492,99799456,99799505|2,12,2,104336315,104336364,99799316,99799365|2,12,2,104336419,104336468,99799255,99799304|2,12,2,104336403,104336452,99799455,99799504|2,12,2,104336453,104336502,99799266,99799315|2,12,2,104336443,104336492,99799438,99799487|2,13,2,104336868,104336917,99799442,99799491|2,13,2,104336933,104336982,99799453,99799502|2,13,2,104337036,104337085,99799779,99799828|2,13,2,104337010,104337059,99799767,99799816|2,13,2,104337020,104337069,99799780,99799829|2,13,2,104336931,104336980,99799551,99799600|2,13,2,104336892,104336941,99799453,99799502|2,13,2,104337001,104337050,99799582,99799631|2,13,2,104336982,104337031,99799439,99799488|2,13,2,104337032,104337081,99799761,99799810|2,13,2,104336899,104336948,99799555,99799604|2,13,2,104336875,104336924,99799549,99799598|2,13,2,104336963,104337012,99799508,99799557|2,13,2,104336997,104337046,99799770,99799819|2,13,2,104336982,104337031,99799526,99799575|2,13,2,104337028,104337077,99799808,99799857|2,13,2,104336935,104336984,99799548,99799597|2,13,2,104337043,104337092,99799780,99799829|2,13,2,104336899,104336948,99799555,99799604|2,13,2,104336995,104337044,99799582,99799631|2,13,2,104336932,104336981,99799548,99799597|2,13,2,104336901,104336950,99799555,99799604|2,13,2,104336865,104336914,99799552,99799601|2,13,2,104337033,104337082,99799576,99799625|2,13,2,104336993,104337042,99799765,99799814|2,14,2,104337518,104337567,99799774,99799823|2,14,2,104337574,104337623,99799839,99799888|2,14,2,104337540,104337589,99799780,99799829|2,14,2,104337546,104337595,99799777,99799826|2,14,2,104337580,104337629,99799780,99799829|2,14,2,104337527,104337576,99799782,99799831|2,14,2,104337534,104337583,99799800,99799849|2,14,2,104337577,104337626,99799905,99799954|2,14,2,104337554,104337603,99799784,99799833|2,14,2,104337563,104337612,99799780,99799829|2,14,2,104337574,104337623,99799811,99799860|2,14,2,104337573,104337622,99799840,99799889|2,14,2,104337573,104337622,99799807,99799856|2,14,2,104337529,104337578,99799777,99799826|2,14,2,104337570,104337619,99799808,99799857|2,14,2,104337553,104337602,99799778,99799827|2,14,2,104337523,104337572,99799778,99799827|2,14,2,104337545,104337594,99799778,99799827|2,14,2,104337552,104337601,99799840,99799889|2,14,2,104337563,104337612,99799839,99799888|2,14,2,104337524,104337573,99799776,99799825|2,15,2,104340396,104340445,99799835,99799884|2,15,2,104340406,104340455,99799910,99799959|2,15,2,104340401,104340450,99799784,99799833|2,15,2,104340414,104340463,99799880,99799929|2,15,2,104340397,104340446,99799784,99799833|2,16,2,104340643,104340692,99799893,99799942|2,16,2,104340600,104340649,99799894,99799943|2,16,2,104340622,104340671,99799936,99799985|2,16,2,104340598,104340647,99799909,99799958|2,16,2,104340584,104340633,99799889,99799938|2,16,2,104340607,104340656,99799893,99799942|2,16,2,104340568,104340617,99800003,99800052|2,16,2,104340610,104340659,99799909,99799958|2,16,2,104340616,104340665,99799924,99799973|2,16,2,104340657,104340706,99799915,99799964|2,16,2,104340617,104340666,99799924,99799973|2,16,2,104340617,104340666,99799932,99799981|2,16,2,104340582,104340631,99799933,99799982|2,16,2,104340617,104340666,99799936,99799985|2,16,2,104340637,104340686,99799936,99799985|2,16,2,104340600,104340649,99799893,99799942|2,16,2,104340616,104340665,99799893,99799942|2,18,2,104341428,104341477,99800204,99800253|2,18,2,104341651,104341700,99800417,99800466|2,18,2,104341644,104341693,99800413,99800462|2,18,2,104341449,104341498,99800200,99800249|2,18,2,104341567,104341616,99800408,99800457|2,18,2,104341649,104341698,99800408,99800457|9,7,2,104326600,104326649,99798175,99798224|9,9,2,104327726,104327775,99798197,99798246|9,9,2,104327726,104327775,99798191,99798240|9,19,2,104335403,104335452,99799013,99799062|9,21,2,104335606,104335655,99799028,99799077|9,27,2,104337511,104337560,99799762,99799811|9,27,2,104337511,104337560,99799779,99799828|9,27,2,104337514,104337563,99799765,99799814|9,28,2,104337605,104337654,99799806,99799855	MCF_v_2_00196	GAAAAGGCTGTGGTGTCTCAGCGCCTGACAGAATCTCCGTGTGCTTTGGT|ACCCCGTCCTAGAGTGTTTCCTCTTGGGTCAGCAATTACAGAAAATTCAT|TGATTGAAGACCACTCGAATCGAACACGTCTTGCTAAACTTCTTAGGTTC|AGATGATCTCCCCTTGAATGTCTCCCGCGAGACTCTTCAGCAACATAAAC|GCCAGTTTGGTGTCGGTTTCTATTCCGCCTTCCTTGTAGCAGATAAGGTT|TCGGTTTCTATTCCGCCTTCCTTGTAGCAGATAAGGTTATTGTCACTTCA|CACCCACTTTTTCCTGTGACCCATAATCCCACATTTTACAGTGCAGGGGA|GACTGATGAAAATGCTCTTTCTGGAAATGAGGAACTAACAGTCAAAATTA|CTTGTTTTTCCTTCATTCTTTCCACATACTGGTCTAGGCTAGTAATGTCA|ATCACTGACTGATGAAAATGCTCTTTCTGGAAATGAGGAACTAACAGTCA|AGCGGGTGTCTGGGATTAATTTCAAATGTTTTCTTCTGACTCGCATAGTA|CTTGTTCGTAAAACGCTGGACATGATCAAGAAGATTGCTGATGATAAATA|GTTATTGTCACTTCAAAACACAACAACGATACCCAGCACATCTGGGAGTC|GGAGGCGAAGCATTCTTTCTATTCTATCTCCATATGCTTTAGTGTCTGGT|CCAGTACGGATGGTCTGGCAACATGGAGAGAATCATGAAAGCACAAGCGT|GTTCTGTGAGGTAAATAACTTCATAGCCCTTTTTCAGAAGTCGCTCAACA|TGACAATAACCTTATCTGCTACAAGGAAGGCGGAATAGAAACCGACACCA|GGCAACATTCTGGAACCTCTTCCCATCAAATTCGGGAAGGGCCTGAATAC|AGTTGAGAAAGAATTTGAGCCTCTGCTGAATTGGATGAAAGATAAAGCCC|TGTAATTGCTGACCCAAGAGGAAACACTCTAGGACGGGGAACGACAATTA|CTCTGGTCATTCCCACACCGGTGTCTGTGACATGCAGCAGGTTCTTCTCC|CATTACTAGCCTAGACCAGTATGTGGAAAGAATGAAGGAAAAACAAGACA|GAATGAAGGAAAAACAAGACAAAATCTACTTCATGGCTGGGTCCAGCAGA|GTCTGGTAAAAGATACCCTGACCGAAGCGTTGCTGTTTCAAACAAAACCA|CTGGGACAAGCGAGTTTTTAAACAAAATGACTGAAGCACAGGAAGATGGC|CCCAGCACATCTGGGAGTCTGACTCCAATGAATTTTCTGTAATTGCTGAC|CTGGAACCTAAGAAGTTTAGCAAGACGTGTTCGATTCGAGTGGTCTTCAA|GCGAGTTTTTAAACAAAATGACTGAAGCACAGGAAGATGGCCAGTCAACT|TTCTATCTCCATATGCTTTAGTGTCTGGTAAAAGATACCCTGACCGAAGC|GAAGCTGCAGTAGAGGAAGAAGAAGAAGAAAAGAAACCAAAGACTAAAAA|GAAGAATCTGATGATGAAGCTGCAGTAGAGGAAGAAGAAGAAGAAAAGAA|ATCCAACTGACATTACTAGCCTAGACCAGTATGTGGAAAGAATGAAGGAA|GTTTTGAAGTGACAATAACCTTATCTGCTACAAGGAAGGCGGAATAGAAA|CTGGTAAAAGATACCCTGACCGAAGCGTTGCTGTTTCAAACAAAACCACA|GAGAAAACTAAGGAGAGTCGTGAAGCAGTTGAGAAAGAATTTGAGCCTCT|CTTCATCATCCGTCCTTGATCCTTCTCTACTTTTACCCAGATCCTCTTCT|GGCGGAATAGAAACCGACACCAAACTGGTCAATCAATTCAGAAGTTGACT|CGTCATTTTGTTTAAAAACTCGCTTGTCCCAGATTTGGCTATGGTACCAA|GAGAGAAGTCGGAAAAGTTTGCCTTCCAAGCCGAAGTTAACAGAATGATG|ACCCTCTCCACACAGGATCCAAATGGTGAGAGTATAATTTACAATTCATC|TCGGCTTGGAAGGCAAACTTTTCCGACTTCTCTCTAAGTTCTCTTATTTG|ATTACTAGCCTAGACCAGTATGTGGAAAGAATGAAGGAAAAACAAGACAA|CTTGGTGTGATTGAAGACCACTCGAATCGAACACGTCTTGCTAAACTTCT|CGAACACGTCTTGCTAAACTTCTTAGGTTCCAGTCTTCTCATCATCCAAC|GCCTGACAGAATCTCCGTGTGCTTTGGTGGCCAGCCAGTACGGATGGTCT|GCTTCAGTCATTTTGTTTAAAAACTCGCTTGTCCCAGATCTGGCTATGGT|CAGAATCTCCGTGTGCTTTGGTGGCCAGCCAGTACGGATGGTCTGGCAAC|TAAATACAATGATACTTTTTGGAAAGAATTTGGTACCAACATCAAGCTTG|CTCGAATCGAACACGTCTTGCTAAACTTCTTAGGTTCCAGTCTTCTCATC|CTCGCTTGTCCCAGATTTGGCTATGGTACCAAGGTTTTTAACCAACTCTT|TCTTCCTGTGCTTCAGTCATTTTGTTTAAAAACTCGCTTGTCCCAGATTT|CTTCTGTTGTGTCTTCTGCTGTCTCTTCAGGTTCTTCTTCGGGCTCTTCT|CCTTCATTCTTTCCACATACTGGTCTAGGCTAGTAATGTCAGCTGGATGA|CGGATGGTCTGGCAACATGGAGAGAATCATGAAAGCACAAGCGTACCAAA|CTTCCAAGCCGAAGTTAACAGAATGATGAAACTTATCATCAATTCATTGT|AGGAGAGTCGTGAAGCAGTTGAGAAAGAATTTGAGCCTCTGCTGAATTGG|CATCAAGCTTGGTGTGATTGAAGACCACTCGAATCGAACACGTCTTGCTA|GTCCACATCTGCTCCACGTGGTCTGTTTGACGAATATGGATCTAAAAAGA|GTCAGAAGAAAACATTTGAAATTAATCCCAGACACCCGCTGATCAGAGAC|GTCTTCTGTTGTGTCTTCTGCTGTCTCTTCAGGTTCTTCTTCGGGCTCTT|CGAGATTTTTAATTGAATCCAATTCAAGGTAATCAGATGCTTCTTCTTTT|CAGTCTTCTCATCATCCAACTGACATTACTAGCCTAGACCAGTATGTGGA|AGCAGATAAGGTTATTGTCACTTCAAAACACAACAACGATACCCAGCACA|AAAAATCTCGTCAAAAAATATTCACAGTTCATAAACTTTCCTATTTATGT|GAAAGAATGAAGGAAAAACAAGACAAAATCTACTTCATGGCTGGGTCCAG|GGTTATTGTCACTTCAAAACACAACAACGATACCCAGCACATCTGGGAGT|GCTTGTCCCAGATTCGGCTATGGTACCAAGGTTTTTAACCAACTCTTCTC|TGATCAGCGGGTGTCTGGGATTAATTTCAAATGTTTTCTTCTGACTCGCA|CTTTAGATAAGATAAGGCTAATATCACTGACTGATGAAAATGCTCTTTCT|CCTGACCGAAGCGTTGCTGTTTCAAACAAAACCACAGCAAGATCCAAAAC|CAAAATGACTGAAGCACAGGAAGATGGCCAGTCAACTTCTGAATTGATTG|CTTTAGTGTCTGGTAAAAGATACCCTGACCGAAGCGTTGCTGTTTCAAAC|GTGGTGTCTCAGCGCCTGACAGAATCTCCGTGTGCTTTGGTGGCCAGCCA|GCTCTGTGTCTTCTGTTGTGTCTTCTGCTGTCTCTTCAGGTTCTTCTTCG|CAGTATTCAGGCCCTTCCCGAATTTGATGGGAAGAGGTTCCAGAATGTTG|CTGGGTATCGTTGTTGTGTTTTGAAGTGACAATAACCTTATCTGCTACAA|TTGGGATCTTTTTTATTTTTATACACATGACAAGATTTTACATCAAGAAT|CCTGAATACAGTATTCATCCACAGGTTCTGTGAGGTAAATAACTTCATAG|GACCATCAAAAGAAGTAGAAGAAGATGAATACAAAGCTTTCTACAAATCA|CCTTCATTCTTTCCACATACTGGTCTAGGCTAGTAATGTCAGTTGGATGA|CGTTGTTGTGTTTTGAAGTGACAATAACCTTATCTGCTACAAGGAAGGCG|CTCAGCGCCTGACAGAATCTCCGTGTGCTTTGGTGGCCAGCCAGTACGGA|AGAAGAACCTGAAGAGACAGCAGAAGACACAACAGAAGACACAGAGCAAG|GCTGGGTATCGTTGTTGTGTTTTGAAGTGACAATAACCTTATCTGCTAGA|AAGAATTTGGTACCAACATCAAGCTTGGTGTGATTGAAGACCACTCGAAT|AATTCTTTCTCAACTGCTTCACGACTCTCCTTAGTTTTCTCACTTTCATC|TGAAGATGATAAAACAGTTTTGGATCTTGCTGTGGTTTTGTTTGAAACAG|ACTGATTTCAAATGCTTCTGATGCTTTAGATAAGATAAGGCTAATATCAC|GCCAAATCTGGGACAAGCGAGTTTTTAAACAAAATGACTGAAGCACAGGA|CTGATTTCAAATGCTTCTGATGCTTTAGATAAGATAAGGCTAATATCACT|GTTTGGTGTCGGTTTCTATTCCGCCTTCCTTGTAGCAGATAAGGTTATTG|CAGAGAAGAGTTGGTTAAAAACCTTGGTACCATAGCCAAATCTGGGACAA|GTACCAACATCAAGCTTGGTGTGATTGAAGACCACTCGAATCGAACACGT|TGACTCCAATGAATTTTCTGTAATTGCTGACCCAAGAGGAAACACTCTAG|GTACGGATGGTCTGGCAACATGGAGAGAATCATGAAAGCACAAGCGTACC|CAGAGCTGACGATGAAGTTGATGTGGATGGTACAGTAGAAGAGGATCTGG|ACTTTTTGGAAAGAATTTGGTACCAACATCAAGCTTGGTGTGATTGAAGA|ATGATGAGAAGACTGGAACCTAAGAAGTTTAGCAAGACGTGTTCGATTCG|CTGGAACCTAAGAAGTTTAGCAAGACGTGTTCGATTCGAGTGGTCTTCAA|GATAAATACAATGATACTTTTTGGAAAGAATTTGGTACCAACATCAAGCT|CTTTTTTATTTTTATACACATGACAAGATTTTACATCAAGAATAGTCAGT|GGAAGATGGCCAGTCAACTTCTGAATTGATTGGCCAGTTTGGTGTCGGTT|GTCTTCTCATCATCCAACTGACATTACTAGCCTAGACCAGTATGTGGAAA|CCAGCACATCTGGGAGTCTGACTCCAACGAATTTTCTGTAATTGCTGACC|CTTGGGTCAGCAATTACAGAAAATTCATTGGAGTCAGACTCCCAGATGTG|CACGACTCTCCTTAGTTTTCTCACTTTCATCGAACTTCACTCCTTCCTTG|GAGAAGAGTTGGTTAAAAACCTTGGTACCATAGCCAAATCTGGGACAAGC|TGTGAATATTTTTTGACGAGATTTTTAATTGTATCCAATTCAAGGTAATC|CATCAAGCTTGGTGTGATTGAAGACCACTCGAATCGAACACGTCTTGCTA|CACCGGTGTCTGTGACATGCAGCAGGTTCTTCTCCTTATCACACTTAATT|CCGTGTGCTTTGGTGGCCAGCCAGTACGGATGGTCTGGCAACATGGAGAG|GGCTAATATCACTGACTGATGAAAATGCTCTTTCTGGAAATGAGGAACTA|GATAAATACAATGATACTTTTTGGAAAGAATTTGGTACCAACATCAAGCT|GGGGACTTGAGACTCACCGGCCGCACGCCATGAGGGCCCTGTGGGTGCTG|CCTTCATTCTTTCCACATACTGGTCTAGGCTAGTAATGTCAGTTGGATGA|AGAGAACTGATTTCAAATGCTTCTGATGCTTTAGATAAGATAAGGCTAAT|GGAGCCCATGGAGGAAGAAGAAGCAGCCAAAGAAGAGAAAGAAGAATCTG|GGAACCTAAGAAGTTTAGCAAGACGTGTTCGATTCGAGTGGTCTTCAATC|CTTGGTGTGATTGAAGACCACTCGAATCGAACACGTCTTGCTAAACTTCT|CTCTTTTCTGCTGGACCCAGCCATGAAGTAGATTTTGTCTTGTTTTTCCT|GGGGTGGAGGCGGCTCCTGGGATCGAAGGGGACTTGAGACTCACCGGCCG|GAGGATCCGAACCCAGGGGTGGGGGGTGGAGGCGGCTCCTGCGATCGAAG|CAAGCTTGGTGTGATTGAAGACCACTCGAATCGAACACGTCTTGCTAAAC|CTTGGAAGGCAAACTTTTCCGACTTCTCTCTAAGTTCTCTTATTTGTGAT|CTTCAAAACACAACAACGATACCCAGCACATCTGGGAGTCTGACTCCAAT|CGCGCGGCTGGAGGTGTGAGGATCCGAACCCAGGGGTGGGGGGTGGAGGC|GTTTTTAAACAAAATGACTGAAGCACAGGAAGATGGCCAGTCAACTTCTG|TTCGGCTTGGAAGGCAAACTTTTCCGACTTCTCTCTAAGTTCTCTTATTT|CTTCAATCACACCAAGCTTGATGTTGGTACCAAATTCTTTCCAAAAAGTA|TTGGTGGCCAGCCAGTACGGATGGTCTGGCAACATGGAGAGAATCATGAA|TGCCTTCCAAGCCGAAGTTAACAGAATGATGAAACTTATCATCAATTCAT|GTCCACATCTGCTCCACGTGGTCTGTTTGACGAATATGGATCTAAAAAGA|AAGCAGTTGAGAAAGAATTTGAGCCTCTGCTGAATTGGATGAAAGATAAA|CCAGTACGGATGGTCTGGCAACATGGAGAGAATCATGAAAGCACAAGCGT|GAAAAGTTTGCCTTCCAAGCCGAAGTTAACAGAATGATGAAACTTATCAT|CGAAGATGAAGAAATGGATGTGGGAACAGATGAAGAAGAAGAAACAGCAA|TTCTACTTCTTTTGATGGTCTCTGCCATATTGGTTTGATATCATTCATAA|ATGCTTTAGTGTCTGGTAAAAGATACCCTGACCGAAGCGTTGCTGTTTCA|CCAAGCCGAAGTTAACAGAATGATGAAACTTATCATCAATTCATTGTATA|CAAGATTGAAAAGGCTGTGGTGTCTCAGCGCCTGACAGAATCTCCGTGTG|ATCATATCATGGAAGTCGTCTGTGATGAATACACGGCGCACATAGAGCTT|CCCAGATTTGGCTATGGTACCAAGGTTTTTAACCAACTCTTCTCTGGTCA|GCCAGTACGGATGGTCTGGCAACATGGAGAGAATCATGAAAGCACAAGCG|AAAAATATTCACAGTTCATAAACTTTCCTATTTATGTATGGAGCAGCAAG|CTCCATATGCTTTAGTGTCTGGTAAAAGATACCCTGACCGAAGCGTTGCT|GTCAATGTTCAAACTGAGGCGAAGCATTCTTTCTATTCTATCTCCATATG|CTGGTCTAGGCTAGTAATGTCAGTTGGATGATGAGAAGACTGGAACCTAA|GCCAGTACGGATGGTCTGGCAACATGGAGAGAATCATGAAAGCACAAGCG|GGAAAAACAAGACAAAATCTACTTCATGGCTGGGTCCAGCAGAAAAGAGG|CTGGGTATCGTTGTTGTGTTTTGAAGTGACAATAACCTTATCTGCTACAA|GTTATTTACCTCACAGAACCTGTGGATGAATACTGTATTCAGGCCCTTCC|CAGTCTTCTCATCATCCAACTGACATTACTAGCCTTGACCAGTATGTGGA|GTTTCTTTTCTTCTTCTTCTTCCTCTACTGCAGCTTCATCACCAGATTCT|GGTGTCTCAGCGCCTGACAGAATCTCCGTGTGCTTTGGTGGCCAGCCAGT|AAAACATTTGAAATTAATCCCAGACACCCGCTGATCAGAGACATGCTTCG|TAGGCTAGTAATGTCAGTTGGATGATGAGAAGACTGGAACCTAAGAAGTT|GCTCCATATGCTTTAGTGTCTGGTAAAAGATACCCTGACCGAAGCGTTGC|CCCAGATTTGGCTATGGTACCAAGGTTTTTAACCAACTCTTCTCTGGTCA|TTCAAATGCTTCTGATGCTTTAGATAAGATAAGGCTAATATCACTGACTG|CGAGATTTTTAATTGTATCCAATTCAAGGTAATCAGATGCTTCTTCTTTT|CGACTTCTGAAAAAGGGCTATGAAGTTATTTACCTCACAGAACCTGTGGA|TGGATGATGAGAAGACTGGAACCTAAGAAGTTTAGCAAGACGTGTTCGAT|CTGAAGCACAGGAAGATGGCCAGTCAACTTCTGAATTGATTGGCCAGTTT|GTCAGCAATTACAGAAAATTCATTGGAGTCAGACTCCCAGATGTGCTGGG|GGGCGGAGGCGGCTCCTGCGATCGAAGGGGACTTGAGACTCACCGGCCGC|GCTGGGTATCGTTGTTGTGTTTTGAAGTGACAATAACCTTATCTGCTACA|CCAGTATGTGGAAAGAATGAAGGAAAAACAAGACAAAATCTACTTCATGG|CGAGATTTTTAATTGTATCCAATTCAAGGTAATCAGATGCTTCTTCTTTT|GAAATGATGTAAATTTCACATTCCCTCTCCACACAGGATCCAAATGGTGA|CCAGCCAGTACGGATGGTCTGGCAACATGGAGAGAATCATGAAAGCACAA|CCTCCATATGCTTTAGTGTCTGGTAAAAGATACCCTGACCGAAGCGTTGC|CACAGAGCAAGACGAAGATGAAGAAATGGATGTGGGAACAGATGAAGAAG|GCTCTGTGTCTTCTGTTGTGTATTCTGCTGTCTCTTCAGGTTCTTCTTCG|CTCACTTTCATCGAACTTCACTCCTTCCTTGGCAACATTCTGGAACCTCT|GAATTGGATACAATTAAAAATCTCGTCAAAAAATATTCACAGTTCATAAA|CGTTGTTGTGTTTTGAAGTGACAATAACCTTATCTGCTACAAGGAAGGCG|AGCACATCTGGGAGTCTGACTCCAATGAATTTTCTGTAATTGCTGACCCA|GTTCGATGAAAGTGAGAAAACTAAGGAGAGTCGTGAAGCAGTTGAGAAAG|CTGCCATATTGGTTTGATATCATTCATAAGTTCCCAGTCCCAGACAGTTT|CTTCAGTCATTTTGTTTAAAAACTCGCTTGTCCCAGATTTGGCTATGGTA|GCCTGTGCTTCAGTCATTTTGTTTAAAAACTCGCTTGTCCCAGATTTGGC|CGGCTTGGAAGGCAAACTTTTCCGACTTCTCTCTAAGTTCTCTTATTTGT|ATGGGTCACAGGAAAAAGTGGGTTTTTTAGTTGAATTTTTTTTAACATTC|ACTTCCTCTACTGCAGCTTCATCATCAGATTCTTCTTTCTCTTCTTTGGC|AAAAATATTCACAGTTCATAAACTTTCCTATTTATGTATGGAGCAGCAAG|TCCGTGTGCTTTGGTGGCCAGCCAGTACGGATGGTCTGGCAACATGGAGA|CACGACTCTCCTTAGTTTTCTCACTTTCATCGAACTTCACTCCTTCCTTG|CGTGAAGCAGTTGAGAAAGAATTTGAGCCTCTGCTGAATTGGATGAAAGA|GCCTTATCTTATCTAAAGCATCAGAAGCATTTGAAATCAGTTCTCTCAGG|ATTCAGGCCCTTCCCGAATTTGATGGGAAGAGGTTCCAGAATGTTGCCAA|AGCATATGGAGATAGAATAGAAAGAATGCTTCGCCTCAGTTTGAACATTG|CAAGATTGAAAAGGCTGTGGTGTCTCAGCGCCTGACAGAATCTCCGTGTG|AAAGAATTTGAGCCTCTGCTGAATTGGATGAAAGATAAAGCCCTTAAGGA|GCACAGGAAGATGGCCAGTCAACTTCTGAATTAATTGGCCAGTTTGGTAT|TGAAGCTGCAGTAGAGGAAGAAGAAGAAGAAAGGAAACCAAAGACTAAAA|GTTATTTACCTCACAGAACCTGTGGATGAATACTGTATTCAGGCCCTTCC|CCGTCCTAGAGTGTTTCCTCTTGGGTCAGCAATTACAGAAAATTCATTGG|CTTGCTCTGTGTCTTCTGTTGTGTCTTCTGCTGTCTCTTCAGGTTCTTCT|GTCAGCAATTACAGAAAATTCATTGGAGTCAGACTCCCAGATGTGCTGGG|CTACAAGGAAGGCGGAATAGAAACCGACACCAAACTGGCCAATCAAGTCA|CAACATCAAGCTTGGTGTGATTGAAGACCACTCGAATCGAACACGTCTTG|TGACCGAAGCGTTGCTGTTTCAAACAAAACCACAGCAAGATCCAAAACTG|TTCGATTCGAGTGGTCTTCAATCACACCAAGCTTGATGTTGGTACCAAAT|CTCTCAACTGCTTCACGACTCTCCTTAGTTTTCTCACTTTCATCGAACTT|CCTCCATATGCTTTAGTGTCTGGTAAAAGATACCCTGACCGAAGCGTTGC|CTGAAGCACAGGAAGATGGCCAGTCAACTTCTGAATTGATTGGCCAGTTT|GAGTTTTTAAACAAAATGACTGAAGCACAGGAAGATGGCCAGTCAACTTC|ATCAAGCTTGGTGTGATTGAAGACCACTCGAATCGAACACGTCTTGCCAA|GTAGGAATGACCAGAGAAGAGTTGGTTAAAAACCTTGGTACCATAGCCAA|CGATACCCAGCACATCTGGGAGTCTGACTCCAATGAATTTTCTGTAATTG|GTTACCTTCAAATCAATTTTATTTGTACCCACATCTGCTCCACGTGGTCT|GTTACCTTCAAATCAATTTTATTTGTACCCACATCTGCTCCACGTGGTCT|GCTGGGTATCGTTGTTGTGTTTTGAAGTGACAATAACCTTATCTGCTACA|CTTGAATTGGATACAATTAAAAATCTCGTCAAAAAATATTCACAGTTCAT|CCAGTTTGGTGTCGGTTTCTATTCCGCCTTCCTTGTAGCAGATAAGGTTA|GGAAAGAATGAAGGAAAAACAAGACAAAATCTACTTCATGGCTGGGTCCA|CAGAGAAGAGTTGGTTAAAAACCTTGGTACCATAGCCAAATCTGGGACAA|CCCATGGCTTATATTCACTTTACTGCTGAAGGGGAAGTTACCTTCAAATC|ACCAACTCTTCTCTGGTCATTCCTACACCGGTGTCTGTGACATGCAGCAG|CGGCGTCGGTTTCTATTCCGCCTTCCTTGTAGCAGATAAGGTTATTGTCA|CCAGTTTGGTGTCGGTTTCTATTCCGCCTTCCTTGTAGCAGATAAGGTTA|CCGTCCTAGAGTGTTTCCTCTTGGGTCAGCAATTACAGAAAATTCATTGG|GGCTGTGGTGTCTCAGCGCCTGACAGAATCTCCGTGTGCTTTGGTGGCCA|CTTGTTTTTCCTTCATTCTTTCCACATACTGGTCTAGGCTAGTAATGTCA|ATCATGAAAGCACAAGCGTACCAAACGGGCAAGGACATCTCTACAAATTA|CAGCCATGAAGTAGATTTTGTCTTGTTTTTCCTTCATTCTTTCCACATAC|CGGCGGGTGTCTGGGATTAATTTCAAATGTTTTCTTCTGACTCGCATAGT|CAGCAATCTTCTTGATCATGTCCAGCGTTTTACGAACAAGCTTCTTCCTA|CCAGATTTGGCTATGGTACCAAGGTTTTTAACCAACTCTTCTCTGGTCAT|CACCGGTGTCTGTGACATGCAGCAGGTTCTTCTCCTTATCACACTTAATT|CAGCAATTACAGAAAATTCATTGGAGTCAGACTCCCAGATGTGCTGGGTA|AAGCACAGGAAGATGGCCAGTCAACTTCTGAATTGATTGGCCAGTTTGGT|CCATGGAGGAAGAAGAAGCAGCCAAAGAAGAGAAAGAAGAATCTGATGAT|TTATCATCAGCAATCTTCTTGATCATGTCCAGCGTTTTACGAACAAGCTT|GGTATCGTTGTTGTGTTTTGAAGTGACAATAACCTTATCTGCTACAAGGA|TTCTGTTAACTTCGGCTTGGAAGGCAAACTTTTCCGACTTCTCTCTAAGT|TCCACATACTGGTCTAGGCTAGTAATGTCAGTTGGATGATGAGAAGACTG|ACAGAATCTCCGTGTGCTTTGGTGGCCAGCCAGTACGGATGGTCTGGCAA|ATTTTATTTGTACCCACATCTGCTCCACGTGGTCTGTTTGACGAATATGG|TGAAGTTGATGTGGATGGTACAGTAGAAGAGGATCTGGGTAAAAGTAGAG|GGGATCTTTTTTATTTTTATACACATGACAAGATTTTACATCAAGAATAG|CTCGCTTGTCCCAGATTTGGCTATGGTACCAAGGTTTTTAACCAACTCTT|TGTATTCAGGCCCTTCCCGAATTTGATGGGAAGAGGTTCCAGAATGTTGC|CACTGACTGATGAAAATGCTCTTTCTGGAAATGAGGAACTAACAGTCAAA|ACTTGCTGCTCCATACATAAATAGGAAAGTTTATGAACTGTGAATATTTT|AGAAGAGTTGGTTAAAAACCTTGGTACCATAGCCAAATCTGGGACAAGCG|GATTGAAAAGGCTGTGGGGTCTCAGCGCCTGACAGAATCTCCGTGTGCTT|GAAGCATTCTTTCTATTCTATCTCCATATGCTTTAGTGTCTGGTAAAAGA|CTCCGTGTGCTTTGGTGGCCAGCCAGTACGGATGGTCTGGCAACATGGAG|GTTCGATTCGAGTGGTCTTCAATCACACCAAGCTTGATGTTGGTACCAAA|TGTCACTTCAAAACACAACAACGATACCCAGCACATCTGGGAGTCTGACT|CTCTTGGGTCAGCAATTACAGAAAATTCATTGGAGTCAGACTCCCAGATG|ATTCGAGTGGTCTTCAATCACACCAAGCTTGATGTTGGTACCAAATTCTT|TGGCCAGTCAACTTCTGAATTGATTGGCCAGTTTGGTGTCGGTTTCTATT|TGAAGACCACTCGAATCGAACACGTCTTGCTAAACTTCTTAGGTTCCAGT|TATTTACCTCACAGAACCTGTGGATGACTACTGCATTCAGGCCCTTCCCG|GGCCAGTCACCTTCTGAATTGATTGGCCAGTTTGGTGTCGGTTTCTATTC|GGGAGAAGGGGATTAGGGGGCATCCAAAACAAGTCTCTCCCAAAAAGAAA|ATTTGTTGAGCGACTTCTGAAAAAGGGCTATGAAGTTATTTACCTCACAG|GATCTGGGTAAAAGTAGAGAAGGATCAAGGACGGATGATGAAGTAGTACA|GTTTTGAAGTGACAATAACCTTATCTGCTACAAGGAAGGCGGAATAGAAA|GAGATTTTCCTGAGAGAACTGATTTCAAATGCTTCTGATGCTTTAGATAA|GCTAATATCACTGACTGATGAAAATGCTCTTTCTGGAAATGAGGAACTAA|CTGATTTCAAATGCTTCTGATGCTTTAGATAAGATAAGGCTAATATCACT|CTGGGTATCGTTGTTGTGTTTTGAAGTGACAATAACCTTATCTGCTACAA|GGAAGAAGCTATTCAGTTGGATGGATTAAATGCATCACAAATAAGAGAAC|GTCTTGCTAAACTTCTTAGGTTCCAGTCTTCTCATCATCCAACTGACATT|TTGGTGGCCAGCCAGTACGGATGGTCTGGCAACATGGAGAGAATCATGAA|CTTTATCTTTCATCCAATTCAGCAGAGGCTCAAATTCTTTCTCAACTGCT|ACTGATTTCAAATGCCTCTGATGCTTTAGATAAGATAAGGCTAATATCAC|GGTATTTAGGCATCATATCATGGAAGTCGTCTGTGATGAATACACGGCGC|GGAAGATGGCCAGTCAACTTCTGAATTGATTGGCCAGTTTGGTGTCGGTT|GAAGCTTGTTCGTAAAACGCTGGACATGATCAAGAAGATTGCTGATGATA|TGAAGAGTCTCGCGGGAAACATTCAAGGGGAGATCATCTGAGTCCACCAC|CCAGTTTGGTGTCGGTTTCTATTCCGCCTTCCTTGTAGCAGATAAGGTTA|CTCTTGGGTCAGCAATTACAGAAAATTCATTGGAGTCAGACTCCCAGATG|GGCTAATATCACTGACTGATGAAAATGCTCTTTCTGGAAATGAGGAACTA|GTCTGGTAAAAGATACCCTGACCGAAGCGTTGCTGTTTCAAACAAAACCA|CTGCTCCACGTGGTCTGTTTGACGAATATGGATCTAAAAAGAGCGATTAC|AAGCTATTCAGTTGGATGGATTAAATGCATCACAAATAAGAGAACTTAGA|TGAAGTTCGATGAAAGTGAGAAAACTAAGGAGAGTCGTGAAGCAGTTGAG|CTGGAACCTAAGAAGTTTAGCAAGACGTGTTCGATTCGAGTGGTCTTCAA|ATCGTTGTTGTGTTTTGAAGTGACAATAACCTTATCTGCTACAAGGAAGG|CTGCAGTAGAGGAAGAAGAAGAAGAAAAGAAACCAAAGACTAAAAAAGTT|CTCCATATGCTTTAGTGTCTGGTAAAAGCTACCCTGACCGAAGCGTTGCT|CTAGAGTGTTTCCTCTTGGGTCAGCAATTACAGAAAATTCATTGGAGTCA|TGATGAAAATGCTCTTTCTGGAAATGAGGAACTAACAGTCAAAATTAAGT|ATCAAGCTTGGTGTGATTGAAGACCACTCGAATCGAACACGTCTTGCTAA|CAGAGCTGACGATGAAGTTGATGTGGATGGTACAGTAGAAGAGGATCTGG|ATTAAAAATCTCGTCAAAAAATATTCACAGTTCATAAACTTTCCTATTTA|GCTGGGTATCGTTGTTGTGTTTTGAAGTGACAATAACCTTATCTGCTACA|GTCAACTTCTGAATTGATTGGCCAGTTTGGTGTCGGTTTCTATTCCGCCT|CTAGGCTAGTAATGTCAGTTGGATGATGAGAAGACTGGAACCTAAGAAGT|CTCTGGTCATTCCTACACCGGTGTCTGTGACATGCAGCAGGTTCTTCTCC|AGAAGCACCTGAAGAGACAGCAGAAGACACAACAGCAGACACAGAGCAAG|GTCTTGCTAAACTTCTTAGGTTCCAGTCTTCTCATCATCCAACTGACATT|GCTGTGGTGTCTCAGCGCCTGACAGAATCTCCGTGTGCTTTGGTGGCCAG|CAACTTCTGAATTGATTGGCCAGTTTGGTGTCGGTTTCTATTCCGCCTTC|AATCAATTCAGAAGTTGACTGGCCATCTTCCTGTGCTTCAGTCATTTTGT|GCAGCTTCATCATCAGATTCTTCTTTCTCTTCCTTGGCTGCTTCTTCTTC|TTCAAATCAATTTTATTTGTACCCGCATCTGCTCCACGTGGTCTGTTTGA|CTGTGCTTCAGTCATTTTGTTTAAAAACTCGCTTGTCCCAGATTTGGCTA|GTTTCCTCTTGGGTCAGCAATTACAGAAAATTCATTGGAGTCAGACTCCC	TTTGGTACGCTTGTGCTTTCATGATTCTCTCCATGTTGCCAGACCATCCC|GGTTATTGTCACTTCAAAACACAACAACGATACCCAGCACATCTGGGAGT|CTCAACAAATGGAGAAGATTCAGCCTCTTTTCTGCTGGACCCAGCCATGA|CAAATTCTTTCCAAAAAGTATCATTGTATTTATCATCAGCAATCTTCTTG|GCTTCTTCTTTTAAGACAAGGGTAATTGTCGTTCCCCGTCCTAGAGTGTT|CCCCGTCCTAGAGTGTTTCCTCTTGGGTCAGCAATTACAGAAAATTCATT|AAGGAATCTACAGCTGAAAAAGATGAATTGTAAATTATACTCTCACCATT|CCAAGGCTTTTAACCAACTCTTCTCTGGTCATTCCTACACCGGTGTCTGT|GTCTTGCTAAACTTCTTAGGTTCCAGTCTTCTCATCATCCAACTGACATT|GGTTTTTAACCAACTCTTCTCTGGTCATTCCTACACCGGTGTCTGCGACA|ATCTCTACAAATTACTATGCGAGTCAGAAGAAAACATTTGAAATTAATCC|GCCAAATTCTTTCCAAAAAGTATCATTGTATTTATCATCAGCAATCTTCT|CCCCGTCCTAGAGTGTTTCCTCTTGGGTCAGCAATTACAGAAAATTCATT|CGCTGATCAGAGACATGCTTCGACGAATTAAGGAAGATGAAGATGATAAA|TCTGGGATTAATTTCAAATGTTTTCTTCTGACTCGCATAGTAATTTGTAG|GCTGGGTCCAGCAGAAAAGAGGCTGAATCTTCTCCATTTGTTGAGCGACT|CGAGTTTTTAAACAAAATGACTGAAGCACAGGAAGATGGCCAGTCAACTT|CAGTAAAGAGGCTGAATCTTCTCCATTTGTTGAGCGACTTCTGAAAAAGG|GCCCGTTTGGTACGCTTGTGCTTTCATGATTCTCTCCATGTTGCCACACC|CCTCAACAGTTTCAGTCTTGCTGCTCCATACATAAATAGGAAAGTTTATG|GTCAAAATTAAGTGTGATAAGGAGAAGAACCTGCTGCATGTCACAGACAC|GTCGCTCAACAAATGGAGAAGATTCAGCCTCTTTTCTGCTGGACCCAGCC|GCCCTTTTTCAGAAGTCGCTCAACAAATGGAGAAGATTCAGCCTCTTTTC|GCTGATCAGAGACATGCTTCGACGAATTAAGGAAGATGAAGATGATAAAA|GTGTTTTGAAGTGACAATAACCTTATCTGCTACAAGGAAGGCGGAATAGA|TGCTTCTTCTTTTAAGACAAGGGTAATTGTCGTTCCCCGTCCTAGAGTGT|TACAATGATACTTTTTGGAAAGAATTTGGTACCAACATCAAGCTTGGTGT|GTTTTGAAGTGACAATAACCTTATCTGCTACAAGGAAGGCGGAATAGAAA|TGATAAAACAGTTTTGGATCTTGCTGTGGTTTTGTTTGAAACAGCAACGC|CTGCCATATTGGTTTGATATCATTCATAAGTTCCCAGTCCCAGACAGTTT|CTGCCATATTGGTTTGATATCATTCATAAGTTCCCAGTCCCAGACAGTTT|CGCTCAACAAATGGAGAAGATTCAGCCTCTTTTCTGCTGGACCCAGCCAT|CGAGTTTTTCAACAAAATGACTGAAGCACAGGAAGATGGCCAGTCAACTT|GCTTCGACGAATTAAGGAAGATGAAGATGATAAAACAGTTTTGGATCTTG|GGCTTGTGCTTTCATGATTCTCTCCATGTTGCCAGACCATCCGTACTGGC|GCTGACCTTCGGGTCGGTCAGAGCTGACGATGAAGTTGATGTGGATGGTA|GAATGACCAGAGAAGAGTTGGTTAAAAACCTTGGTACCATAGCCAAATCT|CTTTCTGGAAATGAGGAACTAACAGTCAAAATTAAGTGTGATAAGGAGAA|CTGTTAGTTCCTCATTTCCAGAAAGAGCATTTTCATCAGTCAGTGATATT|GCTGAAAAAGATGAATTGTAAATTATACTCTCACCATTTGGATCCTGTGT|GCGTCCTGCTGACCTTCGGGTCGGTCAGAGCTGACGATGAAGTTGATGTG|CTTTTTCAGAAGTCGCTCAACAAATGGAGAAGATTCAGCCTCTTTTCTGC|CTTTTTCAGAAGTCGCTCAACAAATGGAGAAGATTCAGCCTCTTTTCTGC|GTCGCTCAACAAATGGAGAAGATTCAGCCTCTTTTCTGCTGGACCCAGCC|TGCCCGTTTGGTACGCTTGTGCTTTCATGATTCTCTCCATGTTGCCAGAC|TGAAAATGCTCTTTCTGGAAATGAGGAACTAACAGTCAAAATTAAGTGTG|CCGTTTGGTACGCTTGTGCTTTCATGATTCTCTCCATGTTGCCAGACCAT|GATGAGAAGACTGGAACCTAAGAAGTTTAGCAAGACGTGTTCGATTCGAG|CAGCCTCTTTTCTGCTGGACCCAGCCATGAAGTAGATTTTGTCTTGTTTT|ACCAGAGAAGAGTTGGTTAAAAACCTTGGTACCATAGCCAAATCTGGGAC|GGAATGACCAGAGAAGAGTTGGTTAAAAACCTTGGGACCATAGCCAAATC|CGCTGATCAGAGACATGCTTCGACGAATTAAGGAAGATGAAGATGATAAA|TACAATGATACTTTTTGGAAAGAATTTGGTACCAACATCAAGCTTGGTGT|TGCCCGTTTGGTACGCTTGTGCTTTCATGATTCTCTCCATGTTGCCAGAC|CTCAGGAAAATCTCTTTATTTTTATACAATGAATTGATGATAAGTTTCAT|TGCCCGTTTGGTACGCTTGTGCTTTCATGATTCTCTCCATGTTGCCAGAC|CGTCGCTCAACAAATGGAGAAGATTCAGCCTCTTTTCTGCTGGACCCAGC|CTGTGATGAATACACGGCGCACATAGAGCTTAATGTAATCGCTCTTTTTA|GCAAGATCCAAAACTGTTTTATCATCTTCATCTTCCTTAATTCGTCGAAG|GATGAAGATGATAAAACAGTTTTGGATCTTGCTGTGGTTTTGTTTGAAAC|GCTGACCCAAGAGGAAACACTCTAGGACGGGGAACGACAATTACCCTTGT|GCTCAACAAATGGAGAAGATTCAGCCTCTTTTCTGCTGGACCCAGCCATG|GCTTCTTCTTTTAAGACAAGGGTAATTGTCGTTCCCCGTCCTAGAGTGTT|GTCTTGCTGCTCCATACATAAATAGGAAAGTTTATGAACTGTGAATATTT|CAACAAATGGAGAAGATTCAGCCTCTTTTCTGCTGGACCCAGCCATGAAG|CCGTCCTAGAGTGTTTCCTCTTGGGTCAGCAATTACAGAAAATTCATTGG|GGAACTAACAGTCAAAATTAAGTGTGATAAGGAGAAGAACCTGCTGCATG|GGCAACATGGAGAGAATCATGAAAGCACAAGCGTACCAAACGGGCAAGGA|CTCCTTATCACACTTAATTTTGACTGTTAGTTCCTCATTTCCAGAAAGAG|CACCCGCTGATCAGAGACATGCTTCGACGAATTAAGGAAGATGAAGATGA|CCCGTCCTAGAGTGTTTCCTCTTGGGTCAGCAATTACAGAAAATTCATTG|CGCTGATCAGAGACATGCTTCGACGAATTAAGGAAGATGAAGATGATAAA|CTTGCCCGTTTGGTACGCTTGTGCTTTCATGATTCTCTCCATGTTGCCAG|TGATAAAACAGTTTTGGATCTTGCTGTGGTTTTGTTTGAAACAGCAACGC|TTCCTTGGCAACATTCTGGAACCTCTTCCCATCAAATTCGGGAAGGGCCT|CACAGGAAGATGGCCAGTCAACTTCTGAATTGATTGGCCAGTTTGGTGTC|ATTTGTACTATTTAACTGACTATTCTTGATGTAAAATCTTGTCATGTGTA|CAGAAAAGAGGCTGAATCTTCTCCATTTGTTGAGCGACTTCTGAAAAAGG|GGCGCACATAGAGCTTAATGTAATCGCTCTTTTTAGATCCATATTCGTCA|CAATGATACTTTTTGGAAAGAATTTGGTACCAACATCAAGCTTGGTGTGA|GAGTTTTTAAACAAAATGACTGAAGCACAGGAAGATGGCCAGTCAACTTC|GTAATTTGTAGAGATGTCCTTGCCCGTTTGGTACGCTTGTGCTTTCATGA|AATTTACAATTCATCTTTTTCAGCTGTAGATTCCTTTGCTGTTTCTTCTT|AGCAGATAAGGTTATTGTCACTTCAAAACACAACAACGATACCCAGCAGA|CGCTCAACAAATGGAGAAGATTCAGCCTCTTTTCTGCTGGACCCAGCCAT|CCAGAATGTTGCCAAGGAAGGAGTGAAGTTCGATGAAAGTGAGAAAACTA|CATTCTTTCTATTCTATCTCCATATGCTTTAGTGTCTGGTAAAAGATACC|GTTCCTCATTTCCAGAAAGAGCATTTTCATCAGTCAGTGATATTAGCCTT|GTTTTGAAGTGACAATAACCTTATCTGCTACAAGGAAGGCGGAATAGAAA|TCACACTTAATTTTGACTGTTAGTTCCTCATTTCCAGAAAGAGCATTTTC|CGTTCCCCGTCCTAGAGTGTTTCCTCTTGGGTCAGCAATTACAGAAAATT|TGGCTATCGTTGTTGTGTTTTGAAGTGACAATAACCTTATCTGCTACAAG|GATGATGAGAAGACTGGAACCTAAGAAGTTTAGCAAGACGTGTTCGATTC|CTTCTTCTTTTAAGACAAGGGTAATTGTCGTTCCCCGTCCTAGAGTGTTT|ATCCAAAACTGTTTTATCATCTTCATCTTCCTTAATTCGTCGAAGCATGT|AATCCATCCAACTGAATAGCTTCTTCCTCTCTCTGTACTACTTCATCATC|CTCAACAAATGGAGAAGATTCAGCCTCTTTTCTGCTGGACCCAGCCATGA|CTTTTTGGAAAGAATTTGGTACCAACATCAAGCTTGGTGTGATTGAAGAC|CAATGATACTTTTTGGAAAGAATTTGGTACCAACATCAAGCTTGGTGTGA|GCCTCTTTTCTGCTGGACCCAGCCATGAAGTAGATTTTGTCTTGTTTTTC|GTAAATTTGTACTATTTAACTGACTATTCTTGATGTAAAATCTTGTCATG|GTTTTGAAGTGACAATAACCTTATCTGCTACAAGGAAGGCGGAATAGAAA|TGTCGCTCAACAAATGGAGAAGATTCAGCCTCTTTTCTGCTGGACCCAGC|GCTTCTTCTTTTAAGACAAGGGTAATTGTCGTTCCCCGTCCTAGAGTGTT|GTTATTGTCACTTCAAAACACAACAACGATACCCAGCACATCTGGGAGTC|ATGGCTGGGTCCAGCAGAAAAGAGGCTGAATCTTCTCCATTTGTTGAGCG|GTTGTGTTTTGAAGTGACAATAACCTTATCTGCTACAAGGAAGGCGGAAT|GTAATTGCTGACCCAAGAGGAAACACTCTAGGACGGGGAACGACAATTAC|TGATGAGAAGACTGGAACCTAAGAAGTTTAGCAAGACGTGTTCGATTCGA|GCTCTTTCTGGAAATGAGGAACTAACAGTCAAAATTAAGTGTGATAAGGA|CCCTTGCCCGTTTGGTACGCTTGTGCTTTCATGATTCTCTCCATGTTGCC|AAGGTTTTTAACCAACTCTTCTCTGGTCATTCCTACACCGGTGTCTGTGA|GGATGATGAGAAGACTGGAACCTAAGAAGTTTAGCCAGACGTGTTCGATT|TCAACTTCATCGTCAGCTCTGACCGACCCGAAGGTCAGCAGGACGCAGCA|GCTAAACTTCTTAGGTTCCAGTCTTCTCATCATCCAACTGACATTACTAG|CTCCTTATCACACTTAATTTTGACTGTTAGTTCCTCATTTCCAGAAAGAG|TCTTCTTCCTCTACTGCAGCTTCATCATCAGATTCTTCTTTCTCTTCTTT|TGATACTTTTTGGAAAGAATTTGGTACCAACATCAAGCTTGGTGTGATTG|GTCGCTCAACAAATGGAGAAGATTCAGCCTCTTTTCTGCTGGACCCAGCC|CTTGCTAAACTTCTTAGGTTCCAGTCTTCTCATCATCCAACTGACATTAC|CATCAACTTCATCGTCAGCTCTGACCGACCCGAAGGTCAGCAGGACGCAG|ATCAACTTCATCGTCAGCTCTGACCGACCCGAAGGTCAGCAGGACGCAGC|TGGATGATGAGAAGACTGGAACCTAAGAAGTTTAGCAAGACGTGTTCGAT|CAAGGACGGATGATGAAGTAGTACAGAGAGAGGAAGAAGCTATTCAGTTG|GCTTCTTCTTTTAAGACAAGGGTAATTGTCGTTCCCCGTCCTAGAGTGTT|TCCACATCAACTTCATCGTCAGCTCTGACCGACCCGAAGGTCAGCAGGAC|GTCGTTCCCCGTCCTAGAGTGTTTCCTCTTGGGTCAGCAATTACAGAAAA|TGCATCACAAATAAGAGAACTTAGAGAGAAGTCGGAAAAGTTTGCCTTCC|GCGAGACTCTTCAGCAACATAAACTGCTTAAGGTGATTAGGAAGAAGCTT|GCCCCGTTTGGTACGCTTGTGCTTTCATGATTCTCTCCATGTTGCCAGAC|GTTCTCTCAGGAAAATCTCTTTATTTTTATACAATGAATTGATGATAAGT|CTGTGATGAATACACGGCGCACATAGAGCTTAATGTAATCGCTCTTTTTA|TGCTTTCATGATTCTCTCCATGTTGCCAGACCATCCGTACTGGCTGGCCA|CGACTCGCATGGTAATTTGTAGAGATGTCCTTGCCCGTTTGGTACGCTTG|CTCTCAGGAAAATCTCTTTATTTTTATACAATGAATTGATGATAAGTTTC|GAGAGTATAATTTACAATTCATCTTTTTCAGCTGTAGATTCCTTTGCTGT|CAAAGACTAAAAAAGTTGAAAAAACTGTCTGGGACTGGGAACTTATGAAT|GCTTCGACGAATTAAGGAAGATGAAGATGATAAAACAGTTTTGGATCTTG|TGCAGCAGGTTCTTCTCCTTATCACACTTAATTTTGACTGTTAGTTCCTC|GTGCTTTCATGATTCTCTCCATGTTGCCAGACCATCCGTACTGGCTGGCC|GACGAATATGGATCTAAAAAGAGCGATTACATTAAGCTCTATGTGCGCCG|GACGAACTAACAGTCAAAATTAAGTGTGATAAGGAGAAGAACCTGCTGCA|GTCTGGGATTAATTTCAAATGTTTTCTTCTGACTCGCATAGTAATTTGTA|GGGCTCCTCAACAGTTTCAGTCTTGCTGCTCCATACATAAATAGGAAAGT|GGAAGATGAAGATGATAAAACAGTTTTGGATCTTGCTGTGGTTTTGTTTG|ACGAATTAAGGAAGATGAAGATGATAAAACAGTTTTGGATCTTGCTGTGG|CTTCTTAGGTTCCAGTCTTCTCATCATCCAACTGACATTACTAGCCTAGA|TCGCATAGTAATTTGTAGAGATGTCCTTGCCCGTTTGGTACGCTTGTGCT|GCTCAACAAATGGAGAAGATTCAGCCTCTTTTCTGCTGGACCCAGCCATG|GGCCAGTCAACTTCTGAATTGATTGGCCAGTTTGGTGTCGGCTTCTCTTT|CTCCTTCCTTGGCAACATTCTGGAACCTCTTCCCATCAAATTCGGGAAGG|CTTTTTCAGAAGTCGCTCAACAAATGGAGAAGATTCAGCCTCTTTTCTGC|AAACTTTCCTATTTATGTATGGAGCAGCAAGACTGAAACTGTTGAGGAGC|CCGTTTGGTACGCTTGTGCTTTCATGATTCTCTCCATGTTGCCAGACCAT|GCTTCCTTAATTCGTCGAAGCATGTCTCTGATCAGCGGGTGTCTGGGATT|CTTTTTGGAAAGAATTTGGTACCAACATCAAGCTTGGTGTGATTGAAGAC|GGAAGATGAAGATGATAAAACAGTTTTGGATCTTGCTGTGGTTTTGTTTG|TGAAAATGCTCTTTCTGGAAATGAGGAACTAACAGTCAAAATTAAGTGTG|ATGGTACCAAGGTTTTTAACCAACTCTTCTCTGGTCATTCCTACACCGGT|GTAATTGCTGACCCAAGAGGAAACACTCTAGGACGGGGAACGACAATTAC|CCTTGGCAACATTCTGGAACCTCTTCCCATCAAATTCGGGAAGGGCCTGA|GCGAGACTCTTCAGCAACATAAACTGCTTAAGGTGATTAGGAAGAAGCTT|TTTTGAAGCGACAATAACCTTATCTGCTACAAGGAAGGCGGAATAGAAAC|AGCAGATAAGGTTATTGTCACTTCAAAACACAACAACGATACCCAGCACA|CTTCATCGTCAGCTCTGACCGACCCGAAGGTCAGCAGGACGCAGAAGAGG|GTTTTTAAACAAAATGACTGAAGCACAGGAAGATGGCCAGTCAACTTCTG|CCCTTTTTCAGAAGTCGCTCAACAAATGGAGAAGATTCAGCCTCTTTTCT|CCAAGAGGAAACACTCTAGGACGGGGAACGACAATTACCCTTGTCTTAAA|TACAGCTGAAAAAGATGAATTGTAAATTATACTCTCACCATTTGGATCCT|CTCGCATAGTAATTTGTAGAGATGTCCTTGCCCGTTTGGTACGCTTGTGC|AAGATGATAAAACAGTTTTGGATCTTGCTGTGGTTTTGTTTGAAACAGCA|GTGAGAGTATAATTTACAATTCATCTTTTTCAGCTGTAGATTCCTTTGCT|GATAAAACAGTTTTGGATCTTGCTGTGGTTTTGTTTGAAACAGCAACGCT|GAAGTTATTTACCTCACAGAACCTGTGGATGAATACTGTATTCAGGCCCT|GCTCCTCAACAGTTTCAGTCTTGCTGCTCCATACATAAATAGGAAAGTTT|GGAATGACCAGAGAAGAGTTGGTTAAAAACCTTGGTACCATAGCCAAATC|GTTCCCCGTCCTAGAGTGTTTCCTCTTGGGTCAGCAATTACAGAAAATTC|GTACGCTTGTGCTTTCATGATTCTCTCCATGTTGCCAGACCATCCGTACT|AAAGACTAAAAAAGTTGAAAAAACTGTCTGGGACTGGGAACTTATGAATG|GAATGACCAGAGAAGAGTTGGTTAAAAACCTTGGTACCATAGCCAAATCT|GTCAAAATTAAGTGTGATAAGGAGAAGAACCTGCTGCATGTCACAGACAC|GGACGGATGATGAAGTAGTACAGAGAGAGGAAGAAGCTATTCAGTTGGAT|CAAGATTTTACATCAAGAATAGTCAGTTAAATAGTACAAATTTACATTCA|AAAAATATTCACAGTTCATAAACTTTCCTATTTATGTATGGAGCAGCAAG|GGGCTCCTCAACAGTTTCAGTCTTGCTGCTCCATACATAAATAGGAAAGT|CCCGTTTGGTACGCTTGTGCTTTCATGATTCTCTCCATGTTGCCAGACCA|GAACCTGTGGATGAATACTGCATTCAGGCCCTTCCCGAATTTGATGGGAA|CTCGCATAGTAATTTGTAGAGATGTCCTTGCCCGTTTGGTACGCTTGTGC|GAAACTTATCATCAATTCATTGTATAAAAATAAAGAGATTTTCCTGAGAG|CTTGGCAACATTCTGGAACCTCTTCCCATCAAATTCGGGAAGGGCCTGAA|GTGAGAGTATAATTTACAATTCATCTTTTTCAGCTGTAGATTCCTTTGCT|GCCCGTTTGGTACGCTTGTGCTTTCATGATTCTCTCCATGTTGCCAGACC|TGCCCGTTTGGTACGCTTGTGCTTTCATGATTCTCTCCATGTTGCCAGAC|TGTGTTTTGAAGTGACAATAACCTTATCTGCTACAAGGAAGGCGGAATAG|GTCTCTGCCATATTGGTTTGATATCATTCATAAGTTCCCAGTCCCAGACA|CTCCTTCCTTGGCAACATTCTGGAACCTCTTCCCATCAAATTCGGGAAGG|CGAGTTTTTAAACAAAATGACTGAAGCACAGGAAGATGGCCAGTCAACTT|GAAGATGATAAAACAGTTTTGGATCTTGCTGTGGTTTTGTTTGAAACAGC|AGCACAGGAAGATGGCCAGTCAACTTCTGAATTGTTTGGCCAGTTTGGTG|GTCAAAATTAAGTGTGATAAGGAGAAGAACCTGCTGCATGTCACAGACAC|TGGATGATGAGAAGACTGGAACCTAAGAAGTTTAGCAAGACGTGTTCGAT|AGATGATAAAACAGTTTTGGATCTTGCTGTGGTTTTGTTTGAAACAGCAA|CTGGACATGATCAAGAAGATTGCTGATGATAAATACAATGATACTTTTTG|CCAGAATGTTGCCAAGGAAGGTGTGAAGTTCGATGAAAGTGAGAAAACTA|TGATAAAACAGTTTTGGATCTTGCTGTGGTTTTGTTTGAAACAGCAACGC|GTTTTGAAGTGACAATAACCTTATCTGCTACAAGGAAGGCGGAATAGAAA|GTTTTGAAGTGACAATAACCTTATCTGCTACAAGGAAGGCGGAATAGAAA|GGATGATGAGAAGACTGGAACCTAAGAAGTTTGGCAAGACGTGTTCGATT|GTGTTTTGAAGTGACAATAACCTTATCTGCTACAAGGAAGGCGGAATAGA|CCGTCCTAGAGTGTTTCCTCTTGGGTCAGCAATTACAGAAAATTCATTGG|GTCGTCTGTGATGAATACACGGCGCACATAGAGCTTAATGTAATCGCTCT|CGCACATAGAGCTTAATGTAATCGCTCTTTTTAGATCCATATTCGTCAAA|GGAAGATGGCCAGTCAACTTCTGAATTGATTGGCCAGTTTGGTGTCGGTT|GGGCTCCTCAACAGTTTCAGTCTTGCTGCTCCATACATAAATAGGAAAGT|CTTCTTCTTTTAAGACAAGGGTAATTGTCGTTCCCCGTCCTAGAGTGTTT|GCCCTTTTTCAGAAGTCGCTCAACAAATGGAGAAGATTCAGCCTCTTTTC|GTTTTGAAGTGACAATAACCTTATCTGCTACAAGGAAGGCGGAATAGAAA|CGCACATAGAGCTTAATGTAATCGCTCTTTTTAGATCCATATTCGTCAAA|GAGGAACTAACAGTCAAAATTAAGTGTGATAAGGAGAAGAACCTGCTGCA|CTTCTTTTAAGACAAGGGTAATTGTCGTTCCCCGTCCTAGAGTGTTTCCT|CCCGTCCTAGAGTGTTTCCTCTTGGGTCAGCAATTACAGAAAATTCATTG|GGTTATTGTCACTTCAAAACACAACAACGATACCCAGCACATCTGGGAGT|CCCGTTTGGTACGCTTGTGCTTTCATGATTCTCTCCATGTTGCCAGACCA|AACTTCTTAGGTTCCAGTCTTCTCATCCTCCAACTGACCTTACTAGCCTA|CGCATAGTAATTTGTAGAGATGTCCTTGCCCGTTTGGTACGCTTGTGCTT|ACTTCTTAGGTTCCAGTCTTCTCATCATCCAACTGACATTACTAGCCTAG|GGCAACATGGAGAGAATCATGAAAGCACAAGCGTACCAAACGGGCAAGGA|CTCTTCAGCAACATAAACTGCTTAAGGTGATTAGGAAGAAGCTTGTTCGT|CTAACAGTCAAAATTAAGTGTGATAAGGAGAAGAACCTGCTGCATGTCAC|GAAAATGCTCTTTCTGGAAATGAGGAACTAACAGTCAAAATTAAGTGTGA|AACAAAATGACTGAAGCACAGGAAGATGGCCAGTCAACTTCTGAATTGAT|GTTTTGAAGTGACAATAACCTTATCTGCTACAAGGAAGGCGGAATAGAAA|TTCATAAGTTCCCAGTCCCAGACAGTTTTTTCAACTTTTTTAGTCTTTGG|AGACTCTTCAGCAACATAAACTGCTTAAGGTGATTAGGAAGAAGCTTGTT|CGAGTTTTTAAACAAAATGACTGAAGCACAGGAAGATGGCCAGTCAACTT|ATTAAATGCATCACAAATAAGAGAACTTAGAGAGAAGTCGGAAAAGTTTG|CTTTTTGGAAAGAATTTGGTACCAACATCAAGCTTGGTGTGATTGAAGAC|CCCGTTTGGTACGCTTGTGCTTTCATGATTCTCTCCATGTTGCCAGACCA|CACGGCGCACATAGAGCTTAATGTAATCGCTCTTTTTAGATCCATATTCG|CTTCTCTCTAAGTTCTCTTATTTGTGATGCATTTAATCCATCCAACTGAA|TGAATGTAAATTTGTACGATTTAACTGACTATTCTTGATGTAAAATCTTG|AACTAACAGTCAAAATTAAGTGTGATAAGGAGAAGAACCTGCTGCATGTC|CTTGGCAACATTCTGGAACCTCTTCCCATCAAATTCGGGAAGGGCCTGAA|GTCTGTGACATGCAGCAGGTTCTTCTCCTTATCACACTTAATTTTGACTG|AAAAATATTCACAGTTCATAAACTTTCCTATTTATGTATGGAGCAGCAAG|TTTTGAAGTGACAATAACCTTATCTGCTACAAGGAAGGCGGAATAGAAAC|CTTGTGCTTTCATGATTCTCTCCATGTTGCCAGACCATCCGTACTGGCTG|TGATAAAACAGTTTTGGATCTTGCTGTGGTTTTGTTTGAAACAGCAACGC|GTCTGGGATTAATTTCAAATGTTTTCTTCTGACTCGCATAGTAATTTGTA|AAATACAATGATACTTTTTGGAAAGAATTTGGTACCAACATCAAGCTTGG|TCCCCGTCCTAGAGTGTTTCCTCTTGGGTCAGCAATTACAGAAAATTCAT|GCAGATAAGGTTATTGTCACTTCAAAACACAACAACGATACCCAGCACAT|CTTCAGCAACATAAACTGCTTAAGGTGATTAGGAAGAAGCTTGTTCGTAA|GTGTTTTGAAGTGACAATAACCTTATCTGCTACAAGGAAGGCGGAATAGA|GCCCTTTTTCAGAAGTCGCTCAACAAATGGAGAAGATTCAGCCTCTTTTC|CTCCTTCCTTGGCAACATTCTGGAACCTCTTACCATCAAATTCGGGAAGT|CCCCGTCCTAGAGTGTTTCCTCTTGGGTCAGCAATTACAGAAAATTCATT|GAAGAAACAGCAAAGGAATCTACAGCTGAAAAAGATGAATTGTAAATTAT|CTTCCTTGGCAACATTCTGGAACCTCTTCCCATCAAATTCGGGAAGGGCC|GCATTTAATCCATCCAACTGAATAGCTTCTTCCTCTCTCTGTACTACTTC|GCACAGGAAGATGGCCAGTCAACTTCTGAATTGATTGGCCAGTTTGGTGT|CTGTTAGTTCCTCATTTCCAGAAAGAGCATTTTCATCAGTCAGTGATATT|TTTGGCTATGGTACCAAGGTTTTTAACCAACTCTTCTCTGGTCATTCCTA|TCTCCTTATCACACTTAATTTTGACTGTTAGTTCCTCATTTCCAGAAAGA|GGCCAGTCAACTTCTGAATTGATTGGCCAGTTTGGTGTCGGTTTCTATTC|CTCTCAGGAAAATCTCTTTATTTTTATACAATGAATTGATGATAAGTTTC|AGCCCTTTTTCAGAAGTCGCTCAACAAATGGAGAAGATTCAGCCTCTTTT|TCTGGGATTAATTTCAAATGTTTTCTTCTGACTCGCATAGTAATTTGTAG|GAGGTTCCAGAATGTTGCCAAGGAAGGAGTGAAGTTCGATGAAAGTGAGA|CTGTTAGTTCCTCATTTCCAGAAAGAGCATTTTCATCAGTCAGTGATATT|CTAAAAAGAGCGATTGCATTAAGCTCTATGTGCGCCGTGTATTCATCACA|GTTTTGAAGTGACAATAACCTTATCTGCTACAAGGAAGGCGGAATAGAAA|TGAGAAGACTGGAACCTAAGAAGTTTAGCAAGACGTGTTCGATTCGAGTG|AAAAAGAGCGATTACATTAAGCTCTATGTGCGCCGTGTATTCATCACAGA|TCTGGGTATCGTTGTTGTGTTTTGAAGTGACAATAACCTTATCTGCTACA|AGCAGATAAGGTTATTGTCACTTCAAAACACAACAACGATACCCAGCACA|GCAGGTTCTTCTCCTTATCACACTTAATTTTGACTGTTAGTTCCTCATTT|CGCTGATCAGAGACATGCTTCGACGAATTAAGGAAGATGAAGATGATAAA|GTCTGTGATGAATACACGGCGCACATAGAGCTTAATGTAATCGCTCTTTT|TCTCTCAGGAAAATCTCTTTATTTTTATACAATGAATTGATGATAAGTTT|CTTGTGCTTTCATGATTCTCTCCATGTTGCCAGACCATCCGTACTGGCTG|ATACAATGATACTTTTTGGAAAGAATTTGGTACCAACATCAAGCTTGGTG|GGAAGATGGCCAGTCAACTTCTGAATTGATTGGCCAGTTTGGTGTCGGTT|CTCTGCCATATTGGTTTGATATCATTCATAAGTTCCCAGTCCCAGACAGT|CGCTGATCAGAGACATGCTTCGACGAATTAAGGAAGATGAAGATGATAAA|CACTTCAAAACACAACAACGATACCCAGCACATCTGGGAGTCTGACTCCA|GTGTCTGTGACATGCAGCAGGTTCTTCTCCTTATCACACTTAATTTTGAC|GCCCTTTTTCAGAAGTCGCTCAACAAATGGAGAAGATTCAGCCTCTTTTC|TGCATTTAATCCATCCAACTGAATAGCTTCTTCCTCTCTCTGTACTACTT|GCTCCTCAACAGTTTCAGTCTTGCTGCTCCATACATAAATAGGAAAGTTT|AACAAAATGACTGAAGCACAGGAAGATGGCCAGTCAACTTCTGAATTGAT|TGTGTTTTGAAGTGACAATAACCTTATCTGCTACAAGGAAGGCGGAATAG|CTTTTTGGAAAGAATTTGGTACCAACATCAAGCTTGGTGTGATTGAAGAC|TGAAAATGCTCTTTCTGGAAATGAGGAACTAACAGTCAAAATTAAGTGTG|AATTTACAATTCATCTTTTTCAGCTGTAGCTTCCTTTGCTGTTTCTTCTT|GCTCAACAAATGGAGAAGATTCAGCCTCTTTTCTGCTGGACCCAGCCATG|CGTTTGGTACACTTGTGCTTTCATGATTCTCTCCATGTTGCCAGACCATC|TCGTTGTTGTGTTTTGAAGTGACAATAACCTTATCTGCTACAAGGAAGGC|CCAGAGAAGAGTTGGTTAAAAACCTTGGTACCATAGCCAAATCTGGGACA|AAACTTTCCTATTTATGTATGGAGCAGCAAGACTGAAACTGTTGAGGAGC|CGGCGCACATAGAGCTTAATGTAATCGCTCTTTTTAGATCCATATTCGTC|GAAAATGCTCTTTCTGGAAATGAGGAACTAACCGTCAAAATTAAGTGTGA|AGCAGATAAGGTTATTGTCACTTCAAAACACAACAACGATACCCAGCACA	2,5,1,2|2,5,2,2|2,12,3,2|2,15,4,2|2,82,5,2|2,11,6,2|2,3,8,2|2,8,9,2|2,1,10,2|2,1,11,2|2,56,12,2|2,25,13,2|2,21,14,2|2,5,15,2|2,17,16,2|2,6,18,2|9,1,7,2|9,2,9,2|9,1,19,2|9,1,21,2|9,3,27,2|9,1,28,2	HSP90B1|GRP94c	LRRC28|UNQ436	heat shock protein 90kDa beta, member 1|SubName: Full=HSP90B1 protein;|SubName: Full=Heat shock protein 94c;	leucine rich repeat containing 28|SubName: Full=cDNA FLJ34269 fis, clone FEBRA2002962;|RecName: Full=Leucine-rich repeat-containing protein 28;|SubName: Full=LRRC28 protein;|Homo sapiens cDNA FLJ34269 fis, clone FEBRA2002962.|SubName: Full=cDNA FLJ60611, highly similar to Homo sapiens leucine rich repeat containing 28 (LRRC28), mRNA;|SubName: Full=cDNA FLJ54603, moderately similar to Homo sapiens leucine rich repeat containing 28 (LRRC28), mRNA;	45.453175	45.448001	110.458374
279	-1.00	-1.00	-1.00000	-1.00000	290	255	inter	uc003cgu.1|uc003cgv.2|uc003cgw.2|uc003cgx.2|uc010hgr.1|uc010hgs.2	25	37284737,37285113|37292885,37292975|37315026,37315092|37323448,37323763|37327504,37327552|37330725,37330782|37336469,37336568|37337577,37337710|37340323,37340511|37340778,37340862|37343675,37343823|37356910,37357089|37360553,37360685|37363221,37363377|37365078,37369316|37369906,37370028|37370453,37370584|37376543,37376657|37378633,37378654|37379156,37379225|37381614,37381690|37388683,37388787|37396591,37396678|37402733,37402796|37407570,37408241	chr3	+	37284737	37408241	uc003xru.2|uc003xrv.2|uc003xrw.1|uc010lyg.2|uc011ldw.1	12	54879116,54880672|54882951,54883023|54891082,54891257|54891584,54891731|54896922,54897077|54899528,54899585|54900673,54900819|54906227,54906315|54912504,54912610|54915451,54915652|54922989,54923052|54934622,54935008	chr8	-	54879116	54935008	4,3,1,37319367,37319416,54879276,54879325|4,3,1,37318954,37319003,54879778,54879827|4,3,1,37318796,37318845,54879953,54880002|4,3,1,37318632,37318681,54880123,54880172|4,3,1,37318140,37318189,54880521,54880570|4,3,1,37318819,37318868,54879799,54879848|4,3,1,37318952,37319001,54879603,54879652|4,3,1,37319057,37319106,54879544,54879593|4,3,1,37318125,37318174,54880618,54880667|4,3,1,37318763,37318812,54879890,54879939|4,3,1,37318925,37318974,54879605,54879654|4,3,1,37318819,37318868,54879935,54879984|4,3,1,37318835,37318884,54879829,54879878|4,3,1,37319245,37319294,54879490,54879539|4,3,1,37318526,37318575,54880181,54880230|4,3,1,37318816,37318865,54879957,54880006|4,3,1,37318914,37318963,54879882,54879931|4,3,1,37319245,37319294,54879487,54879536|4,3,1,37317997,37318046,54880554,54880603|4,3,1,37318794,37318843,54879891,54879940|4,3,1,37318861,37318910,54879980,54880029|4,3,1,37318523,37318572,54880072,54880121|4,3,1,37318922,37318971,54879836,54879885|4,3,1,37319407,37319456,54879251,54879300|4,3,1,37319388,37319437,54879391,54879440|4,3,1,37319339,37319388,54879403,54879452|4,3,1,37319213,37319262,54879456,54879505|4,3,1,37319242,37319291,54879514,54879563|4,3,1,37319200,37319249,54879396,54879445|4,3,1,37319124,37319173,54879666,54879715|4,3,1,37318340,37318389,54880240,54880289|4,3,1,37318427,37318476,54880239,54880288|4,3,1,37318195,37318244,54880538,54880587|4,3,1,37318861,37318910,54879959,54880008|4,3,1,37319213,37319262,54879366,54879415|4,3,1,37318810,37318859,54879954,54880003|4,3,1,37318122,37318171,54880526,54880575|4,3,1,37319327,37319376,54879267,54879316|4,3,1,37319411,37319460,54879271,54879320|4,3,1,37318140,37318189,54880518,54880567|4,3,1,37318619,37318668,54880070,54880119|4,3,1,37319333,37319382,54879393,54879442|4,3,1,37319247,37319296,54879499,54879548|4,3,1,37319212,37319261,54879396,54879445|4,3,1,37319297,37319346,54879510,54879559|4,3,1,37319337,37319386,54879472,54879521|4,3,1,37318304,37318353,54880494,54880543|4,3,1,37318500,37318549,54880177,54880226|4,3,1,37318794,37318843,54879866,54879915|4,3,1,37318794,37318843,54879866,54879915|4,3,1,37319281,37319330,54879363,54879412|4,3,1,37318194,37318243,54880599,54880648|4,3,1,37318302,37318351,54880528,54880577|4,3,1,37319354,37319403,54879375,54879424|4,3,1,37319394,37319443,54879250,54879299|4,3,1,37318221,37318270,54880559,54880608|4,3,1,37318810,37318859,54879958,54880007|4,3,1,37318221,37318270,54880551,54880600|4,3,1,37318302,37318351,54880456,54880505|4,3,1,37318953,37319002,54879605,54879654|4,3,1,37318774,37318823,54879944,54879993|4,3,1,37318302,37318351,54880472,54880521|4,3,1,37318148,37318197,54880574,54880623|4,3,1,37318054,37318103,54880554,54880603|4,3,1,37318810,37318859,54879958,54880007|4,3,1,37318303,37318352,54880436,54880485|4,3,1,37319260,37319309,54879396,54879445|4,3,1,37318390,37318439,54880240,54880289|4,3,1,37319344,37319393,54879263,54879312|4,3,1,37319117,37319166,54879458,54879507|4,3,1,37319290,37319339,54879449,54879498|4,3,1,37318600,37318649,54880041,54880090|4,3,1,37319334,37319383,54879412,54879461|4,3,1,37319308,37319357,54879392,54879441|4,3,1,37318743,37318792,54879891,54879940|4,3,1,37318539,37318588,54880151,54880200|4,3,1,37318557,37318606,54880186,54880235|4,3,1,37317949,37317998,54880619,54880668|4,3,1,37318748,37318797,54879854,54879903|4,3,1,37319245,37319294,54879497,54879546|4,3,1,37317997,37318046,54880578,54880627|4,3,1,37319306,37319355,54879526,54879575|4,3,1,37319333,37319382,54879267,54879316|4,3,1,37318917,37318966,54879748,54879797|4,3,1,37319376,37319425,54879276,54879325|4,3,1,37317935,37317984,54880591,54880640|4,3,1,37318157,37318206,54880520,54880569|4,3,1,37318781,37318830,54879891,54879940|4,3,1,37319157,37319206,54879709,54879758|4,3,1,37319242,37319291,54879511,54879560|4,3,1,37318958,37319007,54879814,54879863|4,3,1,37317927,37317976,54880597,54880646|4,3,1,37318220,37318269,54880569,54880618|4,3,1,37318805,37318854,54879828,54879877|4,3,1,37319355,37319404,54879266,54879315|4,3,1,37319213,37319262,54879414,54879463|4,3,1,37318111,37318160,54880401,54880450|4,3,1,37318096,37318145,54880522,54880571|4,3,1,37319117,37319166,54879456,54879505|4,3,1,37318165,37318214,54880507,54880556|4,3,1,37318810,37318859,54879953,54880002|4,3,1,37318794,37318843,54879866,54879915|4,3,1,37319326,37319375,54879263,54879312|4,3,1,37319117,37319166,54879456,54879505|4,3,1,37319379,37319428,54879267,54879316|4,3,1,37318462,37318511,54880265,54880314|4,3,1,37319247,37319296,54879490,54879539|4,3,1,37318719,37318768,54879891,54879940|4,3,1,37319388,37319437,54879275,54879324|4,3,1,37318811,37318860,54879933,54879982|4,3,1,37319255,37319304,54879267,54879316|4,3,1,37319406,37319455,54879267,54879316|4,3,1,37318304,37318353,54880436,54880485|4,3,1,37318128,37318177,54880511,54880560|4,3,1,37319247,37319296,54879490,54879539|4,3,1,37319233,37319282,54879397,54879446|4,3,1,37318737,37318786,54879969,54880018|4,3,1,37319388,37319437,54879391,54879440|4,3,1,37319045,37319094,54879616,54879665|4,3,1,37318579,37318628,54880078,54880127|4,3,1,37319212,37319261,54879396,54879445|4,3,1,37319340,37319389,54879481,54879530|4,3,1,37319129,37319178,54879517,54879566|4,3,1,37318631,37318680,54880109,54880158|4,3,1,37318794,37318843,54879892,54879941|4,3,1,37319318,37319367,54879267,54879316|4,3,1,37319329,37319378,54879468,54879517|4,3,1,37318795,37318844,54879748,54879797|4,3,1,37318151,37318200,54880507,54880556|4,3,1,37319325,37319374,54879542,54879591|4,3,1,37319319,37319368,54879249,54879298|4,3,1,37319337,37319386,54879419,54879468|4,3,1,37318154,37318203,54880521,54880570|4,3,1,37318631,37318680,54880123,54880172|4,3,1,37318297,37318346,54880474,54880523|4,3,1,37318439,37318488,54880241,54880290|4,3,1,37319304,37319353,54879448,54879497|4,3,1,37318630,37318679,54880117,54880166|4,3,1,37318630,37318679,54880117,54880166|4,3,1,37319397,37319446,54879280,54879329|4,3,1,37319336,37319385,54879433,54879482|4,3,2,37317858,37317907,54882965,54883014|4,3,2,37318063,37318112,54882966,54883015|4,3,2,37318067,37318116,54882970,54883019|4,3,2,37318067,37318116,54882968,54883017|4,3,4,37317888,37317937,54891602,54891651|4,3,4,37317821,37317870,54891617,54891666|4,3,4,37317858,37317907,54891616,54891665|4,3,4,37317756,37317805,54891630,54891679|4,3,4,37317785,37317834,54891640,54891689|4,3,4,37317786,37317835,54891638,54891687|4,3,4,37317979,37318028,54891618,54891667|4,3,4,37317843,37317892,54891638,54891687|4,3,4,37317954,37318003,54891590,54891639|4,3,4,37317844,37317893,54891616,54891665|4,3,4,37317969,37318018,54891650,54891699|4,3,4,37317988,37318037,54891593,54891642|4,3,4,37317956,37318005,54891604,54891653|4,3,4,37318054,37318103,54891623,54891672|4,3,4,37317894,37317943,54891663,54891712|4,3,4,37317923,37317972,54891681,54891730|4,3,4,37317925,37317974,54891677,54891726|4,3,4,37317817,37317866,54891638,54891687|4,3,4,37317904,37317953,54891675,54891724|4,3,4,37317820,37317869,54891678,54891727|4,3,4,37317820,37317869,54891638,54891687|4,3,4,37317985,37318034,54891624,54891673|4,3,5,37317956,37318005,54896942,54896991|4,3,5,37317678,37317727,54896999,54897048|4,3,5,37317743,37317792,54896958,54897007|4,3,5,37317677,37317726,54896960,54897009|4,3,5,37317614,37317663,54896998,54897047|4,3,5,37317811,37317860,54897009,54897058|4,3,5,37318064,37318113,54896930,54896979|4,3,5,37317842,37317891,54896948,54896997|4,3,5,37317900,37317949,54896999,54897048|4,3,6,37317683,37317732,54899531,54899580|4,3,6,37317683,37317732,54899531,54899580|4,3,7,37317508,37317557,54900721,54900770|4,3,7,37317594,37317643,54900751,54900800|4,3,7,37317620,37317669,54900716,54900765|4,3,7,37317658,37317707,54900755,54900804|4,3,7,37317410,37317459,54900720,54900769|4,3,7,37317616,37317665,54900716,54900765|4,3,7,37317569,37317618,54900678,54900727|4,3,7,37317599,37317648,54900753,54900802|4,3,7,37317618,37317667,54900751,54900800|4,3,7,37317639,37317688,54900679,54900728|4,3,7,37317431,37317480,54900705,54900754|4,3,7,37317596,37317645,54900688,54900737|4,3,7,37317541,37317590,54900673,54900722|4,3,7,37317658,37317707,54900745,54900794|4,3,7,37317630,37317679,54900682,54900731|4,3,7,37317443,37317492,54900769,54900818|4,3,7,37317452,37317501,54900769,54900818|4,3,7,37317709,37317758,54900688,54900737|4,3,7,37317498,37317547,54900673,54900722|4,3,7,37317539,37317588,54900674,54900723|4,3,7,37317700,37317749,54900731,54900780|4,3,7,37317499,37317548,54900717,54900766|4,3,7,37317498,37317547,54900713,54900762|4,3,7,37317658,37317707,54900755,54900804|4,3,7,37317403,37317452,54900742,54900791|4,3,7,37317556,37317605,54900678,54900727|4,3,7,37317630,37317679,54900679,54900728|4,3,7,37317484,37317533,54900673,54900722|4,3,7,37317596,37317645,54900751,54900800|4,3,7,37317599,37317648,54900743,54900792|4,3,7,37317595,37317644,54900766,54900815|4,3,7,37317541,37317590,54900675,54900724|4,3,7,37317683,37317732,54900696,54900745|4,3,7,37317632,37317681,54900689,54900738|4,3,7,37317373,37317422,54900741,54900790|4,3,8,37317362,37317411,54906253,54906302|4,3,8,37317442,37317491,54906250,54906299|4,3,8,37317464,37317513,54906256,54906305|4,3,8,37317501,37317550,54906239,54906288|4,3,8,37317427,37317476,54906238,54906287|4,3,8,37317442,37317491,54906234,54906283|4,3,8,37317466,37317515,54906242,54906291|4,3,8,37317530,37317579,54906234,54906283|4,3,8,37317296,37317345,54906266,54906315|4,3,8,37317490,37317539,54906231,54906280|4,3,9,37317413,37317462,54912543,54912592|4,3,9,37317467,37317516,54912527,54912576|4,3,9,37317437,37317486,54912534,54912583|4,3,9,37317370,37317419,54912547,54912596|4,3,9,37317223,37317272,54912516,54912565|4,3,9,37317351,37317400,54912556,54912605|4,3,9,37317176,37317225,54912515,54912564|4,3,9,37317220,37317269,54912517,54912566|4,3,9,37317306,37317355,54912517,54912566|4,3,9,37317241,37317290,54912539,54912588|4,3,9,37317372,37317421,54912535,54912584|4,3,9,37317294,37317343,54912522,54912571|4,3,9,37317219,37317268,54912517,54912566|4,3,11,37317191,37317240,54923001,54923050|4,3,11,37317352,37317401,54922991,54923040|4,3,11,37317191,37317240,54922991,54923040|4,3,12,37317061,37317110,54934679,54934728|4,3,12,37317142,37317191,54934755,54934804|4,3,12,37317116,37317165,54934741,54934790|4,3,12,37317224,37317273,54934779,54934828|4,3,12,37317259,37317308,54934658,54934707|4,3,12,37317072,37317121,54934690,54934739|4,3,12,37317195,37317244,54934666,54934715|4,3,12,37317198,37317247,54934644,54934693|4,3,12,37317078,37317127,54934636,54934685|4,3,12,37317058,37317107,54934733,54934782|4,3,12,37317198,37317247,54934653,54934702|4,3,12,37317223,37317272,54934730,54934779|4,3,12,37317131,37317180,54934779,54934828|4,3,12,37317244,37317293,54934724,54934773|4,3,12,37317120,37317169,54934674,54934723|4,3,12,37317061,37317110,54934679,54934728|4,3,12,37317182,37317231,54934763,54934812|4,3,12,37317196,37317245,54934730,54934779|4,3,12,37317061,37317110,54934648,54934697|4,3,12,37317146,37317195,54934724,54934773|4,3,12,37317100,37317149,54934655,54934704|4,3,12,37317077,37317126,54934679,54934728|4,3,12,37317245,37317294,54934627,54934676|4,3,12,37317262,37317311,54934623,54934672|4,3,12,37317125,37317174,54934755,54934804|4,3,12,37317138,37317187,54934756,54934805|4,3,12,37317247,37317296,54934631,54934680|4,3,12,37317097,37317146,54934636,54934685|6,3,7,37317905,37317954,54891583,54891632|6,3,8,37317785,37317834,54891685,54891734|6,3,9,37317845,37317894,54896920,54896969|6,3,14,37317347,37317396,54900771,54900820|6,3,16,37317359,37317408,54906268,54906317|6,3,16,37317362,37317411,54906270,54906319|6,3,17,37317466,37317515,54912503,54912552|6,3,17,37317400,37317449,54912503,54912552|6,3,17,37317475,37317524,54912503,54912552|6,3,22,37317160,37317209,54923004,54923053|6,3,23,37317184,37317233,54934621,54934670|6,3,23,37317161,37317210,54934621,54934670	MCF_v_2_00214	GGAAGTTACATCTTTGGCAAAGTCTCTCATCAAATCCTGGAAAAAATTAT|CGAAGTGGTCCGCTTTGCCAAGAAGATGGACAAGATGGTGCAGAAGAAGA|CTTTGCACTCTCCTTTGCTCCCTTTTTCCAATTTCTTATTGCATATCATT|TGGAGGACGAAGTGGTCCGCTTTGCCAAGAAGATGGACAAGATGGTGCAG|GGTCAGTATAGATTTCCGAATCAAAATCTAGTCATGAACTGTTTACAATA|CAAGCGGCAATGTAAGCAACAGAAAGGATGAGACAAATGCTCGAGATACT|GCCTTCTAAACTACAACAGTGTTCTTCTGCAAAACTAAAACACATTATAA|CTGGGGAAAAACTTGACCAAAGAAGCCATCAGAGAGCATCAGATGGCCAA|GTGTGTAAGTGCAATTCTTCTTTTTACATTTGCCACATGTGAACAAGTCA|CACGGTTAGTTACAGATGCAAAATAATATCTAATATTCCAAGCTTGTGAA|CTAGCTTTAAACTAGGCCAAGCAACTAGTTTTCCTGCAAATCAAATTTTT|CAGGTTCTTTCTTCTTTTCGTCAAGGTCTTTCTCAGTTGATGGCCCATCT|GTTCGAAGAGCTGCAGCAAGCATCTCCCTACACTTCAACCGCACAGAATC|CTCCAATTGCAATGTAGTCATCCCCTGTTCGAAGAGCTGCAGCAAGCATC|GAAGAACACTGTTGTAGTTTAGAAGGCTTTTCATAAATCCCCTCATAGGC|GCTATTGTAAACAGTTCATGACTAGATTTTGATTCGGAAATCTATACTGA|GGAGACTGATAGAAAATAATTTTGTCCCAAGTCTTATTTGCTGACTTTTT|AGGAAAACTAGTTGCTTGGCCTAGTTTAAAGCTAGTTACAAAATCCGTTT|CGCGGAGAAGACCTGCCGGAGCCATGGAGGACGAAGTGGTCCGCTTTGCC|AGCTTCTTCAATTTGAGATCCTAATTCTTCCTCATCAGCTCCAATTGCAA|ATTAGATGGGCCATCAACTGAGAAAGACCTTGACGAAAAGAAGAAAGAAC|GTTTGGTTTTCCTGTTAATTTACCTGTTTGACTTTATAATGTGTTTTAGT|AATTGCAATGTAGTCATCCCCTGTTCGAAGAGCTGCAGCAAGCATCTCCC|AAATGTTTAGCATCTTAGTGTAGTATAGCTATTGTAAACAGTTCATGACT|GCCTATGAGGGGATTTATGAAAAGCCTTCTAAACTACAACAGTGTTCTTC|GTTTAGAAGGCTTTTCATAAATCCCCTCATAGGCAAAGATGAAAACTTCC|GCCCGGGCCTGCGGTGGTGGGGGTTGCTGCGCGCCGGGGGTCGCTCCTGC|TCCGCATCTCTTTCAGCTCATCACTAGCCATTTCCTCTGCTGTCATTCTA|GGCCTTTAAAGTATGCTAGAGCAAGTGTACCCTAGGGAACCTATGTCAAA|AGCTGGTCAAGTATTATTTGAATACACACCATATTTGGTAAACCTAAAAT|GAATATTCCTCCTGACTTATTTGCTAGAATGACAGCAGAGGAAATGGCTA|GAAGAATTAGGATCTCAAATTGAAGAAGCTATATATCAAGAAATAAGGAA|CTTTCCTCGGGCACCAAGCACTTCTGATTCTGTGCGGTTGAAGTGTAGGG|GAGGAAATGGCTAGTGATGAGCTGAAAGAGATGCGGAAAAACTTGACCAA|TATGAGGGGATTTATGAAAAGCCTTCTAAACTACAACAGTGTTCTTCTGC|GTTTACAATAGCTATACTACACTAAGATGCTAAACATTTTCTTTCCAGTA|GAGGAAATGGCTAGTGATGAGCTGAAAGAGATGCGGAAAAACTTGACCAA|GGCCGCTGGAAGTACTTTCTTCTCTTGCCTCAGGGCTGTTCTGCGCTGTA|CTGTATTCCTTATTTCTTGATATATAGCTTCTTCAATTTGAGATCCTAAT|GGCCTTTAAAGTATGCTAGAGCAAGTGTACCCTAGGGAACCTATGTCAAA|CAAAAATAGAGTACGAAGTAGGATATCAAATCTTAAAGATGCAAAAAATC|CTTACACACAGGTACAAACCCGTAGTGCTGATGAACCAATGACAACATTT|CGAAGTAGGATATCAAATCTTAAAGATGCAAAAAATCCAAATTTAAGGAA|GGAAGAATTAGGATCTCACATTGAAGAAGCTATATATCAAGAAATAAGGA|AAAAAATCCAAATTTAAGGAAAAATGTCCTCTGTGGGAATATTCCTCCTG|TGCCTCAGGGCTGTTCTGCGATGTAATTGCAGGTTCTTTCTTCTTTTCGT|CTTTATAATGTGTTTTAGTTTTGCAGAAGAACACTGTTGTAGTTTAGAAG|CAGGGCTGTTCTGCGATGTAATTGCAGGTTCTTTCTTCTTTTCGTCAAGG|CTTCCTAAGAGGGGAAAAAAATAGTGGGAAGTTTTCATCTTTGCCTATGA|CCCCTGTTCGAAGAGCTGCAGCAAGCATCTCCCTACACTTCAACCGCACA|ATAATTTTAGGTTTACCAAATATGGTGTGTATTCAAATAATACTTGACCA|CATGAACTGTTTACAATAGCTATACTACACTAAGATGCTAAACATTTTCT|GTCCTCCATGGCTCCGGCAGGTCTTCTCCGCGCCCACCCCGCTGTCAAGG|GCATATCATTTTGTTGTAATACAGAAAGCAGCATTTTTAAATGTCCGTGT|CGCTGGAAGTACTTTCTTCTCTTGCCTCAGGGCTGTTCTGCGATGTAATT|TAGGGAGATGCTTGCTGCAGCTCTTCGAACAGGGGATGACTACATTGCAA|CCAATTGCAATGTAGTCATCCCCTGTTCGAAGAGCTGCAGCAAGCATCTC|CCTAATTCTTCCTCATCAGCTCCAATTGCAATGTAGTCATCCCCTGTTCG|CTGCTTTCTGTATTACAACAAAATGATATGCAATAAGAAATTGGAAAAAG|CGGAGCAAAGGAGAGTGCAAAGCATGTACTGAGGTCTTTTTACGGGTGCC|GAAAGACCTTGACGAAAAGAAGAAAGAACCTGCAATTACATCGCAGAACA|TCCGCGCCCACCCCGCTGGCAAGGGGAAGTGGGCGAAGCTGGAGCGGAAG|CCAGGATTTGATGAGAGACTTTGCCAAAGATGTAACTTCCTCATCTGTAC|GCCGCTGGAAGTACTTTCTTCTCTTGCCTCAGGGCTGTTCTGCGATGTAA|CCCATCTAATAATTTTTTCCAGGATTTGATGAGAGACTTTGCCAAAGATG|GCTCCTTTAGCAAATCCAATGCTCCAGCCGCGTTCTTCTTCTGCACCATC|ATTTTTTCTGTTTGGAGTAAGACAAAAATTGTTTTGACATAGGTTCCCTA|AAAAATCCAAATTTAAGGAAAAATGTCCTCTGTGGGAATATTCCTCCTGA|CTTTAAAGTATGCTAGAGCAAGTGTACCCTAGGGAACCTATGTCAAAACA|TAAAGTGTGTACCATTTTTTCTGTTTGGAGTAAGACAAAAATTGTTTTGA|CTGTACTGTAAAGCTACTTGCTATAGCCCATATATTCAGTTTGTTCAACA|ATTAAACTCTTGGCAATATTTCTTCTTTCTTAAAGGAAAATATACCTTAA|AATTCTGTTACTCTCTGTTATTAATACATAAATGAAAATACATTTTTTTC|CTGTTCGAAGAGCTGCAGCAAGCATCTCCCTACACTTCAACCGCACAGAA|AGGCATTTAAGGAAGGGATGTTAGGTCAAAAACAAAGTCTAACCCAAGTT|CTGCAGTAATTCCAGGGTCATAGGAATATTCTTAAGCTCCTTTAGCAAAT|CAAATGCTCGAGATACTTATGTTTCATCCTTTCCTCGGGCACCAAGCACT|CTTCCTAAGAGGGGAAAAAAATAGTGGGAAGTTTTCATCTTTGCCTATGA|ATTTTTTCTGTTTGGAGTAAGACAAAAATTGTTTTGACATAGGTTCCCTA|ATCAGCACTACGGGTTTGTACCTGTGTGTAAGTGCAATTCTTCTTTTTAC|CGGGGCTGGGGGTTGCTGCGCGCCGGGGGTCGCTCCTGCTGTGTCTTCCG|GGGATTTATGAAAAGCCTTCTAAACTACAACAGTGTTCTTCTGCAAAACT|AGAAAACGGATTTTGTAACTAGCTTTAAACTAGGCCAAGCAACTAGTTTT|AGATATTATGCCAATTCTTCCAACTCAACAGAACTTCCATCGATCTCCAC|TGCATTCTGTCAGGCACCCGTAGAAAGACCTCAGTACATGCTTTGCACTC|ATCATTTTGTTGTAATACAGAAAGCAGCATTTTTAAATGTCCGTGTTAAG|CTAGCTTTAAACTAGGCCAAGCAACTAGTTTTCCTGCAAATCAAATTTTT|GCGTTCTTCTTCTGCACCATCTTGTCCATCTTCTTGGCAAAGCGGACCAC|AGCTTCTTCAATTTGAGATCCTAATTCTTCCTCATCAGCTCCAATTGCAA|GCTAGAATGACAGCAGAGGAAATGGCTAGTGATGAGCTGAAAGAGATGCG|GCCGCGTTCTTCTTCTGCACCATCTTGTCCATCTTCTTGGCAAAGCGGAC|GTGTAAGTGCAATTCTTCTTTTTACATTTGCCACATGTGAACAAGTCAGT|CTTTTCGTCAAGGTCTTTCTCAGTTGATGGCCCATCTAATAATTTTTTCC|TTTAATTATTATGTTCACAAGCTTGGAATATTAGATATTATTTTGCATCT|CGAGCATTTGTCTCATCCTTTCTGTTGCTTACATTGCCGCTGGAAGTACT|AAAGGAGAGTGCAAAGCATGTACTGAGGTCTTTCTACGGGTGCCTGACAG|TCCTCATCACCTCCAATTGCAATGGAGTCATCCCCTGTTCGAAGAGCTGC|CTAGAATGACAGCAGAGGAAATGGCTAGTGATGAGCTGAAAGAGATGCGG|CTCTGCTGTCATTCTAGCAAATAAGTCAGGAGGAATATTCCCACAGAGGA|TGGGGGTTGCTGCGCGCCGGGGGTCGCTCCTGCTGTGTCTTCCGCTCCAG|TAGGCCCGGGCCTGCGGTGGTGGGGGTTGCTGCGCGCCGGGGGTCGCTCC|GTGGCCTTTAAAGTATGCTAGAGCAAGTGTACCCTAGGGAACCTATGTCA|CATTTTTTCTGTTTGGAGTAAGACAAAAATTGTTTTGACATAGGTTCCCT|GCCGCGTTCTTCTTCTGCACCATCTTGTCCATCTTCTTGGCAAAGCGGAC|CGGGTGCCTGACAGAATGCAGATTCAGCATAAAATGTAGACTTTGCAACA|GAGCAAAGGAGAGTGCAAAGCATGTACTGAGGTCTTTCTACGGGTGCCTG|CGAAAAGAAGAAAGAACCTGCAATTACATCGCAGAACAGCCCTGAGGCAA|GCCAAGAGTTTAATTAATATCAACTTACTTATAAAAACAGAAAAAATATG|ATTAAAGGAGGAGAAAAGGTAATATAATTTTAGGTTTACCAAATATGGTG|CTTTATAATGTGTTTTAGTTTTGCAGAAGAACACTGTTGTAGTTTAGAAG|CTGAGAAAGACCTTGACGAAAAGAAGAAAGAACCTGCAATTACATCGCAG|CTTTATAATGTGTTTTAGTTTTGCAGAAGAACACTGTTGTAGTTTAGAAG|GAAAGAACCTGCAATTACATCGCAGAACAGCCCTGAGGCAAGAGAAGAAA|ATACTTTAAAGGCCACTGTTGCAAAGTCTACATTTTATGCTGAATCTGCA|CGGGTTTGTACCTGTGTGTAAGTGCAATTCTTCTTTTTACATTTGCCACA|GGCATTTAAGGAAGGGATGTTAGGTCAAAAACAAAGTCTAACCCAAGTTG|CAAGAGTTTAATTAATATCAACTTACTTATAAAAACAGAAAAAATATGTT|AAGAAATTGGAAAAAGGGAGCAAAGGAGAGTGCAAAGCATGTACTGAGGT|TGAGGAAGTTACATCTTTGGCAAAGTCTCTCATCAAATCCTGGAAAAAAT|CCAATTTCTTATTGCATATCATTTTGTTGTAATACAGAAAGCAGCATTTT|TCTCCCTACTGATCTGAAACTACAGAAGGCATTTAAGGAAGGGATGTTAG|GGGATTTATGAAAAGCCTTCTAAACTACAACAGTGTTCTTCTGCAAAACT|CCTCCCTACTGATCTGAAACTACAGAAGGCATTTAAGGAAGGGATGTTAG|AGATGGTGCAGAAGAAGAACGCGGCTGGAGCATTGGATTTGCTAAAGGAG|GTCCAGATATTTTGCCAATTCTTCCAACTCAACAGAACTTCCATCGATTT|GCGTACTCTATTTTTGTATTTCATGTCTGTATTCCTTATTTCTTGATATA|GCTTACATTGCCGCTGGAAGTACTTTCTTCTCTTGCCTCAGGGCTGTTCT|CAAAGAAGCCATCAGAGAGCATCAGATGGCCAAGACTGGTGGGACCCAGA|GCGAAAAGAAGAAAGAACCTGCAATTACATCGCAGAACAGCCCTGAGGCA|CAGGATTTGATGAGAGACTTGGCCAAGGATGTAACTTCCTCGGCTGTAGT|CAAGAGTTTAATTAATATCAACTTACTTATAAAAACAGAAAAAATATGTT|CTATTGTAAACAGTTCATGACTAGATTTTGATTCGGAAATCTATACTGAC|TCTTCTGCAAAACTAAAACACATTATAAAGTCAAACAGGTAAATTAACAG|CAAGAGTTTAATTAATATCAACTTACTTATAAAAACAGAAAAAATATGTT|GTTGCTTTAAAAATTTGATTTGCAGGAAAACTAGTTGCTTGGCCTAGTTT|AAAAAATCCAAATTTAAGGAAAAATGTCCTCTGTGGGAATATTCCTCCTG|GTAATGAATGTGGAAATCGATGGAAGTTCTGTTGAGTTGGAAGAATTGGC|GGGATTTATGAAAAGCCTTCTAAACTACAACAGTGTTCTTCTGCAAAACT|CCAAGAGTTTAATTAATATCAACTTACTTATAAAAACAGAAAAAATATGT|CTAGGGTACACTTGCTCTAGCATACTTTAAAGGCCACTGTTGCAAAGTCT|CTTCTGCACCATCTTGTCCATCTTCTTGGCAAAGCGGACCACTTCGTCCT|CTTTTTTTCTTTTACACTGTGAAACATACACAGTAGAAATTCTGTTACTC|CTCCTTTAGCAAATCCAATGCTCCAGCCGCGTTCTTCTTCTGCACCATCT|CCGTAGAAAGACCTCAGTACATGCTTTGCACTCTCCTTTGCTCCCTTTTT|GTGAGATTGTTGAACAAACTGAATATATGGGCTATAGCAAGTAGCTTTAC|CTGACAGAATGCAGATTCAGCATAAAATGTAGACTTTGCAACAGTGGCCT|CATTGGTTCATCAGCACTACGGGTTTGTACCTGTGTGTAAGTGCAATTCT|GGTAGCTTATGAATTTGATTTTAATTATTATGTTCACAAGCTTGGAATAT|GTGTGTAAGTGCAATTCTTCTTTTTACATTTGCCACATGTGAACAAGTCA|CTCCGGCAGGTCTTCTCCGCGCCCACCCCGCTGGCAAGGGGAAGTGGGCG|CAAAGGAGAGTGCAAAGCATGTACTGAGGTCTTTCTACGGGTGCCTGACA|CTACATTTTATGCTGAATCTGCATTCTGTCAGGCACCCGTAGAAAGACCT|ACAAGACTTTATTGAGATCAGTTTGNTTTTCCTGTTAATTTACCTGTTTG|GCCAATTCTTCCAACTCAACAGAACTTCCATCGATTTCCACATTCATTAC|CAAATATGGTGTGTATTCAAATAATACTTGACCAGCTTATCTAAAATGTA|TGCTACCTCAAAATTATGTACATTTTAGATAAGCTGGTCAAGTATTATTT|CCCAGACTGACTTGTTCACATGTGGCAAATGTAAAAAGAAGAATTGCACT|GAAAGTACTTCCAGCGGCAATGTAAGCAACAGAAAGGATGAGACAAATGC|CTGTATTCCTTATTTCTTGATATATAGCTTCTTCAATTTGAGATCCTAAT|ACTTTATTGAGATCAGTTTGGTTTTCCTGTTAATTTACCTGTTTGACTTT|CCAGTCTTGGCCATCTGATGCTCTCTGATGGCTTCTTTGGTCAAGTTTTT|GGCCTTTAAAGTATGCTAGAGCAAGTGTACCCTAGGGAACCTATGTCAAA|CTTACACACAGGTACAAACCCGTAGTGCTGATGAACCAATGACAACATTT|GCCGCTGGAAGTACTTTCTTCTCTTGCCTCAGGGCTGTTCTGCGATGTAA|GTCTTTCTACGGGTGCCTGACACAATGCAGATTCAGCATAAAATGTAGAC|CTCGAGGAAAGGATGAAACATAAGTATCTCGAGCATTTGTCTCATCCTTT|GGTCATAGGAATATTCTTAAGCTCCTTTAGCAAATCCAATGCTCCAGCCG|CGCTCCAGCTTCGCCCACTTCCCCTTGCCAGCGGGGTGGGCGCGGAGAAG|CACATGTGAACAAGTCAGTCTGGGTCCCACCAGTCTTGGCCATCTGATGC|CGGAGCCATGGAGGACGAAGTGGTCCGCTTTGCCAAGAAGATGGACAAGA|GACAAATGCTCGAGATACTTATGTTTCATCCTTTCCTCGGGCACCAAGCA|ATTTTTGTATTTCATGTCTGTATTCCTTATTTCTTGATATATAGCTTCTT|GGAATTACTGCAGTCCACAAGAATCGGAATGTCAGTTAATGCTATTCGCA|CTGTCAGGCACCCGTAGAAAGACCTCAGTACATGCTTTGCACTCTCCTTT|AAAGTACTTCCAGCGGCAATGTAAGCAACAGAAAGGATGAGACAAATGCT|GCCCGGGCCTGCGGTGGTGGGGGTTGCTGCGCGCCGGGGGTCGCTCCTGC|GAAAGTACTTCCAGCGGCAATGAAAGCAACAGAAAGGATGAGACAAATGC|AGCTTCTTCAATTTTCGATCCTAATTCTTCCTCATCCGCTCCACTTGCAA|AAAAATTATTAGATGGGCCATCAACTGAGAAAGACCTTGACGAAAAGAAG|TGGAAAGAAAATGTTTAGCATCTTAGTGTAGTATAGCTATTGTAAACAGT|CTCCTTTGCTCCCTTTTTCCAATTTCTTATTGCATATCATTTTGTTGTAA|GCCACATGTGAACAAGTCAGTCTGGGTCCCACCAGTCTTGGCCATCTGAT|CAAGACTGGTGGGACCCAGACTGACTTGTTCACATGTGGCAAATGTAAAA|CAAGCAACTAGTTTTCCTGCAAATCAAATTTTTAAAGCAACTTGGGTTAG|CTTATGTTTCATCCTTTCCTCGGGCACCAAGCACTTCTGATTCTGTGCGG|CAGATATTTTGCCAATTCTTCCAACTCAACAGAACTTCCATCGATTTCCA|TTTACCTGTTTGACTTTATAATGTGTTTTAGTTTTGCAGAAGAACACTGT|CACTTTAACAAAAGCAAAACTTAATTGTAAGATCTGTACTGTAAAGCTAC|CTTTAAAGTATGCTAGAGCAAGTGTACCCTAGGGAACCTATGTCCCAACA|CCTTGGTCAGTATAGATTTCCGAATCAAAATCTAGTCATGAACTGTTTAC|CGAAGTGGTCCGCTTTGCCAAGAAGATGGACAAGATGGTGCAGAAGAAGA|CAGATGGCCAAGACTGGTGGGACCCAGACTGACTTGTTCACATGTGGAAA|CTCACTACTGATCTGAAACTACAGAAGGCATTTAAGGAAGGGATGTTAGG|GTTTTAGTTTTGCAGAAGAACACTGTTGTAGTTTAGAAGGCTTTTCATAA|CCTCAGTACATGCTTTGCACTCTCCTTTGCTCCCTTTTTCCAATTTCTTA|ATTTTTTCTGTTTGGAGTAAGACAAAAATTGTTTTGACATAGGTTCCCTA|CTGGACCATTAAGAAAACGGATTTTGTAACTAGCTTTAAACTCGGCCAAG|GCACCATCTTGTCCATCTTCTTGGCAAAGCGGACCACTTCGTCCTCCATG|GAATTGGCAAAATATCTGGACCATTAAGAAAACGGATTTTGTAACTAGCT|GTGAGATTGTTGAACAAACTGAATATATGGGCTATAGCAAGTAGCTTTAC|GCCTCATCAGCTCCAATTGCAATGTAGTCATCCCCTGTTCGAAGAGCTGC|GTGGGAATATTCCTCCTGACTTATTTGCTAGAATGACAGCAGAGGAAATG|TAGTTTTCCTGCAAATCAAATTTTTAAAGCAACTTGGGTTAGACTTTGTT|GGGATTTATGAAAAGCCTTCTAAACTACAACAGTGTTCTTCTGCAAAACT|CTTTATAATGTGTTTTAGTTTTGCAGAAGAACACTGTTGTAGTTTAGAAG|CTGCATTCTGTCAGGCACCCGTAGAAAGACCTCAGTACATGCTTTGCACT|CTGAGGCAAGAGAAGAAAGTACTTCCAGCGGCAATGTAAGCAACAGAAAG|GTGAGATTGTTGAACAAACTGAATATATGGGCTATAGCAAGTAGCTTTAC|CTTTGCTCCCTTTTTCCAATTTCTTATTGCATATCATTTTGTTGTAATAC|TCCTCCTTTAATATTTGTAGCTACCTGCCAATATGGAAAAAAATGTATTT|CGCGTTCTTCTTCTGCACCACCTTGTCCATCTTCTTGGCAAAGCGGACCA|GTGGCCTTTAAAGTATGCTAGAGCAAGTGTACCCTAGGGAACCTATGTCA|CTGGGTCCCACCAGTCTTGGCCATCTGATGCTCTCTGATGGCTTCTTTGG|CTTGTTCTTAATAGATTTTTGGAAACAAGACTTTATTGAGATCAGTTTGG|CTCATCCTTTCTGTTGCTTACATTGCCGCTGGAAGTACTTTCTTCTCTTG|ACAAGATGGTGCAGAAGAAGAACGCGGCTGGAGCATTGGATTTGCTAAAG|CTTTTTCCAATTTCTTATTGCATATCATTTTGTTGTAATACAGAAAGCAG|GGGGATTTATGAAAAGCCTTCTAAACTACAACAGTGTTCTTCTGCAAAAC|CAGTCCACAAGAATCGGAATGTCAGTTAATGCTATTCGCAAGCAGAGTAC|GGAATATTCCTCCTGACTTATTTGCTAGAATGACAGCAGAGGAAATGGCT|GCCCGGGCCTGCGGTGGTGGGGGTTGCTGCGCGCCGGGGGTCGCTCCTGC|GTTCCCTAGGGTACACTTGCTCTAGCATACTTTAAAGGCCACTGTTGCAA|TGCATATCATTTTGTTGTAATACAGAAAGCAGCATTTTTAAATGTCCGTG|GCCAAGAGTTTAATTAATATCAACTTACTTATAAAAACAGAAAAAATATG|CGGATTTTGTAACTAGCTTTAAACTAGGCCAAGCAACTAGTTTTCCTGCA|GCATCTCTTTCAGCTCATCACTAGCCATTTCCTCTGCTGTCATTCTAGCA|GTGGCCTTTAAAGTATGCTAGAGCAAGTGTACCCTAGGGAACCTATGTCA|GACAAAAATTGTTTTGACATAGGTTCCCTAGGGTACACTTGCTCTAGCAT|GGTAAATTAACAGGAAAACCAAACTGATCTCAATAAAGTCTTGTTTCCAA|CTGCTTTCTGTATTACAACAAAATGATATGCAATAAGAAATTGGAAAAAG|GTCTTTCCATGTGGAGACTGATAGAAAATAATTTTGTCCCAAGTCTTATT|CTAAAATGTACATAATTTTGAGGTAGCTTATGAATTTGATTTTAATTATT|CCGCGGCTGGAGCATTGGATTTGCTAAAGGAGCTTAAGAATATTCCTATG|CTTCGTCCTCCATGGCTCCGGCAGGTCTTCTCCGCGCCCACCCCGCTGGC|CTGTTCGAAGAGCTGCAGCAAGCATCTCCCTACACTTCAACCGCACAGAA|GGAAGTTACATCTTTGGCAAAGTCTCTCATCAAATCCTGGAAAAAATTAT|CATTTTTTCTGTTTGGAGTAAGACAAAAATTGTTTTGACATAGGTTCCCT|CTGGCGCGCAGCAACCCCCACCACCGCAGGCCCGGGCCTAGGCCCCCTTC|TGGGAGCAAAGGAGAGTGCAAAGCATGTACTGAGGTCTTTCTACGGGTGC|AACAAACTGAATATATGGGCTATAGCAAGTAGCTTTACAGTACAGATCTT|CCCCTGTTCGAAGAGCTGCAGCAAGCATCTCCCTACACTTCAACCGCACA|TGTTCGAAGAGCTGCAGCAAGCATCTCCCTACACTTCAACCGCACAGAAT|GGAATATTCCTCCTGACTTATTTGCTAGAATGACAGCAGAGGAAATGGCT|CAAATGCTCGAGATACTTATGTTTCATCCTTTCCTCGGGCACCAAGCACT|ACGGTTAGTTACAGATGCAAAATAATATCTAATATTCCAAGCTTGTGAAC|CTTTATAATGTGTTTTAGTTTTGCAGAAGAACACTGTTGTAGTTTAGAAG|TGCTGAATCTGCATTCTGTCAGGCACCCGTAGAAAGACCTCAGTACATGC|GTCGCTCCTGCTGTGTCTTCCGCTCCAGCTTCGCCCACTTCCCCTTGCCA|GAGAGTGCAAAGCATGTACTGAGGACTTTCTACGGGTGCCTGACAGAATG|TTTATAATGTGTTTTAGTTTTGCAGAAGAATACTGTTGTAGTTTAGAAGG|CAAGGCCAAGCAACTAGTTTTCCTGCAAATCACATTTTTAAAGCAACTTG|CTGTATTCCTTATTTCTTGATATATAGCTTCTTCAATTTGAGATCCTAAT|GCAGAGTACAGATGAGGAAGTTACATCTTTGGCAAAGTCTCTCATCAAAT|GTCCCACCAGTCTTGGCCATCTGATGCTCTCTGATGGCTTCTTTGGTCAA|GTGGGGGTTGCTGCGCGCCGGGGGTCGCTCCTGCTGTGTCTTCCGCTCCA|GTGCAAAGCATGTACTGAGGTCTTTCTACGGGTGCCTGACAGAATGCAGA|GCTGAATCTGCATTCTGTCAGGCACCCGTAGAAAGACCTCAGTACATGCT|GGCCCATCTAATAATTTTTTCCAGGATTTGATGAGAGACTTTGCCAAAGA|GAGCAAAGGAGAGTGCAAAGCATGTACTGAGGTCTTTCTACGGGTGCCTG|CTTCCTCATCAGCTCCAATTGCAATGTAGTCATCCCCTGTTCGAAGAGCT|GGCCAAGCAACTAGTTTTCCTGCAAATCAAATTTTTAAAGCAACTTGGGT|GTCCAGATATTTTGCCAATTCTTCCAACTCAACAGAACTTCCATCGATTT|ACGGTTAGTTACAGATGCAAAATAATATCTAATATTCCAAGCTTGTGAAC|GTTTAATTAATATCAACTTACTTATAAAAACAGAAAAAATATGTTTTGAA|CTTTGGCAAAGTCTCTCATCAAATCCTGGAAAAAATTATTAGATGGGCCA|CTGGAATTACTGCAGTCCACAAGAATCGGAATGTCAGTTAATGCTATTCG|CCCTGTTATTAATACATAAATGAAAATACATTTTTTTCCATATTGGCATG|GGGTCATAGGAATATTCTTAAGCTCCTTTAGCAAATCCAATGCTCCAGCC|CTTTCTACGGGTGCCTGACAGAATGCAGATTCAGCATAAAATGTAGACTT|TGGTTCATCAGCACTACGGGTTTGTACCTGTGTGTAAGTGCAATTCTTCT|GGACTGCAGTAATTCCAGGGTCATAGGAATATTCTTAAGCTCCTTTAGCA|CAGGTCTTCTCCGCGCCCACCCCGCTGGCAAGGGGAAGTGGGCGAAGCTG|CGGTTAGTTACAGATGCAAAATAATATCTAATATTCCAAGCTTGTGAACA|CGGTTAGTTACAGATGCAAAATAATATCTAATATTCCAAGCTTGTGAACA|ATTTCTTATTGCATATCATTTTGTTGTAATACAGAAAGCAGCATTTTTAA|CCCGTGGCTCCGGCAGGTCTTCTCCGCGCCCACCCCGCTGGCAAGGGGAA|AGCAAAGGAGAGTGCAAAGCATGTACTGAGGTCTTTCTACGGGTGCCTGA|CAGGGTCATAGGAATATTCTTAAGCTCCTTTAGCAAATCCAATGCTCCAG|GCGGAGAAGTCCTGCCGGAGCCATGGAGGACGAAGTGGTCCGCTTTGCCA|CCCGGCGCGCAGCAACCCCCACCACCGCAGGCCCGGGCCTAGGCCCCCTT|GACAAGATGGTGCAGAAGAAGAACGCGGCTGGAGCATTGGATTTGCTAAA|GGGGTCGCTCCTGCTGTGTCTTCCGCTCCAGCTTCGCCCACTTCCCCTTG	CTGCGATGTAATTGCAGGTTCTTTCTTCTTTTCGTCAAGGTCTTTCTCAG|CAGGGTCATAGGAATATTCTTAAGCTCCTTTAGCAAATCCAATGCTCCAG|TACCAGTGGGCCAATTCTTAACACGGACATTTAAAAATGCTGCTTTCTGT|CCGCGTTCTTCTTCTGCACCATCTTGTCCATCTTCTTGGCAAAGCGGACC|AAAATGTTTAGCATCTTAGTGTAGTATAGCTATTGTAAACAGTTCATGAC|CAGAATCAGAAGTGCTTGGTGCCCGAGGAAAGGATGAAACATAAGTATCT|CTTTATTGAGATCAGTTTGGTTTTCCTGTTAATTTACCTGTTTGACTTTA|CTTCTTTTTACATTTGCCACATGTGAACAAGTCAGTCTGGGTCCCACCAG|TCCAAATTTAAGGAAAAATGTCCTCTGTGGGAATATTCCTCCTGACTTAT|CTAAAATGTACATAATTTTGAGGTAGCTTATGAATTTGATTTTAATTATT|GGGATGTTAGGTCAAAAACAAAGTCTAACCCAAGTTGCTTTAAAAATTTG|GTCAGTTAATGCTATTCGCAAGCAGAGTACAGATGAGGAAGTTACATCTT|AAGCAACAGAAAGGATGAGACAAATGCTCGAGATACTTATGTTTCATCCT|CTTATGTTTCATCCTTTCCTCGGGCACCAAGCACTTCTGATTCTGTGCGG|CTATACTACACTAAGATGCTAAACATTTTCTTTCCAGTATGTCTTCCTAA|CGCCCACATATTCAGTTTGTTCAACAATCTCACTCATGACAGAAAAAGTC|CACACTTTAACAAAAGCAAAACTTACTTGTCAGATCTGTACTGTACAGCT|GTTGAGTTGGAAGAATTGGCAAAATATCTGGACCATTAAGAAAACGGATT|GGTCATAGGAATATTCTTAAGCTCCTTTAGCAAATCCAATGCTCCAGCCG|ATGTAAGCAACAGAAAGGATGAGACAAATGCTCGAGATACTTATGTTTCA|ACAGAATCAGAAGTGCTTGGTGCCCGAGGAAAGGATGAAACATAAGTATC|AGGGGATTTATGAAAAGCCTTCTAAACTACAACAGTGTTCTTCTGCAAAA|CTTATGTTTCATCCTTTCCTCGGGCACCAAGCACTTCTGATTCTGTGCGG|CCCATATATTCAGTTTGTTCAACAATCTCACTCATGACAGAAAAAGTCAG|GGTTTTCCTGTTAATTTACCTGTTTGACTTTATAATGTGTTTTAGTTTTG|GTTCCAGTATGTCTTCCTAAGAGGGGAAAAAAATAGTGGGAAGTTTTCAT|CTCCATGGCTCCGGCAGGTCTTCTCCGCGCCCACCCCGCTGGCAAGGGGA|CTCTGTGGGAATATTCCTCCTGACTTATTTGCTAGAATGACAGCAGAGGA|ATTTTTTCTGTTTGGAGTAAGACAAAAATTGTTTTGACATAGGTTCCCTA|ATATAATTTTAGGTTTACCAAATATGGTGTGTATTCAAATAATACTTGAC|GCCACATGTGAACAAGTCAGTCTGGGTCCCACCAGTCTTGGCCATCTGAT|CATCTTTAAGATTTGATATCCTACTTCGTACTCTATTTTTGTATTTCATG|GTTCGAAGAGCTGCAGCAAGCATCTCCCTACACTTCAACCGCACAGAATC|CACATTCATTACAGACAACAAATGTTGTCATTGGTTCATCAGCACTACGG|AAGACTTTATTGAGATCAGTTTGGTTTTCCTGTTAATTTACCTGTTTGAC|AAGAACACTGTTGTAGTTTAGAAGGCTTTTCATAAATCCCCTCATAGGCA|TGCCACATGTGAACAAGTCAGTCTGGGTCCCACCAGTCTTGGCCATCTGA|AGCAAGCAGAGTACAGATGAGGAAGTTACATCTTTGGCAAAGTCTCTCAT|CTACGTTGCAATTGGAGCTGATGAGGAAGAATTAGGATCTCAAATTGAAG|TTTTCTGTTTGGAGTAAGACAAAAATTGTTTTGACATAGGTTCCCTAGGG|ATTCCCACAGAGGACATTTTTCCTTAAATTTGGATTTTTTGCATCTTTAA|GTTGCTTTAAAAATTTGATTTGCAGGAAAACTAGTTGCTTGGCCTAGTTT|AAGTCAGTCTGGGTCCCACCAGTCTTGGCCATCTGATGCTCTCTGATGGC|TCCCACAGAGGACATTTTTCCTTAAATTTGGATTTTTTGCATCTTTAAGA|GGGTCCCACCAGTCTTGGCCATCTGATGCTCTCTGATGGCTTCTTTGGTC|AGAAAGACCTTGACGAAAAGAAGAAAGAACCTGCAATTACATCGCAGAAC|GGGGATTTATGAAAAGCCTTCTAAACTACAACAGTGTTCTTCTGCAAAAC|TGCTATTCGCAAGCAGAGTACAGATGAGGAAGTTACATCTTTGGCAAAGT|GTTCTTAATAGATTTTTGGAAACAAGACTTTATTGAGATCAGTTTGGTTT|GTAAGCAACAGAAAGGATGAGACAAATGCTCGAGATACTTATGTTTCATC|CGGTTAGTTACAGATGCAAAATAATATCTAATATTCCAAGCTTGTGAACA|GGCAAAGATGAAAACTTCCCACTATTTTTTTCCCCTCTTAGGAAGACATA|CCGGGCCTGCGGTGGTGGGGGTTGCTGCGCGCCGGGGGTCGCTCCTGCTG|AACTGACAAAATAGAGGTGAGTTGGTACCAGTGGGCCAATTCTTAACACG|CAACTGAGAAAGACCTTGACGAAAAGAAGAAAGAACCTGCAATTACATCG|GCATCTTTAAGATTTGATATCCTACTTCGTACTCTATTTTTGTATTTCAT|AAGCAACAGAAAGGATGAGACAAATGCTCGAGATACTTATGTTTCATCCT|TGATTCTGTGCGGTTGAAGTGTAGGGAGATGCTTGATGCAGCTCTTCGAA|ATTTTATGCTGAATCTGCATTCTGTCAGGCACCCGTAGAAAGACCTCAGT|TGCAAAGTCTACATTTTATGCTGAATCTGCATTCTGTCAGGCACCCGTAG|CTACACTTCAACCGCACAGAATCAGAAGTGCTTGGTGCCCGAGGAAAGGA|GGGGGGGTTGCTGCGCGCCGGGGGTCGCTCCTGCTGTGTCTTCCGCTCCA|GGATTTGCTAAAGGAGCTTAAGAATATTCCTATGACCCTGGAATTACTGC|GTTACATCTTTGGCAAAGCCTCTCATCAAATCCTGGAAAAAATTATTAGA|GAATGTCAGTTAATGCTATTCGCAAGCAGAGTACAGATGAGGAAGTTACA|GTTCGTAAGGAAGGGGGCCTAGGCCCGGGCCTGCGGTGGTGGGGGTTGCT|GTGGCCTTTAAAGTATGCTAGAGCAAGTGTACCCTAGGGAACCTATGTCA|CTGGGTCCCACCAGTCTTGGCCATCTGATGCTCTCTGATGGCTTCTTTGG|TTTGCTTTTGTTAAAGTGTGTACCATTTTTTCCGTTTGGAGTAAGACAAA|GGTCTTTCTACGGGTGCCTGACAGAATGCAGATTCAGCATAAAATGTAGA|AAAGCTGTGGTCTTTCCATGTGGAGACTGATAGAAAATAATTTTGTCCCA|CCCTCCTTTAATATTTGTAGCTACATGCCAATATGGAAAAAAATGTATTT|CTCCTCCTTTAATATTTGTAGCTACATGCCAATATGGAAAAAAATGTATT|AAGCACTTCTGATTCTGTGCGGTTGAAGTGTAGGGAGATGCTTGCTGCAG|CTAGTTTTCCTGCAAATCAAATTTTTAAAGCAACTTGGGTTAGACTTTGT|CGCGGAGAAGACCTGCCGGAGCCATGGAGGACGAAGTGGTCCGCTTTGCC|CCCCTGTTCAAAGAGCTGCAGCAAGCATCTCCCTACACTTCAACCGCACA|ACAAGACTTTATTGAGATCAGTTTGGTTTTCCTGTTAATTTACCTGTTTG|GAGCAAAGGAGAGTGCAAAGCATGTACTGAGGTCTTTCTACGGGTGCCTG|CATCAGATGGCCAAGACTGGTGGGACCCAGACTGACTTGTTCACATGTGG|CGGCAGGTCTTCTCCGCGCCCACCCCGCTGGCAAGGGGAAGTGGGCGAAG|ACTTTATTGAGATCAGTTTGGTTTTCCTGTTAATTTACCTGTTTGACTTT|GTTAGGTCAAAAACAAAGTCTAACCCAAGTTGCTTTAAAAATTTGATTTG|CCCGTAGTGCTGATGAACCAATGACAACATTTGTTGTCTGTAATGAATGT|GTGAGTTGGTACCAGTGGGCCAATTCTTAACACGGACATTTAAAAATGCT|GTTGGTACCAGTGGGCCAATTCTTAACACGGACATTTAAAAATGCTGCTT|GAAGGGATGTTAGGTCAAAAACAAAGTCTAACCCAAGTTGCTTTAAAAAT|GAGGTGGGCGCGGAGAAGACCTGCCGGAGCCATGGAGGACGAAGTGGTCC|CAGAAAGGATGAGACAAATGCTCGAGATACTTATGTTTCATCCTTTCCTC|CTGGGTCCCACCAGTCTTGGCCATCTGATGCTCTCTGATGGCTTCTTTGG|GCCGGAGCCATGGAGGACGAAGTGGTCCGCTTTGCCAAGAAGATGGACAA|AGACTGACTTGTTCACATGTGGCAAATGTAAAAAGAAGAATTGCACTTAC|GTTACATCTTTGGCAAAGTCTCTCATCAAATCCTGGAAAAAATTATTAGA|CACGGTTAGTTACAGATGCAAAATAATATCTAATATTCCAAGCTTGTGAA|GACGAAAAGAAGAAAGAACCTGCAATTACATCGCAGAACAGCCCTGAGGC|ACATTTTATGCTGAATCTGCATTCTGTCAGGCACCCGTAGAAAGACCTCA|TTCTGATTCTGTGCGGTTGAAGTGGAGGGAGATGCTTGCTGCAGCTCTTA|TGCCACATGTGAACAAGTCAGTCTGGGTCCCACCAGTCTTGGCCATCTGA|GGAATACAGACATGAAATACAAAAATAGAGTACGAAGTAGGATATCAAAT|GCACCATCTTGTCCATCTTCTTGGCAAAGCGGACCACTTCGTCCTCCATG|GGCGAAGCTGGAGCGGAAGACACAGCAGGAGCGACCCCCGGCGCGCAGCA|GCGTGTACCATTTTTTCTGTTTGGAGTAAGACAAACATTGTTTTGACATA|GGTCTTTCTACGGGTGCCTGACAGAATGCAGATTCAGCATAAAATGTAGA|AGAAGACCTGCCGGAGCCATGGAGGACGAAGTGGTCCGCTTTGCCAAGAA|CTTTTGTTAAAGTGTGTACCATTTTTTCTGTTTGGAGTAAGACAAAAATT|AAGACAAAAATTGTTTTGACATAGGTTCCCTAGGGTACACTTGCTCTAGC|CTCGAGCATTTGTCTCATCCTTTCTGTTGCTTACATTGCCGCTGGAAGTA|CTTTGTTTTTGACCTAACATCCCTTCCTTAAATGCCTTCTGTAGTTTCAG|GCTGGTCAAGTATTATTTGAATACACACCATATTTGGTAAACCTAAAATT|GGGAAGTTTTCATCTTTGCCTATGAGGGGATTTATGAAAAGCCTTCTAAA|TGCCTCAGGGCTGTTCTGCGATGTAATTGCAGGTTCTTTCTTCTTTTCGT|GGGAAGTTTTCATCTTTGCCTATGAGGGGATTTATGAAAAGCCTTCTAAA|CTCGAGCATTTGTCTCATCCTTTCTGTTGCTTACATTGCCGCTGGAAGTA|TGGGAGCAAAGGAGAGTGCAAAGCATGTACTGAGGTCTTTCTACGGGTGC|GGAAAAACTTGACCAAAGAAGCCATCAGAGAGCATCAGATGGCCAAGACT|CACAATATCTGGACCATTAAGAAAACGGATTTTGTAACTAGCTTTAAACT|TGCAAATCAAATTTTTAAAGCAACTTGGGTTAGACTTTGTTTTTGACCTA|GCATTCTGTCAGGCACCCGTAGAAAGACCTCAGTACATGCTTTGCACTCT|AGGTTCTTTCTTCTTTTCGCCAAGGTCTTTCTCAGTTGATGGCCCATCTA|GAACTGACAAAATAGAGGTGAGTTGGTACCAGTGGGCCAATTCTTAACAC|GCTTTAAACTAGGCCAAGCAACTAGTTTTCCTGCAAATCAAATTTTTAAA|CAAGACTTTATTGAGATCAGTTTGGTTTTCCTGTTAATTTACCTGTTTGA|CTAGGCCAAGCAACTAGTTTTCCTGCAAATCAAATTTTTAAAGCAACTTG|CCCAGGATTTGATGAGAGACTTTGCCAAAGATGTAACTTCCTCATCTGTA|CAAACCCGTAGTGCTGATGAACCAATGACAACATTTGTTGTCTGTAATGA|AAGCACTTCTGATTCTGTGCGGTTGAAGTGTAGGGAGATGCTTGCTGCAG|GTTACATCTTTGGCAAAGTCTCTCATCAAATCCTGGAAAAAATTATTAGA|CCTGTGTGTAAGTGCAATTCTTCTTTTTACATTTGCCACATGTGAACAAG|CTCTTGCCTCAGGGCTGTTCTGCGATGTAATTGCAGGTTCTTTCTTCTTT|CAAGAATCGGAATGTCAGTTAATGCTATTCGCAAGCAGAGTACAGATCAG|CTGTAGTTTCAGATCAGTAGGGAGACCATATAATAATTTTATGGTACCTG|CCCATATATTCAGTTTGTTCAACAATCTCACTCATGACAGAAAAAGTCAG|GATCAGTTTGGTTTTCCTGTTAATTTACCTGTTTGACTTTATAATGTGTT|CTTCCTTAAGTGCCTTCTGTAGTTTCAGATCAGTAGGGAGACCATATAAT|CGGATTTTGTAACTAGCTTTAAACTAGGCCAAGCAACTAGTTTTCCTGCA|CGGTCAAGTTTTTCCGCATCTCTTTCAGCTCATCACTAGCCATTTCCTCT|GTTGCTTTAAAAATTTGATTTGCAGGAAAACTAGTTGCTTGGCCTAGTTT|CAAGACTTTATTGAGATCAGTTTGGTTTTCCTGTTAATTTACCTGTTTGA|GGAGACCATATAATAATTTTATGGTACCTGTTTCAAAACATATTTTTTCT|GGTCTTTCTACGGGTGCCTGACAGAATCCAGATTCAGCATAAAATGTAGA|CCGCCGCGGGCTTCGTTCGTAAGGAAGGGGGCCTAGGCCCGGGCCTGCGG|TCCTCCTTTAATATTTGTAGCTACATGCCAATATGGAAAAAAATGTATTT|TGCGCGCCGGGGGTCGCTCCTGCTGTGTCTTCCGCTCCAGCTTCGCCCAC|TGAGGTGAGTTGGTACCAGTGGGCCAATTCTTAACACGGACATTTAAAAA|GGCCTTTAAAGTATGCTAGAGCAAGTGTACCCTAGGGAACCTATGTCAAA|GGTTCCCTAGGGTACACTTGCTCTAGCATACTTTAAAGGCCACTGTTGCA|CCCAGACTGACTTGTTCACATGTGGCAAATGTAAAAAGAAGAATTGCACT|ATGTACAAGAAATTACAAGAAATGATGATCACGGTTAGTTACAGATGCAA|GACTGGTGGGACCCAGACTGACTTGTTCACATGTGGCAAATGTAAAAAGA|GTTCGTAAGGAAGGGGGCCTAGGCCCGGGCCTGCGGTGGTGGGGGTTGCT|GGCCACTGTTGCAAAGTCTACATTTTATGCTGAATCTGCATTCTGTCAGG|CTGAGGTCTTTCTACGGGTGCCTGACAGAATGCAGATTCAGCATAAAATG|GGGGATTTATGAAAAGCCTTCTAAACTACAACAGTGTTCTTCTGCAAAAC|GAGAGCATCAGATGGCCAAGACTGGTGGGACCCAGACTGACTTGTTCACA|CTCAAAATTATGTACATTTTAGATAAGCTGGTCAAGTATTATTTGAATAC|AGGTAATATAATTTTAGGTTTACCAAATATGGTGTGTATTCAAATAATAC|TTCCGTTTTCTTAATGGTCCAGATATTTTGCCAATTCTTCCAACTCAACA|CCCCTGTTCGAAGAGCTGCAGCAAGCATCTCCCTACACTTCAACCGCACA|CTACATTGCAATTGGAGCTGATGAGGAAGAATTAGGATCTCAAATTGAAG|GAAAAAAATAGTGGGAAGTTTTCATCTTTGCCTATGAGGGGATTTATGAA|CTGAAAGAGATGCGGAAAAACTTGACCAAAGAAGCCATCAGAGAGCATCA|GTGTACCATTTTTTCTGTTTGGAGTAAGACAAAAATTGTTTTGACATAGG|GGAAAACTAGTTGCTTGGCCTAGTTTAAAGCTAGTTACAAAATCCGTTTT|CTTGACGAAAAGAAGAAAGAACCTGCAATTACATCGCAGAACAGCCCTGA|TTACAATTAAGTTTTGCTTTTGTTAAAGTGTGTACCATTTTTTCTGTTTG|AAAGAAGAAAGAACCTGCAATTACATCGCAGAACAGCCCTGAGGCAAGAG|CCGGGGGTCGCTCCTGCTGTGTCTTCCGCTCCAGCTTCGCCCACTTCCCC|TCGTCCTCCATGGCTCCGGCAGGTCTTCTCCGCGCCCACCCCGCTGGCAA|GAAATGGCTAGTGATGAGCTGAAAGAGATGCGGAAAAACTTGACCAAAGA|TTCCAGGATTTGATGAGAGACTTTGCCAAAGATGTAACTTCCTCATCTGT|CCCTGTTCGAAGAGCTGCAGCAAGCATCTCCCTACACTTCAACCGCACAG|CAAATGCTCGAGATACTTATGTTTCATCCTTTCCTCGGGCACCAAGCACT|GCAGGTTCTTTCTTCTTTTCGTCAAGGTCTTTCTCAGTTGATGGCCCATC|GTGAGTTGGTACCAGTGGGCCAATTCTTAACACGGACATTTAAAAATGCT|CGCACAGAATCAGAAGTGCTTGGTGCCCGAGGAAAGGATGAAACATAAGT|CTCCATGGCTCCGGCAGGTCTTCTCCGCGCCCACCCCGCTGGCAAGGGGA|CAACCGCACAGAATCAGAAGTGCTTGGTGCCCGAGGAAAGGATGAAACAT|ATGTAAGCAACAGACAGGATGAGACCAATGCTCGAGATCCTTATGTTTCA|CCCGAGGAAAGGATGAAACATAAGTATCTCGAGCATTTGTCTCATCCTTT|GGTCAGTATAGATTTCCGAATCAAAATCTAGTCATGAACTGTTTACAATA|CACCAGTGGGCCAATTCTTAACACGGACATTTAAAAATGCTGCTTTCTGT|TGGCTAGTGATGAGCTGAAAGAGATGCGGAAAAACTTGACCAAAGAAGCC|CTTGGCCTAGTTTAAAGCTAGTTACAAAATCCGTTTTCTTAATGGTCCAG|GGGGATGTTAGGTCAAAAACAAAGTCTAACCCAAGTTGCTTTAAAAATTT|GTTCGAAGAGCTGCAGCAAGCATCTCCCTACACTTCAACCGCACAGAATC|GAAAAATGTCCTCTGTGGGAATATTCCTCCTGACTTATTTGCTAGAATGA|GGGGATTTATGAAAAGCCTTCTAAACTACAACAGTGTTCTTCTGCAAAAC|CTATACTGACCAAGGATTAATCTTAAGGATTGTATAATTCATTAAAGCTG|GCTTTTGTTAAAGTGTGTACCATTTTTTCTGTTTGGAGTAAGACAAAAAT|TATTTTTTTCCCCTCTTAGGAAGACATACTGGAAAGAAAATGTTTAGCAT|GCAGTAATTCCAGGGTCATAGGAATATTCTTAAGCTCCTTTAGCAAATCC|CTAGTTTAAAGCTAGTTACAAAATCCGTTTTCTTAATGGTCCAGATATTT|TTTGTAACTAGCTTTAAACTAGGCCAAGCAACTAGTTTTCCTGCAAATCA|CTTTCCAGTATGTCTTCCTAAGAGGGGAAAAAAATAGTGGGAAGTTTTCA|GGTGAGTTGGTACCAGTGGGCCAATTCTTAACACGGACATTTAAAAATGC|TGACAGAATGCAGATTCAGCATAAAATGTAGACTTTGCAACAGTGGCCTT|ATGAGTTTAATTAATATCAACTTACTTATAAAAACAGAAAAAATATGTTT|GCCTAGGCCCGGGCCTGCGGTGGTGGGGGTTGCTGCGCGCCGGGGGTCGC|GGATGTTAGGTCAAAAACAAAGTCTAACCCAAGTTGCTTTAAAAATTTGA|GCGGCCTTTAAAGTATGCTAGAGCAAGTGTACCCTAGGGAACCTATGTCA|TGATTCTGTGCGGTTGAAGTGTAGGGAGATGCTTGCTGCAGCTCTTCGAA|CTGGGTCCCACCAGTCTTGGCCATCTGATGCTCTCTGATGGCTTCTTTGG|CGGCATTTAAGGAAGGGATGTTAGGTCAAAAACAAAGTCTAACCCAAGTT|CTTTATTGAGATCAGTTTGGTTTTCCTGTTAATTTACCTGTTTGACTTTA|GGGAAGTTTTCATCTTTGCCTATGAGGGGATTTATGAAAAGCCTTCTAAA|TGGGGTGAGTTGGTACCAGTGGGCCAATTCTTAACACGGACATTTAAAAA|CCCCTGTTCGAAGAGCTGCAGCAAGCATCTCCCTACACTTCAACCGCACA|GTGGCCTTTAAAGTATGCTAGAGCAAGTGTACCCTAGGGAACCTATGTCA|GTGAGTTGGTACCAGTGGGCCAATTCTTAACACGGACATTTAAAAATGCT|CTCTCTGTTATTAATACATAAATGAAAATACATTTTTTTCCATATTGGCA|TGCGCGCCGGGGGTCGCTCCTGCTGTGTCTTCCGCTCCAGCTTCGCCCAC|ATTTTTTCTGTTTGGAGTAAGACAAAAATTGTTTTGACATAGGTTCCCTA|GCTAGTGATGAGCTGAAAGAGATGCGGAAAAACTTGACCAAAGAAGCCAT|GGGGATTTATGAAAAGCCTTCTAAACTACAACAGTGTTCTTCTGCAAAAC|GAAGAAAGAACCTGCAATTACATCGCAGAACAGCCCTGAGGCAAGAGAAG|CCAGGATTTGATGAGAGACTTTGCCAAAGATGTAACTTCCTCATCTGTAC|GTACCAGTGGGCCAATTCTTAACACGGACATTTAAAAATGCTGCTTTCTG|TTTTCCTGTTAATTTACCTGTTTGACTTTATAATGTGTTTTAGTTTTGCA|CCAGGATTTGATGAGAGACTTTGCCAAAGATGTAACTTCCTCATCTGTAC|GCTTCTTTGGTCAAGTTTTTCCGCATCTCTTTCAGCTCATCACTAGCCAT|CCATCTTCTTGGCAAAGCGGACCACTCCGTCCTCCATGGCTCCGGCAGGT|GTGAGTTGGTACCAGTGGGCCAATTCTTAACACGGACATTTAAAAATGCT|GTGGGTTGGTACCAGTGGGCCAATTCTTAACACGGACATTTAAAAATGCT|GGAGACCATATAATAATTTTATGGTACCTGTTTCAAAACATATTTTTTCT|ATTTAAGGAAGGGATGTTAGGTCAAAAACAAAGTCTAACCCAAGTTGCTT|AAAAAATCCAAATTTAAGGAAAAATGTCCTCTGTGGGAATATTCCTCCTG|ATTTTTTCTGTTTGGAGTAAGACAAAAATTGTTTTGACATAGGTTCCCTA|GTCTTTCTACGGGTGCCTGACAGAATGCAGATTCAGCATAAAATGTAGAC|ATTTTTGGAAACAAGACTTTATTGAGATCAGTTTGGTTTTCCTGTTAATT|ATTTTATGCTGAATCTGCATTCTGTCAGGCACCCGTAGAAAGACCTCAGT|AGTTTGTTCAACAATCTCACTCATGACAGAAAAAGTCAGCAAATAAGACT|GTTACAGATGCAAAATAATATCTAATATTCCAAGCTTGTGAACATAATAA|GCCAAAGATGTAACTTCCTCATCTGTACTCTGCTTGCGAATAGCATTAAC|CCGGGGGTCGCTCCTGCTGTGTCTTCCGCTCCAGCTTCGCCCACTTCCCC|AAGCAACAGAAAGGATGAGACAAATGCTCGAGATACTTATGTTTCATCCT|GTTCTTTCTTCTTTTCGTCAAGGTCTTTCTCAGTTGATGGCCCATCTAAT|GGTCTTTCTACGGGTGCCTGACAGAATGCAGATTCAGCATAAAATGTAGA|CCGCCGCCGCCGCCGCCGCCGCGGGCTTCGTTCGTAAGGAAGGGGGCCTA|GTTTGGAGTAAGACAAAAATTGTTTTGACATAGGTTCCCTAGGGTACACT|GTCTTACTCCAAACAGAAAAAATGGTACACACTTTAACAAAAGCAAAACT|GCAAGGATGAGACAAATGCTCGAGATACTTATGTTTCATCCTTTCCTCGG|TTCCAGCGGCAATGTAAGCAACAGAAAGGATGAGACAAATGCTCGAGATA|CTGGGTCCCACCAGTCTTGGCCATCTGATGCTCTCTGATGGCTTCTTTGG|CCTGTTCGAAGAGCTGCAGCAAGCATCTCCCTACACTTCAACCGCACAGA|ATTTTGAGGTAGCTTATGAATTTGATTTTAATTATTATGTTCACAAGCTT|GGGATTTATGAAAAGCCTTCTAAACTACAACAGTGTTCTTCTGCAAAACT|GTGAGTTGGTACCAGTGGGCCAATTCTTAACACGGACATTTAAAAATGCT|CTTGGCAAAGCGGACCACTTCGTCCTCCATGGCTCCGGCAGGTCTTCTCC|CAAAAATTGTTTTGACATAGGTTCCCTAGGGTACACTTGCTCTAGCATAC|GGTCAGTATAGATTTCCGAATCAAAATCTAGTCATGAACTGTTTACAATA|GGGCATTTAAGGAAGGGATGTTAGGTCAAAAACAAAGTCTAACCCAAGTT|CGGGCACCAAGCACTTCTGATTCTGTGCGGTTGAAGTGTAGGGAGATGCT|GGAGCATTTGTCTCATCCTTTCTGTTGCTTACATTGCCGCTGGAAGTACT|CATGAAATACAAAAATAGAGTACGAAGTAGGATATCAAATCTTAAAGATG|CTCCATGGCTCCGGCAGGTCTTCTCCGCGCCCACCCCGCTGGCAAGGGGA|CTTTACAGTACAGATCTTACAATTAAGTTTTGCTTTTGTTAAAGTGTGTA|GGAACTGACAAAATAGAGGTGAGTTGGTACCAGTGGGCCAATTCTTAACA|ATGCTATTCGCAAGCAGAGTACAGATGAGGAAGTTACATCTTTGGCAAAG|NTTTAAAGGCCACTGTTGCAAAGTCTACATTTTATGCTGAATCTGCATTC|CAAGCACTTCTGATTCTGTGCGGTTGAAGTGTAGGGAGATGCTTGCTGCA|GGGATGTTAGGTCAAAAACAAAGTCTAACCCAAGTTGCTTTAAAAATTTG|AACCCGTAGTGCTGATGAACCAATGACAACATTTGTTGTCTGTAATGAAT|CTAAAATGTACATAATTTTGAGGTAGCTTATGAATTTGATTTTAATTATT|CCCTTCCTTAAATGCCTTCTGTAGTTTCAGATCAGTAGGGAGACCATATA|GCCCGAGGAAAGGATGAAACATAAGTATCTCGAGCATTTGTCTCATCCTT|ATTTGATGAGAGACTTTGCCAAAGATGTAACTTCCTCATCTGTACTCTGC|CCTCCTTTAATATTTGTAGCTACATGCCAATATGGAAAAAAATGTATTTT|CGAAGTGGTCCGCTTTGCCAAGAAGATGGACAAGATGGTGCAGAAGAAGA|GTTCCCTAGGGTACACTTGCTCTAGCATACTTTAAAGGCCACTGTTGCAA|TGAGAGCATCAGATGGCCAAGACTGGTGGGACCCAGACTGACTTGTTCAC|GTGGTCCGCTTTGCCAAGAAGATGGACAAGATGGTGCAGAAGAAGAACGC|CCGGGCCTGCGGTGGTGGGGGTTGCTGCGCGCCGGGGGTCGCTCCTGCTG|TGTACATAATTTTGAGGTAGCTTATGAATTTGATTTTAATTATTATGTTC|TGTACATAATTTTGAGGTAGCTTATGAATTTGATTTTAATTATTATGTTC|CGTGGGCCAATTCTTAACACGGACATTTAAAAATGCTGCTTTCTGTATTA|CCCGGGCCTGCGGTGGTGGGGGTTGCTGCGCGCCGGGGGTCGCTCCTGCT|CTTGCTCTAGCATACTTTAAAGGCCACTGTTGCAAAGTCTACATTTTATG|AGGACGAAGTGGTCCGCTTTGCCAAGAAGATGGACAAGATGGTGCAGAAG|CCGCGTTCTTCTTCTGCACCATCTTGTCCATCTTCTTGGCAAAGCGGACC|GTTCGATTGTCGCTGCCTGGGGAGGAGGAGCCGGAGCCGCCGCCGCCGCC|CCAGGATTTGATGAGAGACTTTGCCAAAGATGTAACTTCCTCATCTGTAC|GCACCATCTTGTCCATCTTCTTGGCAAAGCGGACCACTTCGTCCTCCATG	4,141,3,1|4,4,3,2|4,22,3,4|4,9,3,5|4,2,3,6|4,35,3,7|4,10,3,8|4,13,3,9|4,3,3,11|4,28,3,12|6,1,3,7|6,1,3,8|6,1,3,9|6,1,3,14|6,2,3,16|6,3,3,17|6,1,3,22|6,2,3,23	GOLGA4	TCEA1	SubName: Full=GOLGA4 protein;|golgi autoantigen, golgin subfamily a, 4	transcription elongation factor A 1 isoform 1|transcription elongation factor A 1 isoform 2|Synthetic construct DNA, clone: pF1KB8935, Homo sapiens TCEA1 gene for Transcription elongation factor A protein 1, without stop codon, in Flexi system.|SubName: Full=cDNA FLJ51251, moderately similar to Transcription elongation factor A protein 1;	44.969631	44.965229	109.283285
276	-1.00	-1.00	-1.00000	-1.00000	255	290	inter	uc003xru.2|uc003xrv.2|uc003xrw.1|uc010lyg.2|uc011ldw.1	12	54879116,54880672|54882951,54883023|54891082,54891257|54891584,54891731|54896922,54897077|54899528,54899585|54900673,54900819|54906227,54906315|54912504,54912610|54915451,54915652|54922989,54923052|54934622,54935008	chr8	-	54879116	54935008	uc003cgu.1|uc003cgv.2|uc003cgw.2|uc003cgx.2|uc010hgr.1|uc010hgs.2	25	37284737,37285113|37292885,37292975|37315026,37315092|37323448,37323763|37327504,37327552|37330725,37330782|37336469,37336568|37337577,37337710|37340323,37340511|37340778,37340862|37343675,37343823|37356910,37357089|37360553,37360685|37363221,37363377|37365078,37369316|37369906,37370028|37370453,37370584|37376543,37376657|37378633,37378654|37379156,37379225|37381614,37381690|37388683,37388787|37396591,37396678|37402733,37402796|37407570,37408241	chr3	+	37284737	37408241	2,1,3,54879748,54879797,37318924,37318973|2,1,3,54879906,54879955,37318749,37318798|2,1,3,54880070,54880119,37318579,37318628|2,1,3,54880562,54880611,37318181,37318230|2,1,3,54880261,54880310,37318526,37318575|2,1,3,54880547,54880596,37318086,37318135|2,1,3,54879883,54879932,37318903,37318952|2,1,3,54879645,54879694,37319159,37319208|2,1,3,54880577,54880626,37318084,37318133|2,1,3,54879939,54879988,37318812,37318861|2,1,3,54879883,54879932,37318767,37318816|2,1,3,54879867,54879916,37318873,37318922|2,1,3,54879281,54879330,37319326,37319375|2,1,3,54879254,54879303,37319389,37319438|2,1,3,54879458,54879507,37319213,37319262|2,1,3,54880176,54880225,37318521,37318570|2,1,3,54880622,54880671,37317972,37318021|2,1,3,54879886,54879935,37318745,37318794|2,1,3,54879788,54879837,37318820,37318869|2,1,3,54879458,54879507,37319216,37319265|2,1,3,54879908,54879957,37318811,37318860|2,1,3,54879841,54879890,37318722,37318771|2,1,3,54880179,54880228,37318630,37318679|2,1,3,54879270,54879319,37319314,37319363|2,1,3,54879315,54879364,37319312,37319361|2,1,3,54879364,54879413,37319300,37319349|2,1,3,54879490,54879539,37319247,37319296|2,1,3,54879461,54879510,37319189,37319238|2,1,3,54879503,54879552,37319307,37319356|2,1,3,54879868,54879917,37318801,37318850|2,1,3,54880521,54880570,37318074,37318123|2,1,3,54880362,54880411,37318462,37318511|2,1,3,54880275,54880324,37318463,37318512|2,1,3,54880507,54880556,37318164,37318213|2,1,3,54879841,54879890,37318743,37318792|2,1,3,54879490,54879539,37319337,37319386|2,1,3,54879892,54879941,37318748,37318797|2,1,3,54880562,54880611,37318184,37318233|2,1,3,54880083,54880132,37318632,37318681|2,1,3,54880261,54880310,37318385,37318434|2,1,3,54879370,54879419,37319310,37319359|2,1,3,54879456,54879505,37319204,37319253|2,1,3,54880242,54880291,37318556,37318605|2,1,3,54879491,54879540,37319307,37319356|2,1,3,54879866,54879915,37318791,37318840|2,1,3,54879406,54879455,37319193,37319242|2,1,3,54879366,54879415,37319231,37319280|2,1,3,54880398,54880447,37318208,37318257|2,1,3,54880202,54880251,37318525,37318574|2,1,3,54879603,54879652,37319047,37319096|2,1,3,54879422,54879471,37319340,37319389|2,1,3,54880508,54880557,37318103,37318152|2,1,3,54879349,54879398,37319328,37319377|2,1,3,54880481,54880530,37318143,37318192|2,1,3,54879892,54879941,37318744,37318793|2,1,3,54880481,54880530,37318151,37318200|2,1,3,54879271,54879320,37319397,37319446|2,1,3,54880400,54880449,37318246,37318295|2,1,3,54879928,54879977,37318758,37318807|2,1,3,54880400,54880449,37318230,37318279|2,1,3,54880554,54880603,37318128,37318177|2,1,3,54879892,54879941,37318744,37318793|2,1,3,54879443,54879492,37319307,37319356|2,1,3,54880312,54880361,37318462,37318511|2,1,3,54879586,54879635,37319245,37319294|2,1,3,54879413,54879462,37319254,37319303|2,1,3,54879369,54879418,37319291,37319340|2,1,3,54879275,54879324,37319388,37319437|2,1,3,54879395,54879444,37319311,37319360|2,1,3,54879959,54880008,37318811,37318860|2,1,3,54880163,54880212,37318551,37318600|2,1,3,54880145,54880194,37318516,37318565|2,1,3,54879458,54879507,37319206,37319255|2,1,3,54879397,54879446,37319177,37319226|2,1,3,54879853,54879902,37318788,37318837|2,1,3,54879785,54879834,37318954,37319003|2,1,3,54880545,54880594,37318182,37318231|2,1,3,54879921,54879970,37318811,37318860|2,1,3,54879546,54879595,37318993,37319042|2,1,3,54879461,54879510,37319192,37319241|2,1,3,54879744,54879793,37318888,37318937|2,1,3,54880482,54880531,37318133,37318182|2,1,3,54879897,54879946,37318874,37318923|2,1,3,54879490,54879539,37319289,37319338|2,1,3,54880591,54880640,37318301,37318350|2,1,3,54879601,54879650,37319124,37319173|2,1,3,54880606,54880655,37318180,37318229|2,1,3,54879586,54879635,37319247,37319296|2,1,3,54880235,54880284,37318521,37318570|2,1,3,54879711,54879760,37318951,37319000|2,1,3,54879603,54879652,37319047,37319096|2,1,3,54880537,54880586,37318195,37318244|2,1,3,54879892,54879941,37318749,37318798|2,1,3,54879586,54879635,37319247,37319296|2,1,3,54880240,54880289,37318437,37318486|2,1,3,54879456,54879505,37319213,37319262|2,1,3,54879253,54879302,37319388,37319437|2,1,3,54879983,54880032,37318811,37318860|2,1,3,54879605,54879654,37319048,37319097|2,1,3,54879891,54879940,37318769,37318818|2,1,3,54880574,54880623,37318191,37318240|2,1,3,54879456,54879505,37319213,37319262|2,1,3,54879470,54879519,37319306,37319355|2,1,3,54879965,54880014,37318733,37318782|2,1,3,54879315,54879364,37319312,37319361|2,1,3,54880123,54880172,37318624,37318673|2,1,3,54879491,54879540,37319307,37319356|2,1,3,54879363,54879412,37319222,37319271|2,1,3,54879574,54879623,37319186,37319235|2,1,3,54880518,54880567,37318195,37318244|2,1,3,54880071,54880120,37318593,37318642|2,1,3,54879908,54879957,37318810,37318859|2,1,3,54880589,54880638,37318065,37318114|2,1,3,54879374,54879423,37319235,37319284|2,1,3,54879907,54879956,37318954,37319003|2,1,3,54880551,54880600,37318195,37318244|2,1,3,54879378,54879427,37319161,37319210|2,1,3,54879366,54879415,37319284,37319333|2,1,3,54880548,54880597,37318181,37318230|2,1,3,54880071,54880120,37318579,37318628|2,1,3,54880405,54880454,37318228,37318277|2,1,3,54880263,54880312,37318461,37318510|2,1,3,54879267,54879316,37319397,37319446|2,1,3,54880424,54880473,37318304,37318353|2,1,3,54879285,54879334,37319388,37319437|2,1,3,54879399,54879448,37319255,37319304|2,1,3,54879852,54879901,37318744,37318793|2,1,3,54880072,54880121,37318585,37318634|2,1,3,54880072,54880121,37318585,37318634|2,1,3,54879284,54879333,37319363,37319412|2,1,3,54879367,54879416,37319270,37319319|2,2,3,54882965,54883014,37317980,37318029|2,2,3,54882958,54883007,37318026,37318075|2,2,3,54882970,54883019,37318067,37318116|2,2,3,54882954,54883003,37318001,37318050|2,2,3,54882963,54883012,37317974,37318023|2,4,3,54891654,54891703,37317940,37317989|2,4,3,54891586,54891635,37317791,37317840|2,4,3,54891619,54891668,37317825,37317874|2,4,3,54891592,54891641,37318066,37318115|2,4,3,54891593,54891642,37318063,37318112|2,4,3,54891602,54891651,37318069,37318118|2,4,3,54891607,54891656,37317987,37318036|2,4,3,54891660,54891709,37317925,37317974|2,4,3,54891619,54891668,37317819,37317868|2,4,3,54891588,54891637,37317952,37318001|2,4,3,54891657,54891706,37317970,37318019|2,4,3,54891613,54891662,37317987,37318036|2,4,3,54891637,54891686,37317959,37318008|2,4,3,54891671,54891720,37317925,37317974|2,4,3,54891674,54891723,37317900,37317949|2,4,3,54891586,54891635,37317938,37317987|2,4,3,54891593,54891642,37318083,37318132|2,4,3,54891619,54891668,37317861,37317910|2,4,3,54891676,54891725,37317969,37318018|2,4,3,54891642,54891691,37317818,37317867|2,4,3,54891607,54891656,37318111,37318160|2,4,3,54891615,54891664,37318105,37318154|2,4,3,54891671,54891720,37317926,37317975|2,4,3,54891638,54891687,37317820,37317869|2,4,3,54891655,54891704,37317923,37317972|2,4,3,54891642,54891691,37317734,37317783|2,4,3,54891682,54891731,37317810,37317859|2,4,3,54891643,54891692,37318067,37318116|2,5,3,54897009,54897058,37317822,37317871|2,5,3,54896963,54897012,37317845,37317894|2,5,3,54896990,54897039,37317775,37317824|2,5,3,54896977,54897026,37317912,37317961|2,5,3,54896948,54896997,37317902,37317951|2,5,3,54896977,54897026,37317845,37317894|2,5,3,54896947,54896996,37317904,37317953|2,5,3,54897002,54897051,37317684,37317733|2,5,3,54896922,54896971,37317724,37317773|2,5,3,54897022,54897071,37317679,37317728|2,5,3,54896923,54896972,37317991,37318040|2,5,3,54896950,54896999,37317845,37317894|2,6,3,54899532,54899581,37317489,37317538|2,7,3,54900764,54900813,37317551,37317600|2,7,3,54900678,54900727,37317521,37317570|2,7,3,54900695,54900744,37317620,37317669|2,7,3,54900703,54900752,37317594,37317643|2,7,3,54900688,54900737,37317656,37317705|2,7,3,54900676,54900725,37317470,37317519|2,7,3,54900673,54900722,37317519,37317568|2,7,3,54900680,54900729,37317657,37317706|2,7,3,54900689,54900738,37317675,37317724|2,7,3,54900735,54900784,37317497,37317546|2,7,3,54900731,54900780,37317599,37317648|2,7,3,54900698,54900747,37317492,37317541|2,7,3,54900713,54900762,37317542,37317591|2,7,3,54900703,54900752,37317630,37317679|2,7,3,54900711,54900760,37317620,37317669|2,7,3,54900688,54900737,37317656,37317705|2,7,3,54900731,54900780,37317619,37317668|2,7,3,54900742,54900791,37317446,37317495|2,7,3,54900733,54900782,37317598,37317647|2,7,3,54900716,54900765,37317594,37317643|2,7,3,54900683,54900732,37317657,37317706|2,7,3,54900674,54900723,37317495,37317544|2,7,3,54900715,54900764,37317424,37317473|2,7,3,54900676,54900725,37317521,37317570|2,7,3,54900673,54900722,37317529,37317578|2,7,3,54900677,54900726,37317506,37317555|2,7,3,54900731,54900780,37317597,37317646|2,7,3,54900686,54900735,37317711,37317760|2,7,3,54900687,54900736,37317683,37317732|2,8,3,54906238,54906287,37317430,37317479|2,8,3,54906243,54906292,37317335,37317384|2,8,3,54906253,54906302,37317468,37317517|2,8,3,54906246,54906295,37317403,37317452|2,8,3,54906237,54906286,37317503,37317552|2,8,3,54906253,54906302,37317442,37317491|2,8,3,54906228,54906277,37317503,37317552|2,8,3,54906238,54906287,37317446,37317495|2,8,3,54906265,54906314,37317395,37317444|2,8,3,54906266,54906315,37317412,37317461|2,8,3,54906242,54906291,37317490,37317539|2,9,3,54912507,54912556,37317427,37317476|2,9,3,54912517,54912566,37317257,37317306|2,9,3,54912549,54912598,37317371,37317420|2,9,3,54912510,54912559,37317412,37317461|2,9,3,54912518,54912567,37317313,37317362|2,9,3,54912517,54912566,37317286,37317335|2,9,3,54912514,54912563,37317372,37317421|2,9,3,54912535,54912584,37317372,37317421|2,9,3,54912507,54912556,37317410,37317459|2,9,3,54912522,54912571,37317501,37317550|2,11,3,54923001,54923050,37317372,37317421|2,11,3,54922989,54923038,37317160,37317209|2,11,3,54923003,54923052,37317191,37317240|2,11,3,54923001,54923050,37317187,37317236|2,12,3,54934627,54934676,37317247,37317296|2,12,3,54934634,54934683,37317197,37317246|2,12,3,54934658,54934707,37317244,37317293|2,12,3,54934757,54934806,37317139,37317188|2,12,3,54934676,54934725,37317063,37317112|2,12,3,54934702,54934751,37317077,37317126|2,12,3,54934746,54934795,37317128,37317177|2,12,3,54934777,54934826,37317126,37317175|2,12,3,54934623,54934672,37317152,37317201|2,12,3,54934740,54934789,37317182,37317231|2,12,3,54934760,54934809,37317085,37317134|2,12,3,54934711,54934760,37317204,37317253|2,12,3,54934633,54934682,37317216,37317265|2,12,3,54934779,54934828,37317181,37317230|2,12,3,54934698,54934747,37317144,37317193|2,12,3,54934642,54934691,37317354,37317403|2,12,3,54934757,54934806,37317139,37317188|2,12,3,54934783,54934832,37317127,37317176|2,12,3,54934627,54934676,37317257,37317306|2,12,3,54934776,54934825,37317163,37317212|2,12,3,54934636,54934685,37317055,37317104|2,12,3,54934622,54934671,37317088,37317137|2,12,3,54934757,54934806,37317170,37317219|2,12,3,54934672,54934721,37317094,37317143|2,12,3,54934786,54934835,37317085,37317134|2,12,3,54934718,54934767,37317163,37317212|2,12,3,54934741,54934790,37317139,37317188|2,12,3,54934683,54934732,37317198,37317247|2,12,3,54934693,54934742,37317063,37317112|2,12,3,54934680,54934729,37317062,37317111|2,12,3,54934657,54934706,37317197,37317246|2,12,3,54934721,54934770,37317182,37317231|9,3,3,54882948,54882997,37318083,37318132|9,8,3,54891687,54891736,37317786,37317835|9,10,3,54897029,54897078,37317639,37317688|9,13,3,54900672,54900721,37317558,37317607|9,13,3,54900672,54900721,37317736,37317785|9,14,3,54900771,54900820,37317373,37317422|9,14,3,54900771,54900820,37317441,37317490|9,16,3,54906267,54906316,37317326,37317375|9,16,3,54906270,54906319,37317295,37317344|9,18,3,54912564,54912613,37317467,37317516|9,18,3,54912563,54912612,37317352,37317401|9,22,3,54923004,54923053,37317094,37317143|9,23,3,54934620,54934669,37317223,37317272	MCF_v_2_00216	GGAAGTTACATCTTTGGCAAAGTCTCTCATCAAATCCTGGAAAAAATTAT|CTCTATTTTTGTATTTCATGTCTGTATTCCTTATTTCTTGATATTTAGCT|CGAAGTGGTCCGCTTTGCCAAGAAGATGGACAAGATGGTGCAGAAGAAGA|TGGAGGACGAAGTGGTCCGCTTTGCCAAGAAGATGGACAAGATGGTGCAG|GGTCAGTATAGATTTCCGAATCAAAATCTAGTCATGAACTGTTTACAATA|CAAGCGGCAATGTAAGCAACAGAAAGGATGAGACAAATGCTCGAGATACT|GCCTTCTAAACTACAACAGTGTTCTTCTGCAAAACTAAAACACATTATAA|CTGGGGAAAAACTTGACCAAAGAAGCCATCAGAGAGCATCAGATGGCCAA|GTGTGTAAGTGCAATTCTTCTTTTTACATTTGCCACATGTGAACAAGTCA|CACATGTGAACAAGTCAGTCTGGGTCCCACCAGTCTTGGCCATCTGATGC|CACGGTTAGTTACAGATGCAAAATAATATCTAATATTCCAAGCTTGTGAA|GTCAAGTTTTTCCGCATCTCTTTCAGCTCATCACTAGCCATTTCCTCTGC|CTAGCTTTAAACTAGGCCAAGCAACTAGTTTTCCTGCAAATCAAATTTTT|CAGGTTCTTTCTTCTTTTCGTCAAGGTCTTTCTCAGTTGATGGCCCATCT|CTGTTATTAATACATAAATGAAAATACATTTTTTTCCATATTGGCATGTA|GTCCCAAGTTGCTTTAAAAATTTGATTTGCAGGAAAACTAGTTGCTTGGC|GTTCGAAGAGCTGCAGCAAGCATCTCCCTACACTTCAACCGCACAGAATC|GAAGAACACTGTTGTAGTTTAGAAGGCTTTTCATAAATCCCCTCATAGGC|GGGCACCAAGCACTTCTGATTCTGTGCGGTTGAAGTGTAGGGAGATGCTT|GGAGACTGATAGAAAATAATTTTGTCCCAAGTCTTATTTGCTGACTTTTT|CCAGACTGACTTGTTCACATGTGGCAAATGTAAAAAGAAGAATTGCACTT|AGGAAAACTAGTTGCTTGGCCTAGTTTAAAGCTAGTTACAAAATCCGTTT|CGCGGAGAAGACCTGCCGGAGCCATGGAGGACGAAGTGGTCCGCTTTGCC|GTTTGGTTTTCCTGTTAATTTACCTGTTTGACTTTATAATGTGTTTTAGT|GGAATACAGACATGAAATACAAAAATAGAGTACGAAGTAGGATATCAAAT|GCCTATGAGGGGATTTATGAAAAGCCTTCTAAACTACAACAGTGTTCTTC|AAATCTTAAAGATGCAAAAAATCCAAATTTAAGGAAAAATGTCCTCTGTG|GTTTAGAAGGCTTTTCATAAATCCCCTCATAGGCAAAGATGAAAACTTCC|GTGGGCCAATTCTTAACACGGACATTTAAAAATGCTGCTTTCTGTATTAC|GCCCGGGCCTGCGGTGGTGGGGGTTGCTGCGCGCCGGGGGTCGCTCCTGC|TGACAAAATAGAGGTGAGTTGGTACCAGTGGGCCAATTCTTAACACGGAC|GGCCTTTAAAGTATGCTAGAGCAAGTGTACCCTAGGGAACCTATGTCAAA|AGCTGGTCAAGTATTATTTGAATACACACCATATTTGGTAAACCTAAAAT|CTTTCCTCGGGCACCAAGCACTTCTGATTCTGTGCGGTTGAAGTGTAGGG|CGTTTTCTTAATGGTCCAGATATTTTGCCAATTCTTCCAACTCAACAGAA|CACATTCATTACAGACAACAAATGTTGTCATTGGTTCATCAGCACTACGG|CTGGAGCATTGGATTTGCTAAAGGAGCTTAAGAATATTCCTATGACCCTG|TATGAGGGGATTTATGAAAAGCCTTCTAAACTACAACAGTGTTCTTCTGC|GTTTACAATAGCTATACTACACTAAGATGCTAAACATTTTCTTTCCAGTA|GGCCTTTAAAGTATGCTAGAGCAAGTGTACCCTAGGGAACCTATGTCAAA|CAAAAATAGAGTACGAAGTAGGATATCAAATCTTAAAGATGCAAAAAATC|CGAAGTAGGATATCAAATCTTAAAGATGCAAAAAATCCAAATTTAAGGAA|AAAAAATCCAAATTTAAGGAAAAATGTCCTCTGTGGGAATATTCCTCCTG|TGCCTCAGGGCTGTTCTGCGATGTAATTGCAGGTTCTTTCTTCTTTTCGT|CTTTATAATGTGTTTTAGTTTTGCAGAAGAACACTGTTGTAGTTTAGAAG|CAATGACAACATTTGTTGTCTGTAATGAATGTGGAAATCGATGGAAGTTC|AAGCACTTCTGATTCTGTGCGGTTGAAGTGTAGGGAGATGCTTGCTGCAG|CAGGGCTGTTCTGCGATGTAATTGCAGGTTCTTTCTTCTTTTCGTCAAGG|CTGTTCGAAGAGCTGCAGCAAGCATCTCCCTACACTTCAACCGCACAGAA|CTTCCTAAGAGGGGAAAAAAATAGTGGGAAGTTTTCATCTTTGCCTATGA|CCCCTGTTCGAAGAGCTGCAGCAAGCATCTCCCTACACTTCAACCGCACA|CCCAGACTGACTTGTTCACATGTGGCATATGTAAAAAGAAGAATTGCACT|ATAATTTTAGGTTTACCAAATATGGTGTGTATTCAAATAATACTTGACCA|TGTTGGTACCAGTGGGCCAATTCTTAACACGGACATTTAAAAATGCTGCT|GTCCTCCATGGCTCCGGCAGGTCTTCTCCGCGCCCACCCCGCTGTCAAGG|CTGGTGGGACCCAGACTGACTTGTTCACATGTGGCAAATGTAAAAAGAAG|CTGCTTTCTGTATTACAACAAAATGATATGCAATAAGAAATTGGAAAAAG|CGGAGCAAAGGAGAGTGCAAAGCATGTACTGAGGTCTTTTTACGGGTGCC|TCCGCGCCCACCCCGCTGGCAAGGGGAAGTGGGCGAAGCTGGAGCGGAAG|CCAGGATTTGATGAGAGACTTTGCCAAAGATGTAACTTCCTCATCTGTAC|GCAGTCCACAAGAATCGGAATGTCAGTTAATGCTATTCGCAAGCAGAGTA|CGAAGTAGGATATCAAATCTTAAAGATGCAAAAAATCCAAATTTAAGGAA|CTGATTCTGTGCGGTTGAAGTGTAGGGAGATGCTTGCTGCAGCTCTTCGA|TTCAATTTGAGATCCTAATTCTTCCTCATCAGCTCCAATTGCAATGTAGT|ATTTTTTCTGTTTGGAGTAAGACAAAAATTGTTTTGACATAGGTTCCCTA|AAAAATCCAAATTTAAGGAAAAATGTCCTCTGTGGGAATATTCCTCCTGA|CAAGCACTTCTGATTCTGTGCGGTTGAAGTGTAGGGAGATGCTTGCTGCA|CTTTAAAGTATGCTAGAGCAAGTGTACCCTAGGGAACCTATGTCAAAACA|TAAAGTGTGTACCATTTTTTCTGTTTGGAGTAAGACAAAAATTGTTTTGA|CAAGACTGGTGGGACCCAGACTGACTTGTTCACATGTGGCAAATGTAAAA|GAAGTTTTCATCTTTGCCTATGAGGGGATTTATGAAAAGCCTTCTAAACT|CGAGCATTTGTCTCATCCTTTCTGTTGCTTACATTGCCGCTGGAAGTACT|AAAGAGATGCGGAAAAACTTGACCAAAGAAGCCATCAGAGAGCATCAGAT|GGGATGTTAGGTCAAAAACAAAGTCTAACCCAAGTTGCTTTAAAAATTTG|CTTGGTGCCCGAGGAAAGGATGAAACATAAGTATCTCGAGCATTTGTCTC|ATTAAACTCTTGGCAATATTTCTTCTTTCTTAAAGGAAAATATACCTTAA|AATTCTGTTACTCTCTGTTATTAATACATAAATGAAAATACATTTTTTTC|AGGCATTTAAGGAAGGGATGTTAGGTCAAAAACAAAGTCTAACCCAAGTT|CTGCAGTAATTCCAGGGTCATAGGAATATTCTTAAGCTCCTTTAGCAAAT|CAAATGCTCGAGATACTTATGTTTCATCCTTTCCTCGGGCACCAAGCACT|CTTCCTAAGAGGGGAAAAAAATAGTGGGAAGTTTTCATCTTTGCCTATGA|GCCGCCGCCGCCGCCGCCGCCGCGGGCTTCGTTCGTAAGGAAGGGGGCGT|ATTTTTTCTGTTTGGAGTAAGACAAAAATTGTTTTGACATAGGTTCCCTA|CTTTAAGATTTGATATCCTACTTCGTACTCTATTTTTGTATTTCATGTCT|CGGGGCTGGGGGTTGCTGCGCGCCGGGGGTCGCTCCTGCTGTGTCTTCCG|CACATGTGAACAAGTCAGTCTGGGTCCCACCAGTCTTGGCCATCTGATGC|GGGATTTATGAAAAGCCTTCTAAACTACAACAGTGTTCTTCTGCAAAACT|GGGTAAGGAAGGGGGCCTAGGCCCGGGCCTGCGGTGGTGGGGGTTGCTGC|CTAGCTTTAAACTAGGCCAAGCAACTAGTTTTCCTGCAAATCAAATTTTT|GCGTTCTTCTTCTGCACCATCTTGTCCATCTTCTTGGCAAAGCGGACCAC|GTGTAAGTGCAATTCTTCTTTTTACATTTGCCACATGTGAACAAGTCAGT|CGGAATGTCAGTTAATGCTATTCGCAAGCAGAGTACAGATGAGGAAGTTA|GTTCTTTCTTCTTTTCGTCAAGGTCTTTCTCAGTTGATGGCCCATCTAAT|CTGAGAAAGACCTTGACGAAAAGAAGAAAGAACCTGCAATTACATCGCAG|TTTAATTATTATGTTCACAAGCTTGGAATATTAGATATTATTTTGCATCT|CGAGCATTTGTCTCATCCTTTCTGTTGCTTACATTGCCGCTGGAAGTACT|CACATGCCAATATGGAAAAAAATGTATTTTCATTTATGTATTAATAACAG|GAGATGCGGAAAAACTTGACCAAAGAAGCCATCAGAGAGCATCAGATGGC|AAAGGAGAGTGCAAAGCATGTACTGAGGTCTTTCTACGGGTGCCTGACAG|CTCTGCTGTCATTCTAGCAAATAAGTCAGGAGGAATATTCCCACAGAGGA|TGGGGGTTGCTGCGCGCCGGGGGTCGCTCCTGCTGTGTCTTCCGCTCCAG|TAGGCCCGGGCCTGCGGTGGTGGGGGTTGCTGCGCGCCGGGGGTCGCTCC|GTGGCCTTTAAAGTATGCTAGAGCAAGTGTACCCTAGGGAACCTATGTCA|GAAAATACATTTTTTTCCATATTGGCATGTAGCTACAAATATTAAAGGAG|CATTTTTTCTGTTTGGAGTAAGACAAAAATTGTTTTGACATAGGTTCCCT|GGCTGTTCTGCGATGTAATTGCAGGTTCTTTCTTCTTTTCGTCAAGGTCT|GGGAAGTTTTCATCTTTGCCTATGAGGGGATTTATGAAAAGCCTTCTAAA|CGGGTGCCTGACAGAATGCAGATTCAGCATAAAATGTAGACTTTGCAACA|GAGCAAAGGAGAGTGCAAAGCATGTACTGAGGTCTTTCTACGGGTGCCTG|CGAAAAGAAGAAAGAACCTGCAATTACATCGCAGAACAGCCCTGAGGCAA|GCCAAGAGTTTAATTAATATCAACTTACTTATAAAAACAGAAAAAATATG|ATTAAAGGAGGAGAAAAGGTAATATAATTTTAGGTTTACCAAATATGGTG|CTGAGAAAGACCTTGACGAAAAGAAGAAAGAACCTGCAATTACATCGCAG|CATCTCCCTACACTTCAACCGCACAGAATCAGAAGTGCTTGGTGCCCGAG|CAACCGCACAGAATCAGAAGTGCTTGGTGCCCGAGGAAAGGATGAAACAT|GAAAGAACCTGCAATTACATCGCAGAACAGCCCTGAGGCAAGAGAAGAAA|CGCCCATATATTCAGTTTGTTCAACAATCTCACTCATGACAGAAAAAGTC|ATACTTTAAAGGCCACTGTTGCAAAGTCTACATTTTATGCTGAATCTGCA|GATGGCCAAGACTGGTGGGACCCAGACTGACTTGTTCACATGTGGCAAAT|GGCATTTAAGGAAGGGATGTTAGGTCAAAAACAAAGTCTAACCCAAGTTG|AAGAAATTGGAAAAAGGGAGCAAAGGAGAGTGCAAAGCATGTACTGAGGT|TGAGGAAGTTACATCTTTGGCAAAGTCTCTCATCAAATCCTGGAAAAAAT|TCTCCCTACTGATCTGAAACTACAGAAGGCATTTAAGGAAGGGATGTTAG|GGGATTTATGAAAAGCCTTCTAAACTACAACAGTGTTCTTCTGCAAAACT|CTGCTGTGTCTTCCGCTCCAGCTTCGCCCACTTCCCCTTGCCAGCGGGGT|CCTCCCTACTGATCTGAAACTACAGAAGGCATTTAAGGAAGGGATGTTAG|GCTGATGAACCAATGACAACATTTGTTGTCTGTAATGAATGTGGAAATCG|CAAAGAAGCCATCAGAGAGCATCAGATGGCCAAGACTGGTGGGACCCAGA|GCGAAAAGAAGAAAGAACCTGCAATTACATCGCAGAACAGCCCTGAGGCA|GTTGGTACCAGTGGGCCAATTCTTAACACGGACATTTAAAAATGCTGCTT|CAGGATTTGATGAGAGACTTGGCCAAGGATGTAACTTCCTCGGCTGTAGT|CCAGGATTTGACGAGAGACTTTGCCAAAGATGTAACTTCCTCATCTGTAC|CAAACCCGTAGTGCTGATGAACCAATGACAACATTTGTTGTCTGTAATGA|GTGATGAGCTGAAAGAGATGCGGAAAAACTTGACCAAAGAAGCAATCAGA|GTTCGATTGTCGCTGCCTGGGGAGGAGGAGCCGGAGCCGCCGCCGCCGCC|CAAGAGTTTAATTAATATCAACTTACTTATAAAAACAGAAAAAATATGTT|TCTTCTGCAAAACTAAAACACATTATAAAGTCAAACAGGTAAATTAACAG|CAAGAGTTTAATTAATATCAACTTACTTATAAAAACAGAAAAAATATGTT|GTTGCTTTAAAAATTTGATTTGCAGGAAAACTAGTTGCTTGGCCTAGTTT|CTTTCCTCGGGCACCAAGCACTTCTGATTCTGTGCGGTTGAAGTGTAGGG|GGGATTTATGAAAAGCCTTCTAAACTACAACAGTGTTCTTCTGCAAAACT|CTAGGGTACACTTGCTCTAGCATACTTTAAAGGCCACTGTTGCAAAGTCT|GGAGGACGAAGGGGTCCGCTTTGCCAAGAAGATGGACAAGATGGTGCAGA|CTTTTTTTCTTTTACACTGTGAAACATACACAGTAGAAATTCTGTTACTC|GTTTCATCCTTTCCTCGGGCACCAAGCACTTCTGATTCTGTGCGGTTGAA|GTGAGATTGTTGAACAAACTGAATATATGGGCTATAGCAAGTAGCTTTAC|CTGACAGAATGCAGATTCAGCATAAAATGTAGACTTTGCAACAGTGGCCT|CAGATGAGGAAGTTACATCTTTGGCAAAGTCTCTCATCAAATCCTGGAAA|ACGCACTTCTGATTCTGTGCGGTTGAAGTGTAGGTAGATGCTTTCTGCAG|CTAGTGATGAGCTGAAAGAGATGCGGAAAAACTTGACCAAAGAAGCCATC|GTGTGTAAGTGCAATTCTTCTTTTTACATTTGCCACATGTGAACAAGTCA|CAAAGGAGAGTGCAAAGCATGTACTGAGGTCTTTCTACGGGTGCCTGACA|GTACCAGTGGGCCAATTCTTAACACGGACATTTAAAAATGCTGCTTTCTG|CTACATTTTATGCTGAATCTGCATTCTGTCAGGCACCCGTAGAAAGACCT|ACAAGACTTTATTGAGATCAGTTTGNTTTTCCTGTTAATTTACCTGTTTG|CAAATATGGTGTGTATTCAAATAATACTTGACCAGCTTATCTAAAATGTA|TGCTACCTCAAAATTATGTACATTTTAGATAAGCTGGTCAAGTATTATTT|GTTCGTAAGGAAGGGGGCCTAGGCCCGGGCCTGCGGTGGTGGGGGTTGCT|CCCAGACTGACTTGTTCACATGTGGCAAATGTAAAAAGAAGAATTGCACT|TGCAGGTTCTTTCTTCTTTTCGTCAAGGTCTTTCTCAGTTGATGGCCCAT|GGCCTTTAAAGTATGCTAGAGCAAGTGTACCCTAGGGAACCTATGTCAAA|GTCTTTCTACGGGTGCCTGACACAATGCAGATTCAGCATAAAATGTAGAC|CAAATGCTCGAGATACTTATGTTTCATCCTTTCCTCGGGCACCAAGCACT|CTCGAGGAAAGGATGAAACATAAGTATCTCGAGCATTTGTCTCATCCTTT|GGTCATAGGAATATTCTTAAGCTCCTTTAGCAAATCCAATGCTCCAGCCG|CGATCGATTTCCACATTCATTACAGACAACAAATGTTGTCATTGGTTCAT|CGCTCCAGCTTCGCCCACTTCCCCTTGCCAGCGGGGTGGGCGCGGAGAAG|CACATGTGAACAAGTCAGTCTGGGTCCCACCAGTCTTGGCCATCTGATGC|CGGAGCCATGGAGGACGAAGTGGTCCGCTTTGCCAAGAAGATGGACAAGA|GACAAATGCTCGAGATACTTATGTTTCATCCTTTCCTCGGGCACCAAGCA|TCCACATTCATTACAGACAACAAATGTTGTCATTGGTTCATCAGCACTAC|GGCTAGTGATGAGCTGAAAGAGATGCGGAAAAACTTGACCAAAGAAGCCA|GCCCGGGCCTGCGGTGGTGGGGGTTGCTGCGCGCCGGGGGTCGCTCCTGC|GGAAAAAAATAGTGGGAAGTTTTCATCTTTGCCTATGAGGGGATTTATGA|GTCCCACCAGTCTTGGCCATCTGATGCTCTCTGATGGCTTCTTTGGTCAA|GCCTCATCTCATCAAATGAATAGGGGTGAGTACAGTGCAAGACACTGTGT|TGGAAAGAAAATGTTTAGCATCTTAGTGTAGTATAGCTATTGTAAACAGT|CAAGACTGGTGGGACCCAGACTGACTTGTTCACATGTGGCAAATGTAAAA|CTTCGTTCGTAAGGAAGGGGGCCTAGGCCCGGGCCTGCGGTGGGGGGGGT|CAAGCAACTAGTTTTCCTGCAAATCAAATTTTTAAAGCAACTTGGGTTAG|CTTATGTTTCATCCTTTCCTCGGGCACCAAGCACTTCTGATTCTGTGCGG|TTTACCTGTTTGACTTTATAATGTGTTTTAGTTTTGCAGAAGAACACTGT|CACTTTAACAAAAGCAAAACTTAATTGTAAGATCTGTACTGTAAAGCTAC|CTTTAAAGTATGCTAGAGCAAGTGTACCCTAGGGAACCTATGTCCCAACA|CCTTGGTCAGTATAGATTTCCGAATCAAAATCTAGTCATGAACTGTTTAC|CGAAGTGGTCCGCTTTGCCAAGAAGATGGACAAGATGGTGCAGAAGAAGA|CAGATGGCCAAGACTGGTGGGACCCAGACTGACTTGTTCACATGTGGAAA|CGTAAGGAAGGGGGCCTAGGCCCGGGCCTGCGGTGGTGGGGGTTGCTGCG|CTCACTACTGATCTGAAACTACAGAAGGCATTTAAGGAAGGGATGTTAGG|GTTTTAGTTTTGCAGAAGAACACTGTTGTAGTTTAGAAGGCTTTTCATAA|ATTTTTTCTGTTTGGAGTAAGACAAAAATTGTTTTGACATAGGTTCCCTA|CTGGACCATTAAGAAAACGGATTTTGTAACTAGCTTTAAACTCGGCCAAG|CTTCTGATTCTGTGCGGTTGAAGTGTAGGGAGATGCTTGCTGCAGCTCTT|GCGGGTTCTTTCTTCTTTTCGTCAAGGTCTTTCTCAGTTGATGGCCCATC|CTTTTTCTGTCATGAGTGAGATTGTTGAACAAACTGAATATATGGGCTAT|GCACCATCTTGTCCATCTTCTTGGCAAAGCGGACCACTTCGTCCTCCATG|GAATTGGCAAAATATCTGGACCATTAAGAAAACGGATTTTGTAACTAGCT|GTGAGATTGTTGAACAAACTGAATATATGGGCTATAGCAAGTAGCTTTAC|CATTTTTTTCCATATTGGCATGTAGCTACAAATATTAAAGGAGGAGAAAA|GCTTTAATGAATTATACAATCCTTAAGATTAATCCTTGGTCAGTATAGAT|TGCCAATATATTCAGTTTGTTCAACAATCTCACTCATGACAGAAAAAGTC|TAGTTTTCCTGCAAATCAAATTTTTAAAGCAACTTGGGTTAGACTTTGTT|GGGATTTATGAAAAGCCTTCTAAACTACAACAGTGTTCTTCTGCAAAACT|CCCCCTGTTCGAAGAGCTGCAGCAAGCATCTCCCTACACTTCAACCGCAC|GTGAGATTGTTGAACAAACTGAATATATGGGCTATAGCAAGTAGCTTTAC|TCCTCCTTTAATATTTGTAGCTACCTGCCAATATGGAAAAAAATGTATTT|GTGATGAGCTGAAAGAGATGCGGAAAAACTTGACCAAAGAAGCCATCAGA|CGCGTTCTTCTTCTGCACCACCTTGTCCATCTTCTTGGCAAAGCGGACCA|GTGGCCTTTAAAGTATGCTAGAGCAAGTGTACCCTAGGGAACCTATGTCA|CTGACAAAATAGAGGTGAGTTGGTACCAGTGGGCCAATTCTTAACACGGA|CTTGTTCTTAATAGATTTTTGGAAACAAGACTTTATTGAGATCAGTTTGG|CCCATATATTCAGTTTGTTCAACAATCTCACTCATGACAGAAAAAGTCAG|CCCTGTTCGAAGAGCTGCAGCAAGCATCTCCCTACACTTCAACCGCACAG|TCCGCACAGAATCAGAAGTGCTTGGTGCCCGAGGAAAGGATGAAACATAA|CTGGGTCCCACCAGTCTTGGCCATCTGATGCTCTCTGATGGCTTCTTTGG|GGGGATTTATGAAAAGCCTTCTAAACTACAACAGTGTTCTTCTGCAAAAC|CAGTCCACAAGAATCGGAATGTCAGTTAATGCTATTCGCAAGCAGAGTAC|GCCCGGGCCTGCGGTGGTGGGGGTTGCTGCGCGCCGGGGGTCGCTCCTGC|GATTGTCGCTGCCTGGGGAGGAGGAGCCGGAGCCGCCGCCGCCGCCGCCG|CGGATTTTGTAACTAGCTTTAAACTAGGCCAAGCAACTAGTTTTCCTGCA|GTGCGGTTGAAGTGTAGGGAGATGCTTGCTGCAGCTCTTCGAACAGGGGA|GTCCGCTTTGCCAAGAAGATGGACAAGATGGTGCAGAAGAAGAACGCGGC|GTGGCCTTTAAAGTATGCTAGAGCAAGTGTACCCTAGGGAACCTATGTCA|GACAAAAATTGTTTTGACATAGGTTCCCTAGGGTACACTTGCTCTAGCAT|GGTAAATTAACAGGAAAACCAAACTGATCTCAATAAAGTCTTGTTTCCAA|ATGCTATCCGCAAGCAGAGTACAGATGAGGAAGTTACATTTTTGGCAAAG|CTGCTTTCTGTATTACAACAAAATGATATGCAATAAGAAATTGGAAAAAG|CTAAAATGTACATAATTTTGAGGTAGCTTATGAATTTGATTTTAATTATT|CTTCGTCCTCCATGGCTCCGGCAGGTCTTCTCCGCGCCCACCCCGCTGGC|CTGTTCGAAGAGCTGCAGCAAGCATCTCCCTACACTTCAACCGCACAGAA|GGAAGTTACATCTTTGGCAAAGTCTCTCATCAAATCCTGGAAAAAATTAT|CATTTTTTCTGTTTGGAGTAAGACAAAAATTGTTTTGACATAGGTTCCCT|CGCGGGCTTCGTTCGTAAGGAAGGGGGCCTAGGCCCGGTCCTGCGGTGGT|TGGGAGCAAAGGAGAGTGCAAAGCATGTACTGAGGTCTTTCTACGGGTGC|AACAAACTGAATATATGGGCTATAGCAAGTAGCTTTACAGTACAGATCTT|ATTTTTAAAGCAACTTGGGTTAGACTTTGTTTTTGACCTAACATCCCTTC|CCCCTGTTCGAAGAGCTGCAGCAAGCATCTCCCTACACTTCAACCGCACA|TGTTCGAAGAGCTGCAGCAAGCATCTCCCTACACTTCAACCGCACAGAAT|CAAATGCTCGAGATACTTATGTTTCATCCTTTCCTCGGGCACCAAGCACT|ACGGTTAGTTACAGATGCAAAATAATATCTAATATTCCAAGCTTGTGAAC|CTTTATAATGTGTTTTAGTTTTGCAGAAGAACACTGTTGTAGTTTAGAAG|GCCGCCGCCGCCGCCGCCGCCGCGGGCTTCGTTCGTAAGGAAGGGGGCCT|TGCTTGGCCTAGTTTAAAGCTAGTTACAAAATCCGTTTTCTTAATGGTCC|GGGCTTCGTTCGTAAGGAAGGGGGCCTAGGCCCGGGCCTGCGGTGGTGGG|GTCGCTCCTGCTGTGTCTTCCGCTCCAGCTTCGCCCACTTCCCCTTGCCA|GATGCGGAAAAACTTGACCAAAGAAGCCATCAGAGAGCATCAGATGGCCA|GAGAGTGCAAAGCATGTACTGAGGACTTTCTACGGGTGCCTGACAGAATG|TTTATAATGTGTTTTAGTTTTGCAGAAGAATACTGTTGTAGTTTAGAAGG|CAAGGCCAAGCAACTAGTTTTCCTGCAAATCACATTTTTAAAGCAACTTG|GCAGAGTACAGATGAGGAAGTTACATCTTTGGCAAAGTCTCTCATCAAAT|GTCCCACCAGTCTTGGCCATCTGATGCTCTCTGATGGCTTCTTTGGTCAA|GTGGGGGTTGCTGCGCGCCGGGGGTCGCTCCTGCTGTGTCTTCCGCTCCA|GTGCAAAGCATGTACTGAGGTCTTTCTACGGGTGCCTGACAGAATGCAGA|GAGCAAAGGAGAGTGCAAAGCATGTACTGAGGTCTTTCTACGGGTGCCTG|GGCCAAGCAACTAGTTTTCCTGCAAATCAAATTTTTAAAGCAACTTGGGT|CTTGACGAAAAGAAGAAAGAACCTGCAATTACATCGCAGAACAGCCCTGA|ACGGTTAGTTACAGATGCAAAATAATATCTAATATTCCAAGCTTGTGAAC|GTTTAATTAATATCAACTTACTTATAAAAACAGAAAAAATATGTTTTGAA|CCCTGTTATTAATACATAAATGAAAATACATTTTTTTCCATATTGGCATG|GTGAGTTGGTACCAGTGGGCCAATTCTTAACACGGACATTTAAAAATGCT|ATAATTTTATGGGACCTGTTTCAAAACATATTTTTTCTGTTTTTATGAGT|GCACTTCTGATTCTGTGCGGTTGAAGTGTAGGGAGATGCTTGCTGCAGCT|GCCAATTCTTAACACGGACATTTAAAAATGCTGCTTTCTGTATTACAACA|GGGTCATAGGAATATTCTTAAGCTCCTTTAGCAAATCCAATGCTCCAGCC|AGCACTTCTGATTCTGTGCGGTTGAAGTGTAGGGAGATGCTTGCTGCAGC|CTTTGGTCAAGTTTTTCCGCATCTCTTTCAGCTCATCACTAGCCATTTCC|CTTTCTACGGGTGCCTGACAGAATGCAGATTCAGCATAAAATGTAGACTT|CACTTCCCCTTGCCAGCGGGGTGGGCGCGGAGAAGACCTGCCGGAGCCAT|GGGAAAAAAATAGTGGGAAGTTTTCATCTTTGCCTATGAGGGGATTTATG|CAGGTCTTCTCCGCGCCCACCCCGCTGGCAAGGGGAAGTGGGCGAAGCTG|CTTCGTACTCTATTTTTGTATTTCATGTCTGTATTCCTTATTTCTTGATA|CGGTTAGTTACAGATGCAAAATAATATCTAATATTCCAAGCTTGTGAACA|CGGTTAGTTACAGATGCAAAATAATATCTAATATTCCAAGCTTGTGAACA|GTCCTCTGTGGGAATATTCCTCCTGACTTATTTGCTAGAATGACAGCAGA|CTTGACCAAAGAAGCCATCAGAGAGCATCAGATGGCCAAGACTGGTGGGA|GGCCAATTCTTAACACGGACATTTAAAAATGCTGCTTTCTGTATTACAAC|CCCGTGGCTCCGGCAGGTCTTCTCCGCGCCCACCCCGCTGGCAAGGGGAA|AGCAAAGGAGAGTGCAAAGCATGTACTGAGGTCTTTCTACGGGTGCCTGA|CAGGGTCATAGGAATATTCTTAAGCTCCTTTAGCAAATCCAATGCTCCAG|GCGGAGAAGTCCTGCCGGAGCCATGGAGGACGAAGTGGTCCGCTTTGCCA|GGGGTCGCTCCTGCTGTGTCTTCCGCTCCAGCTTCGCCCACTTCCCCTTG|GCAAAAAATCCAAATTTAAGGAAAAATGTCCTCTGTGGGAATATTCCTCC	CTGCGATGTAATTGCAGGTTCTTTCTTCTTTTCGTCAAGGTCTTTCTCAG|CGAACAGGGGATGACTACATTGCAATTGGAGCTGATGAGGAAGAATTAGG|CAGGGTCATAGGAATATTCTTAAGCTCCTTTAGCAAATCCAATGCTCCAG|CCGCGTTCTTCTTCTGCACCATCTTGTCCATCTTCTTGGCAAAGCGGACC|AAAATGTTTAGCATCTTAGTGTAGTATAGCTATTGTAAACAGTTCATGAC|CAGAATCAGAAGTGCTTGGTGCCCGAGGAAAGGATGAAACATAAGTATCT|CTTTATTGAGATCAGTTTGGTTTTCCTGTTAATTTACCTGTTTGACTTTA|CTTCTTTTTACATTTGCCACATGTGAACAAGTCAGTCTGGGTCCCACCAG|TCCAAATTTAAGGAAAAATGTCCTCTGTGGGAATATTCCTCCTGACTTAT|ATTCCTCCTGACTTATTTGCTAGAATGACAGCAGAGGAAATGGCTAGTGA|CTAAAATGTACATAATTTTGAGGTAGCTTATGAATTTGATTTTAATTATT|AAAAATCCAAATTTAAGGAAAAATGTCCTCTGTGGGAATATTCCTCCTGA|GGGATGTTAGGTCAAAAACAAAGTCTAACCCAAGTTGCTTTAAAAATTTG|GTCAGTTAATGCTATTCGCAAGCAGAGTACAGATGAGGAAGTTACATCTT|CGCTGGTCAAGTATTATTTGAATACACAACATATTTGGTAAACCTAAAAT|TGAGTTGGAAGAATTGGCAAAATATCTGGACCATTAAGAAAACGGATTTT|AAGCAACAGAAAGGATGAGACAAATGCTCGAGATACTTATGTTTCATCCT|CTATACTACACTAAGATGCTAAACATTTTCTTTCCAGTATGTCTTCCTAA|CTCCAATTGCAATGTAGTCATCCCCTGTTCGAAGAGCTGCAGCAAGCATC|CACACTTTAACAAAAGCAAAACTTACTTGTCAGATCTGTACTGTACAGCT|TCCAGATATTTTGCCAATTCTTCCAACTCAACAGAACTTCCATCGATTTC|GTTGAGTTGGAAGAATTGGCAAAATATCTGGACCATTAAGAAAACGGATT|GGTCATAGGAATATTCTTAAGCTCCTTTAGCAAATCCAATGCTCCAGCCG|AGGGGATTTATGAAAAGCCTTCTAAACTACAACAGTGTTCTTCTGCAAAA|CTAGCCATTTCCTCTGCTGTCATTCTAGCAAATAAGTCAGGAGGAATATT|GGTTTTCCTGTTAATTTACCTGTTTGACTTTATAATGTGTTTTAGTTTTG|TCCGCATCTCTTTCAGCTCATCACTAGCCATTTCCTCTGCTGTCATTCTA|GTTCCAGTATGTCTTCCTAAGAGGGGAAAAAAATAGTGGGAAGTTTTCAT|CTGCATTCTGTCAGGCACCCGTAGAAAGACCTCAGTACATGCTTTGTACT|CTCCATGGCTCCGGCAGGTCTTCTCCGCGCCCACCCCGCTGGCAAGGGGA|TTTTTCCAATTTCTTATTGCATATCATTTTGTTGTAATACAGAAAGCAGC|ATTTTTTCTGTTTGGAGTAAGACAAAAATTGTTTTGACATAGGTTCCCTA|ATATAATTTTAGGTTTACCAAATATGGTGTGTATTCAAATAATACTTGAC|GTTCGAAGAGCTGCAGCAAGCATCTCCCTACACTTCAACCGCACAGAATC|GGCAAATGTAAAAAGAAGAATTGCACTTACACACAGGTACAAACCCGTAG|TAAAAAGAAGAATTGCACTTACACACAGGTACAAACCCGTAGTGCTGATG|GGCCCATCTAATAATTTTTTCCAGGATTTGATGAGAGACTTTGCCAAAGA|AAGACTTTATTGAGATCAGTTTGGTTTTCCTGTTAATTTACCTGTTTGAC|AAGAACACTGTTGTAGTTTAGAAGGCTTTTCATAAATCCCCTCATAGGCA|TTTTCTGTTTGGAGTAAGACAAAAATTGTTTTGACATAGGTTCCCTAGGG|ATTCCCACAGAGGACATTTTTCCTTAAATTTGGATTTTTTGCATCTTTAA|AAGTCAGTCTGGGTCCCACCAGTCTTGGCCATCTGATGCTCTCTGATGGC|GGGTCCCACCAGTCTTGGCCATCTGATGCTCTCTGATGGCTTCTTTGGTC|AGAAAGACCTTGACGAAAAGAAGAAAGAACCTGCAATTACATCGCAGAAC|GGGGATTTATGAAAAGCCTTCTAAACTACAACAGTGTTCTTCTGCAAAAC|ATCCGTTTTCTTAATGGTCCAGATATTTTGCCAATTCTTCCAACTCAACA|CTTCTTCAATTTGAGATCCTAATTCTTCCTCATCAGCTCCAATTGCAATG|TGCTATTCGCAAGCAGAGTACAGATGAGGAAGTTACATCTTTGGCAAAGT|ATCGCAGAACAGCCCTGAGGCAAGAGAAGAAAGTACTTCCAGCGGCAATG|GTTCTTAATAGATTTTTGGAAACAAGACTTTATTGAGATCAGTTTGGTTT|GTAAGCAACAGAAAGGATGAGACAAATGCTCGAGATACTTATGTTTCATC|AGATATTTTGCCAATTCTTCCAACTCAACAGAACTTCCATCGATTTCCAC|CGGTTAGTTACAGATGCAAAATAATATCTAATATTCCAAGCTTGTGAACA|TTTATGCTGAATCTGCATTCTATCAGGCACCCGTAGAAAGACCTCAGTAC|CCGGGCCTGCGGTGGTGGGGGTTGCTGCGCGCCGGGGGTCGCTCCTGCTG|TGGTCCAGATATTTTGCCAATTCTTCCAACTCAACAGAACTTCCATCGAT|ATTTTATGCTGAATCTGCATTCTGTCAGGCACCCGTAGAAAGACCTCAGT|TGCAAAGTCTACATTTTATGCTGAATCTGCATTCTGTCAGGCACCCGTAG|GGGGGGGTTGCTGCGCGCCGGGGGTCGCTCCTGCTGTGTCTTCCGCTCCA|GGATTTGCTAAAGGAGCTTAAGAATATTCCTATGACCCTGGAATTACTGC|TGCCGCTGGAAGTACTTTCTTCTCTTGCCTCAGGGCTGTTCTGCGATGTA|TCCGCATCTCTTTCAGCTCATCACTAGCCATTTCCTCTGCTGTCATTCTA|GCTTCTTCAATTTGAGATCCTAATTCTTCCTCATCAGCTCCAATTGCAAT|GCAAGAGAAGAAAGTACTTCCAGCGGCAATGTAAGCAACAGAAAGGATGA|GTGGCCTTTAAAGTATGCTAGAGCAAGTGTACCCTAGGGAACCTATGTCA|CTGGGTCCCACCAGTCTTGGCCATCTGATGCTCTCTGATGGCTTCTTTGG|CTTATTTCTTGATATATAGCTTCTTCAATTTGAGATCCTAATTCTTCCTC|TTTGCTTTTGTTAAAGTGTGTACCATTTTTTCCGTTTGGAGTAAGACAAA|GGTCTTTCTACGGGTGCCTGACAGAATGCAGATTCAGCATAAAATGTAGA|GTTGGTTCATCAGCACTACGGGTTTGTACCTGTGTGTAAGTGCAATTCTT|ATGTGTTTTAGTTTTGCAGAAGAACACTGTTGTAGTTTAGAAGGCTTTTC|CTTTGGCAAAGTCTCTCATCAAATCCTGGAAAAAATTATTAGATGGGCCA|GCCACATGTGAACAAGTCAGTCTGGGTCCCACCAGTCTTGGCCATCTGAT|TGGAAGTTCTGTTGAGTTGGAAGAATTGGCAAAATATCTGGACCATTAAG|AGAAAGTACTTCCAGCGGCAATGTAAGCAACAGAAAGGATGAGACAAATG|CCCTCCTTTAATATTTGTAGCTACATGCCAATATGGAAAAAAATGTATTT|CTCCTCCTTTAATATTTGTAGCTACATGCCAATATGGAAAAAAATGTATT|CTAGTTTTCCTGCAAATCAAATTTTTAAAGCAACTTGGGTTAGACTTTGT|CGCGGAGAAGACCTGCCGGAGCCATGGAGGACGAAGTGGTCCGCTTTGCC|CCCCTGTTCAAAGAGCTGCAGCAAGCATCTCCCTACACTTCAACCGCACA|ACAAGACTTTATTGAGATCAGTTTGGTTTTCCTGTTAATTTACCTGTTTG|CCGGCGCGCAGCAACCCCCACCACCGCAGGCCCGGGCCTAGGCCTCCTTC|GAGCAAAGGAGAGTGCAAAGCATGTACTGAGGTCTTTCTACGGGTGCCTG|TTAGGATCTCAAATTGAAGAAGCTATATATCAAGAAATAAGGAATACAGA|CGGCAGGTCTTCTCCGCGCCCACCCCGCTGGCAAGGGGAAGTGGGCGAAG|GGGAATATTCCTCCTGACTTATTTGCTAGAATGACAGCAGAGGAAATGGC|ACTTTATTGAGATCAGTTTGGTTTTCCTGTTAATTTACCTGTTTGACTTT|GCAGGTCTTCTCCGCGCCCACCCCGCTGGCAAGGGGAAGTGGGCGAAGCT|GAAGGGATGTTAGGTCAAAAACAAAGTCTAACCCAAGTTGCTTTAAAAAT|GAGGTGGGCGCGGAGAAGACCTGCCGGAGCCATGGAGGACGAAGTGGTCC|AGACTGACTTGTTCACATGTGGCAAATGTAAAAAGAAGAATTGCACTTAC|GCCCATCTAATAATTTTTTCCAGGATTTGATGAGAGACTTTGCCAAAGAT|TGGAATTACTGCAGTCCACAAGAATCGGAATGTCAGTTAATGCTATTCGC|CTGCCGCTGGAAGTACTTTCTTCTCTTGCCTCAGGGCTGTTCTGCGATGT|CACGGTTAGTTACAGATGCAAAATAATATCTAATATTCCAAGCTTGTGAA|GACGAAAAGAAGAAAGAACCTGCAATTACATCGCAGAACAGCCCTGAGGC|CTTAACTTTTTTTCTTTTACACTGTGAAACATACACAGTAGAAATTCTGT|GCGGGTTTGTACCTGTGTGTAAGTGCAATTCTTCTTTTTACATTTGCCAC|ACATTTTATGCTGAATCTGCATTCTGTCAGGCACCCGTAGAAAGACCTCA|GGAATACAGACATGAAATACAAAAATAGAGTACGAAGTAGGATATCAAAT|GCACCATCTTGTCCATCTTCTTGGCAAAGCGGACCACTTCGTCCTCCATG|GGCGAAGCTGGAGCGGAAGACACAGCAGGAGCGACCCCCGGCGCGCAGCA|GCGTGTACCATTTTTTCTGTTTGGAGTAAGACAAACATTGTTTTGACATA|GCTACCTCAAAATTATGTACATTTTAGATAAGCTGGTCAAGTATTATTTG|GGTCTTTCTACGGGTGCCTGACAGAATGCAGATTCAGCATAAAATGTAGA|AAAAATTATTAGATGGGCCATCAACTGAGAAAGACCTTGACGAAAAGAAG|TGACTTTATAATGTGTTTTAGTTTTGCAGAAGAACACTGTTGTAGTTTAG|CTTTTGTTAAAGTGTGTACCATTTTTTCTGTTTGGAGTAAGACAAAAATT|AAGACAAAAATTGTTTTGACATAGGTTCCCTAGGGTACACTTGCTCTAGC|CTCGAGCATTTGTCTCATCCTTTCTGTTGCTTACATTGCCGCTGGAAGTA|CTTTGTTTTTGACCTAACATCCCTTCCTTAAATGCCTTCTGTAGTTTCAG|GCTGGTCAAGTATTATTTGAATACACACCATATTTGGTAAACCTAAAATT|TGCCTCAGGGCTGTTCTGCGATGTAATTGCAGGTTCTTTCTTCTTTTCGT|AGAGAAGAAAGTACTTCCAGCGGCAATGTAAGCAACAGAAAGGATGAGAC|AAATGCTCGAGATACTTATGTTTCATCCTTTCCTCGGGCACCAAGCACTT|CTCGAGCATTTGTCTCATCCTTTCTGTTGCTTACATTGCCGCTGGAAGTA|CTTTCCATGTGGAGACTGATAGAAAATAATTTTGTCCCAAGTCTTATTTG|TGGGAGCAAAGGAGAGTGCAAAGCATGTACTGAGGTCTTTCTACGGGTGC|ATTGGTTCATCAGCACTACGGGTTTGTACCTGTGTGTAAGTGCAATTCTT|CACAATATCTGGACCATTAAGAAAACGGATTTTGTAACTAGCTTTAAACT|GCATTCTGTCAGGCACCCGTAGAAAGACCTCAGTACATGCTTTGCACTCT|AGGTTCTTTCTTCTTTTCGCCAAGGTCTTTCTCAGTTGATGGCCCATCTA|GCTTTAAACTAGGCCAAGCAACTAGTTTTCCTGCAAATCAAATTTTTAAA|CAAGACTTTATTGAGATCAGTTTGGTTTTCCTGTTAATTTACCTGTTTGA|GCTCCGGCCGCGTTCTTCTTCTGCACCATCTTGTCCATCTTCTTGGCAAA|CTAGGCCAAGCAACTAGTTTTCCTGCAAATCAAATTTTTAAAGCAACTTG|CATCGATTTCCACATTCATTACAGACAACAAATGTTGTCATTGGTTCATC|CCTGTGTGTAAGTGCAATTCTTCTTTTTACATTTGCCACATGTGAACAAG|CTCTTGCCTCAGGGCTGTTCTGCGATGTAATTGCAGGTTCTTTCTTCTTT|ATTTCTTATTGCATATCATTTTGTTGTAATACAGAAAGCAGCATTTTTAA|CAAGAATCGGAATGTCAGTTAATGCTATTCGCAAGCAGAGTACAGATCAG|CTATGACCCTGGAATTACTGCAGTCCACAAGAATCGGAATGTCAGTTAAT|GTCCAGATATTTTGCCAATTCTTCCAACTCAACAGAACTTCCATCGATTT|GCCACATGTGAACAAGTCAGTCTGGGTCCCACCAGTCTTGGCCATCTGAT|GGCGAAGCTGGAGCGGAAGACACAGCAGGAGCGACCCCCGGCGCGCAGCA|CTGTAGTTTCAGATCAGTAGGGAGACCATATAATAATTTTATGGTACCTG|GATCAGTTTGGTTTTCCTGTTAATTTACCTGTTTGACTTTATAATGTGTT|CTTCCTTAAGTGCCTTCTGTAGTTTCAGATCAGTAGGGAGACCATATAAT|CGGATTTTGTAACTAGCTTTAAACTAGGCCAAGCAACTAGTTTTCCTGCA|GCCTCATCAGCTCCAATTGCAATGTAGTCATCCCCTGTTCGAAGAGCTGC|CAAGACTTTATTGAGATCAGTTTGGTTTTCCTGTTAATTTACCTGTTTGA|GGTCTTTCTACGGGTGCCTGACAGAATCCAGATTCAGCATAAAATGTAGA|AGCAAATCCAATGCTCCAGCCGCGGTCTTCTTCTGCACCATCTTGTCCAT|TCCTCCTTTAATATTTGTAGCTACATGCCAATATGGAAAAAAATGTATTT|CTCCAATTGCAATGTAGTCATCCCCTGTTCGAAGAGCTGCAGCAAGCATC|GGCCTTTAAAGTATGCTAGAGCAAGTGTACCCTAGGGAACCTATGTCAAA|GGTTCCCTAGGGTACACTTGCTCTAGCATACTTTAAAGGCCACTGTTGCA|GGCCCATCTAATAATTTTTTCCAGGATTTGATGAGAGACTTTGCCAAAGA|CTTCTTCAATTTGAGATCCTAATTCTTCCTCATCAGCTCCAATTGCACTG|GTCCCACCAGTCTTGGCCATCTGATGCTCTCTGATGGCTTCTTTGGTCAA|GACTGGTGGGACCCAGACTGACTTGTTCACATGTGGCAAATGTAAAAAGA|GGCCACTGTTGCAAAGTCTACATTTTATGCTGAATCTGCATTCTGTCAGG|CTTTTTCCAATTTCTTATTGCATATCATTTTGTTGTAATACAGAAAGCAG|CTGAGGTCTTTCTACGGGTGCCTGACAGAATGCAGATTCAGCATAAAATG|GGGGATTTATGAAAAGCCTTCTAAACTACAACAGTGTTCTTCTGCAAAAC|CTCAAAATTATGTACATTTTAGATAAGCTGGTCAAGTATTATTTGAATAC|AGGTAATATAATTTTAGGTTTACCAAATATGGTGTGTATTCAAATAATAC|CATCATCTTGTCCATCTTCTTGGCAAAGCGGACCACTTCGTCCTCCATGG|TTCCGTTTTCTTAATGGTCCAGATATTTTGCCAATTCTTCCAACTCAACA|ATCCTGGAAAAAATTATTAGATGGGCCATCAACTGAGAAAGACCTTGACG|GTGTACCATTTTTTCTGTTTGGAGTAAGACAAAAATTGTTTTGACATAGG|TTACAATTAAGTTTTGCTTTTGTTAAAGTGTGTACCATTTTTTCTGTTTG|TCCCATTGCAATGTAGTTATCCCCTGTTCGAAGAGCTGCAGCAAGCATCT|AAAGAAGAAAGAACCTGCAATTACATCGCAGAACAGCCCTGAGGCAAGAG|CCGGGGGTCGCTCCTGCTGTGTCTTCCGCTCCAGCTTCGCCCACTTCCCC|CACACAGGTACAAACCCGTAGTGCTGATGAACCAATGACAACATTTGTTG|TCGTCCTCCATGGCTCCGGCAGGTCTTCTCCGCGCCCACCCCGCTGGCAA|GAAATGGCTAGTGATGAGCTGAAAGAGATGCGGAAAAACTTGACCAAAGA|TTCCAGGATTTGATGAGAGACTTTGCCAAAGATGTAACTTCCTCATCTGT|CCCTGTTCGAAGAGCTGCAGCAAGCATCTCCCTACACTTCAACCGCACAG|CAAATGTAAAAAGAAGAATTGCACTTACACACAGGTACAAACCCGTAGTG|CGGGTTTGTACCTGTGTGTAAGTGCAATTCTTCTTTTTACATTTGCCACA|CTCCATGGCTCCGGCAGGTCTTCTCCGCGCCCACCCCGCTGGCAAGGGGA|GTTTGACTTTATAATGTGTTTTAGTTTTGCAGAAGAACACTGTTGTAGTT|TGGGAATATTCCTCCTGACTTATTTGCTAGAATGACAGCAGAGGAAATGG|CCAGACTGACTTGTTCACATGTGGCAAATGTAAAAAGAAGAATTGCACTT|GGTCAGTATAGATTTCCGAATCAAAATCTAGTCATGAACTGTTTACAATA|CTTGGCCTAGTTTAAAGCTAGTTACAAAATCCGTTTTCTTAATGGTCCAG|GGCAGGTCTTCTCCGCGCCCACCCCGCTGGCAAGGGGAAGTGGGCGAAGC|GGGGATGTTAGGTCAAAAACAAAGTCTAACCCAAGTTGCTTTAAAAATTT|GTTCGAAGAGCTGCAGCAAGCATCTCCCTACACTTCAACCGCACAGAATC|GGGGATTTATGAAAAGCCTTCTAAACTACAACAGTGTTCTTCTGCAAAAC|CTATACTGACCAAGGATTAATCTTAAGGATTGTATAATTCATTAAAGCTG|GCTTTTGTTAAAGTGTGTACCATTTTTTCTGTTTGGAGTAAGACAAAAAT|TATTTTTTTCCCCTCTTAGGAAGACATACTGGAAAGAAAATGTTTAGCAT|GCAGTAATTCCAGGGTCATAGGAATATTCTTAAGCTCCTTTAGCAAATCC|CTAGTTTAAAGCTAGTTACAAAATCCGTTTTCTTAATGGTCCAGATATTT|CTTGGCAAAGCGGACCACTTCGTCCTCCATGGCTCCGGCAGGTCTTCTCC|TTTGTAACTAGCTTTAAACTAGGCCAAGCAACTAGTTTTCCTGCAAATCA|CTTTCCAGTATGTCTTCCTAAGAGGGGAAAAAAATAGTGGGAAGTTTTCA|TGACAGAATGCAGATTCAGCATAAAATGTAGACTTTGCAACAGTGGCCTT|ATGAGTTTAATTAATATCAACTTACTTATAAAAACAGAAAAAATATGTTT|GCTTCTTCAATTTGAGATCCTAATTCTTCCTCATCAGCTCCAATTGCAAT|TAGATGGGCCATCAACTGAGAAAGACCTTGACGAAAAGAAGAAAGAACCC|CTGTACTGTAAAGCTACTTGCTATAGCCCATATATTCAGTTTGTTCAACA|GCCTAGGCCCGGGCCTGCGGTGGTGGGGGTTGCTGCGCGCCGGGGGTCGC|GGATGTTAGGTCAAAAACAAAGTCTAACCCAAGTTGCTTTAAAAATTTGA|GCGGCCTTTAAAGTATGCTAGAGCAAGTGTACCCTAGGGAACCTATGTCA|GTCGAGTATTATTTGAATACACACCATATTTGGTAAACCTAAAATTATAT|AGCTATTGTAAACAGTTCATGACTAGATTTTGATTCGGAAATCTATACTG|CTTTCCATGTGGAGACTGATAGAAAATAATTTTGTCCCAAGTCTTATTTG|CGGCATTTAAGGAAGGGATGTTAGGTCAAAAACAAAGTCTAACCCAAGTT|CTTTATTGAGATCAGTTTGGTTTTCCTGTTAATTTACCTGTTTGACTTTA|TATGTTTCATCCTTTCCTCGGGCACCAAGCACTTCTGATTCTGTGCGGTT|GTGGCCTTTAAAGTATGCTAGAGCAAGTGTACCCTAGGGAACCTATGTCA|CTCTCTGTTATTAATACATAAATGAAAATACATTTTTTTCCATATTGGCA|CGCCACATGTGAACAAGTCAGTCTGGGTCCCACCAGTCTTGGCCATCTGA|TGCGCGCCGGGGGTCGCTCCTGCTGTGTCTTCCGCTCCAGCTTCGCCCAC|ATTTTTTCTGTTTGGAGTAAGACAAAAATTGTTTTGACATAGGTTCCCTA|CTTTTTCCAATTTCTTATTGCATATCATTTTGTTGTAATACAGAAAGCAG|GGGGATTTATGAAAAGCCTTCTAAACTACAACAGTGTTCTTCTGCAAAAC|TTTCCATGTGGAGACTGATAGAAAATAATTTTGTCCCAAGTCTTATTTGC|GAAGAAAGTACTTCCAGCGGCAATGTAAGCAACAGAAAGGATGAGACAAA|CAACTGAGAAAGACCTTGACGAAAAGAAGAAAGAACCTGCAATTACATCG|GGAATATTCCTCCTGACTTATTTGCTAGAATGACAGCAGAGGAAATGGCT|TTTTCCTGTTAATTTACCTGTTTGACTTTATAATGTGTTTTAGTTTTGCA|CCAGGATTTGATGAGAGACTTTGCCAAAGATGTAACTTCCTCATCTGTAC|CCATCTTCTTGGCAAAGCGGACCACTCCGTCCTCCATGGCTCCGGCAGGT|GCGGAAGACACAGCAGGAGCGACCCCCGGCGCGCAGCAACCCCCACCACC|ATTTAAGGAAGGGATGTTAGGTCAAAAACAAAGTCTAACCCAAGTTGCTT|TGCATCTTTAAGATTTGATATCCTACTTCGTACTCTATTTTTGTATTTCA|CTCCTTTAGCAAATCCAATGCTCCAGCCGCGTTCTTCTTCTGCACCATCT|ATTTTTTCTGTTTGGAGTAAGACAAAAATTGTTTTGACATAGGTTCCCTA|GTCTTTCTACGGGTGCCTGACAGAATGCAGATTCAGCATAAAATGTAGAC|ATTTTTGGAAACAAGACTTTATTGAGATCAGTTTGGTTTTCCTGTTAATT|GGCCCATGTAATAATTTTTTCCAGGATTTGATGAGAGACTTTTCCAAAGA|ATTTTATGCTGAATCTGCATTCTGTCAGGCACCCGTAGAAAGACCTCAGT|GTTACAGATGCAAAATAATATCTAATATTCCAAGCTTGTGAACATAATAA|CCGGGGGTCGCTCCTGCTGTGTCTTCCGCTCCAGCTTCGCCCACTTCCCC|AAGCAACAGAAAGGATGAGACAAATGCTCGAGATACTTATGTTTCATCCT|GTTCTTTCTTCTTTTCGTCAAGGTCTTTCTCAGTTGATGGCCCATCTAAT|GGTCTTTCTACGGGTGCCTGACAGAATGCAGATTCAGCATAAAATGTAGA|GAGCGGAAGACACAGCAGGAGCGACCCCCGGCGCGCAGCAACCCCCACCA|GTTTGGAGTAAGACAAAAATTGTTTTGACATAGGTTCCCTAGGGTACACT|GTCTTACTCCAAACAGAAAAAATGGTACACACTTTAACAAAAGCAAAACT|GGGCATTTAAGGAAGGGATGTTAGGTCAAAAACAAAGTCTAACCCAAGTT|GCAAGGATGAGACAAATGCTCGAGATACTTATGTTTCATCCTTTCCTCGG|TTCCAGCGGCAATGTAAGCAACAGAAAGGATGAGACAAATGCTCGAGATA|CCTGTTCGAAGAGCTGCAGCAAGCATCTCCCTACACTTCAACCGCACAGA|ATTTTGAGGTAGCTTATGAATTTGATTTTAATTATTATGTTCACAAGCTT|GGGATTTATGAAAAGCCTTCTAAACTACAACAGTGTTCTTCTGCAAAACT|GCACCGTCTTGTCCATCTTCTTGGCAAAGCGGACCACTTCGTCCTCCATG|GGAAATCGATGGAAGTTCTGTTGAGTTGGAAGAATTGGCAAAATATCTGG|GGCGAAGCTGGAGCGGAAGACACAGCAGGAGCGACCCCCGGCGCGCAGCA|CTTGGCAAAGCGGACCACTTCGTCCTCCATGGCTCCGGCAGGTCTTCTCC|CACATGTGAACAAGTCAGTCTGGGTCCCACCAGTCTTGGCCATCTGATGC|CAAAAATTGTTTTGACATAGGTTCCCTAGGGTACACTTGCTCTAGCATAC|GGTCAGTATAGATTTCCGAATCAAAATCTAGTCATGAACTGTTTACAATA|GGGCATTTAAGGAAGGGATGTTAGGTCAAAAACAAAGTCTAACCCAAGTT|GGAGCATTTGTCTCATCCTTTCTGTTGCTTACATTGCCGCTGGAAGTACT|CATGAAATACAAAAATAGAGTACGAAGTAGGATATCAAATCTTAAAGATG|CTCCATGGCTCCGGCAGGTCTTCTCCGCGCCCACCCCGCTGGCAAGGGGA|CTTTACAGTACAGATCTTACAATTAAGTTTTGCTTTTGTTAAAGTGTGTA|NTTTAAAGGCCACTGTTGCAAAGTCTACATTTTATGCTGAATCTGCATTC|GGGATGTTAGGTCAAAAACAAAGTCTAACCCAAGTTGCTTTAAAAATTTG|CTCATCCTTTCTGTTGCTTACATTGCCGCTGGAAGTACTTTCTTCTCTTG|CTAAAATGTACATAATTTTGAGGTAGCTTATGAATTTGATTTTAATTATT|CCCTTCCTTAAATGCCTTCTGTAGTTTCAGATCAGTAGGGAGACCATATA|CCTCCTTTAATATTTGTAGCTACATGCCAATATGGAAAAAAATGTATTTT|ATTTCTTATTGCATATCATTTTGTTGTAATACAGAAAGCAGCATTTTTAA|GCCAAGAGTTTAATTAATATCAACTTACTCATAAAAACAGAAAAAATATG|CTTCGTACTCTATTTTTGTATTTCATGTCTGTATTCCTTATTTCTTGATA|CTTTTTCCAATTTCTTATTGCATATCATTTTGTTGTAATACAGAAAGCAG|CGAAGTGGTCCGCTTTGCCAAGAAGATGGACAAGATGGTGCAGAAGAAGA|CTGTATTCCTTATTTCTTGATATATAGCTTCTTCAATTTGAGATCCTAAT|GTCCTCTGTGGGAATATTCCTCCTGACTTATTTGCTAGAATGACAGCAGA|GTTCCCTAGGGTACACTTGCTCTAGCATACTTTAAAGGCCACTGTTGCAA|GCCGCGTTCTTCTTCTGCACCATCTTGTCCATCTTCTTGGCAAAGCGGAC|CAAGACTTTATTGAGATCAGTTTGGTTTTCCTGTTAATTTACCTGTTTGA|CCGGGCCTGCGGTGGTGGGGGTTGCTGCGCGCCGGGGGTCGCTCCTGCTG|AAGAATTAGGATCTCAAATTGAAGAAGCTATATATCAAGAAATAAGGCAT|TGTACATAATTTTGAGGTAGCTTATGAATTTGATTTTAATTATTATGTTC|TGTACATAATTTTGAGGTAGCTTATGAATTTGATTTTAATTATTATGTTC|TGGCATTGGTTCATCAGCACTACGGGTTTGTACCTGTGTGTAAGTGCAAT|GTCCAGATATTTTGCCAATTCTTCCAACTCAACAGAACTTCCATCGATTT|CATGCTTTGCACTCTCCTTTGCTCCCTTTTTCCAATTTCTTATTGCATAT|CCCGGGCCTGCGGTGGTGGGGGTTGCTGCGCGCCGGGGGTCGCTCCTGCT|CTTGCTCTAGCATACTTTAAAGGCCACTGTTGCAAAGTCTACATTTTATG|AGGACGAAGTGGTCCGCTTTGCCAAGAAGATGGACAAGATGGTGCAGAAG|CCGCGTTCTTCTTCTGCACCATCTTGTCCATCTTCTTGGCAAAGCGGACC|GCACCATCTTGTCCATCTTCTTGGCAAAGCGGACCACTTCGTCCTCCATG|TCCGCATCTCTTTCAGCTCATCACTAGCCATTTCCTCTGCTGTCATTCTA	2,131,1,3|2,5,2,3|2,28,4,3|2,12,5,3|2,1,6,3|2,29,7,3|2,11,8,3|2,10,9,3|2,4,11,3|2,32,12,3|9,1,3,3|9,1,8,3|9,1,10,3|9,2,13,3|9,2,14,3|9,2,16,3|9,2,18,3|9,1,22,3|9,1,23,3	TCEA1	GOLGA4	transcription elongation factor A 1 isoform 1|transcription elongation factor A 1 isoform 2|Synthetic construct DNA, clone: pF1KB8935, Homo sapiens TCEA1 gene for Transcription elongation factor A protein 1, without stop codon, in Flexi system.|SubName: Full=cDNA FLJ51251, moderately similar to Transcription elongation factor A protein 1;	SubName: Full=GOLGA4 protein;|golgi autoantigen, golgin subfamily a, 4	44.486087	44.481717	108.108196
[truncated: 20,099,026 more chars]
