# Supplementary material for: TopHat-Fusion: an algorithm for discovery of novel fusion transcripts
Source: Genome Biol. 2011 Aug 11;12(8):R72. doi: 10.1186/gb-2011-12-8-r72 (PMC3245612; doi:10.1186/gb-2011-12-8-r72)
Supplement: Additional file 8 — List of 275 fusion candidates reported by deFuse in MCF7 sample data. [file gb-2011-12-8-r72-S8.TXT]

cluster_id	splitr_sequence	splitr_count	splitr_span_pvalue	splitr_pos_pvalue	splitr_min_pvalue	adjacent	altsplice	break_adj_entropy1	break_adj_entropy2	break_adj_entropy_min	break_predict	breakpoint_homology	breakseqs_estislands_percident	cdna_breakseqs_percident	concordant_ratio	deletion	est_breakseqs_percident	eversion	exonboundaries	expression1	expression2	gene1	gene2	gene_align_strand1	gene_align_strand2	gene_chromosome1	gene_chromosome2	gene_end1	gene_end2	gene_location1	gene_location2	gene_name1	gene_name2	gene_start1	gene_start2	gene_strand1	gene_strand2	genome_breakseqs_percident	genomic_break_pos1	genomic_break_pos2	genomic_strand1	genomic_strand2	interchromosomal	interrupted_index1	interrupted_index2	inversion	library_name	max_map_count	max_repeat_proportion
5423	CACCATGCCAGACTAGAGTCAAGCTCAACAGGGTCTTCTTTCCCCGCTGATTCCGCCAAGCCCGTTCCCTTGGCTGTGGTTTCGCTGGATA|AGTGGCGTTGGCTTGCCATGATTGTGAGGGGCAGGAGTCAGGTAGTTAGTATTAGGAGGGGGGTCGTTAGGGGGTCGGA	2	NA	0.213038777207884	0.26534838697103	N	N	3.5319270478477	3.42208221362849	3.42208221362849	splitr	16	0	0	0	N	0.10126582278481	N	N	1	94	ENSG00000137571	ENSG00000132570	+	-	8	5	70747299	134343649	intron	intron	SLCO5A1	PCBD2	70584568	134240596	-	+	0	70602427	134263477	+	-	Y	1.06839945280438	4.20464807318073	N	MCF_13_2_1	15	1
41483	ATAAAGCCATGCCAATCTCATCTTGTTTTCTGCGCAAGTTAGGTTTTGTCAAGAAAGGGTGTAACGCAACTAAGTCATAGTCCGCCTAGAAGCATTTGCGGTGGACGATGGAGGGGCCGGACTCGTCATACTCCTGCTTGCTGATCCACATCTGCTGGAAGGTGGACAGCGAGGCCAGGATGGA|GCCGCCCCCGTCCTCGTCCTCCCTCCGCGGACACCAAGTGCGTCACCACGGAGACCATTCCCTCGAGCATCACGGGAAGTGTAGTCTACGAGGGTGGGGGGGGGAGGGAGCCGCCGAACGCCTCCTCACCCAGCTCCGAAGCC	1	NA	0.401177503937573	0.42286101930388	N	N	3.5963175270436	3.19975734419684	3.19975734419684	splitr	7	0.041958041958042	0.041958041958042	0	N	0.111888111888112	N	N	25586	320	ENSG00000075624	ENSG00000122042	-	-	7	13	5603415	30424821	coding	utr5p	ACTB	UBL3	5566782	30338508	-	-	0.041958041958042	5567477	30424796	+	-	Y	-	8.3394495412844	N	MCF_13_2_1	7	0
43287	CAAGATCCGGGAGATCGCGGACGGGTTGTGCCTGGA|GGAGGAAGAGGAGGAGGAAGAAGAAGGTGAGGGTGAGGAAGAAGGATGGAGATGAAGATGAGGAAGCTGAGTCAGCTACCGGCAAGTGGGCA	1	NA	0.901492429730649	0.893094858797596	N	N	3.56862318807382	2.30673372021653	2.30673372021653	splitr	9	0	0	0	N	0	N	N	15053	323	ENSG00000133112	ENSG00000100815	+	-	13	14	45915505	92506403	coding	intron	TPT1	TRIP11	45911008	92434243	-	-	0	45914860	92493077	-	-	Y	-	0.642273082813923	N	MCF_13_2_1	16	0.737373737373737
13975	GCCTCACACCGTCCACAGGCTGGCTGGGCCTCAATCAGAAGGACTTGGGCCCCCACAAGTGGCGTTGGGGAGTGAGTCTTCCATACGCCACATTTCCCGC|GCCCCACCGCGGGGCGGGGATTCGGCGCTGGGCTCTTCCCTGTTCACTCGCCATTACTGAGGGAATCCTGGTTAGTTTCTTTTCCTCCGCTGACAAATATGCTTAAATTCAGCGGGTCGCCACGTC	2675	1	0.980706271795453	0.997993024977642	N	N	3.64706102209572	3.01447974240766	3.01447974240766	splitr	0	0.21	0	0	N	0.75	N	N	0	0	ENSG00000201966	ENSG00000141161	+	-	19	17	24187309	33516364	downstream	intron	5_8S_rRNA.4	UNC45B	24187160	33474836	-	+	0.38	24186072	33478135	+	-	Y	-	1	N	MCF_13_2_1	2	1
45392	TGGTCCCAGCTACTTGGGAGGCTGAGGTGCAAGGATAGCTTGAGCCTGGGAGGACAAGGCTGCAGTGAGCTGTGATTGCACCACTGCACTCCAGCCTGGCCGATAGAATGAGACCCTGTCTT|AAAAAAAAAAAAAAAGGCAGAGTCTTGTTCTATTACCTACATTAGA	1	NA	0.710394878822791	0.772134008710074	N	N	3.71720464963688	3.191329142065	3.191329142065	splitr	0	0.456521739130435	0.456521739130435	0	N	0.478260869565217	N	N	4242	234	ENSG00000039068	ENSG00000187840	-	-	16	8	68869444	37917883	utr3p	intron	CDH1	EIF4EBP1	68771128	37887859	+	+	0.456521739130435	68867878	37896026	-	-	Y	-	0.492798090994923	N	MCF_13_2_1	1288	1
37930	AATTGTTTTGTAGCTGGAGGCATGGGCAAGGGGGGT|TTTATTTTGGACCAAAAAAAAAAAGCAATTGAATTGTTTTGTAGCTGGAGGCATGGGCAAGGGG	8	NA	0.612975348341967	0.776249869269875	N	N	3.1565271003518	2.84704422747683	2.84704422747683	splitr	3	0.0833333333333335	0.0833333333333335	1	N	0.388888888888889	N	N	63534	0	ENSG00000170421	ENSG00000158163	-	-	12	3	53298868	137834660	utr3p	intron	KRT8	DZIP1L	53290971	137780832	-	-	0.0833333333333335	53291061	137820098	+	-	Y	-	1	N	MCF_13_2_1	2	0
26053	CACAAACTTAAAATAAGTAAAGAAGAGAGTAAAATTCTTAAAAAGGCTCAGAAAGATGGATTTTTGCATGAGACGCTTCTGGA|CAGGCCGAAGCTGGACTGTACTGCTGCCATCTCGGCTCACTGCAACCTCCCTGCCTGATTCTCCTGCCTCAGCCTGCCGAGTGCCTGCCATTGCAGGCACACGCCACCACGCC	1	1	0.901492429730649	0.893094858797596	N	Y	3.35872480420248	3.69209541149257	3.35872480420248	splitr	196	1	0	0	Y	1	N	N	62	1	ENSG00000149531	ENSG00000223346	+	-	20	20	29634010	29641792	coding	intron	FRG1B	RP11-348I14.4	29611857	29638246	+	+	0.156626506024097	29632718	29638941	+	-	N	-	0.788583509513742	N	MCF_13_2_1	40	1
31983	GGTCTCCAGGCTCCTCACTCTGTCCAGGTAAGAGGCCAGGCGGTCGTTCAGGCTTTGCATGGTCTCCTTCTCGTTCTGGATG|CCTCCCATCCCTACGCATCCTTTACATAACAGACGAGGTCAACGATCCCTCCTTTACCATCAAATCAATTGGCCATCAATGGTACTGAACCTACGAATACACCGACTACGGCGGA	2	1	0.213038777207884	0.26534838697103	N	N	3.40587876630159	3.53871326596283	3.40587876630159	splitr	12	0	0	0	N	0	N	N	38546	0	ENSG00000111057	ENSG00000230021	-	-	12	1	53346684	659930	coding	intron	KRT18	RP5-857K21.4	53342655	536816	+	-	0	53343185	568367	-	-	Y	-	1	N	MCF_13_2_1	22	0
38415	TGGGTGACGAGAGCAAAACTCCGTCTCAAAAACAAAACAAAACAA|AACAAAACAAAACAAAACAAAACAAAACAAAACCATTCTGTCAGTCTGTGAAGGGGTGAGCCCTAAGAAATACATCTCCCTGCCTCCTTCTCTCTTCTGTTCCCACCTCC	11	NA	0.937685920403113	0.951904619400508	N	N	2.88321267884962	2.23101507635419	2.23101507635419	splitr	43	0	0.0444444444444443	0	N	0.488888888888889	N	N	1105	4961	ENSG00000104738	ENSG00000196208	-	+	8	2	48890720	11782914	intron	utr3p	MCM4	GREB1	48872745	11674242	+	+	0.0444444444444443	48881818	11781626	-	+	Y	-	0.870634452876926	N	MCF_13_2_1	5	1
39244	TACAATGCCAGTCAGGCCACCTACGGTGAAAAGAAAAATAAATCCTAGGGCTCAGAGCACTGCAGCAGATCATTTCATATTGCTTCCGTGGAGTGTGGCGAGTCAGCTAAATACTTTGACGC|CGGGGGGGATGCGTGCATTTATCAGATCAAAACCAACCCGGTCAGCCCCTCTCCGGCCCCGGCCGGGGGGCGGGCGCCGGCGGCTTTGGTGACTCTAGATAACCTCGGGCTGATCGCACGCCCCCCGTGGCGGC	1	NA	0.710394878822791	0.772134008710074	N	N	3.73808832274579	3.38855412092215	3.38855412092215	splitr	10	0	0	0	N	0.0573770491803278	N	N	0	0	ENSG00000237973	ENSG00000212932	-	-	1	21	567996	48111157	intron	upstream	RP5-857K21.6	RPL23AP4	566454	48110676	+	+	0	567404	9827205	-	-	Y	1	-	N	MCF_13_2_1	4	1
42792	AACCTCCCTGGTTGTAGGGTGGCTGGCTGTAACTCGGCTGTGGAGGGCTGTAGCTGCT|GACGCTGGGGATGCTGGTACAAGTTGTGGGACTACATGCTACTGCCTAGAGCTTGTCTCAATGGATCTAGACCTTCATCGCCCTCTGATCGCCGATCACCTCTGAGACCCAACTTGCTCATAAACAAAACTGCC	1	1	0.173347217172141	0.106905306087235	N	N	3.13904871613321	3.48167806633553	3.13904871613321	splitr	19	0	0	0	N	0.0517241379310344	N	N	2328	0	ENSG00000105323	ENSG00000230199	-	-	19	1	41813811	243138386	coding	downstream	HNRNPUL1	RP11-331N16.1	41768391	243138307	+	+	0	41810146	243138438	-	-	Y	-	-	N	MCF_13_2_1	13	0
44505	AACCTGAATGCAGAAGTCCCCACGAATGGTGCCTGGCTTTGAATCTGCTGGATTGGTCTCCCCAAGCATCACTCGGCCTGTCTTCACCACGTTCAGCCCCT|CCCAGCCCATGGCCCCTAACAGGGGCCCTCTCAGCCCTCCTAATGACCTCCGGCCTAGCCATGTGATTTCACTTCCACTCCACAACCCTCCTCATACTAGGCCTACTAACCAACACACTAACCATATACCAATGATGGCGCGAT	2	1	0.213038777207884	0.26534838697103	N	N	3.50272957331379	2.98723400670668	2.98723400670668	splitr	14	1.11022302462516e-16	0	0	N	1.11022302462516e-16	N	N	4344	0	ENSG00000011052	ENSG00000230021	-	-	17	1	49249108	659930	coding	intron	NME2	RP5-857K21.4	49230920	536816	+	-	1.11022302462516e-16	49247305	569792	-	-	Y	-	1	N	MCF_13_2_1	4	0
26165	GGACATCATGTCCAAGGGTGTGAGGCTTTACTGCCGTCTTCACAGCCTCTACACCCCGGTGATCAAAGACCGTGATTACCACCTGAAGACCTACAAGTCAGTGCTTCCCGGGAGCAAGCTGGTGGACTGGCTGCTGGCTCAG|GCTCTATTCTAGATACTGAGGATACAGCCCTGAAAAGACCAACATGATTTAAACCCACGTGGAGCTTCTTGGGACCTACATTAACCACAT	4	1	0.963144075983477	0.080784878631739	N	N	3.34785034969775	3.50848272165904	3.34785034969775	splitr	4	0.0111111111111113	0.0111111111111113	0	N	0.0111111111111113	Y	N	11259	0	ENSG00000124126	ENSG00000255697	+	+	20	20	47444420	62959443	coding	downstream	PREX1	AL137028.1	47240790	62956710	-	-	0	47292731	46085447	-	+	N	-	-	N	MCF_13_2_1	1	0.884057971014493
45302	GATGGCTACAGCAGTGAGGAGGCAGAGAATGAGGAAGATGAGGATGACACCGAGGAGGCTGAAGAGGACGATGAAGAAGAAGAAGAAGA|TTAAGGAAAAGTACATCGATCAAGAAGAGCTCAACAAAACAAAGCCCATCTGGACCAGAAATCCCGACGATATTACTAATGAG	2	NA	0.243038446273437	0.319103884689754	N	N	2.82864484634622	3.3446273492087	2.82864484634622	splitr	17	0.132530120481928	0.132530120481928	0	N	0.349397590361446	N	N	3356	7435	ENSG00000115241	ENSG00000080824	+	+	2	14	27632554	102606086	coding	coding	PPM1G	HSP90AA1	27604061	102547073	-	-	0.132530120481928	27606853	102551160	-	+	Y	-	1.4817411762116	N	MCF_13_2_1	4	1
37139	GTTCTGCTGAAGAACTGAAACTGGCCACCCAGCTGACCGGACCGGTCATGCCCGTCCGGAACGTCTATAAGAAGGAGAAAGCTCGAGTCATCACTGAGGAAGAGAAGAA|GAGGATGATGAAGGGCCCGCGCTGAAGAGAGCTGCCGAAGAGGAGGATGAAGCGGATCCCAAACGGCAGAAGACAGAAAATGGGGCATCGGCGTGAGCCCCTGCCA	2	1	0.223154197552309	0.283516988500151	N	N	3.11338734138983	3.04950491320032	3.04950491320032	splitr	15	0.113207547169811	0.216981132075472	0	N	0.216981132075472	N	N	11938	1681	ENSG00000167526	ENSG00000159335	+	-	16	12	89630950	6880118	coding	coding	RPL13	PTMS	89627056	6874682	+	+	0.113207547169811	89629338	6879340	+	-	Y	-	-	N	MCF_13_2_1	4	0
38392	GGCCGAGGTGGGCAGATCACCTGAGGTCAGGAGTTCGAGACCAGCCTGACCAACATGGAGAAACCCCGTCTCTACTAA|AAAAATACAAAAAATTAGCTGGGCGTGGTGGCAGGCGCCTGTAATCCCAGCTACTTGGGAGGCTGAGACAGGAGAATCACTTGAACCCAGGAGGCGGAGGTTGCAGTGAGCCAAGATCATGCCACTGCACTCCAGCTTGGGTGACAGTGCGAGACTCCATCTCAAAAAAAAAAAAAAAAAAAAAATCCAC	1	1	0.215807408586603	0.159984117080592	N	Y	3.55976477294109	3.32639761513537	3.32639761513537	splitr	268	0.961538461538462	0.666666666666667	0.5	N	0.82051282051282	N	N	9	524	ENSG00000189164	ENSG00000025800	+	-	19	1	37883968	32642169	utr3p	utr3p	ZNF527	KPNA6	37862059	32573639	+	+	0.115384615384615	37882311	32641221	+	-	Y	-	-	N	MCF_13_2_1	1596	1
39818	CCGGAGCCGTTGTCGACGACGAGCGCGGCGATATCATCATCCATGGTGAGCTG|GCGGCGGGTGTTGATGCCATGTGATTTCTGCCCAGTGCTCTGAATGTCAAAGTGAAGAAATTCAATGAAGCACGGGTAAACGGCGGGAGTAACTATGACTCTCTTAAGGTAGCCAAATGCCTTG	3	1	0.953917509457748	0.79274843734815	N	N	3.56761456604966	3.33996070379583	3.33996070379583	splitr	11	0	0	0	N	0.0754716981132075	N	N	25586	173	ENSG00000075624	ENSG00000149262	-	-	7	11	5603415	77705724	utr5p	intron	ACTB	INTS4	5566782	77589766	-	-	0	5570157	77597487	+	-	Y	-	1.96072324810833	N	MCF_13_2_1	2	1
44094	GACTGGCTGGGGCATGGCAGGCGGCTCTGGCTTCCCACCCTTCTGTTCTGAGATGGGGGTGGTGGGCAGTATCTCATCTTTGGGTTCCACAATGCTCACGTGGTCAGG|CTGGGGCTGCTGCCAGCGAGTCCCTCTTCGTCTCTAACCACGCCTATTAAGCGGAGGTGTTCCCAGGCTGCCCCCAACACTCCAGGCC	1	1	1	0.932122403438899	N	N	3.52361324642271	3.5074097990958	3.5074097990958	splitr	15	0.0795454545454547	0.0795454545454547	0	N	0.102272727272727	N	N	14129	9736	ENSG00000149273	ENSG00000149925	-	-	11	16	75133324	30081741	coding	coding	RPS3	ALDOA	75110530	30064444	+	+	0.0795454545454547	75115790	30081484	-	-	Y	-	0.472587049144455	N	MCF_13_2_1	4	0
45483	GTTAGGTGGGAGAGGCTACCGGAGGAAGAATGAGGCTGGTAGGGGAGGGAGAAAGAGAGCAAAGAGAGAGAGGAGCAATTGGGGGCCAGCTGGAGA|CTCTGGGCCAGGAGAAGCTGAAGCTGGAGACGGAGCTTGGCAACACGCAGGGGCTGGTGGAGGACTTCAAGAACAAGTACGA	1	1	0.219826467217529	0.16530045936666	N	N	2.89718634266402	3.29760136818559	2.89718634266402	splitr	10	0	0	0	N	0	N	N	1681	0	ENSG00000159335	ENSG00000230615	-	+	12	1	6880118	44570647	utr3p	intron	PTMS	RP5-1198O20.4	6874682	44509600	+	+	0	6879832	44569988	-	+	Y	-	1	N	MCF_13_2_1	24	0
43317	GTTTCTGCGCCATCGCAACAGGGGCGGCGGCGGCGGCGGCGGCGGG|GGCTGCGCGGCGCTGGAGCGGCGGCGGGGGCCTTGGGGCAGTCCGAGGGTGCGGTGAAGAGGTGACGGAGGGCTGGCTATGGGCGGCCGGCCGGGGTGGGGAACGAGCGCCGGGTTCCGTCCAAGCACTGTTGAAG	2	NA	0.48364288892866	0.680896115310246	N	N	2.57761701592063	2.65400830534699	2.57761701592063	splitr	21	0.369565217391304	0.369565217391304	0	N	0.695652173913044	N	N	112	9171	ENSG00000112624	ENSG00000167996	-	-	6	11	42836296	61735132	intron	utr5p	KIAA0240	FTH1	42714696	61727190	+	-	0.369565217391304	42749763	61734933	-	-	Y	0.37384692793649	0.462693115729557	N	MCF_13_2_1	24	0.596153846153846
41316	AAATTTGCATGAGCTCCTGGAAAGAGTTGCTGACTTTGTATCTAAGACCTGCCAGGGAATACCAAGAGTTGTTTCTACAGAC|TTTTTTTTTTTTTGTATTGGAAACTGGCAAGAGGGTTTCTCATCATC	1	NA	0.710394878822791	0.772134008710074	N	N	3.61360747730288	2.95005875798822	2.95005875798822	splitr	13	0	0.276595744680851	0.333333333333333	N	0.425531914893617	N	N	1431	0	ENSG00000134294	ENSG00000179873	-	-	12	19	46766645	56348128	utr3p	intron	SLC38A2	NLRP11	46751972	56296770	-	-	0.276595744680851	46752889	56299732	-	-	Y	0.547067372577574	1	N	MCF_13_2_1	1	0
38542	GGCGGCGGCTACGGCGGCGTCCTGACCGCGTCCGACGGGCTGCTGGCGGGCAACGAGAAGCTAACCATGCAGAACCTCAACGACCGCCTGGCCTC|TTACCTGGACAGAGTGAGGAGCCTGGAGACCGAGAACCGGAGGCTGGAGAGCA	4	NA	0.340961786132604	0.403829853063521	N	N	3.64759957832565	3.43246215459326	3.43246215459326	splitr	55	0.188679245283019	0.188679245283019	0	N	0.39622641509434	N	N	13567	38546	ENSG00000171345	ENSG00000111057	+	-	17	12	39684560	53346684	coding	coding	KRT19	KRT18	39679869	53342655	-	+	0.188679245283019	39684222	53343236	-	-	Y	-	0.57299272938178	N	MCF_13_2_1	4	0
43845	ACCTGTGTCTCTAAGGAAAAAAGTGTGGTTTTTTTGGGTTTTTTTTTTTTTTT|TTTGAGACAGTCTTGCTGTATTGCCCAGGCTGGAGTGTGGTGGCACAATCACAGCTCATTGCATCCTCAATCACCCAGGCCTAAGC	3	NA	0.685836455218863	0.852942818554232	N	N	2.04965421115524	3.43933231109443	2.04965421115524	splitr	26	0.471698113207547	0.415094339622642	0.5	N	0.509433962264151	N	N	856	0	ENSG00000132155	ENSG00000175061	-	-	3	17	12705725	16367300	intron	intron	RAF1	NCRNA00188	12625100	16342289	-	+	0.471698113207547	12631307	16344905	+	-	Y	-	1	N	MCF_13_2_1	92	1
15414	AGGGCTTCCAGTGGACTCTCCGAGGTACTGATGTAGAAACTTCCCCATTCGGTGCACCAAGAGCAACCTCACACGGTGTGGGCCGAATGAAGAGCTGCCAGATCCCACAGATGGAGTTATTTCTCTTTTCCTTGGGCTCAAATGCAACGGCACCATCTCAGCTCACTGCAACC|TCCGCCTCCTGAGTTCAAGTGATTCTCCTGCCTCAGCCTCCCGAGTAGCTGGG	1	1	0.710394878822791	0.772134008710074	N	Y	3.27035563248461	3.41525614272	3.27035563248461	splitr	226	0.924528301886792	0	0	N	0.924528301886792	N	N	261	1	ENSG00000225241	ENSG00000144152	+	-	1	2	144621656	112945791	intron	intron	NBPF8	FBLN7	144593363	112895962	+	+	0	144603193	112934596	+	-	Y	-	-	N	MCF_13_2_1	20	1
33207	ATACTTGAAGGATCCCTTCCCCATCTCAGCCGCCTCCTTCTCGAACTTCTCAATGGTCCTTTTGTCAATACCTCCGCATTTGTAGATGAGGTGGCCCGTGGTGGTGGACTT|GCCTGAATCTACGTGTCCAATGACGACAATGTTGATATGAGTCTTTTCCTTTCCCATTTTGGCTTTTAGGGGTAGTTTTCACGACACCTGTGTTCTGGCGGCA	3	1	0.298258421565333	0.5	N	Y	3.54040868314203	3.61889661733171	3.54040868314203	splitr	214	0.796116504854369	0.718446601941748	0	N	0.864077669902913	N	N	15209	0	ENSG00000101210	ENSG00000105889	-	-	20	7	62130505	22672544	coding	intron	EEF1A2	AC099759.1	62119366	22459063	-	-	0.844660194174757	62129059	22551562	+	-	Y	-	1	N	MCF_13_2_1	11	0
45764	CCATGCCACCTCTGCCTCCACGGCCACCTCCACGACCTCTGGGTTCATAGCCACCACTGCTGCGGTTGTAACCAC|CCCCGCCGCCGCCCTCTCTCCTCCCTCCCCCTCCCGCCGCCGCCGCCGCCGCCGCCGCCTCCCGCTCCAGCTCCGCGGC	1	NA	0.13746351748116	0.067877596561101	N	N	3.67526946954971	2.10578703743375	2.10578703743375	splitr	0	0.213333333333333	0.213333333333333	0	N	0.226666666666667	N	N	2533	1	ENSG00000089280	ENSG00000117020	-	+	16	1	31203127	244013430	coding	upstream	FUS	AKT3	31191445	243651535	+	-	0.213333333333333	31196425	244013656	-	+	Y	-	-	N	MCF_13_2_1	43	0.576923076923077
44912	CTCATCTACAAATGCGGAGGTATTGACAAAAGGACCATTGAGAAGTTCGAGAAGGAGGCGGCTGAGATGGGGAAGGGATCCTTCAAGTATGCCTGGG|TCTTGGATAAACTGAAAGCTGAGCGTGAACGTGGTATCACCATTGATATCTCCTTGTGGAAATTTGAGACCAGCAAGTACTATGTGACTATCATTGATGCCCCAGGACACAGAGACTTCATCAAAAACATGA	4	1	0.843920044551823	0.583550151674071	N	Y	3.52936639476796	3.66488952858494	3.52936639476796	splitr	229	0.865979381443299	0.865979381443299	0	N	0.876288659793814	N	N	15209	0	ENSG00000101210	ENSG00000228502	+	-	20	1	62130505	96913874	coding	intron	EEF1A2	EEF1A1P11	62119366	96912486	-	+	0.876288659793814	62127358	96912661	-	-	Y	-	1	N	MCF_13_2_1	9	0
36806	TTGGAGGCCACTGGGTGGCTGGCAGGTTGCTGGGCCTCGCTCGGCTGCACGGAGGGGTCAGGCTGGCTGGGTGCCAGGAAGGGGACTAAGGAGTGCCAAGGGAACACAGCCACAGAGCGAGGTTCCACATTCGTCCACA|CTGTTCCAGGCCGGCCCATGATGACTTCCTTCTTGGGGGCAGGGTGGCTGGTATAGCTGCTGGGCACCAAAACGGGCAACAGGGCAGCAGGTG	2	1	0.585892816246606	0.56227378892767	N	Y	3.40951234194457	3.4555052531978	3.40951234194457	splitr	232	1	0.010752688172043	0	N	0.903225806451613	Y	N	415	0	ENSG00000079432	ENSG00000213753	-	+	19	19	42799949	59111168	coding	upstream	CIC	AC016629.2	42788817	59084870	+	+	0	42790923	42778729	-	+	N	-	-	N	MCF_13_2_1	1	0
6121	GGGTGACCGAAAAATCAGAATAGGTGTTGGTATAGAATGGGGTCTCCTCCTCCGGCTGGGTCGAAGAAGGTGGTGTTGAGGTTACGGTCTGTTAGTAGTATAGTGATGCCAGCGGCTAGGACTGGGAGAGATAGGAGAAGTAAGACTGCTGTGATTAGGACGGATCAGACGAAAAGGGGCGTT|CGGAACTGAGGCCATGATTAAGAGGGACGGCCGGGGGCATTCATATTGCA	1	1	0.901492429730649	0.893094858797596	N	N	3.61616813038263	3.43937216388778	3.43937216388778	splitr	2	0	0	0	N	0	N	N	0	0	ENSG00000237973	ENSG00000163046	-	+	1	2	567996	133015542	intron	intron	RP5-857K21.6	ANKRD30BL	566454	132905164	+	-	0	566993	133012881	-	+	Y	1	1	N	MCF_13_2_1	4	1
45155	CAGCCTGGGCGACAGAGTGAGACTCTGTCTCAAAAAAAAAAAAAAAAAA|AAAAGAAACTCCCAGGAGACAGCAGCCTAGTTTTCGAGTGTGAGCTTGTGCTTGTGAAAGCTAACCATGCTAACCACCAAGGCAAAGCAGCACAGTGTGAATAGAACAGAGCGGGATCAAGAATTTCACAGAAGACAGGT	1	1	1	0.932122403438899	N	Y	2.6936790068015	3.43148251798586	2.6936790068015	splitr	189	0	0.612244897959183	0.5	N	0.612244897959183	N	N	295	598	ENSG00000169905	ENSG00000213024	-	+	1	19	179846934	50432786	intron	utr3p	TOR1AIP2	NUP62	179809102	50410086	-	-	0	179832376	50410798	+	+	Y	-	1.17653354545158	N	MCF_13_2_1	20	0.596153846153846
44384	CACGCGAGAAGAAGTACACGGCCACCAAGGTCGTCTACTCCGCGCCGCGCTCCACCGGCCCGGGAGCCAGCCTGGGCACAGGCTACGACCGCAAGGACTACGTCTAAGGGACAGACGCAGGGAGA|CCCCACCACCACCACCACCACCACCCCGCCGGCCGGCCCCAGGCCTC	2	NA	0.275889963233323	0.37696199996743	N	N	3.36720643949681	2.20919915531028	2.20919915531028	splitr	23	0.48936170212766	0.48936170212766	0	N	0.48936170212766	N	N	1413	0	ENSG00000165215	ENSG00000227904	+	-	7	4	73184600	191013476	utr3p	utr5p	CLDN3	DUX4L2	73183328	191011860	-	+	0.48936170212766	73183699	191011871	-	-	Y	-	1	N	MCF_13_2_1	42	0.982758620689655
36385	CAGCAACTGGGCCTTGAGAACTTCCATTTTTTTGCAGATTGTCTGCAGAAACTCAGACAGCTCATCAGCAGCAGCAGCTGTATTGTATTTTACCTCATCTTCAGAGTTTATGTTCTACTGAAAGAGGACGTGTGTATACACAC|ACACACACACACACACACACACACACACACACACACGGACTCTCAATAGACTTTTTTC	2	1	0.75556321101286	0.895057497281804	N	N	3.47655676017605	1.4341844994601	1.4341844994601	splitr	35	0.362068965517241	0.362068965517241	0.5	N	0.5	N	N	152	155	ENSG00000089916	ENSG00000185596	+	+	14	15	76669134	102516768	utr3p	upstream	C14orf118	WASH1	76618259	102501356	+	+	0.362068965517241	76668885	46893605	+	+	Y	-	-	N	MCF_13_2_1	4	0.648148148148148
40141	TAGGAAGTGAGGAGCGTCTCTGCCCGGCCGCCCATCGTCTGAGATGTGGGGAGCACCTCTGCCCCGCCGCCCTGTCTGGGATGTGAGGAGCGCCTCTGCTGGGCCGCAACCCTGTCTGGGAG|AAAGAAGGTGATTAATTCTGCCTAAGTTCGACACGATCCCATGAGACGACCCTGCCATCCAGAGAAGCACAATCTTCAGCCTTCAAGACACT	3	1	0.27222048145583	0.453599660796337	N	Y	3.34425662684812	3.75744441254485	3.34425662684812	splitr	214	0.945652173913044	0	0	N	0.945652173913044	N	N	8	0	ENSG00000182545	ENSG00000213147	+	-	14	10	20979314	135516024	coding	upstream	RNASE10	XXyac-YRM2136_A.1	20973696	135515571	+	+	0.0217391304347825	20974178	8925081	+	-	Y	-	-	N	MCF_13_2_1	17	1
32976	CTTTGGGAGGCCAAGGTGGGTGGATCACCTGAGGTCAGGAGTTCGAGACCAGCCTGGCCAACATGGTGAAACCCCA|TCTCTACTAAAAATACAAAAATTAGCTGGGCGTGTTGGCACACACCTGTAATCCCAGCTACTCAGGAGGCTGAGGCA	1	NA	0.175052337807739	0.108910077850322	N	Y	3.5816815158199	3.38958719069204	3.38958719069204	splitr	153	0.960526315789474	0.921052631578947	1	N	0.921052631578947	N	N	2	0	ENSG00000240162	ENSG00000183287	+	+	19	18	45060150	57364574	utr3p	downstream	CEACAM22P	CCBE1	45041045	57102442	-	-	0.934210526315789	45041216	57101309	-	+	Y	-	-	N	MCF_13_2_1	1961	1
36635	GAGAGTCGTCGGGGTTTCCTGCTTCAACAGTGCTTGGACGGAACCCGGCGCTCGTTCCCCACCCCGGCCGGCCGCCCATAGCCAGCCCTCCGTCACCTCTTCACCGCACCCTCGGACTGCCCCAAG|CCCCCCCCCGCCGCCGCGGACTCCACCGCGGGTTTTCCT	1	NA	0.215807408586603	0.159984117080592	N	N	3.33164690237084	2.78669948454966	2.78669948454966	splitr	18	0.358974358974359	0.358974358974359	0	N	0.58974358974359	N	N	9171	488	ENSG00000167996	ENSG00000163697	+	+	11	4	61735132	41218731	coding	intron	FTH1	APBB2	61727190	40812044	-	-	0.358974358974359	61734964	41218445	-	+	Y	-	4.82317455343153	N	MCF_13_2_1	21	0.56
45659	TCATGTACAGCCGGTTGTGCTTGTTGGGGGACTTGGAGAGGCAGAG|GTCCAAGTAAACCGCTAGCTTGTTGCACCGTGGAGGCCACAGGAGCAGAAACATGGAATGCCAGACGCTGGGGATGCTGGTACAAGTTGTGGGACTGCATGCTACTGTCTAGAGCTTGTCTCAATGGATCTAGAACTTCATCGCCCTCTGATCGCCGATCACCTCTGAGACCCACCTTGCTCATAAACAAAATGC	1	1	0.322075805189355	0.309501774061095	N	N	3.31336373513502	3.73912139251568	3.31336373513502	splitr	9	0.195652173913043	0.195652173913043	0	N	0.217391304347826	N	N	28155	4878	ENSG00000167658	ENSG00000229117	-	-	19	12	3985461	56511615	coding	coding	EEF2	RPL41	3972316	56510374	-	+	0.195652173913043	3978116	56511299	+	-	Y	-	-	N	MCF_13_2_1	13	0
36878	GAAACCTTATACATACATTGTTTGGCTGTAGAATTCTAAAATCATGTTTTCCAAAATGTTTTTATCCCAAATCACAGAATGATTATAGCAAAGGAATACATAAGTCATTCAATTTGCTTCTCAATGTGTTAACCACAGAGAATTATTTGCTCATTTGGTAAACATTACCTCATCCGCTTCTTCACC|TTCTTCATCATAAACATCATCATCAACTTCAATAGCTTCTCCAGTAAAGTA	2	1	0.876302587219794	0.941484126476697	N	Y	3.48912663185998	2.99818300912492	2.99818300912492	splitr	237	0.92156862745098	0	0	N	0.941176470588236	N	N	2088	0	ENSG00000187109	ENSG00000254759	+	+	12	11	76478738	125938496	coding	intron	NAP1L1	NAP1L1P1	76438682	125937434	-	+	0.92156862745098	76443553	125938477	+	+	Y	0.0953266109762348	1	N	MCF_13_2_1	1	0
28298	AGAATCTTGTCCCGCAGGTCCTGGATGGTCGTGTAGTAGTGGCTGTAGTCGCGGGAGGGCCCAGGCCCCTGCTTCTGGTACCAGTCGCGGATCTTCACCTCTAGCTCGCCGTTGGCCGCCTCCAGGGCGCGCACCTTGTCCAGGTAGGAGGCCAGGC|GAATTTCACCTCTAGCGGTGCAATATGAATGCCCCCGGCCGTCCCTCTTAATCATGGCCTCAGTTCCGAAAACCAACAAAATAGAACTGTGGTCCTATTCCATTATTC	1	NA	0.332706797528668	0.324906439447662	N	N	3.448886868952	3.660633458326	3.448886868952	splitr	1	0	0.0092592592592593	0	N	0.0092592592592593	N	N	13567	0	ENSG00000171345	ENSG00000163046	-	-	17	2	39684560	133015542	coding	intron	KRT19	ANKRD30BL	39679869	132905164	-	-	0	39684231	133012814	+	-	Y	-	1	N	MCF_13_2_1	4	1
37532	GAGGTTACGGTCTGTTAGTAGTATAGTGATGCCAGCGGCTAGGACTGGGAGAGATAGGAGAAGTAAGACTGCTGTGATTAGGACGGATCAGACGAAAAGG|AGCATTTGGCAGCGGGTATCGCAGGGATGATGACTACAGAGGAGGCGGGGACCGCTATGAAGACTGATATGACAGACGGGATGAT	1	1	0.322075805189355	0.309501774061095	N	N	3.6272104187567	3.4555052531978	3.4555052531978	splitr	1	0	0	0	N	0.0470588235294118	N	N	0	0	ENSG00000237973	ENSG00000225031	-	+	1	X	567996	110864717	intron	intron	RP5-857K21.6	EIF4BP7	566454	110862905	+	-	0	566999	110863902	-	+	Y	1	1	N	MCF_13_2_1	15	0
13690	ACTGTGATACAAGCACTGGGTTCTTTGAGATGAGAGCTGTTTTTAGTGTCTGTTCGGAGTGCCGTATTATTTGCAT|CTGGAGTGCTGCTGTAGGTACTATGGCTCCTGAAGCTGCTTTCTGTGCAGTAACTGGCGTCGTCGTCGTCTTCCAGCTCCTCCAGATAATCGGAATCAGCCTCGTCCTCCTCCATCTCATGCTCCTCGTT	1	1	0.322075805189355	0.309501774061095	N	Y	3.38552945952599	3.32948747687522	3.32948747687522	splitr	206	1	0	0	N	1	Y	N	744	28	ENSG00000196704	ENSG00000232938	-	+	17	17	66253305	81188573	coding	upstream	AMZ2	AC139099.1	66244145	81174666	+	+	0	66246329	66202379	-	+	N	-	-	N	MCF_13_2_1	2	0.26271186440678
15327	CCCTCCCCCCCCCCCCCCCCCCCCCCCCCCCCCC|CCCCCCCGCCCGCCAGCCCCGTGGACGCTATGCGTCTAGTAGGAGGGCCGCTGCGGTGAGTCTTGAAGCCCAGGGCTGGGCCCGGGCAGAGCCGCCGCAGGTGCAGATGTTGGTGGTAGTAGCACATATTCTAAAGAGAACTTCAAAG	1	1	0.386255564435855	0.401823482810242	N	N	0.812093762074308	3.18148775733016	0.812093762074308	splitr	11	0	0	0	N	0	N	N	0	0	ENSG00000230876	ENSG00000252194	-	+	2	1	33151760	108113552	intron	upstream	AL121656.4	AC114491.2	33050510	108113461	+	-	0	33141594	108113634	-	+	Y	1	-	N	MCF_13_2_1	9	1
41680	GAAATCTCAGAAACTAGTGTGAACAGAGGGCCAGAAAAAATCAGACCAGAATGTTTTGAGCTACTTCGGGTACTTGGTAAAGGGGGCTATGGAAAGGTTTTTCAAGTACGAAAAGTAACAGGAGCAAATACTGGGAAAATATTTGCCATGAAGGTGCTTAAAA|AGGGAGAAAACTGGTTGTCCTGGATGTTTGAAAAGTTGGTCGTTGTCATGGTGTGTTACTTCATCCTATCTATCATTAACTCCATGGCACAAAGTTATGCCAAACGAATCCAGCAGCGGTTGAACTCAGAGGAGA	6	NA	0.690752767938518	0.886303485574015	N	N	3.29959295981186	3.13743300454072	3.13743300454072	splitr	3	0.0222222222222223	0.0222222222222223	0	N	0.0222222222222223	Y	Y	1918	1353	ENSG00000108443	ENSG00000062716	+	-	17	17	58027925	57917950	coding	intron	RPS6KB1	TMEM49	57970447	57784863	+	+	0.0222222222222223	57992064	57917129	+	-	N	-	0.763038654032078	N	MCF_13_2_1	1	0
42399	TCAAGTGGGGCGATGCTGGCGCTGAGTACGTCATGGAGTCCACTGGCGTCTTCACCACCATGTAGAAGGCTGGGCCTCATTTGCAGGGGGGAGCCAAAAGGGTCATCA|TCTCTGCCCCCTCTGCTGATGCCTCCGTGTTCATAATGGGTGTGAACAATGAGAAGTATGACAACAGCCTCAAGATCATCAGCAATGCCTCCTGTAC	4	1	0.726665526786569	0.660510202770165	N	Y	3.17151839151932	3.28552601004162	3.17151839151932	splitr	205	0.90721649484536	0.90721649484536	1	N	0.917525773195876	N	N	0	0	ENSG00000228232	ENSG00000216624	-	-	X	6	39647390	166478788	intron	intron	GAPDHP1	GAPDHP72	39646386	166477779	-	+	0.90721649484536	39647030	166478139	-	-	Y	1	1	N	MCF_13_2_1	3	0
45620	CTTCTTTCCCCGCTGATTCCACCAAGCCCGTTCCCTTGGCTGTGGTTTTGCTGGATAGTAGGTAGTGACAGTGGGA|ATCTCGTTGGACTGCGTGGCTAGCTTGGGCATGGGGGCCTCCACGGTCAGTGTGCCCTCAGGGGACAGGGAGGAGGAAACTTGGGTGGGGTCCACACCGG	2	NA	0.533528774881674	0.73465161302897	N	N	3.21228736308742	3.43169020464856	3.21228736308742	splitr	8	2.22044604925031e-16	2.22044604925031e-16	0	N	0.118421052631579	Y	N	0	12652	ENSG00000252967	ENSG00000106211	-	+	7	7	68527662	75933612	upstream	coding	AC093693.2	HSPB1	68527589	75931861	+	+	2.22044604925031e-16	68527560	75933408	-	+	N	-	0.375043925770918	N	MCF_13_2_1	15	1
37034	AGGCGCAGCCGCGGCGAGAGCGTATGGAGCCGAGCCGTTAGCGCGCGCCGTCGGTGAGTCAGTCCGTCCGTCCG|TCCGTCCGTCCGTCCGTCCGTCCGTCCGTCCGTCCGTCCGTCCGTCCGTCCGTCCATCC	3	NA	0.953917509457748	0.363277631383544	N	N	3.12758227223607	1.99855176092374	1.99855176092374	splitr	22	0.169491525423729	0.169491525423729	0	N	0.169491525423729	N	N	1413	0	ENSG00000165215	ENSG00000227059	+	-	7	12	73184600	133812681	intron	downstream	CLDN3	AC226150.2	73183328	133794898	-	-	0.169491525423729	73184484	117808113	-	-	Y	-	-	N	MCF_13_2_1	19	1
41647	AGGTGAAACAGCTGCAAGGAGGAAGGGCCGTGTAGCCTTCGCTCAGCAGAGACGAAGAAAGGGTGGCTGTCCTCAGCTGCAGCTACT|CGGGCCCTTTGTCCTCCGGCCGCCGCGGCCCCGCTCCTGAGCGCCCGCCGCCGACGGAGGCTAGCCCAGCCTACAGGCTG	4	NA	0.781594241187006	0.95349933890736	N	Y	3.47911741325579	2.83230134992815	2.83230134992815	splitr	167	0	0.0625	0	N	0.0625	Y	N	4961	0	ENSG00000196208	ENSG00000220804	-	+	2	2	11782914	243102304	utr5p	upstream	GREB1	AC093642.5	11674242	243030784	+	+	0	11680233	11623087	-	+	N	-	-	N	MCF_13_2_1	1	0
45216	TTCTTGGCTTCAGGAGCTGCTTTCTGTTTGGCCATTTCCTTCTTTCGTTTTCCAGGTGCTTCTTTGACAGGCTCTTCCTCCTCCTCTTCTTCCTCCTCCTCATCATCTTCATCATCATCATCTTCATCATCTTCGTCGTCGTCGTCATCCTCGTCCTCATC|GCCCTCCCATCCCTACGCATCCTTTACATAACAGACGAGGTCAACGATCCCTCCTTTACCATCAAATCAATTGGCCATCAATGGTACTG	7	NA	0.33305257017538	0.696015988620992	N	N	2.73860741669025	3.43511609362884	2.73860741669025	splitr	17	0	0	0	N	0	N	N	3595	0	ENSG00000115053	ENSG00000230021	-	-	2	1	232348352	659930	coding	intron	NCL	RP5-857K21.4	232318242	536816	-	-	0	232325467	568365	+	-	Y	-	1	N	MCF_13_2_1	2	0
41708	GATACAGAGAGGCTCCAGGAAATGCGGCTGACATGGTGGGGACTGTGGCAGCCCCTGGGTGCACAAAGCTCGGACGATAGAGCTCTGAGTAGGCAGGTGGAGCATCGGTATAGGGTGGAGCCTGAGGAAGATGCAAGGTCTGAGGGTATACTGGATTCCCAGGAGGCTGCACAGGGTAGGTTGGCTGTGTTGGATATTGACCTTTGCTGTTCATGGTGGT|AGTAGCAAATTTTCAAATGAGAACTTTGAAGGCCGAAGTGGAGAAGGGTTCCATGTGAACAGCAGTTGAACAT	1	NA	0.215807739130911	0.159984117080592	N	N	3.27145906027139	3.49384671043534	3.27145906027139	splitr	7	0	0	0.5	N	0	N	N	1532	0	ENSG00000183283	ENSG00000252318	-	+	12	2	51640501	133038738	utr5p	intron	DAZAP2	AC097532.1	51632508	133038647	+	-	0	51632686	133038703	-	+	Y	-	1	N	MCF_13_2_1	2	1
4125	GGCCGGCCTCCAGGGCTGCTCAGTCTCCCTCCACCCCCGCTGCCTGCTCACCACTGGCCTCTGATTTCTCGCCGTAGATGGGGGGGTAGTGGTTACCCCGGGCTGGGCCCCTCCAGGAGTCACAGATGAGGCCCCCGCAG|AGACTGGTGACACGCTTCTGAGCAGGGGCCCCTGGGGACTTCGATTG	9	NA	0.779145346467236	0.352463246886716	N	Y	3.25679254382414	3.32167753656001	3.25679254382414	splitr	99	0.893617021276596	0	1	N	0.702127659574468	N	N	388	0	ENSG00000104960	ENSG00000240882	+	-	19	3	50363990	120026799	utr3p	downstream	PTOV1	RP11-174O3.1	50354138	120025573	+	+	0.893617021276596	50363587	120026853	+	-	Y	2.70812949127502	-	N	MCF_13_2_1	1	0
35742	AGCTAAAGAGGCTGCCCAGAAAGCAGTTAACAGTGCCACCGGTGTTCCAACTGTTTAAAATTGATCAGGGACCAT|GAAAAGAAACTAACCAGGATTCCCTCAGTAATGGCGAGTGAACAGGGAAGAGCCCAGCGCCGAATCCCCGCCCCGCGGTG	1	NA	0.710394878822791	0.772134008710074	N	N	3.58320909912975	3.65807280524626	3.58320909912975	splitr	11	0	0.08	0	N	0.24	N	N	19193	0	ENSG00000070756	ENSG00000141161	+	+	8	17	101735037	33516364	utr3p	intron	PABPC1	UNC45B	101698044	33474836	-	+	0.0533333333333336	101715572	33478218	-	+	Y	-	1	N	MCF_13_2_1	4	1
37427	AGGGAAATCTTGTTTCCTGCAACGAACAATCATTCGGGGCTCCAGCAACTGGTACAAACCCTGGAGAACCAGTCCATCCAGCAGCACTTGGTACCTGGTTGTATC|CTGCCAGTAGCATATGCTTGTCTCAAAGATTAAGCCATGCATGTCTAAGTACGCACGGCCGGTACAGTGAAACTGCGA	2	1	0.249935294818234	0.331370083577327	N	N	3.78208964237274	3.53143253430774	3.53143253430774	splitr	14	0	0	0	N	0	N	N	463	0	ENSG00000131100	ENSG00000212932	-	-	22	21	18111584	48111157	coding	upstream	ATP6V1E1	RPL23AP4	18074902	48110676	-	+	0	18083902	9827018	+	-	Y	-	-	N	MCF_13_2_1	2	1
26038	AGCTCACTGCAACCTCTGCCTCCGGAGTTCTCCTGCCTCAGACTCCCTAGTAGCTGGGACTGCAGGCACCCGCCACCATGCC|CAGCTGTTGTAGGCTGATGAAAGGAGCAGAAGCGGCCGGTGTGTAGCTACTGGCTTAGGTGCTCAGCAGAGAGGATCTACCTGCCCCAGCATCAGTGGAGATTTGTCTAATGGTCTAA	3	1	0.685836455218863	0.546400339203663	Y	Y	3.40488554932505	3.51207644450867	3.40488554932505	splitr	200	0	0	0	Y	0	N	N	0	1	ENSG00000224244	ENSG00000167916	+	-	17	17	38845612	38860002	upstream	intron	AC090283.3	KRT24	38843290	38854243	-	-	0	38847196	38857813	+	-	N	-	1.08873114463177	N	MCF_13_2_1	8	1
42406	CCCTCGCCTGGGACCCCGGTCATCATCAGCATTACGCCAGGATGATCGCTCATCATCAGCGCCTCCTCGCCTCGGCCCCCGGTCATCATCCATCCCACGTCTTGGTCCTCTGTCCTCATCAGCTGTTCGCCA|TCATCCTAGTCCTTATCGCCCTCCCATCCCTACGCATCCTTTACATAACAGACGAGGTCAACGATCCCTCCTTTACCATCAAATCAA	1	1	0.620528075669142	0.690498225938905	N	N	3.34566041897859	3.12804628055249	3.12804628055249	splitr	5	0	0	0	N	0	N	N	1810	0	ENSG00000107581	ENSG00000230021	-	-	10	1	120840396	659930	coding	intron	EIF3A	RP5-857K21.4	120794356	536816	-	-	0	120801947	568348	+	-	Y	-	1	N	MCF_13_2_1	2	0
38839	CAGGTTCAACAGTATGGCTCCAAAGGATGAAATTTCATTCTGATTTTCTGGCTGAAGACTATTCTCTTTGTGTATGTCCACCACAGTTACTTTATCCCTTCATCTGTGGATGGG|CAGTTGGTTGGCAGAGAATTTGAACTGGAGATGAACTTTATTATCCAGGATGCTGAGAGTATAACATGCATGACAGA	2	1	0.0868555250141764	0.0585160053385695	N	Y	3.42936294528359	3.40847927217468	3.40847927217468	splitr	191	0.974025974025974	0.051948051948052	0	N	0.974025974025974	N	N	402	17	ENSG00000225210	ENSG00000197927	+	-	14	2	19695180	132524973	intron	utr5p	AL589743.1	C2orf27A	19650018	132479948	+	+	0	19655868	132479987	+	-	Y	-	0.600039271922361	N	MCF_13_2_1	4	1
45776	TCTCCCTGTGGTGTGCCCATTTCGCTTTTGTGGTGAAGCTTCTGCCGTTGAGCCTCCAGGTACTCCTGAAATGGCTTCTGCAGAGATGGACCTATGCCGGGGACAGCA|CTTCAATTCTTGCAATCTTTACACATCTGGCAGGAAACTGTAGAAAGCAGATCCCATTTATAGGAAAGATGAATATCGCTGATACCCTTTCAATAGTCC	4	1	0.579247562582214	0.5	N	N	3.6035982586987	3.41848849077886	3.41848849077886	splitr	1	0	0.0101010101010101	0	Y	1	N	Y	1353	139	ENSG00000062716	ENSG00000224738	-	+	17	17	57917950	57195628	coding	intron	TMEM49	AC099850.1	57784863	57183959	+	+	0	57915656	57184952	-	+	N	-	1.31054836133106	N	MCF_13_2_1	1	0
43085	GGCAGCTCTATGGAGGCCTGGCGGGCTAGCTTGGGGGTCTGGCCAGCAGTC|CTTTCACAGCTGGGGAGTGGAGTCTGGGCCTGAGGTCTCCCGTGCGCCTCTCGGCGCCTGCGCCCGCGCTGTGCACCGCCCCGCGCCTGCGC	2	NA	0.876302587219794	0.104942502718197	N	Y	3.23995725431147	3.27039548527796	3.23995725431147	splitr	143	1	0.392156862745098	0	N	0.901960784313725	N	N	55	0	ENSG00000232527	ENSG00000143429	-	-	1	2	148951595	91847975	intron	intron	RP11-14N7.2	AC027612.6	148928322	91823266	+	-	0.411764705882353	148928385	91847936	-	-	Y	-	1	N	MCF_13_2_1	2	0.780821917808219
40737	GTGTGTGTTAAAGCTAGCTGAGGTTTTATTTTGGACCAAAAA|AAAAAGCAATTGAATTGTTTTGTAGCTGGAGGCATGGGCAAGGGGGGTCCCTAGGCAGTAAACTCCCCCGCA	70	NA	0.877115080317	0.947138951359465	N	Y	3.32895826821511	3.23999710710482	3.23999710710482	splitr	101	0.833333333333333	0.595238095238095	1	N	0.69047619047619	N	N	3	0	ENSG00000183230	ENSG00000158163	+	-	10	3	69455927	137834660	intron	intron	CTNNA3	DZIP1L	67679719	137780832	-	-	0.833333333333333	69423145	137820117	+	-	Y	1.06678539626002	1	N	MCF_13_2_1	11	0
38014	GTGGCTTTTAGGATGGCAAGGGACTTCCTGTAACAACGCATCTCATATTTGGAATGACTATTAAAAAAACAACAATGTGCAATCAAAGTCCTCGGCCACATTGTGAACTTTGGGGGATGCTCGCTCCAACCGACTGCTGTCACCTTCACCGTTCCAGTTTTTAAATCTAAGTCA|AGCCAAAAAAAAAAAAAAAAAAACCCGGGAAACCAAAAACTACATTTTTAG	1	1	0.948509990690723	0.913411546031291	N	N	3.46551447180198	1.98989052457886	1.98989052457886	splitr	24	0.372549019607843	0.372549019607843	0	N	0.686274509803922	N	N	25586	0	ENSG00000075624	ENSG00000227059	-	-	7	12	5603415	133812681	utr3p	downstream	ACTB	AC226150.2	5566782	133794898	-	-	0.372549019607843	5567370	60576182	+	-	Y	-	-	N	MCF_13_2_1	182	0
23767	GCGGCCGCGGCGGCGGTGGCGGCGGCGGCGGCGGCG|GCGGCGGCGGCGGCGGCGGTGGAGGCAGTAGCTGGGGCGGTCGCAGTAATAGTGGACCTTACAGAGGCGGCTATGGCGGTGGGGGTGGCTATGGAGGCAGCTCCTTCTAAAAGAAAATTTAAAATGCCTGGGAGTGGCTATAGGGGTAGCTCTTTCCAACAGCC	1	1	0.457692631519599	0.5	N	N	2.00566082954799	2.71425229595404	2.00566082954799	splitr	12	0	0	0	N	0.75	N	N	1947	1391	ENSG00000196498	ENSG00000177733	+	+	12	5	125052135	137090039	upstream	coding	NCOR2	HNRNPA0	124808961	137087075	-	-	0	125052174	137088947	+	+	Y	-	0.431192521591453	N	MCF_13_2_1	27	0.431034482758621
33643	CTCTGTAACATCAAGGGGCTGGGCTGGATGATCTCTCAGCGTCTTCCAACCTCTATGGTCTAAGACGGCCTTCCCCACTCCAGCACTGCCTCAAACTGGGATGATGAGGACAGTAAAAGGGCGTTC|TTTTTTTTTTTTTTTTTTAAGACGGAGTCTCACTCTGTCACCAGGCTGGAGTG	2	NA	0.815384687596102	0.216615242846918	N	Y	3.60831833727406	2.88623734024578	2.88623734024578	splitr	179	0	0.88679245283019	0	N	0.943396226415094	N	N	2034	1086	ENSG00000197879	ENSG00000198431	-	+	17	12	1395995	104744061	utr3p	intron	MYO1C	TXNRD1	1367480	104609557	-	+	0	1368109	104659046	+	+	Y	-	0.0530501203306477	N	MCF_13_2_1	33	0.565217391304348
17621	ATGTAAAGGATGCGTAGGGATGGGAGGGCGATAAGGACTAGGATGATGGCGGGCAGGATAGTTCAGACGGTTTCTATTTCCTGAGCGTCTGAGATGTTAGTATTAGTTAG|TGTGCTTGGCTTTGTTGGCCTTGGATAGGC	1	NA	0.386255564435855	0.401823482810242	N	N	3.30657751701988	3.09513121920971	3.09513121920971	splitr	17	0.266666666666667	0.233333333333334	0.5	N	0.366666666666667	N	N	0	0	ENSG00000230021	ENSG00000243092	-	+	1	12	659930	34372611	intron	upstream	RP5-857K21.4	AC140847.1	536816	34372314	-	-	0.266666666666667	568284	34372618	-	+	Y	1	-	N	MCF_13_2_1	2	1
39157	AGGAGGGCGAGGAGCAGTTCTCATTGTTGGTGTAGGTGTTGTGGTTGTGGACGTACTTGCCAGTGAGGATGGAGGAGCGTGAGGGGCAGCACATGGGTGTGGTCACGAAGGCGTTGATGAAGTGCGCCCCGCCCTGCTCCATGATGCGCCGGGTCTTGTTCATCACCTGCATGGAACC|GAGCGCCACCTGGCAGGCCCTGCGCAGCTGGGAGTGCTGGGGCCGCTTCACCTCCTTGTCGGCTAGGATCTTCTCCAGGGCCCGGGACACGA	17	NA	0.70355257190729	0.270174065103031	N	N	3.63399663687184	3.1394991440805	3.1394991440805	splitr	3	0	0	0	N	0	N	Y	2493	526	ENSG00000196562	ENSG00000124198	+	+	20	20	46415360	47653230	intron	coding	SULF2	ARFGEF2	46285092	47538275	-	+	0	46365686	47538547	+	+	N	3.15356057380853	1.97478100609065	Y	MCF_13_2_1	1	0
44802	CTGCGGCTTAGTCGGTGGCGGCCGGCGGCGGCTGCGGGCTGAGCGGCGAGTTTCCGATTTAAAGCTGAGCTGCGAGGAAAATGGCGGCGGGAGG|TTAGCCACCCAGTAGAGCTACTGAGTTCCATCCTGGTACTGGGGAATGTCTATAGAGACTCCTGTGATGTGATCCATCTTCAGATCTTGCAGCCATGACTAC	8	1	0.139693820691213	0.159425655594488	N	N	3.09359951878311	3.61464054707278	3.09359951878311	splitr	4	0	0	0	N	0	N	N	4391	0	ENSG00000124151	ENSG00000233084	+	-	20	1	46285621	249231242	utr5p	upstream	NCOA3	AL672183.2	46130601	249230780	+	+	0.0319148936170213	46211927	107124020	+	-	Y	-	-	N	MCF_13_2_1	1	1
5718	ATGGCGGCGGACACGCAGGTTTCCGAGACACTAAAGCGTTTTGCAGGGAAGGTGACAACAGCCAGTGTAAAGGAACGGAGAGAAATCCTCAGTGAACTTGGGAAGTGTGTTGCTGGAAAAG|CCATTCCTCTCACTGCCTACGGACCAATGGCGGCGGCAGCGGCGGCAGCGGCTGTGGTTCGAGGGACAGGCTCTCACCCCTGGACGATGGCTCCCCCTCCAGGTTCGACTCCCAGCCGCACAGGGGGCTTCCTGGGGACCACCAGCCCCGGCC	1	1	0.13746351748116	0.067877596561101	N	N	3.3755202409218	3.6988816296077	3.3755202409218	splitr	2	0.0165289256198349	0.0165289256198349	0	N	0.0165289256198349	Y	Y	1916	86	ENSG00000089154	ENSG00000135097	+	-	12	12	120632513	120806958	coding	coding	GCN1L1	MSI1	120565016	120779133	-	-	0.0165289256198349	120628101	120785317	-	+	N	-	-	N	MCF_13_2_1	1	0
45031	TGATTAAACCTGAGTGGGTGGGTTTTTGTTTTTTTTTTTTT|TTCCTTTTTCTGGAGAACGGGGTCTCGCTATATTGCCCAGGCAGGTCTCGAACTCCTGGGCTCAAGCTATCCTCCCGCCTCTTAGCCTCCCTGAGAGCTGGGATTACAGGTGTGAGCCACCGCGCCCGGCCTAATTT	13	1	0.214873881891281	0.556529704885785	N	N	2.55030607987595	3.59574846559013	2.55030607987595	splitr	0	0.390243902439024	0.317073170731707	0	N	0.463414634146342	N	N	308	456	ENSG00000182307	ENSG00000100227	-	+	8	22	146281416	43010968	upstream	intron	C8orf33	POLDIP3	146277764	42979727	+	-	0.390243902439024	40110221	42997365	-	+	Y	-	1.04311691314545	N	MCF_13_2_1	255	1
34431	GTAAACTGTGTAGGATTACCAGAACTCCAGCTCATCTGCCTTGTTGGTACTGAGATAGAAGGGGAGGGGTTACAGACTGTGGTGCCTACCCCCATCACTGCTTCCCTCAGCCATAACAG|TTGTACACAGAAGAAAGCCCATATGAGGACACAGCAAGAAGGTGGCTGTCTTCAAGCCAAGAAGAGAGGCCTCATCAGAGATGGAATGTTCCTGC	8	1	0.604302359902022	0.200614410332115	N	Y	3.43681151080804	3.30591516961058	3.30591516961058	splitr	214	1	0	0	Y	1	N	N	172	0	ENSG00000198860	ENSG00000233084	+	-	1	1	184043346	249231242	coding	upstream	TSEN15	AL672183.2	184020811	249230780	+	+	0	184023997	184064824	+	-	N	-	-	N	MCF_13_2_1	3	1
44171	CGTCGGGGTTTCCTGCTTCAACAGTGCTTGGACGGAACCCGGCGCTCGTTCCCCACCCCGGCCGGCCGCCCATAGCCAGCCCTCCGTCACCTCTTCACCGCACCCTCGGACTGCCCCAAGGCCCCCGCCGCCGCTCCAGCGCCGCGCAGC|CCCCGCCGCCGCCGCCGCCGCCGCCTCCCCCTCCTCCTGCTCCTG	1	1	0.710394878822791	0.772134008710074	N	N	2.71886279285932	2.19903568170872	2.19903568170872	splitr	22	0.4	0.4	0	N	0.533333333333334	N	N	9171	714	ENSG00000167996	ENSG00000143153	+	-	11	1	61735132	169101960	utr5p	utr5p	FTH1	ATP1B1	61727190	169074935	-	+	0.4	61734934	169075856	-	-	Y	-	0.337972588789409	N	MCF_13_2_1	54	0.578947368421053
39199	AGGGTTTTTTTTATTTTGTTTTGTTTTGTTTTTTTTTTTTTTTTTTT|TGGCTTGACTCAGGAATTAAAAACTGGAACGGTGAAGGTGACAGCGGTCGGTTGGAGGGAGCATCCCCCAAAGTTCACAATGTGGCCGAGGACTTTGATTATAC	3	NA	0.488026159051118	0.75785741807492	N	Y	1.36252338887112	3.51849194026323	1.36252338887112	splitr	44	0.553191489361702	0.553191489361702	0.75	N	0.680851063829787	N	N	151	0	ENSG00000134987	ENSG00000230080	+	+	5	11	110469906	1825325	utr3p	downstream	WDR36	AC139143.2	110427414	1824119	+	-	0.765957446808511	110463640	1824001	+	+	Y	-	-	N	MCF_13_2_1	371	0.454545454545455
45857	CCATGGTGAGCTGGCGGCGGGTGTGGACGGGCGGCGGATCGGCAAAGGCGAGGCTCTGTGCTCGCGGGGCGGACGCG|GTCTCGGCGGCAGCGGCGGAGACACTAGCACTATGTCGGAGGAGCAGTTCGGCGGGGACGGGGCGGCGGCAGCGGCAACGGCGGCGGTAGGCGGCTCGGCGGGCGAGCAGGAGGGAGCCATGGTGGCGGCGACACAGGGGGCAGCGGCGGCGGCG	2	1	0.319809936305978	0.451186741279957	N	N	3.21121444052418	3.55826769485478	3.21121444052418	splitr	10	0	0	0	N	0.142857142857143	N	N	25586	1159	ENSG00000075624	ENSG00000138668	-	-	7	4	5603415	83295656	utr5p	utr5p	ACTB	HNRNPD	5566782	83273651	-	-	0	5570221	83294863	+	+	Y	-	-	N	MCF_13_2_1	1	0.527272727272727
44613	AAGAAGGTGATGGTGAGGAAGAGGATGGAGATGAAGATGA|TGATGAAGAGGATGATGATGAAGATGATGATGATGATGATTTTGATGATGAGGAAGCTGAAGAAAAAGCGCCAGTGAAGAAATCTATACGAGATACTCCAGCCAAAAATGCAC	1	NA	0.322075805189355	0.309501774061095	N	N	2.64887278967822	2.17516719999699	2.17516719999699	splitr	37	0.25	0.25	0	N	0.525	N	N	5792	91	ENSG00000187514	ENSG00000113391	+	+	2	5	232578251	93447404	coding	intron	PTMA	FAM172A	232571605	92953775	+	-	0.25	232577180	93018924	+	+	Y	-	1.06491159273262	N	MCF_13_2_1	42	0.353658536585366
41512	GGCATGGGGTCCGGGGGCCTGGCCACCGGGATAGCCGGGGGTCTGGCAGGAATGGGAGGCATCCAGAACGAGAAGGAGACCATGCAAAGCCTGAACGACCGCCTGGCCTC|CTACCTGGACAAGGTGCGCGCCCTGGAGGCGGCCAACGGCGAGCTAGAGGTGAAGATCCGCGACTGGTACCAGAAGCAGGGGCC	3	1	0.603002453346812	0.279995388118003	N	N	3.50272957331379	3.45656882819122	3.45656882819122	splitr	72	0.142857142857143	0.142857142857143	0	N	0.273809523809524	N	N	38546	13567	ENSG00000111057	ENSG00000171345	+	-	12	17	53346684	39684560	coding	coding	KRT18	KRT19	53342655	39679869	+	-	0.238095238095238	53343235	39684221	+	+	Y	-	-	N	MCF_13_2_1	12	0
31049	CAAACACTTTCAAAAGCTAGCAGAAGGCAAGAAATAACTAAAATCAGAGCAGAACTGAAGGAAATAGAGACACAAAAAACCCTTCAAAAAATTAACGAATCCACAAGCTGGTTTTTTGAAAGGATCAACAAAATTGATAGACCACTAGCAAGACTAATAAAGAAA|TAACTAAAATCAGAGCAGAACTGAAGGAAATAGAGACACAAAAAGCCCTTCAAAAAATCCGTGAATCCAGCAGCTGGTTTTTTGAAAAGATCAACAAAATTGATAGACTGCTAGCAAGA	1	1	0.215807739130911	0.159984117080592	N	Y	3.17610533134549	3.18655563032715	3.17610533134549	splitr	284	0.941176470588235	0	0.5	N	0.184873949579832	N	N	478	0	ENSG00000133138	ENSG00000186094	+	+	X	1	106119375	50489585	utr3p	intron	TBC1D8B	AGBL4	106045910	48998527	+	-	0.0336134453781513	106071290	50030002	+	+	Y	-	1	N	MCF_13_2_1	48	1
37072	GTGACGGCCATGGGTACGGCGCTGAGCCCGAGCGGCATGGGCGCCATGGGTGCGCAGCAGGCGGCCTCCATGAATGGCCTGGGCCCCTACGCGGCCGCCATGAACCCGTGCATGAGCCCCATGGCGTACGCGCCGTCCAACCTGGGCCGCAGCC|ATTCCCACTTTTCTTAGATTGATGTTTGGTTTTTCTTTATCTTTCATTTTCAGAAGCTTGAATATTATGTGGTTTGGTCTATATTCCTTTGGATTTTTCCAGTTTGGGATTTGCTCAGGC	4	1	0.853362751168314	0.95349933890736	Y	N	3.3305739798076	3.01600732571751	3.01600732571751	splitr	4	0	0	0	N	0	Y	N	1654	14	ENSG00000129514	ENSG00000254868	-	+	14	14	38069245	38510647	coding	intron	FOXA1	CTD-2058B24.1	38059189	38080456	-	+	0	38061535	38184711	-	+	N	0.620687976482075	1.47200178887552	N	MCF_13_2_1	1	1
44178	AAAGACAGAATTGCTTGTGGACCGTGCGTGTTCCACCCCACCTGGGCCCCAGACCGTGCTGATCCTTGATGAGCTCTCGGATTCCTTGTGCAGAGTGACCGACTT|GTTTCGAAATGACCAGGCTGGCAGTTGGCTGAGCCAGTCTCTTAGAACCCTTTGAAGCACTGGATGCAGGCTGATGAGCTGCCATAAACGTCTTTGAGTCCCAACACTGCTCAGGAACTGCATATCATAC	1	1	0.13746351748116	0.067877596561101	Y	Y	3.62824348852659	3.63552422018169	3.62824348852659	splitr	235	1	0	0	Y	1	N	N	0	1	ENSG00000233325	ENSG00000224429	+	-	13	13	21880512	21922860	intron	intron	MIPEPP3	RP11-101P17.9	21872398	21877651	+	-	0	21875756	21904861	+	-	N	1	1.07057163020466	N	MCF_13_2_1	2	0
38131	CACTCTTGTACCCCAGGCTGGAGTGCAATGGCGTGATCTCGGCTCACTGCAACCTCTGCCTCCT|GGGTTCAAGCGATTCTCCTGCCTCAGCCTCTCAAGTAGCTGGGATTACAGGCGCCTGCCACCATGCCCAGCTAATTATCGTATTTTTAGTAGAGACGAGGTTTTACCATATTGGCCAGGTTGGTCTCGAACTCCTGACCTCAGATGATCCGCC	1	1	0.804482950941155	0.840015882919408	N	Y	3.48077297764164	3.5465630590714	3.48077297764164	splitr	217	0.765625	0.625	1	N	0.71875	N	N	143	453	ENSG00000153767	ENSG00000176058	+	+	3	9	120501916	140098645	utr3p	intron	GTF2E1	TPRN	120461484	140086069	+	-	0.765625	120500655	140090963	+	+	Y	-	0.573748364400473	N	MCF_13_2_1	6177	1
11457	GGCGGGGGTACCTCCGATGCCGCTGCTGCTGCTGCTGCTGCTAAGGCGCGCTGTGCGCTATGCCGCCGCCGCCGCCTGCGCCGCCGCCTGACTACGAGTAACGGCACGGCGTCCACGACACTCCCAGCACCACTG|ACCCTACTACTATCTCGCACCTGAAACAAGCTAACATGACTAACACCCTTAATTCCATCCACCCTCCTCTCCC	1	1	0.173346935743534	0.106905306087235	N	N	3.49164743214637	3.35612429832939	3.35612429832939	splitr	12	0	0	0	N	0.0273972602739726	N	N	3625	0	ENSG00000198668	ENSG00000225630	-	-	14	1	90874617	566063	utr5p	intron	CALM1	RP5-857K21.8	90863327	565020	+	+	0	90863375	565698	-	-	Y	-	1	N	MCF_13_2_1	2	0.242718446601942
45219	GGAGCCCTTTCCCATCTCAGCAGCCTCCTTCTC|GAACTTCTCAATGGTCCTTTTGTCAATACCTCCGCATTTGTAGATGAGGTGGCCCGTGGTGGTGGACTTTCCGGAGTCCACGTGGCCGATGACCACGATGTTGATGTGGGTCTTCT	3	NA	0.80745303111491	0.915203257040521	N	N	2.92549756296081	3.59425138750382	2.92549756296081	splitr	149	0.515151515151515	0.909090909090909	0	N	0.909090909090909	N	N	57359	15209	ENSG00000156508	ENSG00000101210	-	-	6	20	74233520	62130505	coding	coding	EEF1A1	EEF1A2	74225473	62119366	-	-	0.515151515151515	74229623	62128991	+	-	Y	-	0.883563164642113	N	MCF_13_2_1	14	0
37697	CTCGGCTCACTGCAAGCTCCGCCTCCCGGGTTCACGCCATTCTCCTGCCTCAGCCTCCCGAGTAGCTGGGACTACAGGCACCCGCCACCGCGCCCGGCTAATTTTTTGTAATTTTAGTAGAGACGGGGTTTCACCGTGTTAGCCAGGATGGTCTCGATCTCCTCAACTTGCGATCCGTCCGCCTCGGCCTCCCAAAGTGCTGG|GATTACAGGTGTGAGCCACTGCGCCCGGCCACCCCCCAATTTTTTTTTTTTTTTTTTTTTTTT	1	NA	1	0.932122403438899	N	Y	3.56911164413597	3.51935717616377	3.51935717616377	splitr	266	0.73015873015873	0.603174603174603	0.5	N	0.619047619047619	N	N	9	263	ENSG00000221953	ENSG00000005100	+	+	1	17	247275719	5372236	utr3p	utr3p	C1orf229	DHX33	247273462	5344232	-	-	0.777777777777778	247273635	5345532	-	-	Y	-	-	N	MCF_13_2_1	980	1
45339	AGCTGAGACAGGGGATGCGGTGGCTGCTGCTGCTGCTGCTGCTGCTGCTG|CTGCTGCTGCTGCTAAAGTTCCAGCAAAAAAGATCACCGCCGCGAGTAAAAAGGCTCCAGCCCAGAAGGTTCCTGCCCAGAAAGCCACAGGCCAGAAAGCAGCGCCTGCTCCAAAAGCTCAGAAGGGTCAAAAAGCTCCAGCCCAGAAAGCACCTGCTCCAAAGGCATCTGGCAAGAAAGCATAAGTGGCAA	13	1	1	0.979512058719677	N	N	2.38571616794617	3.42680229220385	2.38571616794617	splitr	32	0.36	0.36	0	N	0.58	N	N	0	3447	ENSG00000143603	ENSG00000188846	-	-	1	3	154842756	40506549	coding	coding	KCNN3	RPL14	154679902	40498783	-	+	0.36	154842227	40503539	+	-	Y	-	1.19487189918513	N	MCF_13_2_1	24	1
43283	CAGGTTGGTGCTGCGATTATCTCCCTCCGCCATCGTCTCGGGGATGCAGTCTCTACAAGCGCAGGCCACCTCCCCAACGAGTCCTCCAACCGAAACCCGC|ACACCAACCACCCAACTATCTATAAACCTAGCCATGGCCATCCCCTTATGAGCGGGCGCAGTGATTATAGGCTTTCGCTCTAAGATTAAAAATGCCCTAGCCCACTTCTTACCACAAGGCACACCTACACCCC	2	1	0.139210315823155	0.136288165780938	N	N	3.21166486847146	3.19912550201108	3.19912550201108	splitr	11	0	0	0	N	0.0999999999999999	N	N	1351	0	ENSG00000170540	ENSG00000230021	-	-	16	1	18812917	659930	utr5p	intron	ARL6IP1	RP5-857K21.4	18802991	536816	-	-	0	18812855	569352	+	-	Y	-	1	N	MCF_13_2_1	4	0
39255	AGTATTCATGGGTAACCTCTTTGAGGTCTCTTTATCTGTGTTTCCTTTTTAGTTGCGCATAGCCTAATTCTAAGGTTTTGGTATTTTGCAAAAAGGTTTCTATAGTGAAAGCTGAATCCTTACTTTGTGACTT|TTTTTTTTTTTTTTTTAATGACAAGCAGAGTGGTAAGGCACAGAGGAAA	1	1	0.901492429730649	0.893094858797596	N	N	3.4780843434859	2.96469476921192	2.96469476921192	splitr	29	0.489795918367347	0.489795918367347	0	N	0.26530612244898	N	N	674	31	ENSG00000149657	ENSG00000133019	+	-	20	1	60710434	240078750	utr3p	intron	LSM14B	CHRM3	60697517	239549865	+	+	0.489795918367347	60709532	239781580	+	-	Y	-	0.766636555254441	N	MCF_13_2_1	49	0.627450980392157
40620	TTTTTTTTTTTTTTTTTTTTTTTTTTTTTTTTTTTTTTTTTTTTTCCTT|TTTCTGGAGAACGGGGTCTCGCTATATTGCCCAGGCAGGTCTCGAACTCCTGGGCTCAAGCTATCCTCCCGCCTCTTAGCCTCCCTGAGAGCTGGGATTACAGGCGTGAGCCACCGCGCCCGGCCCAGACA	37	1	0.58100552279362	0.939930360009466	N	Y	0.912005796398496	3.68321254861411	0.912005796398496	splitr	167	0.816326530612245	0.469387755102041	0.285714285714286	N	0.897959183673469	N	N	1	29	ENSG00000071575	ENSG00000178184	-	+	2	18	12882860	78005429	utr5p	downstream	TRIB2	PARD6G	12857015	77915115	+	-	0.816326530612245	12857873	64289416	-	+	Y	-	-	N	MCF_13_2_1	1185	1
30960	GCGAGATTCCGTGGGTGTAGGACCCTCCGAGCCAGG|AAGGCACTGGAGGAGTTTGCAGAAATGAAAGAAAGAGAAGAGAAGAAGGCTAACCTCGAAAGGGAAGAGAAGAAAAGAGATTACCAAGCCCGAAAGATGCATTACCTCCTCAGCACAAAGC	1	NA	0.173346935743534	0.106905306087235	N	N	3.57147648721981	2.97995327505158	2.97995327505158	splitr	5	0.111111111111111	0.0833333333333335	0	N	0.916666666666667	N	N	473	26	ENSG00000131558	ENSG00000162814	+	-	7	1	133751342	218045038	intron	coding	EXOC4	SPATA17	132937829	217804666	+	+	0.111111111111111	133579864	217915318	+	-	Y	-	0.740909373158943	N	MCF_13_2_1	5	1
34472	AGCCCAGCTCCTCTCTGTTCTCCCCCTACTACCAATTCTTTGGCTCTTACACAATTTTTATCCCTCAAATATTCATCCCTGGCCCAACCA|GTCATCTACTCTACCATCTTTGCAGGCACACTCATCACAGCGCTAAGCTCGCACTGATTTTTTACCTGAGTAGGCCTAGAAATAAACATGCTAGCTTTTATTCCAGTTCTAACCAAAA	1	1	0.804482950941155	0.840015882919408	N	N	3.06895428895522	3.2656754067026	3.06895428895522	splitr	17	0.144444444444444	0.144444444444444	0	N	0.2	Y	N	2462	0	ENSG00000189334	ENSG00000225630	-	-	1	1	153589462	566063	utr3p	intron	S100A14	RP5-857K21.8	153586731	565020	-	+	0.144444444444444	153587146	565041	+	-	N	-	1	N	MCF_13_2_1	2	0
38219	TCTACCCACAGTTCCCGGCTGTGGGGCTCGCTGGGGCCATAGAGACGGGACACATAATAGCTGTGGTTGTCCT|CCCTGACAATGTACTCCTTCGTCATACCCATCTGGGCAGTCCAAGACACCATTGCACAGCTGGGATAAATGAACACATTTGTTGGTACCAAGGCAAGCAATGTGATTCAAGGGGCACTTGATTTCTACCTCCTCGGGACCTGAAAAGATGTAAAAA	2	1	0.876302587219794	0.941484126476697	N	N	3.76322806611364	3.60256518892881	3.60256518892881	splitr	2	2.22044604925031e-16	0	0	N	0	N	Y	51	171	ENSG00000161381	ENSG00000168702	+	-	17	2	37309485	142889270	coding	coding	PLXDC1	LRP1B	37219556	140988992	-	-	2.22044604925031e-16	37265644	142237965	+	-	Y	1.24909008189263	0.410815816305433	N	MCF_13_2_1	1	0
43444	GAAGAGCCAAGATGGCCGAATAGGAACAGCTCCGGTCTACAGCTCCCAGCGTGAGCGACGCAGAAGACGGTGATTTCTGCATTTCCATCTG|AGTGAAGGAAGAATAATCTGAGCTTGAAATAAAGACTTAGAATATAGATCACCGCCTGCAACCTTCTCACTCAAAATTAGAAGACATTACTGGATAGTTTC	3	1	0.488026159051118	0.75785741807492	N	Y	3.62617734898681	3.28233351477612	3.28233351477612	splitr	192	0.978021978021978	0	0	N	0.0439560439560439	N	N	8	29	ENSG00000235726	ENSG00000178184	-	+	2	18	235822028	78005429	intron	downstream	AC010148.1	PARD6G	235742959	77915115	-	-	0	235797128	1514416	+	+	Y	-	-	N	MCF_13_2_1	47	1
29949	CGGGCAGGCAGCCTCAAGGCCATCACGGCGGGCAGTAAGTGAGGGTGGAGCCCAGTGAGACTGTGGGTGTGTGCAGGCCGGGGAGTATTAAAGGTGGTGATTTTTGGAGACAAGTCTGGTG|CCAGCAGCCGCGGTAATTCCAGCTCCAATAGCGTATATTAAAGTTGCTGCAGTTAAAAAGCTCCTAGTTGGATCTTGGGAGCGGGCGGG	1	1	0.265288873629584	0.227865991289926	N	N	3.29976079368121	3.54247482268181	3.29976079368121	splitr	18	0	0	0.5	N	0	N	N	480	2	ENSG00000198917	ENSG00000256642	-	-	9	16	131592100	33962503	utr3p	upstream	C9orf114	NCRNA00273	131581930	33961052	-	-	0	131584968	33963112	+	-	Y	-	-	N	MCF_13_2_1	2	1
27906	CCGGCGGCTGGAAAACTGTGGCGCTTGCACTAGCTGTACCAACCGCCGCACGCACCAGATCTGCAAACTGCGAAAATGTGAGGTGCTGAAGAAAAAAGTAGGGCTTCTCAAGGAGGTG|GAAATAAAGGCTGGTGAAGGAGCCGGGCCGTGGGGACAAGGAGCGGCTGTCAAGACAGGCTCAGAGCTCAGCCCAGTTGATGGACCTGTTCCAGGTCAGATGGACTCAGGGCCAGTGTACCATGGGGACTCACG	3	1	0.355174312407485	0.320506355787014	Y	Y	3.22167408707565	3.33255199106474	3.22167408707565	splitr	252	1	0.0508474576271186	0	Y	0	N	Y	4	331	ENSG00000255989	ENSG00000187605	+	-	2	2	74220867	74329698	intron	coding	RP11-711M9.1	TET3	74213653	74229840	+	+	0	74213833	74230237	+	-	N	-	-	N	MCF_13_2_1	1	0
28036	CATGAGTTGGAGTGTAGGATAAATCATGCTAAGGCGAGGATGAAACCGATATCGCCGATACGGTTGTATAGGATTGCTTGAATGGCTGCTGTGTTGGCATCTGCTCGGGCGTATCATCAACTGATGAGCAAGAAGGATATAATTCCTACGCCCTCTCAGCC|CTCCTAATGACCTCCGGCCTAGCCATGTGATTTCACTTCCACTCCATAACGCTCCTCATACTAGGCCTACTAACCAAC	1	1	0.386255564435855	0.401823482810242	N	N	3.70040921291755	3.69784855983781	3.69784855983781	splitr	12	2.22044604925031e-16	2.22044604925031e-16	0	N	0.0128205128205128	N	N	18133	25131	ENSG00000198786	ENSG00000198938	-	-	MT	MT	14148	9990	coding	coding	MT-ND5	MT-CO3	12337	9207	+	+	2.22044604925031e-16	12763	9279	-	-	N	-	-	Y	MCF_13_2_1	2	0
26199	AGGCCTTCTTACGAGCCAAAACCTGCCCCTACTCCTCCTAGACCTAACCTGACTAGAAAAGCTATTACCTAAAACAATTTCACAGCACCAAATCTCCACCTCCATCATCA|CCTCATACTAGGCCTACTAACCAACACACTAACCATATACCAATGATGGCGCGATGTAACACGAGAAAGCACATACCAAGGCCACCACACACCACCTGTCCAAAAAGGCCTTCGATACGGGATAATCCTATTTATTACCTCAGAAGTTTTTTTCTTCGCAGGATTTTTCTGAGCCTTTTACCACTCCAGCCTAGCCCCTACCCCCCAATTAGGAGGGCA	1	NA	0.265288873629584	0.227865991289926	N	N	2.87783025286495	3.12179861866728	2.87783025286495	splitr	15	0	0	0	N	0.127272727272727	Y	N	18133	25131	ENSG00000198786	ENSG00000198938	+	-	MT	MT	14148	9990	coding	coding	MT-ND5	MT-CO3	12337	9207	+	+	0	14065	9332	+	-	N	3.23218226390109	-	N	MCF_13_2_1	2	0
40278	CTGTGAAAGCCAAGAACGTGGCTGAGGATGAAGATGAAGAAGAGGATGATGAGGACGAGGATGACGACGACGACGAAGATGATGAAGATGATGATGATGA|TGATTTTGATGATGAGGAAGCTGAAGAAAAAGTGCCAGTGAAGAAATCTATATGAGATACTCCAGCCAAAAATGCACACAAGTCAAA	4	1	0.488243556800433	0.743200473085152	N	N	2.53133336643557	3.09248674342652	2.53133336643557	splitr	47	0.241379310344828	0.126436781609196	0	N	0.448275862068965	N	N	3595	0	ENSG00000115053	ENSG00000225159	+	-	2	1	232348352	27534287	coding	intron	NCL	RP11-40H20.2	232318242	27533421	-	+	0.333333333333333	232325415	27533939	-	-	Y	-	1	N	MCF_13_2_1	15	0.982456140350877
45834	CCTGTAACAACGCATCTCATATTTGGAATGACTATTAAAAAAACAACAATGTGCAATCAAAGTCCTCGGCCACATTGTGAACTTTGGGGGATGCTCGCTCCAACCGACTGCTGTCACCTTCAC|CGTGCCAGACTAGAGTCAAGCTCAACAGGGTCTTCTTTCCCCGCGGATTCCACCAAGCCCGTTCCCTTGGCTGTGGTTTCGCTGGATAGTAGGTAGGG	1	1	1	0.932122403438899	N	N	3.53039946453785	3.57912086274016	3.53039946453785	splitr	27	0.163265306122449	0.163265306122449	0	N	0.214285714285714	N	N	25586	0	ENSG00000075624	ENSG00000198626	-	+	7	1	5603415	238129359	utr3p	intron	ACTB	RYR2	5566782	237205505	-	+	0.163265306122449	5567224	237766589	+	+	Y	-	1	N	MCF_13_2_1	10	1
43453	GTCACCGTGTCCAAAGGGGGCGACCGGGACAGTGACGACGACAGCGTCCTCGAAGCCACCAGCTCCCGGGACCCGCTCAGCGATAGCTCTGCGCATGCGGTCTCGGGGAGAGGCTACTCT|GCCACGGGGCACCATCCAGCCCGGCAGGAGCAATGCTCTCAGAAGGGAACCTGCGTTGTATGACTCACAACCTCCCAGACCTGCCTTAGGAATGAAATTCAGACCTCCAAACTGACGAGGCCACAG	1	1	0.457692631519599	0.5	N	N	3.44143830342756	3.35975787397237	3.35975787397237	splitr	1	0	0	0	Y	0	N	N	473	0	ENSG00000112787	ENSG00000227059	+	-	12	12	133161774	133812681	coding	downstream	FBRSL1	AC226150.2	133066137	133794898	+	-	0	133104574	133055473	+	-	N	-	-	N	MCF_13_2_1	1	0
43027	GAGAAAGAGAGCAAAGAGAGAGAGGAGCAATTGGGGGCCAGCTGGAGAGCTCAGATGGAGCAGGTCAGGAGGTGGAACAATGGCAGAGTGAGGGTGGAGGGCGCAGTGTCTGGAGAGGCGGAAATGAGAAGGCTG|GTGAGTGCAGTGGGGGTCCTCCCGTCCCCTCCTCCCCCCCCTCCCCTGCAGCCCCACGGAGTCTACGCCGGGAGGAGTAGGAGGGCCGCTGCGGTAAGCTTTGAAGCCTAGGGTATGGGCCCAGGTGGATAGGCCACAGGTGCAGATCTTGGTGGTAGTAGCAAATTTTCAAATGAGAACTTTGAAGGCCGAAGTGGAGAAGGGTTCCATGTGAACAGCAGTTGAACATGGGTCCCAGGTGA	1	NA	0.272277779423178	0.237780056926758	N	N	3.20591172012622	2.77958500129209	2.77958500129209	splitr	1	0	0	0	N	0	N	N	1681	0	ENSG00000159335	ENSG00000252318	-	+	12	2	6880118	133038738	utr3p	upstream	PTMS	AC097532.1	6874682	133038647	+	-	0	6879745	133038859	-	+	Y	-	-	N	MCF_13_2_1	2	1
32179	GGTGGAGCTGTCCCAGGTGCAGATCTTGGTGGTAGTAGCAAATATTCAAATGAGAACTTTGAAGGCCGAAGTGGAGAAGGGTTCCAGT|GTGAAACAGCAGTTGAACACGGGTCAGTCGGTCCTGAGAGATGGGCGAGCGCCGTTCCGAAGGGACAGGCAATGGCCTCCCTTGCCCTCAGCGGATCGAAAGGGAGTCGGGTTCAGATCCCCGAATCCGGAGTGGCGGAGATGGGCGTAGTGGAGTTGATGGCATACGAAGACG	510	NA	0.178260973015468	0.561963352635775	N	N	3.45297510534159	3.48912663185998	3.45297510534159	splitr	0	0	0	1	N	0.568181818181818	N	N	0	0	ENSG00000251948	ENSG00000241530	-	+	19	2	24184165	230045666	intron	intron	AC092279.1	AC006368.1	24184075	230045488	-	-	0	24184077	230045634	-	+	Y	1	1	N	MCF_13_2_1	2	1
37881	CGTGGGCACCTTGGACCAGGAAGAGCAGACTCAGCAGGAACAGTGTCGTCTGCAGCAGCGACTGGGGAGTCATTTTCCTCCGACGGAGTCACTCTTGGAAGTCAC|CACCTCTTCGTGGACTTCAGCACCTCTCTCCTGGGAAGCAGAGGCTGCTGGATGAGCCCAGGGGAGTCCTTGGGTTCTCTGGGTCTCAGCGGCCGCCCAGGCTGTTGGGAGATGCTGCCCTCCATCC	3	1	0.563348055387214	0.824478121364671	N	Y	3.59105889223831	3.49164743214637	3.49164743214637	splitr	102	0.923809523809524	0	0	N	1	Y	N	607	9	ENSG00000205336	ENSG00000203451	-	+	16	16	57698944	90233540	utr5p	upstream	GPR56	AC133919.1	57662419	90232651	+	+	0	57684168	57653796	-	+	N	-	-	N	MCF_13_2_1	1	0.0442477876106195
44759	ATTTGATGGTAAAGGAGGGATCGTTGACCTCGTCTGTTATGTAAAGGATGCGTAGGGATGGGAGGGCGATAAGG|TTCTAGATCCATTGAGACAAGCTCTAGGCAGTAGCATGTAGTCCCACAACTTGTACCAGCATCCCCAGCGTCTGGTGTTCCA	1	NA	0.620528075669142	0.690498225938905	N	N	3.14421922265586	3.71401215437137	3.14421922265586	splitr	13	0.027027027027027	0.027027027027027	0	N	0.216216216216216	N	N	0	0	ENSG00000230021	ENSG00000235857	-	+	1	Y	659930	59001635	intron	upstream	RP5-857K21.4	CTBP2P1	536816	59001391	-	+	0.162162162162162	568358	27454078	-	+	Y	1	-	N	MCF_13_2_1	28	0
45648	AGAGTGTCAGTCTTGGGTTGTTGTTGTTTGGTTTTTTTTTTTTTTTTTGG|CTTGACTCAGGATTTAAAAACTGGAACGGTGAAGGTGACAGCAGTCGGTTGGAGCGAGCATCCCCCAAAGTTCACAATGTGGCCGAGGACTTT	4	NA	0.94554044864257	0.97748472013158	N	N	1.87940115462164	3.43358851031899	1.87940115462164	splitr	36	0.54	0.46	0	N	0.64	N	N	0	25586	ENSG00000235857	ENSG00000075624	-	+	Y	7	59001635	5603415	upstream	utr3p	CTBP2P1	ACTB	59001391	5566782	+	-	0.54	3812717	5567252	-	+	Y	-	2.71955338430789	N	MCF_13_2_1	420	0.686274509803922
26200	CCCTAGACCTCAACTACCTAACCAACAAACTTAAAATAAAATCCCCACTATGCACATTTTATTTCTCCAACATACTCGGATTCTACCCTAGCATCACACACCGCACAATC|CCCTAGAAGTCCCACTCCTAAACACATCCGTATTACTCGCATCAGGAGTATCAATCACCTGAGCTCACCATAGTCTAATAGAAAACAACCGAAACCAAATAATTCAAGCACTGC	3	1	0.524995663998652	0.0401831753465609	N	N	3.44036538086432	3.47486134299686	3.44036538086432	splitr	9	0.0363636363636364	0.0363636363636364	0	N	0.154545454545455	Y	N	18133	25131	ENSG00000198786	ENSG00000198938	+	-	MT	MT	14148	9990	coding	coding	MT-ND5	MT-CO3	12337	9207	+	+	0.0363636363636364	13947	9583	+	-	N	1.43593446238281	-	N	MCF_13_2_1	2	0
35658	AGTACCATTGATGGCCAATTGATTTGATGGTAAAGGAGGGATCGTTGACCTCGTCTGTTATGTAAAGGATGCGTAGGGATGGGAGGGCGATAAGGACTAGGATGATGGCGGGCAGGA|ACTATGACTCTCTTAAGGTAGCCAAATGCCTCGTCATCTAATTAGTGAGGCGCATGAATGGATGAACGAGATTCCCACTGTCCCTACCTACTATCCAGCG	1	1	0.322075805189355	0.309501774061095	N	N	3.11440348630532	3.71720464963688	3.11440348630532	splitr	11	0	0	0	N	0.0199999999999999	N	N	0	0	ENSG00000230021	ENSG00000226958	-	-	1	X	659930	108297792	intron	intron	RP5-857K21.4	RN28S1	536816	108297361	-	-	0	568336	108297452	-	-	Y	1	1	N	MCF_13_2_1	10	1
39460	CAACACTGTTTCTTTTTTGTTTTTTTTTGGCGGGGGGGGGGGGGGGGGGGGG|GTCTGCTGAGTAAGGAACACGATTTTCAAGATTCTAAAGCTCAATTCAAGTGACACATTAATGATAAACTCAGATCTGATCAAGAGTCCGGATTTCTAACAGTCCTTGCTTTGGGGGGTGTGCTGACAACTTAGC	1	1	0.804482950941155	0.840015882919408	N	N	1.58612868652354	3.67423639977982	1.58612868652354	splitr	1	0	0	0	N	0.0384615384615385	N	N	155	13399	ENSG00000185596	ENSG00000099194	-	-	15	10	102516768	102124591	upstream	utr3p	WASH1	SCD	102501356	102106877	+	+	0	46162526	102123485	-	-	Y	-	1.94352579713559	N	MCF_13_2_1	8	0.48
45789	CTGTTGCAAATTCTCATGGTTTGGGTTGGGTGGTGGAGAGCGCGTGTCATCTGCGGGTGGCACTGCCCACGGTGGGCGGGCGGGCCTCTCTACTCGAAGGTGACCACGTTTAGATTCTGAGACGGGAAGTGGAGGGTGAATAGGTCACGGCGGCCT|TTTTTTTTTTTTTTTTTAAACAGCGCGGAATGTGTGTAACC	3	1	0.165472521029967	0.242142581925081	N	N	3.54296933622177	2.8794206169071	2.8794206169071	splitr	24	0.24390243902439	0.24390243902439	0	Y	0.439024390243902	N	N	5792	0	ENSG00000187514	ENSG00000237380	-	+	2	2	232578251	177001826	utr3p	intron	PTMA	AC009336.21	232571605	176986339	+	-	0.24390243902439	232577597	176997578	-	+	N	-	1	N	MCF_13_2_1	110	0
43411	CTTATTGATCTCATCCTCATACTTGTTCTTGAAGTCCTCCACCAGCCCCTGCATGTTGCCAAGCTCCGCCTCCAGCTTCAGCTTCTCCTGGCCCAGAGTCTCCA|GCTGCCCCAGATCCTGGGAGGGAGGCCGTTGTGCAGAGGAGCACAGGGAAGAGGAGACCCACCTGAGGCTCAGCCCTAGCCCCTCAGCCCACCCACGGGAGAGTTTACTGACTGGGGACCGCACTTGCCCATGCCTCCAGCTACAAAACAATTCAATTGCTTTTTTTTTTGGTCCAAAATAAAACCTCAGCTAGCTTTAACACACACA	2	NA	0.161240691312802	0.173503078300193	N	N	3.18395512445406	3.30910766487609	3.18395512445406	splitr	8	0	0	1	N	0	N	N	63534	3	ENSG00000170421	ENSG00000183230	-	+	12	10	53298868	69455927	coding	intron	KRT8	CTNNA3	53290971	67679719	-	-	0	53295729	69423310	+	+	Y	-	1.06678539626002	N	MCF_13_2_1	24	0
45737	CTCGTCGGTCTTCTGCTTCTTGGTATCGACATCGTCATCCTCATCATCTTCAGCTGCCCGCTTGCCCGTAGCTGACTCAGCTTCCTCATCTTCATCTCCATCC|CATCCCTACGCATCCTTTACATAACAGACGAGGTCAACGATCCCTCCTTTACCATCAAATCAATTGGCCATCAATGGTACTGAACCTACGAATACACCGACTACGGCGGACTAATCTTCAACTCCTACATACTTCCCC	1	1	0.457692631519599	0.5	N	N	3.38014703354132	3.60426060610801	3.38014703354132	splitr	25	0.0776699029126212	0.0776699029126212	0	N	0.223300970873786	N	N	5792	0	ENSG00000187514	ENSG00000230021	-	-	2	1	232578251	659930	coding	intron	PTMA	RP5-857K21.4	232571605	536816	+	-	0.0776699029126212	232577163	568372	-	-	Y	-	1	N	MCF_13_2_1	18	0
45653	GTTCCTAAGAAGAGAAGGGAAAAAGAAAAAAAAAAAAAAAAAAAAAAGGAG|TGGTTGCCTCTGCCTTTGTGATCCTGAGTCCAGAATGGTACACAATGTGTTTTTATGGTGATGTCACTCACCTAGACAACCAGAGGCTGGCATTGAGGCTAACCCCCAACACGGTGCATCTCA	1	NA	1	0.932122403438899	N	N	1.5102104572497	3.53035961174449	1.5102104572497	splitr	32	0.529411764705882	0.392156862745098	0	N	0.607843137254902	N	N	0	226	ENSG00000185985	ENSG00000042445	-	+	X	2	144907360	85581743	intron	downstream	SLITRK2	RETSAT	144899350	85569211	+	-	0.529411764705882	144906684	85568018	-	+	Y	-	-	N	MCF_13_2_1	124	0.44
22129	AGAGCGCGAGACCCAGCCTAAAGAGAGCCCGGAGCCAGCGTGGGAGGCCGCTGCCGTCGCGCGCCTTGGTTTTTCTGTTC|CTTTTTTTTTTTTTTTTTTTTTTTCCTTCCTGCTCCAAAAGAGAGCCTTAAAGCACT	1	NA	0.13746351748116	0.067877596561101	N	N	3.16360581767846	2.05580858708461	2.05580858708461	splitr	33	0	0.473684210526316	0	N	0.526315789473684	N	N	619	101	ENSG00000147155	ENSG00000110841	+	+	X	12	48387104	27848497	utr5p	intron	EBP	PPFIBP1	48379546	27676364	+	+	0	48382098	27678470	+	+	Y	-	1.05420663527427	N	MCF_13_2_1	48	0.450980392156863
29721	TGGCACTGAATATGTGTGCTGCCCTCAGACAAAGATTATTGGATCTGTGTCAAAAGAAGAGGAAGAGGAAGATGAAGAGGAAGAGGAAGAGGAAGAT|GAAGAGGAAGAGGAAGAGGAAGAGGAAGAGGAAGAGGAAGAGGAAGAGGAAGAAGAAGAGGAAGAGGAAGAGGAAGAAGAAGAA	3	1	0.355174312407485	0.592175112940718	N	N	2.20220524903528	1.91687165141613	1.91687165141613	splitr	64	0.297619047619048	0.178571428571429	0.666666666666667	N	0.357142857142857	N	N	1566	0	ENSG00000084234	ENSG00000253128	+	-	11	14	130014699	107281252	coding	downstream	APLP2	IGHV4-80	129939732	107281000	+	-	0.380952380952381	129991676	48240733	+	-	Y	-	-	N	MCF_13_2_1	10	1
38462	CTCGCTGCCGCCTTGCAGTTTGATCTCAGACTGCTGTGCTAGCAATCAGCGAGATTCCGTGGGCGTAGGACCCTCGGAGCCAGGTGTGGGATATAGTCTCGTGGTGCGCCGTTTCTTAAGCCGGTCTGAAAAGCGCAATATTCGGGTGGGAGTGACCCGATTTT|CCAGGCTGCTATCCATGTCCAGGGCCAAACATGAATCCTATTGCTCTTGGGAGCCGCTGGCTTGC	9	1	0.314956374754323	0.593544716494835	N	Y	3.53664712642305	3.52105259334297	3.52105259334297	splitr	229	0.938461538461538	0.0769230769230771	0	N	0.938461538461538	N	Y	144	4406	ENSG00000145687	ENSG00000141376	+	-	5	17	81047616	59470198	intron	coding	SSBP2	BCAS3	80708840	58755172	-	+	0.0769230769230771	80912168	58967056	-	-	Y	-	-	N	MCF_13_2_1	6	1
42149	ACGCCACATTTCCCGCGCCCCACCGCGGGGCGGGGATTCGGCGCTGGGCTCTTCCCTGTTCACTCGCCATTACTGAGGGAATCCTGGTTAGTTTCT|TTTCCTCTGTAGTAGGTTTCTTTTCTGCTGGCTTCTTTTCAGGGACTGGTTTCTTGGTAGCTGCTGCCTTTTTTCCCACCAGAGGTTTCTTCTGCTTCTTAACACCAACAGCAATCTTCTTTCCTTTCTTACCTACCACAGGCTTCTTGCCTGCAACCCCCTTCT	1	NA	0.535998475631356	0.598176517189758	N	N	3.74487454086093	2.88888612160816	2.88888612160816	splitr	11	0	0	0	N	0	N	N	0	0	ENSG00000141161	ENSG00000230364	+	-	17	1	33516364	171653578	intron	intron	UNC45B	RP4-560B9.1	33474836	171652268	+	-	0	33478214	171652309	+	-	Y	1	1	N	MCF_13_2_1	5	1
45558	CTTAAGAGATTCGTATCTTTGTGATCGGGGTTTCTTGATACCATTTCTGTGCCATTTTCGGGACTGGTTGTGTGTGGTGT|CGTCTGTGAATGCTAAGTCCATCACCCTTTCCGGCACACTGCCAAATAAACAGCTATTTAAGGGGGAGTCGGCAAAAAAAAA	3	NA	0.397664382584067	0.652508146329247	N	N	3.17610533134549	3.7061623612628	3.17610533134549	splitr	11	0.025	0.1375	0	N	0.1375	N	N	4003	9736	ENSG00000162244	ENSG00000149925	-	-	3	16	52029958	30081741	coding	utr3p	RPL29	ALDOA	52027644	30064444	-	+	0.025	52029458	30081669	+	-	Y	-	-	N	MCF_13_2_1	13	0
42589	CTTTATTTGGAGAAGGAACGAGAGAAGGAAATTAGTGATGATGAGGCAGAGGAAGAGAAAGGTGAGAAAGAAGAGGAAGA|CAGTGAGGATGAGTCAGATGAGGCGGAGGAAGAAGAGGAAGACAGTGAGGAATGCAGCGAGGAAGAGGATGGCTACAGCAGTGAGGAGGCAGAGAATGAGGAAGATGAGGATGACACCGAGGAGGCTGAAGAG	1	1	0.457692631519599	0.5	N	N	2.50878835931912	3.00673500243614	2.50878835931912	splitr	2	0.0250000000000001	0.0250000000000001	0	N	0.0625	N	N	9742	3356	ENSG00000096384	ENSG00000115241	+	-	6	2	44221620	27632554	coding	coding	HSP90AB1	PPM1G	44214824	27604061	+	-	0.0250000000000001	44218101	27607588	+	+	Y	-	-	N	MCF_13_2_1	2	1
28666	CGGGCGCCTGTAGTCCCAGCTACTCAGGAGGCTGAGGCAGGAGAAGTGTGAACCCAGGAGGCGGAGCTTGCAGTGAGCCGAGATCACACCACTGCACTCCATCCAGCCTGGGTGACAGGGTGAGACTCTGTCTC|AAAAAAAAAAAAAAAAAAGGAGAGAAGAAAATAAAGAAGGCTAATATA	2	1	0.640521105278613	0.826496921699807	N	Y	3.34785034969775	1.81677640921628	1.81677640921628	splitr	182	0.645833333333333	0.4375	0	N	0.458333333333333	N	N	188	0	ENSG00000145817	ENSG00000185873	+	-	5	4	143550278	69111438	utr3p	utr3p	YIPF5	TMPRSS11B	143537723	69092371	-	-	0.541666666666667	143539287	69093141	-	+	Y	-	-	N	MCF_13_2_1	552	1
42189	GTCGTTTTCTCCTGTGCCGAGCAGGCGCCGACTCCGCCATGGCTCCAGTCGCCCCTCAACACCCAGACCCCGCCTCGGAGCCCCCGTGCTGCGTTCCTGTCCGCTCGGCGCCCCAGAGCCTGTTGGAAGCCGCCG|CCGCCGCCGCCGCCGCCGCCGCGTTCCGGGCGCGCTCGCCGCGGCGCCGC	1	1	1	0.932122403438899	N	N	3.37973645838739	2.28827337154155	2.28827337154155	splitr	19	0	0.24	0	N	0.48	N	N	103	9	ENSG00000170260	ENSG00000203451	-	-	7	16	148952700	90233540	utr5p	upstream	ZNF212	AC133919.1	148936742	90232651	+	+	0	148936775	85202872	-	-	Y	-	-	N	MCF_13_2_1	17	0.725490196078431
40479	GAACCTGGGAGGTGGAGGTTGTGGTCAGCCAAGATTGCACCATTGCACTCCAGCCTGGGCAACAAGAGCAAAACTCTGTCTC|TTGGAGTGTATGAACCAGCGTCCTGGCCCCGCCAGGTCGGGGCTGGGGCGGGCGCGGGCCGGGAGCGCTTACCCCGCGGCAGGAGCGATTCAGCGCCACTACCTGCTTCGCCTGGTTGTGGTGTGGCTGCTGCGCCAAC	2	1	0.93796555478025	0.957654004325067	N	Y	3.38656252929588	3.71720464963688	3.38656252929588	splitr	95	0.878048780487805	0.0243902439024388	0	N	0.878048780487805	N	N	1990	168	ENSG00000101158	ENSG00000118564	+	+	20	4	57570188	15683302	intron	utr5p	TH1L	FBXL5	57556296	15606162	+	-	0	57565455	15682904	+	-	Y	-	-	N	MCF_13_2_1	16	1
38906	CCACACATTCGAAGAACCCGTATACATAAAATCTAGACAAAAAAGGAAGGAATCGAACCCCCCAAAGCTGGTTTCAAGCCAACCCCATGGCCTCCATGACTTTT|TCAAAAAAAAAAAAAAAAGGCAAAACAAACTGTTTTAGATTTCCA	4	NA	0.248018052462636	0.462824959008301	N	N	3.51001030496889	2.67866741127773	2.67866741127773	splitr	14	0.155555555555556	0	0	N	0.6	N	N	0	0	ENSG00000230021	ENSG00000223256	+	-	1	9	659930	141150148	intron	upstream	RP5-857K21.4	U6.928	536816	141150045	-	+	0.155555555555556	568063	95817059	+	-	Y	1	-	N	MCF_13_2_1	93	1
45658	GAATGATGTCACGGCAGTCGTTGAACACACGGCGGATGTTCTCAGTGTCCACAGCGCAGGTGAAATGAGGGTAGCAGTAGTGACGCCCATCTCCACTGGCAGTGCTGATCCTCAGAAACTCATCTCGAATGAAGTACTTGGCCCGGGT|CATCATAGAAAAGTACTACATGTGCCTGGGCAACGACTTCCACACGAACAAGCGCGTGTGTGAGGAGATCGCCATTATCCCCAGCAAGAAGCTCTGCAACAAGATAGCA	1	NA	0.322075805189355	0.309501774061095	N	N	3.67064267693018	3.73808832274579	3.67064267693018	splitr	21	0.0183486238532111	0.0183486238532111	0	N	0.0183486238532111	N	N	11697	0	ENSG00000087460	ENSG00000197575	-	-	20	5	57486247	116052387	coding	intron	GNAS	RPS17P2	57414773	116051929	+	+	0.0183486238532111	57485421	116051983	-	-	Y	-	1	N	MCF_13_2_1	5	0
35954	CATCAAGTCACCCTTACTCTGCCACTAATTTATTTCCTTGGTGCTGAAATGATGAGAGAGGTATAATCTCCACCCTCACGGATTTGTCATCAC|CCTGGCAACCCCTCCGTAGTCAAGGCCTTCTTCTCCATGAAATTTTATCATTAATCGCTTCCAGAGATCTTTTGGTCTCATTTTCATGACCTGTCAATATGATTCCT	2	1	0.93796555478025	0.56227378892767	N	Y	3.60103760561896	3.67593181695901	3.60103760561896	splitr	200	0.956989247311828	0	0	N	0.946236559139785	Y	N	2	0	ENSG00000214425	ENSG00000237854	-	+	17	17	43595264	66111659	intron	intron	AC091132.2	AC005332.1	43578685	66097708	-	+	0	43590154	66110667	-	+	N	1.20345879959308	1	N	MCF_13_2_1	18	0
39209	CCTTGAGAAAGTCCAAGTTTCTTTTCCACCTGTGGCTGTACGCGTGTGAATCAACTTCCACCTCCTCCTCTGTGTGAGGGAAGGCCTGAGTAACTCCATACTGCCAAT|TACCTGTGTCCTGGAGCTTGTCAGCCACACCCTCTGAGCATCACATTTCTCCTCTGTAAAGCAAAAATAACAATTCC	1	1	0.901492429730649	0.893094858797596	N	Y	3.67849247003875	3.48337348351473	3.48337348351473	splitr	185	1	0	0	Y	0	N	N	138	343	ENSG00000120594	ENSG00000204740	-	+	10	10	20569286	20079330	coding	intron	PLXDC2	C10orf112	20105168	19492779	+	+	0	20290704	20079118	-	+	N	-	7.43647963970726	N	MCF_13_2_1	1	1
45890	GTGGTATTTCACCGGCGGCCCGCAGGGCCGGCAGACCCCGCCCTGGACCCCTCGCGGGGACACCGGGGGGCGCCGGGGGCCTCCCACTTATTCTACACCTCTCACGTCTCTTCACCGTGCCAGACTAGAGTCAAGCTCAACAGAGTCTTCTTTCCCCGCTGATTCCGCCAAGTCCGTTCCCTTGGCTGTGGTTTCGCTGGATAGTAGGTAGGGACAGT|GGGAACGGGCTTGGTGGAATCCGCGGGGAAAGAAGACCCTGTTGAGCTTGACTCTAGTCTGGCACGGTG	75	NA	0.583616736536269	0.847206149029653	N	N	3.47552369040616	3.27767621693306	3.27767621693306	splitr	5	0	0	0.5	N	0	N	N	0	0	ENSG00000226958	ENSG00000198626	-	-	X	1	108297792	238129359	intron	intron	RN28S1	RYR2	108297361	237205505	-	+	0.0724637681159418	108297528	237766524	-	-	Y	1	1	N	MCF_13_2_1	2	1
36780	CGCCATGGCCCACCCCCGGCGCGGGTCAGAGTCGGGGCCGCCGCCCCCTCCGCACCGCACAGGGGTCTCCGCCGCTGCGACTCCGGTTCCGGCTCTCCGGCTCCCTGCCTCCCTCTTTCACTCCGCTTTCGACCGC|CGCCGCCGCCGCCGCCGCCGCCGCCCGCTCCGCCGCCGCCCGCCCGGG	1	1	0.804482950941155	0.840015882919408	N	N	2.93123187684927	1.84068293053343	1.84068293053343	splitr	22	0.4375	0.4375	0.333333333333333	N	0.4375	N	N	1096	498	ENSG00000149923	ENSG00000165804	-	-	16	14	30096698	21572881	utr5p	utr5p	PPP4C	ZNF219	30087311	21558205	+	-	0.4375	30087349	21566522	-	+	Y	-	-	N	MCF_13_2_1	48	0.775862068965517
16759	CGGGAAGAAGGAGGGCTGCGCCGCCGCCAGAAAGGCGGACATGGGGAAGTCGGCGGGCCGTGGCGCGTGGAACGGGT|GGTGCCCTGGCAGGAGGGACTGGCTTATGCCACCCTGTGCAGGATCGTCTTCTCAGCTTACAGAGCCTAGTGTGATTCAACAACCCTCCATCTCTGCCCCCAACATGCCCA	1	1	0.265288873629584	0.227865991289926	Y	Y	3.22060116451241	3.30232144676095	3.22060116451241	splitr	188	1	0	0	Y	2.22044604925031e-16	N	N	1258	4406	ENSG00000121068	ENSG00000141376	-	+	17	17	59486827	59470198	coding	downstream	TBX2	BCAS3	59477257	58755172	+	+	0	59477578	59471109	-	+	N	-	-	N	MCF_13_2_1	1	0
39956	CAACCACGGGCTCCCAGGCAGCCTCCGCCAGCCGGACCCCGTCGCCCTCCTGATGCTGCTCGTGGACGCTGATCAGCCGGAGCCCATGCGCAGCGGGGCGCGCGAGCTCGCGCTCTTCCTGACCCCCGAGCCTGGGGCCGA|GGGGTGTTGTGAGGATTCATGGAGCAAATGGCTGTGAAAGCACCTTGTAAAGGGTAGAGCAGTGTGCGGCGTGAGGGATTATTATCATTGTTAAGACGTCTACGCCTCGTTGCTCACCCTGTGTGATCC	10	1	0.670329395002625	0.868917286066456	N	N	3.10720246023693	3.21804051143267	3.10720246023693	splitr	3	0.0155038759689924	0.0155038759689924	0	N	0.0155038759689924	N	N	715	4406	ENSG00000124243	ENSG00000141376	+	-	20	17	49493714	59470198	coding	intron	BCAS4	BCAS3	49411431	58755172	+	+	0.0155038759689924	49411709	59430948	+	-	Y	2.32747180485463	0.0327245131446444	N	MCF_13_2_1	1	0.611650485436893
41613	CCAGAGTTGACTTTTAATTTGTCCTAAAGCCGCTGAAGCAAAAACCATGATAAAACATTCTGCTTTCTTTTCTTTTACAACCCCACGAACGCAAAAAAAAAAAAAACAAAAAC|AAAAAAAAAAGAAACAACTCCAGTCTCCCGCACAGCCAGCTGG	6	NA	0.113162863099357	0.214718858454184	N	N	2.24905491122226	2.92660508422975	2.24905491122226	splitr	40	0.418604651162791	0.395348837209302	0	N	0.418604651162791	N	N	3595	0	ENSG00000115053	ENSG00000229168	-	+	2	X	232348352	44508965	utr3p	upstream	NCL	RP11-377B2.2	232318242	44508375	-	+	0.418604651162791	232319578	44505736	+	+	Y	-	-	N	MCF_13_2_1	76	0.84
43590	GTCCACCACTACTGGCCATCTGATCTATAAATGCGGTGGCATCGACAAAAGAACCATTGAAAAATTTGAGAAGGAGGCTGCTGAGATGGG|GAAGGGATCCTTCAAGTATGCCTGGGTGCTGGACAAGCTGAAGGCGGAGCGTGAGCGCGGCATCACCATCGACATCTCCCTCTGGAAGTTCGAGACCACCAAGTACTACATCACCATCATCGATGCCCCCGGC	4	1	0.216630704115969	0.399123376978662	N	N	3.13379942889774	3.64553343878587	3.13379942889774	splitr	176	0.522222222222222	0.655555555555556	0	N	0.855555555555556	N	Y	57359	15209	ENSG00000156508	ENSG00000101210	+	+	6	20	74233520	62130505	coding	coding	EEF1A1	EEF1A2	74225473	62119366	-	-	0.522222222222222	74229606	62127388	-	+	Y	-	0.839600420696945	N	MCF_13_2_1	15	0
20211	AAGGTGGGAGGATTGCTTAGGCCTGGGTGATTGAGGATGCAATGAGCTGTGATTGTGCCACCACACTCCAGCCTGGGCAATACAGCAAGACTGTCTC|AAAAAAAAAAAAAAAAAACCCAAAAATCATCAATACTAAAAGAATACACC	3	NA	0.923937055023151	0.834751616977545	N	N	3.46973068926756	2.02795816843896	2.02795816843896	splitr	73	0.5	0.46	0.333333333333333	N	0.6	N	N	941	150	ENSG00000181350	ENSG00000034677	+	+	17	8	16395467	101348446	intron	intron	C17orf76	RNF19A	16344891	101269288	-	-	0.5	16344908	101280915	-	-	Y	-	-	N	MCF_13_2_1	86	1
41477	AGCGTCTCTGCCCGGCCGCCCATCGTCTGAGATGTGGGGAGCTCCTCTGCCCCGCCGCCCTGTCTGGGATGTGAGGAGCGCCTCTGCCCGGCCGCGACCCCGTCTGGG|AGGCTGGAATGCAATGGCACGATCATGGCTCACTGCAGCCTCGAACTCCTGCGCTCAAATGATCCTCCCGCCTCAGCCTCCTGAGTAGCTAGGACT	1	1	0.265288873629584	0.227865991289926	N	Y	3.26104861408308	3.50376264308368	3.26104861408308	splitr	204	0.885416666666667	0.0104166666666666	0	N	0.0208333333333334	N	N	1	0	ENSG00000250427	ENSG00000213147	+	-	5	10	117620477	135516024	intron	upstream	CTD-3179P9.2	XXyac-YRM2136_A.1	117618270	135515571	+	+	0.760416666666667	117618380	8972228	+	-	Y	-	-	N	MCF_13_2_1	86	1
35681	GTCTGGGGAGAAGACTGTGGTGTCATCCCGTCGGGAATGAAGGGAAATGCAGCGGCTGTTTGCGCCCCGGGACTCCAAGAAGTACAGCAG|ATGGTGCGTGAGCAGTACACTACAGCCACAGAAGGCATCTGCATAGAGAGGCCAGAGAATCAGTATGTCTACAAAATTGGCATTTATGGCTGGAGAAAGCGC	2	NA	0.815384687596102	0.920821408008631	N	Y	3.5587317031712	3.67952553980864	3.5587317031712	splitr	192	0	0.0222222222222223	0	N	0.0222222222222223	Y	N	155	180	ENSG00000198824	ENSG00000102683	+	-	13	13	115092796	23899304	upstream	coding	ZNF828	SGCG	115079988	23755091	+	+	0	23734785	23777834	+	-	N	-	0.0859328541760055	N	MCF_13_2_1	1	0
37518	ATTTTTACGTTGTTAGATATAGGGAGTAGTGTGATTGAGGTGGAGTAGATTAGGCGCAGGTAGAAGTAGAGGTTAAGGAG|GATGATGATGAAGCTGATGATGATGAAGATGATGGTGATGATTTTGATGATGAGGAAACTGAAGAAAAAGCGCCAGTGAAGAAATCTATATGAGATACTCCAGCCAAAAATGCACAAAAT	1	1	1	0.932122403438899	N	N	3.18160215803702	2.49984271570837	2.49984271570837	splitr	23	0	0	0	N	0	N	N	0	0	ENSG00000225630	ENSG00000227969	-	+	1	13	566063	68406959	intron	intron	RP5-857K21.8	RP11-248N6.3	565020	68406008	+	-	0	565878	68406392	-	+	Y	1	1	N	MCF_13_2_1	18	0.173076923076923
38522	AACGGGAATGCTGAGAATGAGGAAAATGGGGAGCAGGAGGCTGACAATGAGGTAGACGAAGAAGAGGAAGAAGGTGGGGAGGAAGAGGAGGAGGAAGAAGAAGGTGATGGTGAGGAAGAGGAT|GAAGATGATGATGATGATGAAGAGGAGGAAGGATTAGAAGATATTGACGAAGAAGGGGATGAGGATGAAGGTGAAGAAGATGAAGATGATGATGAAGGGGAGGAAGG	1	1	1	0.932122403438899	N	N	2.52439194423531	2.65603459209342	2.52439194423531	splitr	26	0.158878504672897	0.224299065420561	0	N	0.252336448598131	N	N	5792	4344	ENSG00000187514	ENSG00000119335	+	-	2	9	232578251	131458679	coding	coding	PTMA	SET	232571605	131445703	+	+	0.158878504672897	232577166	131456211	+	-	Y	-	-	N	MCF_13_2_1	9	1
43465	GGTTATTTTGGCGGCTGTAGTTGTGGGGGGATGTGTGTGTGCACGTGTGTG|TGTGTGTGTGTGTGTGTGTGTGTGTTCTGTGTCCAAACTTCTTTTTTTGATAAGGGC	4	NA	0.579247562582214	0.772337710504299	N	N	2.87915008574408	2.26254734613212	2.26254734613212	splitr	52	0.470588235294118	0.470588235294118	1	N	0.490196078431373	N	N	1415	214	ENSG00000105281	ENSG00000144455	+	-	19	3	47291851	4508965	utr3p	intron	SLC1A5	SUMF1	47278140	3742498	-	-	0.470588235294118	47278341	4322532	-	-	Y	-	0.0986265646740836	N	MCF_13_2_1	7	0.865384615384615
25143	GGGGCAATGAATGAAGTGAACAGATTTTCGTTCATTTTGGTTCTCAGGGTTTGTTATAGTTTTTTATTTTTATGGGCTTTGGTGAGGGAGGTAGGTG|GTAGTAGCAAATATTCAAATGAGAACTTTGAAGGCCGAAGTGGAGAAGGGTTCCAGTTGAAGATGGGTCACTC	2	NA	0.350334502731688	0.5	N	N	2.80150174417089	3.57808779297027	2.80150174417089	splitr	9	0.041095890410959	0.041095890410959	0	N	0.136986301369863	N	N	0	0	ENSG00000230021	ENSG00000251948	-	+	1	19	659930	24184165	intron	intron	RP5-857K21.4	AC092279.1	536816	24184075	-	-	0.041095890410959	569014	24184133	-	+	Y	1	1	N	MCF_13_2_1	6	1
29170	CCGCCATGGCCCACCCCCGGCGCGGGTCAGAGTCGGGGCCGCCGCCCCCTCCGCACCGCACAGGGGTCTCCGCCGCTGCGACTCCGGTTCCGGCTCTCCGGCTCCCTGCCTCCCTCTTTCACTCCGCTTTCGACCGCCG|CCGCCGCCGCCGCCGCCGCGCTCACAACGGCCTCGGCGCACTG	1	NA	1	0.932122403438899	N	N	2.93123187684927	2.7509167354183	2.7509167354183	splitr	26	0.441860465116279	0.441860465116279	0	N	0.465116279069767	N	N	1096	394	ENSG00000149923	ENSG00000141582	-	-	16	17	30096698	77813228	utr5p	upstream	PPP4C	CBX4	30087311	77806955	+	-	0.441860465116279	30087347	77817448	-	-	Y	-	-	N	MCF_13_2_1	6	0.450980392156863
44442	ATAGAAGTTGTACATTAAACATACCCTCATTTTTTTCTTTTCTTTTTTTTTTT|TTTTGGTAGAGACAGGGTCTCACTATGTTGCCCAGGCTGGTCTTGAACTCGGGAGCTCAAGTCAGCCTCCACCTCAGCCTCCCAAAGTGGTGAGATTACAGG	1	NA	0.804482950941155	0.840015882919408	N	N	2.29930389273442	3.51935717616377	2.29930389273442	splitr	124	0.339622641509434	0.264150943396227	0.25	N	0.169811320754717	N	N	280	0	ENSG00000049618	ENSG00000230304	+	-	6	3	157530401	197953181	utr3p	downstream	ARID1B	CICP6	157099063	197950368	+	-	0.358490566037736	157529860	152687433	+	-	Y	-	-	N	MCF_13_2_1	66	1
33503	CCAACCTGGGTAGCGAAGAGCAGAGAGGAGGAGGAGGCGGCGGCGTACGACCTGCTCGGTCAGATTGCGTTGCTCGCTCTGTCTCGCTCTCCCTCCGTCTCTCTCTCTTCTTCTCTCTCTCTCTCCCTCTCTCAGTA|TTTTTTTTTTTTTTTTTTGAGACGGAGTCTTGCTCTGT	1	NA	0.804482950941155	0.840015882919408	N	Y	1.95492116365738	2.63757308507772	1.95492116365738	splitr	85	0	0.342105263157895	0	N	0.394736842105263	N	N	5735	0	ENSG00000107485	ENSG00000244234	-	-	10	5	8117161	177614300	utr5p	upstream	GATA3	AC136940.3	8095567	177612720	+	-	0	8096723	177614480	-	-	Y	0.14881383665323	-	N	MCF_13_2_1	52	0.345454545454545
45388	CCGGAGCCGTTGTCGACGACGAGCGCGGCGATATCATCATCCATGGTGAGCTGGCGGCGGGTGT|AACTATGACTCTCTTAAGGTAGCCAAATGCCTCGTCATCTAATTAGTGAGGCGCATGAATGGATGAACGAGATTCCCACTGTCCCTACCTACTATCCAGCGAAACCACAGCCAAGGGAACGGACTTGGCGGAATCAGCGGGGAAAGAAGACTCTGTTGAGCTTGACTCTAGTCTGGCACGGTGAAGAGACGTGAGAGGTGTAGAATAAGTGGGAGGCCCCCGGCGCC	2	NA	0.275889963233323	0.37696199996743	N	N	3.42953077915294	3.7297745213208	3.42953077915294	splitr	11	0.0781250000000002	0	0.5	N	0.0781250000000002	N	N	25586	0	ENSG00000075624	ENSG00000226958	-	-	7	X	5603415	108297792	utr5p	intron	ACTB	RN28S1	5566782	108297361	-	-	0.0781250000000002	5570168	108297451	+	-	Y	-	1	N	MCF_13_2_1	5	1
41879	TGGAGGCATTGTTCTTGATCAGCTTGCCGTCCTTGATAAGGTAGCCCTGGCCAATCTTATAAATCTTCTTGTTGATCTCAGTGCGG|TGATGGTAGCCTTTCTCATCCTCTTTGCCATGTGAAGGAGCCGTCTCCACCTCCCATAGTTCTCCCGCGTCTGGTTGGCCCCGTGTGTTCCTTTTCCTA	1	1	1	0.932122403438899	N	N	3.6314359837921	3.56232542602083	3.56232542602083	splitr	22	0.0348837209302325	0.0348837209302325	0	N	0.0581395348837209	N	N	9109	1717	ENSG00000100316	ENSG00000135390	-	-	22	12	39716394	54071182	coding	coding	RPL3	ATP5G2	39708887	54058950	-	-	0.0348837209302325	39710712	54059132	+	+	Y	-	-	N	MCF_13_2_1	3	0
45288	CTCGGCCACATTGTGAACTTTGGGGGATGCTCGCTCCAACCGACTGCTGTCACCTTCACCGTTCCAGTTTTTAAATCCTGAGTCAAGCCAAAAAAAAAAAAAAAACCAAAACAAAACAAAA|CCGCAGCTAGGAATAATGGAATAGGACCGCGGTTCTATTTTGTTGGTTTATGGAACTGAGGCCATGATTAAGAGGGACAGCTGGGGGCATTT	1	1	0.386255564435855	0.401823482810242	N	N	1.9566353188789	3.77104735399867	1.9566353188789	splitr	2	0	0	0	N	0.130434782608696	N	N	25586	2	ENSG00000075624	ENSG00000256642	-	-	7	16	5603415	33962503	utr3p	upstream	ACTB	NCRNA00273	5566782	33961052	-	-	0	5567286	33963346	+	-	Y	-	-	N	MCF_13_2_1	18	1
44614	TTTTATTTTAACATGATGTCCATGAAGAGGTTTGCCGTCTGGGCAGCCCTGTCGGCAAGGAGCGTGCATACTGCGTTTGTGTAATTGTTTGCTGTATCTCCCTTCCCTCTGAGCTGTATTGTTCTTTAATGGCTGTCTTGCCCTTCCAAAAAAAATTGA|AAAAAAAAAAAAAAAAAAACCCGAAAATGAACACTCAGCCGGGCGCGG	1	NA	0.804482950941155	0.840015882919408	N	N	3.1825606798934	2.41581601582886	2.41581601582886	splitr	45	0	0.5625	0	N	0.5625	N	N	355	748	ENSG00000136026	ENSG00000076003	+	-	12	2	106641908	136633996	utr3p	upstream	CKAP4	MCM6	106631659	136597196	-	-	0.5625	106631791	136636506	-	-	Y	-	-	N	MCF_13_2_1	48	0.901960784313726
40561	AAAAAAAAAGTCTTTAAAAAAAGATTTACGGACAGGATTGACAGATTGATAGCTCTTTCTCGATTCCGTGGGTGGTGGTGCATGGCCGTTCTTAGTTGGTGGAGCGATTTGTCTGGTTAATTCCGATAACGAACGAGACTCTGGCATGCTAACTAGTTACGCGA|CCCCCGAGCGGTCGGCGTCCCCCAACTTCTTAGAGGGACAAGTGGCCTTCAGCCACCCGAA	40	1	0.651500941492636	0.507787476045764	N	N	3.6769648867289	3.40215706237596	3.40215706237596	splitr	146	0.213114754098361	0	1	N	0.540983606557377	N	N	0	2	ENSG00000240831	ENSG00000256642	+	-	12	16	20704522	33962503	intron	upstream	AC112777.1	NCRNA00273	20704358	33961052	+	-	0.327868852459017	20704494	33963915	+	-	Y	1	-	N	MCF_13_2_1	2	1
45938	TTGATCTCATCCTCATACTTGTTCTTGAAGTCCTCCCCCAGCCCCTGCATGTTGCCAAGCTCTGCTTCCAGCTTCAGCTTCTCCTGGCCCAGAG|CCTCCACCATGCCGCCGAAGTTCGACCCCAACGAGATCAAAGTCGTATACCTGAGGTGCACCGGAGGTGAAGTCGGTGCC	1	NA	0.322075805189355	0.309501774061095	N	Y	3.1694869470997	3.51100352194543	3.1694869470997	splitr	174	0.15	0.1625	0	N	0.1875	N	N	90	0	ENSG00000222039	ENSG00000185834	-	-	9	20	102068893	53691685	coding	intron	KRT8P11	RPL12P4	102067394	53691155	+	+	0.1625	102067899	53691175	-	-	Y	-	1	N	MCF_13_2_1	207	0
37383	AGCAGTATTAACGTCCATTACACCTCCAGCAGCAATGCCTTCCTCGGCCATGGCGGTGGGTTACGGGTGAAGTTGAATCTTGAACGCACCCAAGCCTCCGCCTCCGCGCGACTC|ACCGGGTCAGTGAAAAAACGATCAGAGTAGTGGTATTTCACCGGCGGCCCGCAGGGCCGGCAGACCCCGCCCTGGACCCCTCGCGGGGACACCGGGGG	1	1	0.386255564435855	0.401823482810242	N	N	3.42953077915294	3.44512531223303	3.42953077915294	splitr	3	0	0	0	N	0.0714285714285716	N	N	3488	0	ENSG00000112306	ENSG00000226958	-	+	6	X	133138703	108297792	utr5p	intron	RPS12	RN28S1	133135580	108297361	+	-	0	133135727	108297774	-	+	Y	-	1	N	MCF_13_2_1	3	1
42931	GCGGGCCCTTCATCATCCTCTTCTTCTTCTTCCTCATCTTCTTCTTCCC|CTTCATCTTCCTCCTCCTCCTCATCCTCTTCATCTTCCTCATCTTCCTCCTCTTCCTTCTTTTTCTTGCTTTTTTCAGCCTTGACAACTCCCTTTTTTGCTG	4	NA	0.611260049692915	0.887467301341762	N	N	2.31523323095017	2.35349074980169	2.31523323095017	splitr	102	0.530612244897959	0.530612244897959	0	N	0.591836734693878	N	N	1681	761	ENSG00000159335	ENSG00000253876	-	+	12	3	6880118	22597727	coding	utr3p	PTMS	AC121253.1	6874682	22423205	+	+	0.530612244897959	6879154	22423919	-	+	Y	-	34.016139044072	N	MCF_13_2_1	12	0.692307692307692
22386	AGAATATGAAAAGGGGGGGGGGGGTTGTTGCTTTGAGGGAAGTTACGCTTATTTTTTTTTTGTCTTTTGTT|TTTTTTTTTTCCTTTTTCTGGAGAATGGGGTCTCGCTATATTGCCCAGACAGGTC	92	0.108669260021358	0.92039622049953	0.708269789985196	N	Y	2.91203456908345	3.09555125761603	2.91203456908345	splitr	126	0.945454545454545	0.945454545454545	0.75	N	0.818181818181818	Y	N	2518	0	ENSG00000236824	ENSG00000220804	-	+	2	2	47571656	243102304	intron	upstream	BCYRN1	AC093642.5	47558199	243030784	+	+	0.945454545454545	47562592	140650104	-	+	N	-	-	N	MCF_13_2_1	68	1
41212	CACGATGGCTTTGCGGTTCTTGGAGGAAACATTGTGAGCGATCTCGGCACAGTAAGATTTGTTGCACATCAGCAGCACTTCCAGCTCCTTGACGTTG|ACAATCGAGTAGTACTCCCGGTTGAAGCCCCCATTCGTATAATAATTACATCACAAGACGTCTTACACTCATGAGCTGTCCCCA	1	1	0.386255564435855	0.401823482810242	N	N	3.45400817511148	3.68577320169385	3.45400817511148	splitr	13	0	0	0	N	0.154761904761905	N	N	7102	192	ENSG00000144713	ENSG00000175387	-	+	3	18	12883087	45457515	coding	intron	RPL32	SMAD2	12875984	45357922	-	-	0	12880886	45379782	+	+	Y	-	0.310306477324334	N	MCF_13_2_1	36	0
45792	CTTCTGCTCTTCTCGACAAGTCTTCACATGATTGTTGATAGTGTCAGGAGCCACAGAGCCAATCTTGATGAGTCCGTTGTGCTGGATGAAGATGG|CTACTCTGGAGTTGAGGTGCGAGTTACACCAACCAGGACAGAAATCATTATCTTAGCCAC	1	NA	0.265288873629584	0.227865991289926	N	N	3.5758885146813	3.73080759109069	3.5758885146813	splitr	15	0	0	0	N	0	N	N	3300	14129	ENSG00000115216	ENSG00000149273	-	-	2	11	27665126	75133324	coding	coding	NRBP1	RPS3	27650657	75110530	+	+	0	27658053	75111806	-	-	Y	-	-	N	MCF_13_2_1	3	0
41863	TGCCAATCCTCCATTCTTCCTCTCCAGATATTTTTGGGAGTGACAAACATTCTCTCATCCTACTTAGCCTACCTAGATTTCTCATGACGAGTTAATGCATGTCCGTGGTTGGGTGCACCTGTAGTTCTGTTTATTGGTCAGTGGAAATGA|AAAAAAAAAAAAAAAAAAAAGTCTGCGTACATAGGATTTAGATGGAGAAAT	3	NA	0.643866405876835	0.592175112940718	N	N	3.48064499656564	2.80262809989662	2.80262809989662	splitr	29	0	0.509803921568628	0	N	0.549019607843137	N	N	1510	1	ENSG00000176788	ENSG00000228114	+	+	5	4	17276943	191010176	intron	upstream	BASP1	DUX4L3	17217669	191008560	+	+	0.509803921568628	17276743	176050311	+	+	Y	-	-	N	MCF_13_2_1	97	0.823529411764706
44279	ATAGTTGAGCAGCAAATTATGAGTCATGCGGATTCGGTGAGGCTTCATTGGGTGGCCTTGTCCATAATAGTAATTTCCAACATCCCCGTCGTAGTAGTAACAGACTTTCCTCCGGGTGCCCTGCGTCTGCGCCATCTTGCTCG|CCTCCCATCCCTACGCATCCTTTACATAACAGACGAGGTCAACGATCCCTCCTTTACCATCAAATCAATTGGCC	1	1	0.901492429730649	0.893094858797596	N	N	3.16783138271386	3.53871326596283	3.16783138271386	splitr	14	0.175675675675676	0.175675675675676	0	N	0.918918918918919	N	N	862	0	ENSG00000116478	ENSG00000230021	-	-	1	1	32799236	659930	utr5p	intron	HDAC1	RP5-857K21.4	32757687	536816	+	-	0	32757763	568367	-	-	N	-	1	Y	MCF_13_2_1	2	0
40272	CGCGGTGGCTCACGCCTGTAATCCCAGCTCTCAGGGAGGCTAAGAGGCGGGAGGATAGCTTGAGCCCAGGAGTTCGAGACCTGCCTGGGCAATATAGCGAGACCCCGTTCTCCAGAAAAAGG|AAAAAAAAAAAAAAACAAAAAACAGATGTCCAATATTTTTGGGCACCA	18	1	0.515910669432585	0.912717413636992	N	N	3.60831833727406	2.47250613637963	2.47250613637963	splitr	31	0.458333333333333	0.458333333333333	0	N	0.625	N	N	2518	59	ENSG00000236824	ENSG00000168234	+	+	2	18	47571656	21715573	intron	utr3p	BCYRN1	TTC39C	47558199	21572737	+	+	0.458333333333333	47562582	21714243	+	+	Y	-	-	N	MCF_13_2_1	868	1
40388	TAGTCGGTGGCGGCCGGCGGCGGCTGCGGGCTGAGCGGCGAGTTTCCGATTTAAAGCTGAGCTGCGAGGAAAATGGCGGCGGGAGGATC|CCACGTGTTTCAATGGACATTTGTCTCCATCATAGCCACATCACACCACAGATTTGATTTTTCAGTTCATTTGGTCAAATGCCACTCAAAACAAGAAATGCTAAAGGAGA	1	1	0.173346935743534	0.106905306087235	N	N	3.17680753154815	3.56125250345759	3.17680753154815	splitr	2	0	0	0	N	0	N	N	4391	0	ENSG00000124151	ENSG00000233084	+	-	20	1	46285621	249231242	utr5p	upstream	NCOA3	AL672183.2	46130601	249230780	+	+	0.0224719101123596	46211930	107292916	+	-	Y	-	-	N	MCF_13_2_1	1	0.233766233766234
31304	ACCTAACACAGGGCTCTCAGGAGGAATGCCAGGGGCTCTACCCTCACTTCCTGGAAAGATCTAGATTGTTATTGCTGTTTGAGCTGTCTCAGTGGGATAAGTTTGAAATTCAAGTGTTTGAACTGCTGATAATTTGGATTTT|TTTTTTTTTTTTTTTTAACTTTGGCCCCTGGGAAAAGGCAGGAGAAAAAG	1	1	1	0.932122403438899	N	N	3.22998788850064	2.61415800284193	2.61415800284193	splitr	29	0.4	0.4	0.5	N	0.54	N	N	353	272	ENSG00000100216	ENSG00000143499	+	-	22	1	39080818	214510474	utr3p	intron	TOMM22	SMYD2	39077953	214454445	+	+	0.4	39079924	214499124	+	-	Y	1.03509317779445	2.40709965265301	N	MCF_13_2_1	30	0.46
45214	ATTCAAACTTCGTCTTCTTTCCTTGTGGCTTGTGGTCACCTCCTCCTCCTCTGCCTCCTCGGAAGCCTCCTCGCCCTCCAAAGCCTCCCCGGCCTCTGCCACCAAATCCTCCTCGGCCTCC|CTGCCTCACTCATTTACACCAACCACCCAACTATCTATAAACCTAGCCATGGCCATCCCCTTATGAGCGGGCGCAGTGATTATAGGCTTTCGCTCTAAGATTAAAAATGCC	1	1	0.215807739130911	0.159984117080592	N	N	3.00823208052245	3.14528279764928	3.00823208052245	splitr	14	0.0180180180180181	0	0	N	0.126126126126126	N	N	3595	0	ENSG00000115053	ENSG00000230021	-	-	2	1	232348352	659930	coding	intron	NCL	RP5-857K21.4	232318242	536816	-	-	0.0180180180180181	232320157	569337	+	-	Y	-	1	N	MCF_13_2_1	3	0
45643	AACACACATGGGCTTGCCAGGAACCATATCAACAATGGCAGCATCACCAGACTTCAAGAATTTAGGGCCATCTTCCAGCTTTTTACCAGAACGGCGATCAATCTTTTCCTTCAGCTCAGCAAACTTGCATGCAATGTGAGCCGTGTGGCAATCCAATACAGGGGCATAGCCGGCG|CTTGCAGGCGATGTGGGCTGTGTGGCAGTCGATGACCGGGGAGTAGCCGGCGCTAATCTGCCCCGGGTGGTTCAGGAT	1	1	0.386255564435855	0.401823482810242	N	N	3.60785432895764	3.44611852920956	3.44611852920956	splitr	0	0.17948717948718	0.0384615384615387	0	N	0.307692307692308	N	N	57359	15209	ENSG00000156508	ENSG00000101210	-	-	6	20	74233520	62130505	coding	coding	EEF1A1	EEF1A2	74225473	62119366	-	-	0.17948717948718	74227955	62120422	+	-	Y	-	0.562480644803128	N	MCF_13_2_1	20	0
45924	CCCTGTGTGGACTTGGGAGAGGACTGGGCCATTCTCCTTAGAGAGAAGTGGGGTGGCTTTTAGGATGGCAAGGGACTTCCTGTAACAACGCATCTCATATTTGGAATGACTATTAAAAAAACAACAATGTGCAATCAAAGTCCTCGGCCACATTGTGAACTTTGGGGGATGCTCGCTCCAACCGACTGCTGTCACCTTCACCGTTCCAGTTTTTAAATCCTGAGTC|AAGCCAAAAAAAAAAAAAAAAAAAAAAAAAAAAAAAAAAAAAAAAAAAAA	4	NA	0.781594241187006	0.95349933890736	N	Y	3.49744043328497	1.05692817407712	1.05692817407712	splitr	0	0.58	0.58	0.5	N	1	N	N	25586	1	ENSG00000075624	ENSG00000232512	-	-	7	21	5603415	26475983	utr3p	intron	ACTB	AP000233.2	5566782	26467335	-	+	0.58	5567249	26475978	+	-	Y	-	-	N	MCF_13_2_1	266	1
40776	TTCGAGACCAACCTGACCTACATGGAGAAACTCCGCCTCTAGTAAAAATACAAAATTAGCCGGGCATGGTGGTGCACGCCTCTAATCCCAGCTACTCGGGAGGCTGAGGCAGGAGAATCACTTGAACCCGGGAAGTGGAGGTTGCAGTGAGCCAAGAGTACACCACTGCACTCCAGCCTGGGCAACAGAGCGAGACTCCGTCTT|AAAAAAAAAAAAAAAAAGAACGCCCTCTACCAGATACTGTGAGACTTACG	8	1	0.856072474100385	0.973881564650183	N	Y	3.56335849579072	2.88520427047589	2.88520427047589	splitr	254	0.3	0.48	0.4	N	0.52	N	N	2034	120	ENSG00000197879	ENSG00000095951	+	-	17	6	1395995	12165232	utr3p	intron	MYO1C	HIVEP1	1367480	12008995	-	+	0.3	1368125	12145750	-	-	Y	-	0.765193993691232	N	MCF_13_2_1	6035	1
44814	CTTCATCAAGTCCAAATTCTTCTTCCTCCTCACTGACTTCATCGTCGTCCTCATCCCCTTCTA|CATCTTCATCTTCTTCACCTTCATCCTCATCCCCTTCTTCATCAATATCTTCTAATCCTTCCTCC	1	NA	0.804482950941155	0.840015882919408	N	N	3.11820489581765	2.56463170714329	2.56463170714329	splitr	51	0.111111111111111	0.46031746031746	0	N	0.53968253968254	N	N	1925	0	ENSG00000136938	ENSG00000213526	-	+	9	X	100778225	116097644	coding	intron	ANP32B	RP11-27G9.1	100745638	116097017	+	+	0.126984126984127	100773634	116097600	-	+	Y	-	1	N	MCF_13_2_1	5	1
45781	CAGCTCCAGCAGGGCGCGGTCCATCTTGTTCATCATCAGCACAGGCTTGATGCGCTCGGCAATGGCCTGCCGCAGCACTGTCTCCGTCTGCACGCACACGCCTGACAC|ACTCAGTCCCCCACCACACTGAATCTCCCCTCCTCACAGTTGCCATGTAGACCCCTTGAAGAGGGGAGGGGCCTAGGGAGCCGCACCTTGTCATG	1	1	0.332706797528668	0.324906439447662	N	N	3.26504356451683	2.9878429209535	2.9878429209535	splitr	25	0	0.136842105263158	0	N	0.147368421052632	N	N	28155	15347	ENSG00000167658	ENSG00000111640	-	-	19	12	3985461	6647537	coding	utr3p	EEF2	GAPDH	3972316	6643093	-	+	0	3983114	6647412	+	-	Y	-	-	N	MCF_13_2_1	2	0
43231	CTACAGCTCGTCCTTGGCCTGGCCGGGGACATCTTCCTCCTCATCTTCCTCCTTGTCCTCCTCATCCTCCTCATCCTCATCTTTGTCCTCATCATCCTCCTTGTCCTCTGCCTCCTCCT|CCTAATCTACTCCACCTCAATCACACTACTCCCTATATCTAACAACGTAAAAATAAAATGACAGTTTGAACACACAAAACCCACCCCATTCCTCCCCACACTCATCGCCCTTACCACACTG	1	1	0.13746351748116	0.067877596561101	N	N	2.73564888200883	2.87477508624525	2.73564888200883	splitr	3	0.0084033613445378	0.0084033613445378	0	N	0.0672268907563025	N	N	4372	0	ENSG00000179218	ENSG00000225630	-	-	19	1	13055304	566063	coding	intron	CALR	RP5-857K21.8	13049414	565020	+	+	0.0084033613445378	13054609	565904	-	-	Y	-	1	N	MCF_13_2_1	2	0.746666666666667
45025	CTCCACCTCCCAGGCTCACGGGATCCTCCCACCTCAGCCTCCCGAGTAG|CTGGGACTACAGGCACGCGCCACCGCGCCCGGCGGTCGGAGACGCTGCG	17	NA	0.788151168454773	0.98154999200129	N	Y	3.31166831795583	3.26356941436947	3.26356941436947	splitr	98	0.653061224489796	0.530612244897959	1	N	0.551020408163265	N	N	302	0	ENSG00000150712	ENSG00000253128	-	-	5	14	32313115	107281252	utr3p	downstream	MTMR12	IGHV4-80	32227100	107281000	-	-	0.653061224489796	32228232	50329535	+	-	Y	-	-	N	MCF_13_2_1	1222	1
41323	TTCTGTCATTCAAATGGGTGATATCCTGAAAAAAAAAAAAAAAAAAA|TACTGAGAGAGGGAGAGAGAGAGAGAAGAAGAGAGAGAGACGGAGGGAGAGCGAGACAGAGCGAGCAACGCAATCTGACCGAGCAGGTCGTACGCCGCCGCCTCCTCCTC	1	NA	0.804482950941155	0.840015882919408	N	N	2.51325881223348	1.95492116365738	1.95492116365738	splitr	21	0.340425531914894	0.340425531914894	0.5	N	0.48936170212766	N	N	4	5735	ENSG00000125851	ENSG00000107485	+	-	20	10	17465223	8117161	utr3p	utr5p	PCSK2	GATA3	17206752	8095567	+	+	0.340425531914894	17463006	8096723	+	-	Y	-	0.14881383665323	N	MCF_13_2_1	13	0.558441558441558
45291	ACCGCTAGGACGCCGGCCCGGCCCGGCGGGATCCTCCCCCGACTCGGAAGGGGGAGGCGCGG|GCCACAGTAGGCGACGAGCCGCGCTCGGCCACCACCGCGGTGGCCGGCGGAACCCTCGCTCTCCCCCCGTCACCCCGTCGAGGG	19	NA	0.915220691998723	0.870362328444526	N	Y	2.94955489687844	3.27457184995019	2.94955489687844	splitr	117	0.870967741935484	0.145161290322581	0	N	0.903225806451613	N	N	2	0	ENSG00000256642	ENSG00000227195	+	-	16	20	33962503	26189869	coding	intron	NCRNA00273	RP3-410C9.1	33961052	26167655	-	-	0.870967741935484	33961279	26189310	-	-	Y	-	1	N	MCF_13_2_1	2	0
45380	TGCTATCCTCCAGGCAGTGTAATAGTCAAGGAAAAGGGCAACAGTATTGGATCATTCCTTAGACACTAAT|CAGCGGGGAAAGAAGACTCTGTTGAGCTTGACTCTAGTCTGGCACGGTGAAGAGACGTGAGAGGTGTAGAATAAGTGGGAGGCCCCCG	2	NA	0.876302587219794	0.0585160053385695	N	N	3.63552422018169	3.46977054206091	3.46977054206091	splitr	16	0	0	1	N	0.0142857142857142	N	N	6760	0	ENSG00000100219	ENSG00000226958	-	-	22	X	29196585	108297792	coding	intron	XBP1	RN28S1	29190543	108297361	-	-	0.0428571428571428	29191174	108297585	+	-	Y	-	1	N	MCF_13_2_1	3	1
18887	TCCTGAAGACATTAGCTGAGAGTCTGGCACCTTTTAAAGGTCTGATCATCAATTGTCTCTCTGGGCGGCCACCTATGAGACTTCATCTGTGTGGT|TATACCTTATTGGTGTGGACGTTGTCTAAATTTCGGTAGCCATGGCACAAGAATATAGTAAGTACTATG	6	NA	0.740246227333858	0.748766298336838	N	Y	3.6052936758779	3.55976477294109	3.55976477294109	splitr	164	1	0	0	N	0.855072463768116	Y	N	0	1035	ENSG00000253128	ENSG00000197555	+	-	14	14	107281252	72206118	downstream	upstream	IGHV4-80	SIPA1L1	107281000	71996042	-	+	0	71979564	71996031	+	-	N	-	-	N	MCF_13_2_1	1	1
43611	GACGCTGATCAGCCGGAGCCCATGCGCAGCGGGGCGCGCGAGCTCGCGCTCTTCCTGACCCCCGAGCCTGGGGCCGAGGTA|CCTTTGACAGGAGCGTGACCCTGCTGGAGGTGTGCGGGAGCTGGCCTGAGGGCTTCGGGCTGCGGCACATGTCCTCCATGGAGCACACGGAGGAGGGCCTCCGGGAGCGACTTGCCGACGCCATGGCCGAGTCACCTAGCCGGGACGTCGTGGGATCCGGAACAG	106	NA	0.822699771286064	0.190916643035046	N	N	3.31233066536513	3.25360004855864	3.25360004855864	splitr	5	0.0617283950617284	0.0617283950617284	0	N	0.987654320987654	N	Y	715	4406	ENSG00000124243	ENSG00000141376	+	-	20	17	49493714	59470198	intron	coding	BCAS4	BCAS3	49411431	58755172	+	+	0.0617283950617284	49411710	59445688	+	-	Y	2.32447556577958	0.0326875139671244	N	MCF_13_2_1	1	0
35659	GGAGATTATTCCGAAGCCTGGTAGGATGAGAATATAAACTTCAGGGTGACCGAAAAATCAGAATAGGTGTTGGTATAGAATGGGGTCTCCTCCTCCGGCTGGGTCGAAGAAGGTGGTGTTGAGGTT|GACTCTAGTCTGGCACGGTGAAGAGACGTGAGAGGTGTAGAATAAGTGGGAGGCCC	7	1	0.907390848629437	0.318867807834663	N	N	3.41952156054875	3.4676111165653	3.41952156054875	splitr	11	0	0	1	N	0.107142857142857	N	N	0	0	ENSG00000237973	ENSG00000226958	-	-	1	X	567996	108297792	intron	intron	RP5-857K21.6	RN28S1	566454	108297361	+	-	0	567093	108297614	-	-	Y	1	1	N	MCF_13_2_1	12	1
33062	TTTGTTTTTTTTTTTTCCTTTTTCTGGAGAACGGGGTCTCGCTATATTGCCCAGGCAGGTCTCGAACTCCTGGGCTCAAGCTATCCTCCCGCCTCTTAGCCT|CCCTGAGAGCTGGGATTACAGGCGTGAGCCGCCGCGCCCGGCAA	3	NA	0.975948665873457	0.261539498805714	N	Y	3.39334874741101	3.34359427943881	3.34359427943881	splitr	146	0.931818181818182	0.909090909090909	1	N	0.931818181818182	N	N	3	2	ENSG00000102904	ENSG00000075073	+	-	16	10	67861971	71176623	intron	intron	TSNAXIP1	TACR2	67840781	71163659	+	-	0.931818181818182	67844983	71168320	+	-	Y	0.988320715511505	1.14492753623188	N	MCF_13_2_1	98	1
7313	GGAAGTTTAATGGCCCCATTGGTGGGATGCGTGGCCAATAAAGGGCAAGAATAAGGCGGATTCCGCCTTCCTCGTGGCTGACTGGATGCATCCGCTGGTACTGATTTAC|GAAGAGAATGATCATGAAGGGCAAATGGCAGTGAAGCAAGAAGAGCTGGCTTCAGGCTCAGAAGAGAATGCTGTGCCTCTTCCTCATGGTTTGCGGTGCCCTGCATGTTCAGAGAAACTTCTCTAGTAATGAATGAACTATAGAAATGATCCCTG	5	NA	0.816937237487784	0.825325757493194	Y	Y	3.58849823915857	3.032709476481	3.032709476481	splitr	264	1	0	0	Y	1	N	N	113	0	ENSG00000140006	ENSG00000200693	+	-	14	14	64108125	64118217	upstream	intron	WDR89	U3.14	64063757	64118015	-	-	0	64108915	64118050	+	-	N	-	1	N	MCF_13_2_1	1	1
43601	TTCAATCGAGAATAAGAGGCCGGGCGCGGTGGCTCACGCCTGTAATCCCAGCTCTCAGGGAGGCTAAGAGGCGGGAGGATAGCTTGAGCCCAGGAGTTCGAGACCTGCCTGGGCAATATAGCGAGACCCCGTTCTCCAGAAAAAGG|AAAAAAAAAAAAAAACAAAAGACCATTTTTAAGACTATGACTGGTC	20	1	0.49724738822448	0.906902240578288	N	N	3.60831833727406	2.57814380496935	2.57814380496935	splitr	149	0.434782608695652	0.434782608695652	0	N	0.304347826086957	N	N	2518	147	ENSG00000236824	ENSG00000186153	+	-	2	16	47571656	79246031	intron	intron	BCYRN1	WWOX	47558199	78133551	+	+	0.434782608695652	47562582	78918176	+	-	Y	3.67833873524689	1.9763746466802	N	MCF_13_2_1	682	1
44466	GCTTGGTATATATGTGGTCAAAACGAATTAGTTCATTAATGGCTTCCAGCTTGGCTGATGACGTCCCCACTGACAGAGAAAGGGAGGCTGGTAAGGAA|TGGGAGGCATCCAGAACGAGAAGGAGACCATGCAAAGCCTGAATGACCGCCTGGCCTCCTACCTGGACAGAGTGAGGAGCCTGG	1	NA	0.332706797528668	0.324906439447662	N	N	3.40744620240479	3.37232774565629	3.37232774565629	splitr	9	0.0476190476190477	0.0476190476190477	0	N	0.0476190476190477	N	N	6760	0	ENSG00000100219	ENSG00000224791	-	+	22	2	29196585	204630316	coding	intron	XBP1	AC125238.4	29190543	204629018	-	-	0.0476190476190477	29191604	204630113	+	+	Y	-	1	N	MCF_13_2_1	13	0
23259	GGCGGGCGGATCATGAGGTCAGGAGTTCGAGACCAGCCTGGCCAACATGGTGAAACCCTGTCTCTACTAAAAAAATACAAAAAAA|AAAAAAAATTAGCCAGGCGTGGTGGCGGGCACCTGTGGTCCCAGCTACTTGGGAGGCTGAGGCAGGAAAATGGTGTGAACCTGGGAGGCGGAGCTTGCAGTGAGCTGAGATCGCACCACTGCACTCCAGCCTGGGCG	1	1	0.173347217172141	0.106905306087235	N	Y	2.92131594420092	3.41998556886518	2.92131594420092	splitr	222	0.894117647058823	0.8	1	N	0.8	N	N	773	75	ENSG00000070814	ENSG00000157800	+	+	5	7	149779870	140104233	intron	intron	TCOF1	SLC37A3	149737202	139993493	+	-	0.835294117647059	149760424	140079118	+	-	Y	-	-	N	MCF_13_2_1	286	1
11048	GCCTGGCCAACATGGCAAAACCCCGTCTCTACTAAAAATACAAAAATTAGCCGGGTGTGGTGGCACACGCCTGTAG|TCCCAGCTACTCGGGAGGCTGAGGAAGAGAATTGCTTGAACCCGGGAGGCAGAGGTTGC	1	NA	0.804482950941155	0.840015882919408	N	Y	3.5319270478477	3.52361324642271	3.52361324642271	splitr	135	0.94915254237288	0.915254237288135	1	N	0.915254237288135	N	N	3	6181	ENSG00000107736	ENSG00000164924	+	-	10	8	73575702	101965616	utr3p	intron	CDH23	YWHAZ	73156691	101930804	+	-	0.915254237288135	73407100	101934750	+	+	Y	-	-	N	MCF_13_2_1	3720	1
24368	GAGCCCAGCTTCCGGCCGGGAGCTGGAGGGAAAATCCCAGCACAATAACAAGGGCTCTGCCACAGCACTAAGGATCCACATGGGGAGGCCCATCATATACCT|GTGACTCCCAACTTGTCATCCTTTCCTGTCAGTTTCCAGGTTGCTCTTCCTTCTTCCAAATTACCAGAACTCCGTTGAATGGATTTGGGT	1	1	0.710394878822791	0.772134008710074	Y	Y	3.4210491438586	3.31422897103557	3.31422897103557	splitr	192	1	0	0	Y	1	N	N	113	10	ENSG00000211584	ENSG00000079337	-	+	12	12	48176536	48164823	utr5p	intron	SLC48A1	RAPGEF3	48165951	48128455	+	-	0	48165951	48154182	-	+	N	-	1.08700948403376	N	MCF_13_2_1	1	0
40312	TGAGCCTGGCCCTCGGGTGACTGGGGGTCCTTCGAGGTGGGGTCTTCGGATGGCTCTGGCACTGCAGCTGCCCCATCCATTAGCCAACGTTCCCGGAGAGACTTCCTCTTGAGACGCTCCACGCGGAGTTTCTCCTCCTCCACCTCCCGGCGCGCGGCGCGGATCTCCTCCTGCAGCCGCCGCTTCTCAGCGATGACTTCTAGCCGCTGCCGGTAGAGGGAGCTCTCCGCCAT|TTACATGGGTGTGGCCAGAGACCACACCTGGCTCTGCAGGGCCATCTCTGCCCAGAAGTTCACTTTCTGGTCTCCGAGTTCTGGACCCACCACCCGCTTGCCTGAAGG	3	NA	0.488026159051118	0.75785741807492	N	Y	3.62464976567696	3.55401162459584	3.55401162459584	splitr	341	0	0	0	Y	0	N	N	103	0	ENSG00000187867	ENSG00000213753	-	-	19	19	14169971	59111168	coding	upstream	PALM3	AC016629.2	14164179	59084870	-	+	0	14169971	14172748	+	-	N	-	-	N	MCF_13_2_1	1	0
45331	GGGAAAGAAGGAAGATTGTTGGTTGGAATAAAAACAGGGTTGAATGAGTTCCAGAAAGCAGGGTTCTCAACCTCGTGGACAGCAATCTGCAGAAGAAGAGAACTTCAAAAAACCAACTAGAAGCAACATGCAGAGAAGTAAAATGAGAGGGGCCTCCTCAGGAAAGAAGACAGCTGGTCC|CTACCTACTATCCAGCGAAACCACAGCCAAGGGAACGGGCTTGGCGGAATCAGCGGGGAAAGAAGACCCTGTTGAGCTTGACTCTAGTCTGGCATGGTGAAGAGACATGAGAGGTGTAGAATAAGTGGGAGGCCCCTGGCGCCCCCCCG	3	NA	0.183811301255545	0.279995388118003	N	N	3.33680806132368	3.40744620240479	3.33680806132368	splitr	4	0	0	0.75	N	0.040268456375839	N	N	1304	1	ENSG00000123562	ENSG00000137571	+	+	X	8	102943086	70747299	coding	intron	MORF4L2	SLCO5A1	102930424	70584568	-	-	0	102931819	70602435	-	+	Y	-	1.06839945280438	N	MCF_13_2_1	4	1
44540	GGAGAAACTCCGCCTCTAGTAAAAATACAAAATTAGCCGGGCATGGTGGTGCACGCCTCTAATCCCAGCTACTCGGGAGGCTGAGGCAGGAGAATCACTTGAACCCGGGAAGTGGAGGTTGCAGTGAGCCAAGAGTACACCACTGCACTCCAGCCTGGGCAACAGAGCGAGACTCCGTCT|TAAAAAAAAAAAAAAAAAGAACGCCTTTAAGCGGTTTTCCGCCCTCGGTGG	7	1	1	0.97018155144522	N	Y	3.47080361183081	2.70006399733252	2.70006399733252	splitr	231	0.549019607843138	0.450980392156863	0.333333333333333	N	0.549019607843138	N	N	2034	0	ENSG00000197879	ENSG00000250300	+	-	17	4	1395995	100419855	utr3p	intron	MYO1C	RP11-696N14.3	1367480	100390755	-	-	0.313725490196079	1368126	100419420	-	-	Y	-	1	N	MCF_13_2_1	273	1
45904	GGTGCAGGGTGGACTCTTTCTGGATGTTGTAGTCAGACAGGGTGCG|TCCATCTTCCAGTTGCTTTCCAGCAAAGATCAGTCTTTGCTGATCAGGAGGAATTCCTTCCTTATCCTGGATCTTGGCCTTTACATTTTCTATCGTATCCAAGGGTTCAGCCTCGAGGGTGATGGTCTTCTCCGTAAGG	1	1	1	0.932122403438899	N	N	3.43681151080804	3.25360004855864	3.25360004855864	splitr	110	0.260869565217391	0.239130434782609	0	N	0.804347826086957	N	N	7739	0	ENSG00000150991	ENSG00000218208	-	+	12	6	125401914	113903149	coding	intron	UBC	RP11-367G18.2	125396150	113902703	-	+	0.326086956521739	125398158	113902861	+	+	Y	-	1	N	MCF_13_2_1	15	0
16842	CCTACTAGCTCCGCCCACAGCTGTGTCCGGAAGCAGCAAGCGTGCCTGGGCAGAGACCCCCAGAGTGTAAAGAGGTCCTGGGACAGGCTTTGCACGTTCCACAAGAG|TGTCTCGCTGTGTCGTCTAGACTGGAGTGCAGTGGTGTGATCATGGCTCAACTCCTAGGCTCAAGCGATCCTCCTGCCTCAGCCTCCGGAGTAGCTGCTGGGACTGCAGGAACGTGCCACCATGCCTGGCTCAAACACA	2	1	0.350334502731688	0.5	Y	Y	3.60000453584907	3.24669003926412	3.24669003926412	splitr	246	1	0	0	Y	0.934579439252336	N	N	169	101	ENSG00000100949	ENSG00000157379	+	-	14	14	24740803	24768986	utr5p	intron	RABGGTA	DHRS1	24734746	24759804	-	-	0	24740516	24767820	+	-	N	4.54938370981536	1.77414173860671	N	MCF_13_2_1	1	0.936507936507937
44832	TGTGGCAATCCAATACAGGGGCATAGCCGGTGCTTATTTGGCCTGGATGGTTCAGGATAATCACCTGAGCAGTGAAGCCCGCTGCTTCCATTGGTGGGTCATTTTTGCTGTCACCAGCGACGTTGCCACGACGAACATCCTTGACAGACACATTCTTGACATTG|AAGCCCCCATTCGTATAATAATTACATCACAAGACGTCTTACACTCATGAGCTGTCCCCACATTAGGCTTAAAAACAGAT	1	1	1	0.932122403438899	N	N	3.43205157943933	3.53039946453785	3.43205157943933	splitr	15	0.125	0.0874999999999998	0	N	0.175	N	N	0	192	ENSG00000105889	ENSG00000175387	+	+	7	18	22672544	45457515	intron	intron	AC099759.1	SMAD2	22459063	45357922	-	-	0.125	22550690	45379758	+	+	Y	1	0.310306477324334	N	MCF_13_2_1	24	0
37879	GGGGAGTCATTTTCCTCCGACGGAGTCACTCTTGGAAGTCACCACCTGTAATCCCAGCTACTCGGGAGGCTGAGGCATGAGAATCACTTGAACCCGGGAGGTGGAGGTTACGATGAGCCAAGATCACACCACTGCACTCCAGCCTGTGTGACAGAGCGAGAC|CCTCTTCGTGGACTTCAGCACCTCTCTCCTGGGAAGCAGAGGCTGCTGGATGAGCCCAGGGGAGTCCTTGGGTTCTCTGGGTCTCAGCGGCCGCCCAGGCTGTTGGGAGATGCTGCCCTCCATCCGTG	2	1	0.350334502731688	0.5	N	Y	3.40631984667906	3.50421730383029	3.40631984667906	splitr	290	1	0.0234375000000001	0	N	1	Y	N	607	9	ENSG00000205336	ENSG00000203451	-	+	16	16	57698944	90233540	utr5p	upstream	GPR56	AC133919.1	57662419	90232651	+	+	0	57675504	57653794	-	+	N	-	-	N	MCF_13_2_1	68	0.689655172413793
43232	TCCTCATCCTCATCTTTGTCCTCATCATCCTCCTTGTCCTCTGCCTCCTCCTCCTCTTTGCGTTTCTTGTCTTCTTCCTCCTCCTTAAGCCTCTGCTCCTCGTCCTGTTTG|CCCTTTTCCTAACACTCACAACAAAACTAACTAATACTAACATCTCAGACGCTCAGGAAATAGAAACCGTCTGAACTATCCTGCCCG	1	1	0.457692631519599	0.5	N	N	2.9756742768537	2.8167203972172	2.8167203972172	splitr	35	0.0459770114942529	0.0459770114942529	0	N	0.0459770114942529	N	N	4372	0	ENSG00000179218	ENSG00000230021	-	-	19	1	13055304	659930	coding	intron	CALR	RP5-857K21.4	13049414	536816	+	-	0.0459770114942529	13054550	568258	-	-	Y	-	1	N	MCF_13_2_1	2	0.565656565656566
40497	TCTCACTTTTAAAAAGAAGGGGAGAAGTCAGCTACTCTAGTTCTGTTGTTTTGTGTATATAATTTTTTAAAAAAAATTTGTGTGCTTCTGCTCATTACTACACTGGTGTGTCCCTCTG|CCTTTTTTTTTTTTTTTAAGACAGGGCCTTGCTCTGTCACCCAGGCTGGAG	2	NA	0.640521105278613	0.826496921699807	N	Y	3.20075056117338	3.02172996883922	3.02172996883922	splitr	169	0	0.843137254901961	0.5	N	0.843137254901961	N	N	4242	0	ENSG00000039068	ENSG00000254557	+	-	16	8	68869444	70631957	utr3p	intron	CDH1	RP11-102F4.2	68771128	70625625	+	+	0	68867861	70629016	+	-	Y	-	1	N	MCF_13_2_1	63	0.615384615384615
43979	TGGCAGAGCTAGCTGAGGTTTTATTTTGGACCAAAAA|AAAAAAAGCAATTGAATTGTTTTGTAGCTGGAGGCATGGGCAAGTGCGGTCCCCAGTCAGTAAA	13	NA	0.9744136254355	0.948652517585235	N	Y	3.40050138993056	3.16576524317408	3.16576524317408	splitr	101	0.864864864864865	0.864864864864865	1	N	0.891891891891892	N	N	104	3	ENSG00000198363	ENSG00000183230	-	-	8	10	62627199	69455927	intron	intron	ASPH	CTNNA3	62413115	67679719	-	-	0.864864864864865	62492427	69423144	-	-	Y	1.22142379609196	1.06678539626002	N	MCF_13_2_1	10	0
45187	AAATCCAAAAACTGGGTACGGCAGAATAAAACGGGACCAGGTTGTAAAAAGGGGCGACGACTCTGCAATTCTGCGAGCCAGGCTCCTCTGCACCGGGGTCCTCAGCCGCTCGGAGGCGGAGTCCCTCCTCGGGTC|ACCTGGGCAGCTCGCTCCCGAGGGCCAGCTGTTTTTTATTTTTTTTCCTGACTCGCCCGGAGATCTGAAGGCAGAAATGACA	2	1	0.350334502731688	0.5	N	Y	3.04483826778745	3.39959640929622	3.04483826778745	splitr	217	0	0.0853658536585368	0	N	0.0853658536585368	Y	N	5735	0	ENSG00000107485	ENSG00000213147	-	+	10	10	8117161	135516024	utr5p	upstream	GATA3	XXyac-YRM2136_A.1	8095567	135515571	+	+	0	8097252	8087480	-	+	N	-	-	N	MCF_13_2_1	1	0
26651	CTCTGGAGTGTATTTCTTTGGCATACAATGGGAATAAAAATTCTGATTCCCCTTCCAAGCGCAGTCCATCTTTTGTTACACACAAGTGGCCCATTCCTG|CCTGCTGTACTTCTTGGAGTCCCGGGGCGCAAACAGCCGCTGCATTTCCCTTCATTCCCGACGGGATGACACCACAGTCTTCTCCCCAGACAGCGCGGGCCTCTG	2	1	0.391934991985296	0.43772621107233	N	Y	3.59681204058356	3.58064844605001	3.58064844605001	splitr	204	0	0	0	N	0.0303030303030303	Y	N	180	155	ENSG00000102683	ENSG00000198824	-	+	13	13	23899304	115092796	coding	upstream	SGCG	ZNF828	23755091	115079988	+	+	0	23808751	23734786	-	+	N	-	-	N	MCF_13_2_1	1	0
12171	ACACAATGTAAGAGGACTACTCTTCAAGTATAGAGGCAAGAAACAAGTGCATGTCAGATTGTCCTGACCTTCATGGAGCAAGATGGCTACGTCTTCAGAGGAAGATGGTGGAACTCCTGT|GCAAGTCCTGGTACTTCCTTTCCAGGCAGCGTTTCAACTCACCCTCTCCGAGAACAAGGCGCCTTCCGGCGGAGCATGGCCAGCCCTCGCCT	5	1	0.699638495163208	0.5	Y	Y	3.76951977068882	3.54296933622177	3.54296933622177	splitr	212	1	0	0	Y	0.543478260869565	N	N	1099	72	ENSG00000100888	ENSG00000129472	+	-	14	14	21905457	21945132	intron	downstream	CHD8	RAB2B	21853354	21927179	-	-	0	21900021	21924195	+	-	N	6.77680009833955	-	N	MCF_13_2_1	1	0
42733	TACCTCCGCATTTGTAGATGAGGTGGCCCGTGGTGGTGGACTT|GCCCGAATCTATGTGTCCAATGACGACAATGTTGGTATGAGTCTTTTCCTTTCCCATTTTGGCTTTTGGGGGTAGTTTTCATGACACCTGTGTTCTGGCGGCAAAC	2	NA	0.213038777207884	0.26534838697103	N	N	3.54040868314203	3.61464054707278	3.54040868314203	splitr	38	0.255813953488372	0.162790697674419	0	N	0.697674418604651	N	N	15209	0	ENSG00000101210	ENSG00000214199	+	-	20	2	62130505	107315132	coding	intron	EEF1A2	EEF1A1P12	62119366	107313787	-	-	0.627906976744186	62129059	107315076	+	-	Y	1.02805053891827	1	N	MCF_13_2_1	11	0
34240	CGAACCCTACCTACGAACCCTACCTACTAACCCTACCTACTAGCCCTACCTACTAACCCTACCTACCAGCCCTACCTACGAACCCTACCTACGAA|CCCTACCTACTATCCAGCGAAACCACAGCCAAGGGAACGGGCTTGGCGGAATCAGCGGGGAAAGAAGACCCTGTTGAGCTTGACTCTAGTCTGGCATGG	4	1	0.248018052462636	0.462824959008301	N	N	2.810344754256	3.38552945952599	2.810344754256	splitr	14	0.0842105263157896	0.094736842105263	0	N	0.0736842105263157	N	N	439	1	ENSG00000129657	ENSG00000137571	-	+	17	8	75213183	70747299	utr3p	intron	SEC14L1	SLCO5A1	75084831	70584568	+	-	0.0842105263157896	75211868	70602437	-	+	Y	-	1.06839945280438	N	MCF_13_2_1	20	1
44699	CAAAATAAGAAAGCCATGTTGTTAAACAGTAGAGGAGCCAGGGACTCTGTCTCCATTCTCTCATCACACACAAGTCATGCATCTACCAAAA|AAAAAAAAAAAAAAAAAAAGGCATCCCCAGGCCTCTCTACCTGACGGCAACC	1	NA	0.901492429730649	0.893094858797596	N	N	3.20909486782191	2.62776094429574	2.62776094429574	splitr	21	0.307692307692308	0.307692307692308	0	N	0.326923076923077	N	N	706	164	ENSG00000089685	ENSG00000163704	-	-	17	3	76221715	9994078	utr3p	coding	BIRC5	PRRT3	76210277	9986657	+	-	0.307692307692308	76220155	9987524	-	+	Y	-	-	N	MCF_13_2_1	37	0.826923076923077
17386	TCCACCACCACCATAGCCCCCTCTACTACTATAACCAGGACCACCGCCATAGTTGCCACCATCACCTCCAAATCCATTATATCCAC|CATCACCCTCCTTAACCTCTACTTCTACCTGCGCCTAATCTACTCCACCTCAATCACACTACTCCCTATATCTAACAACGTAAAAATAAAATG	2	1	1	0.37696199996743	N	N	3.24417347177705	3.27246162481774	3.24417347177705	splitr	13	0.151162790697675	0.151162790697675	0	N	0.383720930232558	N	N	2814	0	ENSG00000170144	ENSG00000225630	-	-	2	1	178086111	566063	coding	intron	HNRNPA3	RP5-857K21.8	178077291	565020	+	+	0.151162790697675	178081642	565871	-	-	Y	-	1	N	MCF_13_2_1	6	0.388235294117647
6319	CCTTGGCGCTGGGGGAGGAGTTGCCCCCTAGGGCAGCCAGCAGGTAGGAGGCGACGTAGCGCATCGCGGCGGCGTCTGCGGCGGAGGCGGCGGAGAAGTCTCACGCGTGCGACCTCGGTGGCGACAGGGAG|GAAAAGAAACTAACCAGGATTCCCTCAGTAATGGCGAGT	2	NA	0.75556321101286	0.104942502718197	N	N	3.50272957331379	3.63336374989707	3.50272957331379	splitr	10	0.153846153846154	0.153846153846154	0.666666666666667	N	0.205128205128205	N	N	1480	0	ENSG00000177600	ENSG00000141161	-	+	11	17	812880	33516364	utr5p	intron	RPLP2	UNC45B	809647	33474836	+	+	0.153846153846154	809974	33478218	-	+	Y	-	1	N	MCF_13_2_1	2	1
16145	TCACGCCTGTAATCCCAGCTCTCAGGGAGGCTAAGAGGCGGGAGGATAGCTTGAGCCCAGGAGTTCGAGACCTGCCTGGGCAATATAGCGAGACCCCGTTCTCCAGAAAAAGGA|AAAAAAAAAAACAAAACAAAAGACACTATTGTATGCTTAACAAAGGTA	18	NA	0.501686911699742	0.896559382677236	N	N	3.59574846559013	2.83086705257414	2.83086705257414	splitr	0	0.416666666666667	0.416666666666667	0	N	0.583333333333333	N	N	2518	16	ENSG00000236824	ENSG00000145526	+	+	2	5	47571656	20575982	intron	intron	BCYRN1	CDH18	47558199	19473060	+	-	0.479166666666667	47562583	20148209	+	+	Y	-	1.36446469248292	N	MCF_13_2_1	1110	1
41333	GGGGCCACATGATGGGCAGCCAGGCTCTGGGCTGTCCCACTAGAGCAGGCTGCAAACACAGCCATGTTTCAGTGAGGCGTTGATCTTCTTCCC|ACTGTCCCTACCTACTATCCAGCGAAACCACAGCCAAGGGAACGGACTTGGCGGAATCAGCGGGGAAAGAAGACTCTGTTGAGCTTGACTCTAGTCTGGCACGGTGAAGAGACGTGAGAGGTGTAGAATAAGTGGGA	5	1	0.263203843883959	0.468918252981213	N	N	3.58999531724489	3.47552369040616	3.47552369040616	splitr	20	0.010752688172043	0	0.5	N	0.0645161290322579	N	N	12463	0	ENSG00000067225	ENSG00000226958	-	-	15	X	72524163	108297792	utr3p	intron	PKM2	RN28S1	72491370	108297361	-	-	0.053763440860215	72491867	108297528	+	-	Y	-	1	N	MCF_13_2_1	5	1
42433	CCTGGGCTGCTGCCTCTGGAGTACTTCCCCGCAGCTCCTCATTGCTCACATAGTAGGCAATGGCGTTGCTCTCAAACACACAGAATCCATCATCA|CCCTCCTTAACCTCTACTTCTACCTGCGCCTAATCTACTCCACCTCAATCACACTACTCCCTATATCTAACAACGTAAAAATAAAATGACAGTTTGAACACACAAAACCCACCCCATTCCTCCC	2	1	0.876302587219794	0.941484126476697	N	N	3.51207644450867	3.04607902422004	3.04607902422004	splitr	14	0.094736842105263	0.0210526315789473	0	N	0.0842105263157893	N	N	10897	0	ENSG00000254772	ENSG00000225630	-	-	11	1	62342401	566063	coding	intron	EEF1G	RP5-857K21.8	62327073	565020	-	+	0.094736842105263	62339356	565876	+	-	Y	-	1	N	MCF_13_2_1	6	0
45771	GCGGCTCCCTAGGCCCCTCCCCTCTTCAAGGGGTCTACATGGCAACTGTGAGGAGGGGAGATTCAGTGTGGTGGGGGAC|GACAAGGTGGGGACAGACTTGCTGGAGGAGATCACCAAGTTTGAGGAGCACGTGCAGAGTGTCGATATCGCAGCTT	1	NA	0.332706797528668	0.324906439447662	N	N	3.16675846015061	3.47080361183081	3.16675846015061	splitr	21	0.223684210526316	0.223684210526316	0	N	0.223684210526316	N	N	15347	0	ENSG00000111640	ENSG00000187984	-	+	12	9	6647537	95650975	utr3p	intron	GAPDH	ANKRD19	6643093	95571670	+	+	0.342105263157895	6647417	95599197	-	+	Y	-	1	N	MCF_13_2_1	8	0
17830	TTCTGGCGGCATCCGGTGAGCTCTCGCTGGCCCTTGAAAATCCGGGGGAGAGGGTGTAAATC|TCGCGCCCGGCTGTACCCATATCCACAGCATTCCTCCCTCTGGAACT	73	NA	0.549513588018769	0.94919679259688	N	N	3.34984194132402	3.40488554932505	3.34984194132402	splitr	59	0	0	0.5	N	0.723404255319149	N	N	0	0	ENSG00000239935	ENSG00000252194	+	+	5	1	71146942	108113552	intron	downstream	AC116340.1	AC114491.2	71146740	108113461	+	-	0.765957446808511	71146940	108113108	+	+	Y	1	-	N	MCF_13_2_1	1	1
32053	GGGTGGAGCTGTCCCAGGTGCAGATCTTGGTGGTAGTAGCAAATATTCAAATGAGAACTTTGAAGGCCGAAGTGGAGAAGGGTTCCA|TGTGAACAGCAGTTGAACATGGGTCAGTTGGTCCTGAGAGATGGGTGAGTGCCATTCCGAAAGGACCTGCAA	547	0.616638451466078	0.110298420073741	0.361447908270942	N	N	3.43681151080804	3.49015970162987	3.43681151080804	splitr	0	0.222222222222222	0	0.857142857142857	N	0.805555555555556	N	N	0	0	ENSG00000251948	ENSG00000244466	-	+	19	17	24184165	55868752	intron	intron	AC092279.1	AC015845.1	24184075	55868619	-	-	0.625	24184079	55868752	-	+	Y	1	1	N	MCF_13_2_1	2	1
14510	AGCAACAGTGGGCATGTCTTCTCGCGGTCGATCGGTTTCTCTGGCTCCTTCTTAATTTCCTCCTGGGTAACGCGCGACTCCACCGCCATCTTCCT|AGTCCTTATCGCCCTCCCATCCCTACGCATCCTTTACATAACAGACGAGGTCAACGATCCCTCCTTTACCATCAAATCAATTGGCCATCAATGGTACTGAACCTACGAATACACCGACTACGGCGGACTAATCTTCAACTCCTACATACTTCCCCC	1	1	0.457692631519599	0.5	N	N	3.46977054206091	3.20551049254209	3.20551049254209	splitr	13	0.126315789473684	0.0210526315789473	0	N	0.094736842105263	N	N	1050	0	ENSG00000150459	ENSG00000230021	-	-	13	1	21723221	659930	coding	intron	SAP18	RP5-857K21.4	21714653	536816	+	-	0.126315789473684	21714743	568355	-	-	Y	-	1	N	MCF_13_2_1	2	0
45481	ATTGGGCTCAGACCAGGAGTCCGTGGGTCTTGAGGACCTCTGTGTATTTGTCAATTTTCTTCTCCACGTTCTTCTCGGCCTGTTTCCGTAGC|CTCATGAGCTGTCCCCACATTAGGCTTAAAAACAGATGCAATTCCCGGACGTCTAAACCAAACCACTTTCACTGC	2	NA	0.93796555478025	0.43772621107233	N	N	3.39805947841656	3.61257440753299	3.39805947841656	splitr	12	0.16	0.16	0	N	0.293333333333333	N	N	11677	192	ENSG00000142541	ENSG00000175387	-	+	19	18	49995565	45457515	coding	intron	RPL13A	SMAD2	49990811	45357922	+	-	0.16	49994988	45379715	-	+	Y	-	0.310306477324334	N	MCF_13_2_1	33	0
37405	GCAGCGGGAGGAGGCGGGGGGCGAGGCGGCGGCGGCGGCAGCGGCCGAG|GGCGGTGGCGGCGGCAGCGACGGTGGGGACTGCTGGGCGTTGAGCAAGGCCGGGCGCCGCCCGCGACAGCTCACCTCCACTTCCGGTTCGGGGAGCCGCGCGGGGACCGTTATGTC	1	NA	0.901492429730649	0.893094858797596	N	N	2.36466466096791	2.90036949035971	2.36466466096791	splitr	19	0.285714285714286	0.285714285714286	0	N	0.489795918367347	N	N	745	278	ENSG00000117713	ENSG00000072958	+	+	1	19	27108595	16346156	coding	utr5p	ARID1A	AP1M1	27022524	16308665	+	+	0.285714285714286	27023032	16308805	+	+	Y	-	-	N	MCF_13_2_1	3	0.411764705882353
45320	ACATTGACGCCTTCTGGGATGGGGCAGGCCGGGGAACAGGTCTTGCTCAGGCTGTGGCCAAATGTC|ACGAGATTCCCACTGTCCCTACCTACTATCCAGCGAAACCACAGCCAAGGGAACGGGCTTGGCGGAATCAGCGGGGAAAGAAGACCCTGTTGAGCTTGACTCTAGTCTGGCATGGTGAAGAG	2	1	0.0617786147795689	0.0299979022415597	N	N	3.56488607910057	3.50744965188915	3.50744965188915	splitr	12	0	0	0	Y	0.136363636363636	N	N	1531	1	ENSG00000160932	ENSG00000137571	-	+	8	8	144105249	70747299	coding	intron	LY6E	SLCO5A1	144099399	70584568	+	-	0	144102993	70602453	-	+	N	-	1.06839945280438	N	MCF_13_2_1	5	1
37880	CAGACTCAGCAGGAACAGTGTCGTCTGCAGCAGCGACTGGGGAGTCATTTTCCTCCGACGGAGTCACTCTTGGAAGTCACCA|CCTCCAGGTCTGGGCAGGTCCCTCACCGGCCTGTGCCTGTGTGGCCTGCTCCTCCCCTTCCACCTCCTCCCAGGGCCACAGGCACCCAG	2	NA	0.48364288892866	0.319103884689754	N	Y	3.59105889223831	3.20335106704647	3.20335106704647	splitr	171	1	0.024390243902439	0	N	1	Y	N	607	9	ENSG00000205336	ENSG00000203451	-	+	16	16	57698944	90233540	utr5p	upstream	GPR56	AC133919.1	57662419	90232651	+	+	0	57684166	57654049	-	+	N	-	-	N	MCF_13_2_1	1	0.0649350649350649
45256	TTGCCCTCGATCTCGCGGATGTTGTTGGAGGTGACAAAAATGCCAATGCCGATGGGAATGAAGATGA|TGATGAAGAGGATGATGATGAAGATGATGATGATGATGATTTTGATGATGAGGAAGCTGAAGAAAAAGCGCCAGTGAAGAAATCTATACGAGATACTCCAGCC	1	NA	0.322075805189355	0.309501774061095	N	N	3.12548562747275	2.17516719999699	2.17516719999699	splitr	0	0.134328358208955	0.134328358208955	0	N	0.208955223880597	N	N	412	7143	ENSG00000112697	ENSG00000181163	-	-	6	5	75994684	170838141	coding	coding	TMEM30A	NPM1	75962640	170814120	-	+	0.134328358208955	75994179	170819959	+	-	Y	-	-	N	MCF_13_2_1	10	0.40625
39681	GCGGTGGCGAACTCGCGGCCTCCGGCAGGGGCGGCGGCGGCGG|CGGTGGCGGCGGCGGCGGCGGCGGCGGTGGCGGCGGCGGCGGTGGCGGTGGTGGTGGTGGC	1	NA	0.746776248198894	0.800437348445285	N	N	3.03374254625089	1.99788396384033	1.99788396384033	splitr	5	0.534883720930233	0	0	N	0.0465116279069766	N	N	259	318	ENSG00000187017	ENSG00000100600	-	+	1	14	6521430	93215047	coding	intron	ESPN	LGMN	6484848	93170157	+	-	0.534883720930233	6509037	93185650	-	+	Y	-	2.34641294534343	N	MCF_13_2_1	120	1
41912	CCAGTCACTGAGCCGCCGCCGAGGATTCAGCAGCCTCCCCCTTGAGCCCCCTCGCTTCCCGACGTTCCGTTCCCCCCTGCCCGCCTTCTCCC|CCCCCCCCCCCCCCCCCCCCCCCCCCCCGCCGCCCAAACTCAGGGCCTCAATCCTTCC	1	NA	0.272277779423178	0.237780056926758	N	N	2.81357710231486	1.50896546801779	1.50896546801779	splitr	0	0	0	0	N	0	N	N	1581	0	ENSG00000173812	ENSG00000253868	+	+	17	8	39848920	125183763	utr5p	upstream	EIF1	RP11-959I15.3	39845137	125058314	+	-	0	39845231	125184277	+	+	Y	3.70091979304332	-	N	MCF_13_2_1	6	0.549019607843137
31910	CCTCCCGCCTCAGTGGATCATGCCCAGGGCGGCAGCGGCGGCGGTTGCGGGGGGGAAGTGACTGGGCGGTGCCGGCGCCGGAGACGATGCCGTT|GCCAGAAAATTTGCAGCATACGTAGTTGCTGCTGGACTCCAGTATGGAGCGGAAGGAGGCATGTTACACACATTTTTTAAGATGGCTTGGTTGGGCGAGATT	3	1	0.27222048145583	0.20725156265185	Y	N	3.40016547074969	3.73552766966605	3.40016547074969	splitr	5	0	0	0	N	1	Y	Y	1276	76	ENSG00000090060	ENSG00000140057	+	-	14	14	97033425	96955113	coding	coding	PAPOLA	AK7	96968720	96858448	+	+	0	96968937	96904172	+	-	N	-	-	N	MCF_13_2_1	1	0
44936	TCCGCCGCGGGCCATGCTGGGCAGCCCCTCCTAGAGGCCCCGGGTCCCGCGGCCCGGGGGGCGGCGCAGGATGCTGGGCATGAAGACCTGGTCGTCTCTGCTCCAGAACCTCAG|GTCCTCACTGAGCAGCGAGTCGTCCCCCGTGTCCTCTCCGGCCACCAACCACAGCTCCCCCGCCAGCACACCCAAGCGCGTGCCCATGGGCCCTATCATCGTCCCCCCTGGGGGCCACAGCGTGCCCAGCACCCCCCCCGTGGTGACCATCGCT	1	1	0.804482950941155	0.840015882919408	N	Y	3.6052936758779	3.17780074852469	3.17780074852469	splitr	268	0	0.00877192982456132	0	N	0.00877192982456132	Y	N	9	2001	ENSG00000203451	ENSG00000131149	+	-	16	16	90233540	85709810	upstream	coding	AC133919.1	KIAA0182	90232651	85645023	+	+	0	85496732	85682159	+	-	N	-	0.21016553676799	N	MCF_13_2_1	1	0.438356164383562
31812	AGCGCCGTCTCCACAAGAGTTTACAAATGAAAATGGAGGAAATGTCTTTGTCTGGCCTGGATAACAGCAAACTAGAGGTG|CCCGCTCCCAGCCCTTGGTGCAGTTCCAGCGCCGGGCTGCCCGCCTGCCTGTCAGCTCCACCTACAGCCAGCTCTGGGCGTCACTTACGCCTGCCAGCACCCAGCAGGAAATGCGGGCT	2	1	0.119573111535029	0.104942502718197	N	N	3.66488952858494	3.1270132107826	3.1270132107826	splitr	14	0.0625	0.05	0	N	0.05	Y	Y	453	105	ENSG00000087152	ENSG00000161682	-	+	17	17	42277453	42441243	intron	coding	ATXN7L3	FAM171A2	42269174	42430585	-	-	0.0625	42275388	42433956	-	+	N	4.53730200573066	2.46122417121912	N	MCF_13_2_1	2	0
43675	GATAAAGCTGCCGGAGTCCGCGGCGGCGGAGGAGGCGCGCGGCGGAGGCGGCTG|AGATGGGGAAGGGATCCTTCAAGTATGCCTGGGTGCTGGACAAGCTGAAGGCGGAGCGTGAGCGCGGCATCACCATCGACATCTCCCTCTGGAAGTTC	2	NA	0.243038446273437	0.319103884689754	N	N	2.76379035883389	3.4561676006071	2.76379035883389	splitr	11	0	0.203703703703704	0	N	0.203703703703704	N	N	5792	15209	ENSG00000187514	ENSG00000101210	-	-	2	20	232578251	62130505	utr5p	coding	PTMA	EEF1A2	232571605	62119366	+	-	0	232573298	62128974	-	+	Y	-	-	N	MCF_13_2_1	3	0.686274509803922
44072	GCGGCGGCGGCGGAGGCGGGGGCGGGGGTGGTGGGGGCGGCAGGAAATCCTCCTCCGCCGCCGCCTCCTCCTCCGCCTCCTCCTCCTCGGCGATCCTCCCCGCCGGCGGTGGCGGCGGCGGCGG|GCGGCGGCGGCGGCGGCGGCGGCGGCGGGAGCGGGCGGTGCGAGACGTACCTGTATTG	1	NA	0.322075805189355	0.309501774061095	N	N	2.82820376596875	2.08714458161211	2.08714458161211	splitr	32	0.172413793103448	0.172413793103448	0	N	0	N	N	6	881	ENSG00000168772	ENSG00000029993	-	+	4	X	105416058	150159248	utr5p	utr5p	CXXC4	HMGB3	105389469	150148982	-	+	0.172413793103448	105412475	150151899	-	+	Y	0.831118887915549	0.224737713970182	N	MCF_13_2_1	52	0.9
45739	TTAGTAGCTGTGGTAGAAGATGCAGAGTCAGAAGATGAAGAGGAGGAGGATGTGAAACTCTTAAGTATATCTGGAAAGCGGTCTGCTACTGGAGGTGGTAGCAAGGTTCCACAGAAAAAAGTAAAACTTGCTGCTGATGAAGATGATGATGATGATGATGATAATGATGATGATGAAGATGATGATG|ATGATGAAGATGATGATGATGAAGAT	1	1	0.948509990690723	0.913411546031291	N	Y	2.05225227470025	2.11740581142552	2.05225227470025	splitr	69	0.230769230769231	0.26923076923077	0	N	0.615384615384615	N	N	0	3595	ENSG00000248578	ENSG00000115053	-	+	8	2	57014826	232348352	intron	coding	NPM1P21	NCL	57013758	232318242	-	-	0.26923076923077	57013988	232325436	-	+	Y	1	0.771347333081576	N	MCF_13_2_1	20	0.970588235294118
23690	CGCGGTGGCTCACGCCTGTAATCCCAGCTCTCAGGGAGGCTAAGAGGCGGGAGGATAGCTTGAGCCCAGGAGTTCGAGACCTGCCTGGGCAATATAGCGAGACCCCGTTCTCCAGAAAAAGGA|AAAAAAAAAAAAAACAAAAGACAAAAAACAAAAAAAACCCCAGGACA	23	1	0.57443821540841	0.747107125561049	N	Y	3.59574846559013	1.55552744072449	1.55552744072449	splitr	158	0.659574468085106	0.531914893617021	0.25	N	0.914893617021276	N	N	2518	227	ENSG00000236824	ENSG00000113441	+	+	2	5	47571656	96373219	intron	intron	BCYRN1	LNPEP	47558199	96271098	+	+	0.659574468085106	47562583	96357641	+	+	Y	-	0.850782682951472	N	MCF_13_2_1	2128	1
45215	CGTCATCCTCATCATCTTCGTCATCCTCATCGTCCTCATCCTCTGAGGCAGGGGCAGCAGCTGCTGCTTTCATCGCTGCTGGTTCAATTTCATCTTCATCCTCATCCTCGTCCTC|ATCGCCCTCCCATCCCTACGCATCCTTTACATAACAGACGAGGTCAACGATCCCTCCTTTACCATCAAATCAATTGGCC	4	1	0.441628269385217	0.622639331645369	N	N	3.14375521433943	3.30062602958175	3.14375521433943	splitr	14	0	0	0	N	0.0126582278481012	N	N	3595	0	ENSG00000115053	ENSG00000230021	-	-	2	1	232348352	659930	coding	intron	NCL	RP5-857K21.4	232318242	536816	-	-	0	232326383	568362	+	-	Y	-	1	N	MCF_13_2_1	2	0.353982300884956
29043	CGACCTCAGATCAGACGTGGCGACCCGCTGAATTTAAGCATATTTGTCAGCGGAGGAAAAGAAACTAACCAGGATTCCCTCAGTAATGGCGAGTGAACAGGGAAGAGCCCAGCGCCGAATCCCCGCCCCGCGGTGGGGCGCGG|GAAATGTGGCGTACGGAAGACCCACTCCCCAGCGCCACTCATGGGGGGCCCAAGTCCTTCTGATCGAGGTGGGAAATGTGGCGTACGGA	21141	1	0.508117065262257	0.911790171714974	N	N	2.95952426268928	3.62192127872787	2.95952426268928	splitr	18	0.202247191011236	0	0.5	N	0.674157303370786	N	N	0	308	ENSG00000141161	ENSG00000182307	-	+	17	8	33516364	146281416	intron	upstream	UNC45B	C8orf33	33474836	146277764	+	+	0.202247191011236	33478131	136786084	-	+	Y	1	-	N	MCF_13_2_1	2	1
41142	GGAGATTATTCCGAAGCCTGGTAGGATGAGAATATAAACTTCAGGGTGACCGAAAAATCAGAATAGGTGTTGGTATAGAATGGGGTCTCCTCCTCCGGCTGGGTCGAAGAAGGTGGTGTTGAGGT|TGCGAAGGCATCAACATTTCTGGCAATTTCTACAGAAACAAGTTGAAGTACCTCGCTTTCCTCCGCAAGCGGATGAACACCAACTCT	1	1	0.620528075669142	0.690498225938905	N	N	3.37824872787089	3.48064499656564	3.37824872787089	splitr	21	0.0229885057471264	0.0229885057471264	0	N	0.0919540229885057	N	N	0	0	ENSG00000237973	ENSG00000243517	-	+	1	12	567996	31405531	intron	intron	RP5-857K21.6	RP11-627K11.1	566454	31404926	+	-	0.0229885057471264	567094	31405423	-	+	Y	1	1	N	MCF_13_2_1	22	0
45386	GAAGCTGTTGCTGCTGCTGTTGTTGAAGCTGCTGCTGCTGTTGCTGCTGTTGAAGCTGTTGCTGCTGAAGTTGCTGTTGCTGTTGTAGCTGCTGCTGCTGCTGCTGCTG|CTGCTGCTGCTGCTGCTAAAGTTCCAGCAAAAAAGATCACCGCCGCGAGTAAAAAGGCTCCAGCCCAGAAGGTTCCTGCCCAGAAAGCCAC	12	1	0.503808601530963	0.871899667957448	N	N	2.39224612817561	3.28552601004162	2.39224612817561	splitr	30	0.164835164835165	0.164835164835165	0	N	0.318681318681319	N	N	1343	3447	ENSG00000167548	ENSG00000188846	-	-	12	3	49449107	40506549	coding	coding	MLL2	RPL14	49415361	40498783	-	+	0.164835164835165	49426751	40503536	+	-	Y	-	-	N	MCF_13_2_1	1	1
45677	AGAAGATCAAATAACTTCTCCGAGCCTGCTACCTGGTTGCCAACCTTCCCTAGCCCCCAAACCGAAGCCATCTGCCAAATTCCAGCCTCTTTGAGCTGGCCCCTCCAGATGGAGAGGACATCTCCTGGGCTGGGCCCAGGTACCCCAGCCCACCCCTCATGACACAGAATACTTGAGCCACTGATTTTTCA|TTTCTTTTTTTTTTTTTTTTCCTGAGACAAGAGCTTGCTCTGTTGTCCAA	2	1	0.87097237542841	0.939874716533297	N	N	3.36617336972692	2.67598782895809	2.67598782895809	splitr	24	0.36	0.36	0.5	N	0.46	N	N	607	0	ENSG00000240849	ENSG00000233084	+	+	20	1	48770335	249231242	utr3p	upstream	TMEM189	AL672183.2	48697663	249230780	-	+	0.36	48741418	184161736	-	+	Y	-	-	N	MCF_13_2_1	3	0.627450980392157
43610	CAACCACGGGCTCCCAGGCAGCCTCCGCCAGCCGGACCCCGTCGCCCTCCTGATGCTGCTCGTGGACGCTGATCAGCCGGAGCCCATGCGCAGCGGGGCGCGCGAGCTCGCGCTCTTCCTGACCCCCGAGCCTGGGGCCGAGGTA|CCTTTGACAGGAGCGTGACCCTGCTGGAGGTGTGCGGGAGCTGGCCTGAGGGCTTCGGGCTGCGGCACATGTCCTCCATGGAGCACACGGAGGAGGGCCTCCGGGAGCGACTTGCCGACGCCATGGCCGAGTCACCTAGCCGG	106	1	0.822699771286064	0.190916643035046	N	N	3.31233066536513	3.25360004855864	3.25360004855864	splitr	5	0.0209790209790209	0.0209790209790209	0	N	0.993006993006993	N	Y	715	4406	ENSG00000124243	ENSG00000141376	+	-	20	17	49493714	59470198	intron	coding	BCAS4	BCAS3	49411431	58755172	+	+	0.0209790209790209	49411710	59445688	+	-	Y	2.32447556577958	0.0326875139671244	N	MCF_13_2_1	1	0
15131	CCAGAGGCGGGTTTTTGTTTCTCTCTCTTCCCTCACTGCTGCTGGCCCCAACCATATTCTTGATTACTTATGAAGGACAGGCTTTGAAATTTGACATCTGTATCCATCA|AGTAGAGACGGGGTTTCACCATGTTAGGCAGGATGGTCTCGATCTCCTGACCTCATGATCCGCCTGCCTGGCCTCCCAAAGTGCTGGGATTACAGGCGTGAGCCACCGCGCCCAGCCTTCATCTCTTTTAC	2	1	0.640521105278613	0.37696199996743	N	N	3.53615261288309	3.59169073442408	3.53615261288309	splitr	113	0.770642201834862	0.770642201834862	1	N	0.779816513761468	N	N	278	3	ENSG00000254251	ENSG00000090376	+	-	8	12	91871468	66648402	intron	utr3p	RP11-662G23.1	IRAK3	91818702	66582659	-	+	0.055045871559633	91871289	66643127	-	-	Y	-	-	N	MCF_13_2_1	89	1
44671	CACTCGGCAGGCTGAGGCAGAAGAATCAGGCAGGGAGGCTGCAGTGAGCCGAGATGGCAGCAGTACAGTCCAGCTTCAGC|CTGTCCAGAAGCGTCTCATGCAAAAATCCATCTTTCCGAGCCTTTTTAAGAATTTTACTGTCTTCTTTACTTATTTTAAGTTTGTGGTCTTGGAAGCTCTGAA	3	1	0.90798860979282	0.5	N	Y	3.47695798776018	3.41000685548453	3.41000685548453	splitr	183	0.9375	0.0125	0	N	0.9375	N	N	0	64	ENSG00000238272	ENSG00000109536	-	+	1	4	173581911	190884359	intron	coding	RP3-436N22.3	FRG1	173524390	190861943	+	+	0.0125	173581780	190883087	-	+	Y	-	1.11189015483494	N	MCF_13_2_1	26	1
11876	GGTGTTGAGGTTACGGTCTGTTAGTAGTATAGTGATGCCAGCGGCTAGGACTGGGAGAGATAGGAGAAGTAAGACTGCTGTGATTAGGACGGATCAGACGAAA|GCATTTGCCAAGAATGTTTTCATTAACCAAGAACGAAAGTCGGAGTTTCGAAGACGATCAGATACCGTCGTTGTTCCGACCATAAACGATGCCAACTGGT	2	1	0.167399792301186	0.184187049593963	N	N	3.56335849579072	3.44871903508266	3.44871903508266	splitr	3	1.11022302462516e-16	0	0	N	0.09	N	N	0	0	ENSG00000237973	ENSG00000225840	-	-	1	Y	567996	10036711	intron	downstream	RP5-857K21.6	RN18S1	566454	10036113	+	-	1.11022302462516e-16	567002	10035844	-	-	Y	1	-	N	MCF_13_2_1	6	1
45192	ATGGCGGCCTCTGAGTCCTGGTGGTAGTTCTGGCGCACCTGCGAGGTGGACGCGGTCGTCATGGCGGCGACTAAGGAGAGGCGGC|GGCGGCGGCGATGGCGGCGGGGATAGTGGCTTCTCGCAGACTCCGCGACCTACTGACCCGGCGTGAGTCACCTCTTGCCTTATGGG	3	NA	0.298258421565333	0.5	N	N	3.48333363072138	3.25459326553517	3.25459326553517	splitr	22	0.152941176470588	0.235294117647059	0	N	0.247058823529412	N	N	9171	505	ENSG00000167996	ENSG00000104823	-	+	11	19	61735132	39322497	utr5p	utr5p	FTH1	ECH1	61727190	39306068	-	-	0.176470588235294	61734920	39322422	+	+	Y	-	13.8518020441097	N	MCF_13_2_1	10	0
27760	TCTACCCTAGCATCACACACCGCACAATCCCCTATCTAGGCCTTCTTACGAGCCAAAACCTGCCCCTACTCCTCCTAGACCTAACCTGACTAGAAAAGCTATTACCTAAAACAATTTCACAGCACCAAATCTCCACCTCCATCATCACC|TCAACAACCGACTAATCACCACCCAACAATGACTAATCAAACTAACCTCAAAACAAATGATAACCATACA	2	1	0.350334502731688	0.5	N	N	2.91145163152714	3.11861970377091	2.91145163152714	splitr	22	0.0714285714285712	0.0714285714285712	0	N	0.414285714285714	Y	N	18133	15735	ENSG00000198786	ENSG00000198899	+	-	MT	MT	14148	9207	coding	coding	MT-ND5	MT-ATP6	12337	8527	+	+	0.0714285714285712	14067	8639	+	-	N	3.31826413346014	-	N	MCF_13_2_1	3	0
9715	CTAATGTGGGGACAGCTCATGAGTGTAAGACGTCTTGTGATGTAATTATTATACGAATGGGGGCTTCAACCGGGAGTACTACTCGATTGTCAAAGTCAAGGAGTCGCAGGTCGCCT|GGATACTGCAGCTTGGAATAATGGAATAGGACCACAGTTCTATTTTGTTGGTTTTCGGAACTGAGGCCATGATTAAGAGGGACGGCCGGGGGCATTCATA	1	1	0.386255564435855	0.401823482810242	N	N	3.76848670091893	3.78465029545248	3.76848670091893	splitr	29	0.11	0.09	0	N	0.13	N	N	192	0	ENSG00000175387	ENSG00000163046	+	+	18	2	45457515	133015542	intron	intron	SMAD2	ANKRD30BL	45357922	132905164	-	-	0.11	45379808	133012936	+	+	Y	0.310306477324334	1	N	MCF_13_2_1	6	1
15837	ACCAGCTGGGTGCACCCTGGAACAAAGTCACCCATCCAGAGTGGACACACCTCCTGCCCAGGTTTGCCCAAGGGCTGGGAAGTGGATTCCACCCAGGAAGGAGCTGTGTATTTCATCAA|CCACAATGAAAGACGGAACACATTTCTACACCCAGTGACTGGCCAGGTCCCAGAGGAAAACAAAAAATTTGACTTGAAAATATCGACCTTGG	2	1	0.0868555250141764	0.0585160053385695	Y	Y	3.64809409186561	3.39380340815762	3.39380340815762	splitr	81	0.880434782608696	1.11022302462516e-16	0	Y	0.58695652173913	N	Y	3	688	ENSG00000223673	ENSG00000143850	+	-	1	1	204346793	204329044	intron	utr5p	RP11-739N20.1	PLEKHA6	204336927	204190349	-	-	0	204336927	204243937	-	+	N	-	-	N	MCF_13_2_1	1	0
44091	CTCCCAAAAAGGTTGGTGATGACATTGCCAAGGCAACGGGTGACTGGAAGGGCCTGAGGATTACAGTGAAACTGACCAGTCAGAACAGACAGGCCCAGATTGAGGTGGTGCCTTCTGCCTCTGACCTGATCATCAAAGCCCTCAAGGAACCACCAAGAGACAG|AAAGAAACTAACCAGGATTCCCTCAGTAATGGCGAGTGAACAGGGAAGAGCCCAGCGCCGAATCCCCGCCCCGCGGTGGG	1	1	0.535998475631356	0.598176517189758	N	N	3.27398920812759	3.65807280524626	3.27398920812759	splitr	8	0.0624999999999998	0.0624999999999998	0	N	0.0624999999999998	N	N	0	0	ENSG00000172746	ENSG00000141161	+	+	1	17	27307466	33516364	intron	intron	RP11-344H11.4	UNC45B	27306656	33474836	+	+	0.0875000000000001	27306930	33478216	+	+	Y	1	1	N	MCF_13_2_1	20	1
36267	TCGGGATTTCTGGTCCAGATGGGCTTTGTTTTGTTGAGCTCTTCTTGATCGATGTACTTTTCCTTAATCTTCTTCTTCTTCTTCTTGTCACCATCCTTCTTTTCTTCTTCC|CACTCATCCTAACCCTACTCCTAATCACATAATCTATTCCCCCGAGCAATCTCTAGTACAATATACACACCAACAAACAATGTTCAACCAGTAACTACTACTAATCAACGCCCATAATCATACAAAGCCCCCGCACCAATAGGATCCTC	2	NA	0.350334502731688	0.5	N	N	2.54160281804805	3.02183502197627	2.54160281804805	splitr	26	0.0990990990990992	0	0	N	0.108108108108108	N	N	7435	94	ENSG00000080824	ENSG00000132570	-	+	14	5	102606086	134343649	coding	intron	HSP90AA1	PCBD2	102547073	134240596	-	+	0.0990990990990992	102551204	134260369	+	+	Y	-	4.20464807318073	N	MCF_13_2_1	8	0.421052631578947
26202	TTCCGTACGCCACATTTCCCGCGCCCCACCGCGGGGCGGGGATTCGGCGCTGGGCTCTTCCCTGTTCACTCGCCATTACTGAGGGAATCCTGGTTAGTTTCTTTTCCTCCGCTG|ATTCCGCCAAGCCCGTTCCCTTGGCTGTGGTTTCGCTGGATAGTAGGTAGGGACAGTGGGAATCTCGTTCATCCATTCATG	4	NA	0.963144075983477	0.462824959008301	N	N	3.52680574168821	3.44871903508266	3.44871903508266	splitr	13	0.0123456790123457	0	0.5	N	0	N	N	0	0	ENSG00000141161	ENSG00000252197	+	-	17	8	33516364	70602417	intron	intron	UNC45B	AC091047.1	33474836	70602344	+	-	0.0123456790123457	33478226	70602386	+	-	Y	1	1	N	MCF_13_2_1	4	1
25144	AGTCAGTAGAATTAGAATTGTGAAGATGATAAGTGTAGAGGGAAGGTTAATAGTTGATATTGCTAGTGTGGCGCTTCCAATTAGGTGCATGAGTAGGTGGCCTGCAGTAATGTTAGCGGTTAGGCGTACGGCCAGGGCTATTGGTTGAATGAGTAGGCTGATGGTTTCGATAATAACTAGTATAGGGATAAGGGGTGTAGG|TGAGCCTTGAAGCCTTGGGCATGAGCCTGGGTGGAGCTGTCCCAGGTGCAGATCTTGGTGGTAGTAGCAAATATTCAAATGAGAACTTTGAAGGCCGAAGTGGAGAAGGGTTCCAGTTGAAGATGG	1	NA	0.620528075669142	0.690498225938905	N	N	3.23739660123173	3.25099954268554	3.23739660123173	splitr	9	0.0634920634920635	0.0396825396825395	0	N	0.0952380952380952	N	N	0	0	ENSG00000230021	ENSG00000251948	-	+	1	19	659930	24184165	intron	upstream	RP5-857K21.4	AC092279.1	536816	24184075	-	-	0.0634920634920635	569475	24184193	-	+	Y	1	-	N	MCF_13_2_1	4	1
45738	CGGTCTTCTGCTTCTTGGTATCGACATCGTCATCCTCATCATCTTCAGCTGCCCGCTTGCCCGTAGCTGACTCAGCTTCCTCATCTTCATCTCCATCCTCTTCCTCACCATCACCTTCTTCTTCCTCCTCCTCTTCCTCCCCACCTTCTTCCTCTTCTTCGTCTACCTCATTGTCAGCCTCCTGCTCCCCATTTT|CCTCAATCACACTACTCCCTATATCTAACAACGTAAAAATAAAATG	1	1	0.535998475631356	0.598176517189758	N	N	3.28292550416853	3.02143379439215	3.02143379439215	splitr	5	0.108695652173913	0.108695652173913	0	N	0.130434782608696	N	N	5792	0	ENSG00000187514	ENSG00000225630	-	-	2	1	232578251	566063	coding	intron	PTMA	RP5-857K21.8	232571605	565020	+	+	0.108695652173913	232576607	565918	-	-	Y	-	1	N	MCF_13_2_1	18	0.116279069767442
43737	GGCCTCTGAGGGTCAGTGATTTGGCTTGGCTCTGCTGGGTTGTCCTTCTGCTCCAGTCTGTTCTGCCGTTCTTTGTTGCCTCCTTGGTACAGACACTGTAATGGGTGCCCCAGAGGATTCTAAGGTGAATAGGTCAGCTCCCTGTGTCTGAGGTTTAAATC|CTCAAAAGAAAACCCTCTGTCTTCTGAGAAGCTCCGGAAGGTCCAACACGTTGCCTGCCAACAAAAAAACATGAAGAGT	2	1	0.815384687596102	0.920821408008631	N	Y	3.44615838200292	3.2729561383577	3.2729561383577	splitr	240	0.974683544303798	0	0	Y	0.69620253164557	N	N	0	0	ENSG00000240660	ENSG00000226381	+	-	10	10	52420232	81546199	downstream	intron	RP11-564C4.7	RP11-119F19.2	52418289	81524486	+	-	0.0253164556962026	52426858	81526027	+	-	N	-	1	N	MCF_13_2_1	6	0
45447	CGCTGAGGTGCTTGGAGAAGGGTCTCTTCTCCATCCAGGTAGGATGGGCGGCTGCTGTCACTAAGCTTGGGGAAGGTGGTTGATGAAG|AAGATCGAGACACGTGATGGGAAGCTGGTGTCTGAGTCCTCTGACGTCCTGCCCAAGTGAACAGCTGCGGCAGCCCCTCCCAGCCTACCCCTCCTGCGCTGCCCCAGAGCCTGG	2	1	0.359131430308612	0.513590536768784	N	N	3.58849823915857	3.54400240599166	3.54400240599166	splitr	17	0.136363636363636	0.136363636363636	0	N	0.215909090909091	N	N	4406	63534	ENSG00000141376	ENSG00000170421	-	-	17	12	59470198	53298868	utr3p	coding	BCAS3	KRT8	58755172	53290971	+	-	0.136363636363636	59469581	53291271	-	+	Y	-	-	N	MCF_13_2_1	6	0
45700	GCCCCACCGCGGGGCGGGGATTCGGCGCTGGGCTCTTCCCTGTTCACTCGCCATTACTGAGGGAATCCTGGTTAGTTTCTT|CTCCTCCAGGGTGGCTGTCACTGCGTGGTACTTCCAGCCAACCTCGTGAGCCAGGTGCCCCAGATAGGCAAACTTTCTTGTAGGCTTCAGACGCACAACCTTGAGGGCAGCAGGAAC	2	1	0.139210315823155	0.136288165780938	N	N	3.72295779798213	3.48015048302568	3.48015048302568	splitr	11	0.0493827160493829	0.0123456790123455	0	N	0.17283950617284	N	N	0	135	ENSG00000141161	ENSG00000108061	+	-	17	10	33516364	112773425	intron	intron	UNC45B	SHOC2	33474836	112679301	+	+	0.0493827160493829	33478215	112696518	+	-	Y	1	0.507289278220916	N	MCF_13_2_1	13	1
45733	CTGGAGCCTGCAGATGGCATGGCTCTGCGGCTCACCTTGCTGCAGTTGGTGGTGGTGACAGAGACTGCAGCTTGACTGTAGTG|AATTTGGAAATTATCTGTCTGGAAGCTCTGAGTTTATCTTGGGACCTCAAGAGGAGAGGATCACCCAACTCACAGCAATCAAACTCCAAATGGTGCTATAAACTGAACCACACATGGACACGTCAGTCTTCCGAGGACCCTTAGATCA	4	1	1	0.969008469567592	N	Y	3.24991303975317	3.31166831795583	3.24991303975317	splitr	231	0	0	0	N	0.879518072289157	Y	N	155	115	ENSG00000198824	ENSG00000027001	+	-	13	13	115092796	24463558	upstream	intron	ZNF828	MIPEP	115079988	24304328	+	-	0	24290756	24308686	+	-	N	-	0.95489987967844	N	MCF_13_2_1	1	1
43138	GGAGACTTTCTGATGCATCGTTTTCTTTGCTGTGCCAAAGCAGGTCAGAAGAGGGAGAGGAGGGGCTGGGGGTGAGGGGCCAGGCCATGGCCAAGGGGCCAGCTGCCCCTCATTTATCACTCTGACCTTCACAGGGACAGATCTGATTTATTTATTTTGG|TTAAAAAAAAAAAAAGGAACACATTCAATGATGCCATGAAATATG	1	1	0.535998475631356	0.598176517189758	N	N	3.27192306858781	2.98408136423452	2.98408136423452	splitr	21	0.466666666666667	0.466666666666667	0	N	0.466666666666667	N	N	703	131	ENSG00000105953	ENSG00000178568	+	-	7	2	44748665	213403565	utr3p	intron	OGDH	ERBB4	44646171	212240446	+	-	0.466666666666667	44748591	212331073	+	-	Y	-	0.856427332449758	N	MCF_13_2_1	2	0.6
23352	TTCAACTGGAACCCTTCTCCACTTCGGCCTTCAAAGTTCTCATTTGAATATTTGCTACTACCACCAAGATCTGCACC|GCGTCTAGTAGGAGGGCCGCTGCGGTGAGTCTTGAAGCCCAGGGCTGGGCCCGGGCAGAGCCGCCGCAGGTGCAGATGTTGGTGGTAGTAGCACATATTCTAAAGAGAACTTCAA	1	1	0.804482950941155	0.840015882919408	N	N	3.5010341561346	3.45041445226185	3.45041445226185	splitr	0	0	0	0	N	0.558441558441558	N	N	0	0	ENSG00000251948	ENSG00000252194	+	+	19	1	24184165	108113552	intron	upstream	AC092279.1	AC114491.2	24184075	108113461	-	-	0	24184149	108113603	+	+	Y	1	-	N	MCF_13_2_1	2	1
42938	GGGGGCTCATGTCCATGTCCATCGAATCTTCCATCGGGT|AGCGGCACTACAAGCCAAATCAGATGAGAAGGCGGCGGTTGCAGGCAAGAAGCCTGTGGTAGGTAAGAAAGGAAAGAAGGCTGCTGTTGGTGTTAAGAAGCAGAAGAAGC	1	NA	0.620528075669142	0.690498225938905	N	N	3.26714935618934	3.67593181695901	3.26714935618934	splitr	8	2.22044604925031e-16	2.22044604925031e-16	0	N	0.0512820512820514	N	N	7143	15989	ENSG00000181163	ENSG00000174444	-	-	5	15	170838141	66797221	utr5p	coding	NPM1	RPL4	170814120	66790801	+	-	2.22044604925031e-16	170814948	66791955	-	+	Y	-	-	N	MCF_13_2_1	68	0
30108	GCAGTGACCCACGCTCTCCCCGTCCTCACTCGCCTTGACAAACAGCTGGAGCTTGGTCTCCGCCATGGTGGGAGCTGCCGCGGT|GCAGATCTTGGTGGTAGTAGCAAATATTCAAATGAGAACTTTGAAGGCCGAAGTGGAGAAGGGTTCCAGTTGAAGATGGGTCACTCGG	125	NA	0.0625372072322315	0.188502247633975	N	N	3.43209143223268	3.61616813038263	3.43209143223268	splitr	14	0	0	0	N	0.130952380952381	N	N	715	0	ENSG00000169583	ENSG00000251948	-	+	9	19	139891255	24184165	utr5p	intron	CLIC3	AC092279.1	139889087	24184075	-	-	0.119047619047619	139891013	24184146	+	+	Y	-	1	N	MCF_13_2_1	2	1
4301	GGCTAGGGCATTTTTAATCTTAGAGCGAAAGCCTATAATCACTGCGCCCGCTCATAAGGGGATGGCCATGGCTAGGTTTATAGATAGTTGGGTGGTTGGTGTAAATGAGTGAGGCAGGAGTCCGAGGAGGTTAGTTGTGGCAATAAAAATGATTAAGGATACTAGTATAAGAGATCAGGTTCGTCCCTTAGTGTTGTGTATGGCTATCATTTGTTTTGAGGTTAGTTGGATTAGTCATTGTTGGGTG|GTGATTTGTCTGGTTAATTCCAATAACCAACGAGACTCTGGCATGCTAACTAGTTACGTGACCCCCGAGCGGTCGGCGTCCCCCAACTTCTTAGAGGGACAAGTG	1	NA	0.804482950941155	0.840015882919408	N	N	2.94846839394607	3.73233517440054	2.94846839394607	splitr	6	0.0190476190476191	0.0190476190476191	0	N	0.104761904761905	N	N	0	2	ENSG00000230021	ENSG00000256642	-	-	1	16	659930	33962503	intron	upstream	RP5-857K21.4	NCRNA00273	536816	33961052	-	-	0.0190476190476191	569207	33963854	-	-	Y	1	-	N	MCF_13_2_1	6	1
45555	TTAATCATTCATAGTGCTGGTAAAAAAAAAAAAAAAAAA|TACTGAGAGAGGGAGAGAGAGAGAGAAGAAGAGAGAGAGACGGAGGGAGAGCGAGACAGAGCGAGCAACGCAATCTGACCGAGCAGGTCGTACGCCGCCGCCTCCTCCTCCTCTCTGCTCTTCGCTACCCAG	1	NA	0.804482950941155	0.840015882919408	N	N	2.75549393289755	1.95492116365738	1.95492116365738	splitr	20	0.41025641025641	0.461538461538461	0	N	0.512820512820513	N	N	263	5735	ENSG00000005100	ENSG00000107485	+	-	17	10	5372236	8117161	utr3p	utr5p	DHX33	GATA3	5344232	8095567	-	+	0.41025641025641	5345578	8096723	-	-	Y	-	0.14881383665323	N	MCF_13_2_1	23	0.431372549019608
39695	GTGATGCTGGGACAGTCGTGGAATCTGTGGGTTGAGGCTTCCAAACTTCCTGGGAAGGACGGGACAGAATTGGACGAAAGTTTCAAGGAGTTTGGGAAAAACCGCGAAGTCATGGGGCTCTGTCGGGA|AGGTTAAGGTACCAAAAATGCAACATCCTGAAATAAGGAGGTGTTCAAACAATCCAGGTGGCGTCTTCATTACTTGGGGACCAGATGTGCTGTGACAATTGTGCTCAGTGATTGAAGTGACACCCAGGTCATATATACCCAGGGTGGAGGGGTTCTGGG	5	1	0.589103512706242	0.37753819172142	N	N	3.38176790280701	3.5319270478477	3.38176790280701	splitr	4	0	0	0	N	0	N	N	280	0	ENSG00000163635	ENSG00000233084	+	-	3	1	63989138	249231242	coding	upstream	ATXN7	AL672183.2	63850233	249230780	+	+	0	63898899	106758925	+	-	Y	-	-	N	MCF_13_2_1	1	1
37197	TTCAAACCCGGCCGGCCCGAGTGGTGTCAGCTCAGTCCCGGCCGCCGCCGCGCGAGGAAATGGCCGAGGAGCCGGAGCCG|CAGGACTCGCCCCGGTCTGCAAACACTCGACTGCCTTTGCCGAAAGCCTCGCGCTCGCCTCCAGCCACACACATTTGCCATTGGAGAGGCCGGCGCCGGCCGCGACCCGCAGCTCAATCGCAGGGCAAACCGAG	22	1	0.780824652039407	0.173278957556502	N	N	2.81348381635902	3.45872825368684	2.81348381635902	splitr	4	0	0	0	N	0	N	N	2435	2493	ENSG00000171940	ENSG00000196562	+	+	20	20	52226446	46415360	utr5p	utr5p	ZNF217	SULF2	52183604	46285092	-	-	0	52210298	46415146	-	-	N	-	-	Y	MCF_13_2_1	4	0
34096	GCTGGGACTACAGGCGTGTGCCACCATGCCTGGCTAATTTTTGTATTTTTAGTAGAGATGG|AGTTTCGCCATGTTGGCCAGGTTGGTCTCAAACTCCTGGGCTCAAGTGATTCACCTACCTTGGCCTCCCAAAGTGCTGGGATTACAGGCGTGAGCC	1	NA	0.173346935743534	0.106905306087235	N	Y	3.44190231174398	3.46807512488172	3.44190231174398	splitr	157	0.934426229508197	0.786885245901639	1	N	0.80327868852459	N	N	210	115	ENSG00000186575	ENSG00000175782	+	+	22	12	30094587	69187744	utr3p	intron	NF2	SLC35E3	29999545	69139886	+	+	0.868852459016394	30092996	69172711	+	+	Y	-	3.01045346021878	N	MCF_13_2_1	1500	1
39445	CTCCTCAATGGACATGATCACCGGGCCAGCATTGCCTGGAGGTGGACTCATATTCATCTGCTTCTCTACCTCGTTCTGTAGCTCCTTTAGCTTCTCAGCTTCTTCCTCCATCTCCCTGACTCGAGCTTTGATAGCTTCCAGCTCC|TAGGCCACCATCCACTCCTGCACTTGTCCCACCAGTGGTTCCATCTCCTTGT	1	1	0.386255564435855	0.401823482810242	Y	Y	3.33676820853032	3.45656882819122	3.33676820853032	splitr	197	1	0	0	Y	0.0384615384615384	N	N	818	143	ENSG00000100836	ENSG00000129473	-	+	14	14	23795394	23780968	coding	coding	PABPN1	BCL2L2	23790498	23776026	+	+	0	23791029	23777362	-	+	N	-	1.42151575361907	N	MCF_13_2_1	2	0
43399	CAGTTTATCATGCTCATTAATTTGGGATTTCAAAACACAAATGAAAACTCACACCCACCCACCCCCAAGTGCATGTCTCCATCACTTAAAAAGTAAGTTCCATTTGAAAATATCCTTTC|AATAAGGACTACCTCTGTTCCAATATGGAATGATCTCCAAAATATACTAGGTGAAAAGACCAAGAGGCTGAGCAGCGTATATAGTAGGAAAACCTTTTGCATAAGAGAAA	2	1	1	0.37696199996743	Y	N	3.24575025545007	3.63825270713077	3.24575025545007	splitr	0	0	0	0	N	0	Y	N	1004	155	ENSG00000055070	ENSG00000037637	+	-	1	1	16724640	16678949	utr3p	intron	C1orf144	FBXO42	16679070	16573334	+	-	0	16722100	16667552	+	-	N	-	0.931450057642392	N	MCF_13_2_1	2	1
11534	GGCCCGCCGGCGGGGACAGGCGGGGGACCGGCTATCCGAGGCCAACCGAGGCTCCGCGGCG|CTGCTGTATGGTTCTGCCTGGGCGGTATTCTGACTTAGAGGTGTTTAGTCATAATCCCACAGATGGCAGCTTTGCCCCATTGGCTCCTCAGCCAAGCACGTACACCAAATTTAATGGTTTCCAC	2	1	0.311649087079221	0.43772621107233	N	N	3.2965682984157	3.53977684095626	3.2965682984157	splitr	34	0.459016393442623	0	1	N	0.639344262295082	N	N	0	1218	ENSG00000241781	ENSG00000144283	-	-	9	2	79186950	159539391	intron	intron	AL161626.1	PKP4	79186649	159313476	+	+	0.459016393442623	79186659	159440688	-	-	Y	1	0.471375482960346	N	MCF_13_2_1	1	1
44142	ATCCTGGCTAACACGGTGAAACACTGCCTCTACTAAAAATACAAAAAAAAAAAAAAAAAAATTAGCCGGGCGTGGTGGCGGGCGCCTGTAGTCCCAGCTACTCAGGGGGCTGAGG|AGGAGAATGGCGTGAACCCGGGAGGCGGAGCTTGCAGTGAGCTGAGACTGTGCCA	1	NA	0.561102234968884	0.62714544615241	N	Y	3.30807459510619	3.38656252929588	3.30807459510619	splitr	170	0.909090909090909	0.745454545454545	0.5	N	0.8	N	N	235	57	ENSG00000197930	ENSG00000147099	-	-	14	X	53162423	71792953	utr3p	intron	ERO1L	HDAC8	53106634	71549366	-	-	0.872727272727273	53108236	71776959	+	-	Y	-	0.62608452365936	N	MCF_13_2_1	392	1
8995	CTACGTCGGTGCGCGGCGCGTCTAGCAGGATGCTGGGTGCTTGGAGAACCGCTGGCTCCGGGCGGGCGCAGGCA|AGGTGGGGAGTTTGACTGGGGCTGTACACCTGTCAAACGGTAACGCAGGTGTCCTAAGGCGAGCTCAGGGAGGACAGAAACCTCCCGTGGAGCAGAAGGGCAAAAGCTCGCT	2	1	0.533528774881674	0.73465161302897	N	N	3.32316526707651	3.36191729946799	3.32316526707651	splitr	10	0	0	0.5	N	0.189189189189189	N	N	0	0	ENSG00000176728	ENSG00000162669	+	+	Y	1	21239302	91870426	intron	intron	NCRNA00185	HFM1	21034387	91726323	-	-	0	21154674	91853133	+	+	Y	1	1	N	MCF_13_2_1	2	1
36763	CTCGGGCGCGCACAGGCAGCTCGGTTTGCCCTGCGATTGAGCTGCGGGTCGCGGCCGGCGCCGGCCTCTCCAATGGCAAATGTGTGTGGCTGGAGGCGAGCGCGAGGCTTTCGGCAAAGGCAGTCGAGTGTTTGCAGACCGGGGCGAGTC|CTCGGGCGCGGGGCTAAGGTGAGCGGGGCGGGGGTGCGCACGGGGGCAAAGGCGCGGGCGCCCCCTACTCGTCCGCGCGGGGACAGTGCAGGCGCGGGGGGTCCCTAGAGCCGCCGGGGCGCGGCGCGTCC	9	1	0.833414238261306	0.881668643977227	N	N	3.34359427943881	2.88570297391247	2.88570297391247	splitr	3	0.0152671755725191	0.0152671755725191	0	N	0.0152671755725191	N	N	2493	2435	ENSG00000196562	ENSG00000171940	+	+	20	20	46415360	52226446	utr5p	utr5p	SULF2	ZNF217	46285092	52183604	-	-	0.0152671755725191	46415149	52210646	-	-	N	-	-	Y	MCF_13_2_1	1	0
45685	TTTTTTAAAGGATGGGGTCTTGCTATATTGCCCAGGCTGGAGTGCAGTGGCTATTC|ACAGGCGCGATCCCACTACTGATCAGCACGGGAGTTTTGA	8	NA	0.79381267091474	0.925295923698901	N	Y	3.51529944499772	3.58999531724489	3.51529944499772	splitr	96	0.825	0.1	0.5	N	0.95	N	N	472	0	ENSG00000154174	ENSG00000253128	-	-	3	14	100120283	107281252	utr3p	downstream	TOMM70A	IGHV4-80	100082275	107281000	-	-	0.85	100083459	50329318	+	-	Y	-	-	N	MCF_13_2_1	65	1
45736	GTTGGTCATGAACTTTCTAGTGCGGATAGTTACGGTGTCGTTCATGATGGCGATCTATCTTCAGACAGCCAAG|GAGGAAAGAGAAAGCCAAGATCCACTACCGGAAGAAGAAACAGCTCATGAGGCTACGGAAACAGGCCGAGAAGAACATGGAGAAGAAAATTGACAAATACACA	1	NA	0.457692631519599	0.5	N	N	3.8333716936548	3.08611110046532	3.08611110046532	splitr	22	0.109589041095891	0.109589041095891	0	N	0.123287671232877	N	N	5910	0	ENSG00000138326	ENSG00000213885	-	-	10	21	79816570	26734745	utr5p	intron	RPS24	AP001340.2	79793518	26734135	+	+	0.123287671232877	79793632	26734610	-	-	Y	-	1	N	MCF_13_2_1	12	0
45350	GGCGAAATCACATTATTTTTAGTTCTTGGAGTCAACAAGTGTACACAAATGTTTTTCAACAGTTATTGAAAATAGGAGACCAAGTTGAACGTGCCAAAGAGATACCATTCAGTTGGATTTTCTAGGGTCAACATGAAGAAAATTAGAGAAGGGATTTACTTGGTTGGTTTCCATAGCTTGA|AAAAAAAAAAAAAAAAAAGCTGACACAACATGAATATAAGTAGACAGTTTATTT	1	1	0.620528075669142	0.690498225938905	N	N	3.48064499656564	2.52726298127142	2.52726298127142	splitr	3	0.12962962962963	0.12962962962963	0	N	0.425925925925926	N	N	1181	27	ENSG00000120802	ENSG00000213096	-	+	12	19	98944157	24312643	coding	intron	TMPO	ZNF254	98909351	24216276	+	+	0.12962962962963	98941564	24283647	-	+	Y	-	0.75019739933381	N	MCF_13_2_1	41	0.78
32340	CTGGTGGTGGCAGTGGGGGGCCCTGGTGGGGTTTTTTTTTTTTTTTTTTGAGACG|GAATCTCGCTCTGTCACCCAGGCTGGAGTACAATGGCACGGTCCCGGCTCACTCAACCTCCACTTCCCAGGTTCAAGCGATTCTCCTGCCTCAGGCTCCCAAGTAGCTGGGACTACAGGTGCG	3	NA	0.862365357854219	0.363277631383544	N	Y	2.40543607486409	3.73912139251568	2.40543607486409	splitr	155	0.527272727272727	0.527272727272727	0.666666666666667	N	0.545454545454545	N	N	198	1584	ENSG00000111364	ENSG00000177885	+	+	12	17	124105482	73401790	utr5p	utr3p	DDX55	GRB2	124086624	73314157	+	-	0.527272727272727	124102586	73315552	+	-	Y	-	-	N	MCF_13_2_1	396	1
39017	ATGCCTCGTCATCTAATTAGTGACGCGCATGAATGGATGAACGAGATTCCCACTGTCCCTACCTACTATCCAGCGAAACCACAGCCAAGGGAACGGGCTTGGCGGAATCAGCGGGGAAAGAAGACCCTGTTGAGCTTGACTCTAGTCTGGCATGGTGAAGAGACATGAG|AGGTGCAGATCTTGGTGGTAGTAGCAAATTTTCAAATGAGAACTTTGAAGGCCGAAGTGGAGAAGGGTTCCATGTGAA	2	1	0.311649087079221	0.43772621107233	N	N	3.57696143724454	3.42680229220385	3.42680229220385	splitr	5	0.0641025641025641	0	0	N	0.5	N	N	1	0	ENSG00000137571	ENSG00000252318	-	+	8	2	70747299	133038738	intron	intron	SLCO5A1	AC097532.1	70584568	133038647	-	-	0.0641025641025641	70602325	133038722	-	+	Y	1.06839945280438	1	N	MCF_13_2_1	8	1
36661	CAAGAGCATGTTCGTGTCCCGGGCCCTGGAGAAGATCCTAGCCGACAAGGAGGTGAAGCGGCCCCAGCACTCCCAGCTGCGCAGGGCCTGCCAGGTGGCGCTC|GGTTCCATGCAGGTGATGAACAAGACCCGGCGCATCATGGAGCAGGGCGGGGCGCACTTCATCAACGCCTTCGTGACCACACCCATGTGCTGCCCCTCACGCTCCTCCATCCTCACTGGCAAGTACGTCCACAACCACA	17	1	0.70355257190729	0.270174065103031	N	N	3.1394991440805	3.63399663687184	3.1394991440805	splitr	3	0	0	0	N	0	N	Y	526	2493	ENSG00000124198	ENSG00000196562	+	-	20	20	47653230	46415360	coding	coding	ARFGEF2	SULF2	47538275	46285092	+	-	0	47538547	46365686	+	+	N	-	-	Y	MCF_13_2_1	1	0
44038	TGAGGCACTGGTGGAATAAAAAACCTGTATATTTTACTTTGTTGCAGATAGTCTTGCCGCATCTTGGCAAGTTGCAGAGATGGTGGAGCTAG|AAAAAAAAAAAAAAAAAAGCCAGCAAGAAAAACCTTGGTTATTATC	1	NA	0.804482950941155	0.840015882919408	N	N	3.68018788721795	2.50005709836379	2.50005709836379	splitr	18	0.347826086956522	0.391304347826087	0	N	0.456521739130435	N	N	934	1	ENSG00000115310	ENSG00000228114	+	+	2	4	55339757	191010176	utr3p	upstream	RTN4	DUX4L3	55199325	191008560	-	+	0.347826086956522	55199948	27062463	-	+	Y	-	-	N	MCF_13_2_1	23	0
41317	GAGGACGCTGTTGCAGCCCAGGGTGATGATGAAGGACTGCTTGCCCACACGGCTGCACTCTGTCTCTCGGGACACTGAGCACTTAAAGACACACACATCTTCAT|CATGAGGCCTGCTGTAATTTGGAGGTGCCGGGCCGGGACCCGGGCCGGGGCCAGGGCCAGGGCCAGGGCCGGGTCCTGTTGCGGACACCGAGGGTGGAGGTAGCG	2	1	0.93796555478025	0.863711834219062	N	N	3.32056476120342	3.49487978020523	3.32056476120342	splitr	1	0	0	0	N	0	Y	Y	750	1685	ENSG00000142453	ENSG00000127616	-	+	19	19	11033448	11172958	coding	coding	CARM1	SMARCA4	10982253	11071598	+	+	0	11015627	11097269	-	+	N	-	0.72818510844808	N	MCF_13_2_1	1	0.427184466019417
31164	GCCATGTTGTTAAACAGTAGAGGAGCCAGGGACTCTGTCTCCATTCTCTCATCACACACAAGTCATGCATCTACCAAAAAAAAA|AAAAAAAAAAAAAAGTGTCCTCTGAATTTGGGGGGAGACAGATTTGAGTAA	2	NA	0.876302587219794	0.941484126476697	N	N	2.98358685069456	2.8794206169071	2.8794206169071	splitr	32	0.450980392156863	0.450980392156863	1	N	0.470588235294118	N	N	706	0	ENSG00000089685	ENSG00000207340	-	-	17	1	76221715	147834665	utr3p	downstream	BIRC5	U1.91	76210277	147834502	+	-	0.450980392156863	76220150	147830163	-	-	Y	-	-	N	MCF_13_2_1	5	1
41588	CGTACCAGAGATTCAGGGACTCTTTCCCAGGGAGAGTCCACCAGGACTTGTCCAAAGTGGCCACGAAAAGCAGTATAAGAATGAGGATGTGAAGGGCTGAGACCACCAGCAAGAGGAGTGACATGGCTGCAGTGGAAG|CCCACTTCCGCCCTCCAGCGCGCGGACGTGGTAGGCGGCCAAGCGTTTTTGGCTGCTTCCCGGGAAGCCGTTGGTCGCGCTTGCG	1	1	0.322075805189355	0.309501774061095	Y	Y	3.36141343835821	3.40847927217468	3.36141343835821	splitr	223	1	0.023529411764706	0	Y	1	N	N	21	1	ENSG00000142227	ENSG00000248146	-	+	19	19	48833810	48825151	utr5p	upstream	EMP3	CTC-241F20.2	48828629	48807338	+	-	0	48830088	48825235	-	+	N	-	-	N	MCF_13_2_1	1	0
34633	GGGGTTTCCTGCTTCAACAGTGCTTGGACGGAACCCGGCGCTCGTTCCCCACCCCGGCCGGCCGCCCATAGCCAGCCCTCCGTCACCTCTTCACCGCACCCTCGGACTGCCCCAAGGCCCCCGCCGCCGCTCCAGCGCCGCGCAGCC|CCCCCCGCCGCCGCCGCCCCTTGTTGCAGAGCTTGGGCTGGGC	1	NA	0.535998475631356	0.598176517189758	N	N	2.65400830534699	2.91866200516535	2.65400830534699	splitr	18	0.325581395348837	0.325581395348837	0	N	0.395348837209302	N	N	9171	213	ENSG00000167996	ENSG00000160551	+	-	11	17	61735132	27871502	utr5p	upstream	FTH1	TAOK1	61727190	27717943	-	+	0.325581395348837	61734933	27717854	-	-	Y	-	-	N	MCF_13_2_1	15	1
21568	AGTTGTGTCCCCAAAGGAGGGATGAGAATAGCTACTGAAGTCCTAAAGAGCAACCCTAACTCAAGCCATTGGCACACAGGCATTAGACAGAAAGCTGGAAGTTGAAATGGTGGAGTCCAACTTGTCTGGACCAGCTTAATGGTTCTACTCCTGGTAACATTTTTGTCTGTGGATGGCTTGCTTGGGT|ATGGAGAGTCGGCTTGACTACACTGTGTGGAGCAAGTTTTAAAGAAGCAAAGGTATAGCAGTTCCAAGTATTTTTTTT	2	NA	0.185807495162377	0.216615242846918	N	N	3.30803474231284	3.64656650855576	3.30803474231284	splitr	0	0	0	1	N	0.871794871794872	N	N	0	0	ENSG00000166206	ENSG00000234741	+	+	15	1	27184686	173838020	intron	intron	GABRB3	GAS5	26788693	173833038	-	-	0.435897435897436	26890817	173834418	+	+	Y	1	1	N	MCF_13_2_1	1	0
44506	CACGAATGGTGCCTGGCTTTGAATCTGCTGGATTGGTCTCCCCAAGCATCACTCGGCCTGTCTTCACCACGTTCAGC|CCCTCCCATCCCTACGCATCCTTTACATAACAGACGAGGTCAACGATCCCTCCTTTACCATCAAATCAATTGGCCATCAATGGTACTGAACCTACGAATACACCGACTACGGCGGACTAATCTTCAACTCCTACATACTTCCCCCATTATTCCTAG	2	1	0.165327040608537	0.180580431602422	N	N	3.49528100778935	3.48639814491089	3.48639814491089	splitr	8	0	0	0	N	0.051948051948052	N	N	4344	0	ENSG00000011052	ENSG00000230021	-	-	17	1	49249108	659930	coding	intron	NME2	RP5-857K21.4	49230920	536816	+	-	0	49247309	568366	-	-	Y	-	1	N	MCF_13_2_1	4	0
43591	TGGCCGGGGAGCTCTGCTGCGAGTGCGGCTGCGGCGGCGGCGGCGGCGGCGGCGGCGG|AGCAGGACCATTCTGGCTGCTGTCTGGACAAGAAGTCGTAGGGGGTGAGGGTGGAAGCTGGGAAACCCACAGGAGGCAACCACACTAGTTTAGATCTTCTGGTGACCCCACTTCTCGCTGCTCATGCCGCTGGGACTGGGGCGGCGGAAAAAGGCGCCCCC	1	1	0.215807408586603	0.159984117080592	N	N	2.30354122495102	3.83593234673454	2.30354122495102	splitr	34	0	0.568965517241379	0	N	0.568965517241379	N	N	0	1427	ENSG00000006377	ENSG00000123159	-	-	7	19	96640351	14606944	coding	utr5p	DLX6	GIPC1	96634860	14588572	+	-	0	96635422	14606850	-	+	Y	-	-	N	MCF_13_2_1	12	0.611111111111111
45671	ATACTTGTTCTTGAAGTCCTCCACCGGCCCCTGCATGTTGCCAAGCTCCGCCTCCAGCTTCAGCTTCTCCTAGACCAGAGTCTCCAGCTGCCGCCTAAGGTTGTTGA|TGTAGCTGTACTACAAGCCCACCAAGCTAAAGAGACTGCCCAG	1	NA	0.322075805189355	0.309501774061095	N	N	3.72146071989581	3.30591516961058	3.30591516961058	splitr	7	0.162790697674419	0.0930232558139535	0	N	0.116279069767442	N	N	0	0	ENSG00000228767	ENSG00000230673	+	+	3	X	35258641	73803381	intron	intron	KRT8P18	PABPC1P3	35257197	73802923	-	-	0.162790697674419	35258214	73803004	+	+	Y	1	1	N	MCF_13_2_1	72	0
45368	GTCGGGGTTTCCTGCTTCAACAGTGCTTGGACGGAACCCGGCGCTCGTCCCGCACCCGGGCCGGCCGTCCATAGCCAGCCCTCCGTCACCTCTTCACCGCACCCTCGGACTGCCCCAGGGCCCCCGCCGCCGCTCCAGCGCCGCGCAGCC|CCCCGCGCCGCCGCCGCCGCCGGCTTTTGTTGTCTCCGCCTCCTC	1	NA	0.535998475631356	0.598176517189758	N	N	2.51848517153001	2.72501716878869	2.51848517153001	splitr	34	0.288888888888889	0.266666666666667	0	N	0.533333333333334	N	N	0	162	ENSG00000232187	ENSG00000063660	-	-	13	2	23270713	241407493	upstream	utr5p	FTH1P7	GPC1	23270162	241375088	-	+	0.377777777777778	23270752	241375154	-	-	Y	-	0.284736632963928	N	MCF_13_2_1	24	0.313725490196078
44935	CGTGACGCCCCTACTGCTCGCCTCCGCCGCGGGCCATGCTGGGCAGCCCCTCCTAGAGGCCCCGGGTCCCGCGGCCCGGGGGGCGGCGCAGGATGCTGGGCATGAAGACCTGGTCGTCTCTGCTCCAGAACCTCA|GCATGAGCCATGAGCCCAAGTCCCCTTCGCTAGGGATGCTTTCCACCGCGACCAGGACCACCGCCACCGTCAACCCCCTCACCCCCTCG	1	1	0.386255564435855	0.401823482810242	N	Y	3.57592836747465	3.51001030496889	3.51001030496889	splitr	224	0	0	0	N	0	Y	N	9	2001	ENSG00000203451	ENSG00000131149	+	-	16	16	90233540	85709810	upstream	coding	AC133919.1	KIAA0182	90232651	85645023	+	+	0	85496731	85667520	+	-	N	-	0.114058571278754	N	MCF_13_2_1	1	0.26890756302521
40032	GCCGTCGCCTCTTCCTTTTTCGACGCCTCCGCCGCCGCCTGAGGAGGCGAGCTAGCCGGGAGTTACACCGCCACCGCCAGGATG|TTTGAAAAACTCCAACTCTTCTATCCAGAGTGCCAACCAGAGCAGATTCTGATGCCTATAAATTCTCAGCTCAAACTCCATACCAACAGGGAAGGAGCTGCCTTC	1	1	0.265288873629584	0.227865991289926	N	N	3.51273879191798	3.4555052531978	3.4555052531978	splitr	2	0	0.0238095238095238	0	N	0.0238095238095238	Y	N	355	91	ENSG00000143614	ENSG00000143552	+	-	1	1	153895451	154127592	coding	coding	GATAD2B	NUP210L	153777201	153965161	-	-	0	153800821	154000070	-	+	N	-	-	N	MCF_13_2_1	1	0
3878	TGCACATGAGGAGCGTTTGTAGCAGTCACTGAATCACCTCATGACTAGCGGGGCAGGCCTCTAATTCACCGCAGGATTTCCGATCTCACTCTGTTGCCCAGGCTGGAGTGCAGTGGCACAATCACAGCTGACCGCAACCTTGACCTCCCAAGGCTCAGGTGATCCTCCTGCCTCAGCCCCCAAGTAGCTGG|GACCTACAGACAGGGCCTCACTCTATTGCCCAGGCTAGAGTGTGGTGGCAG	2	1	0.815384687596102	0.216615242846918	N	Y	3.38656252929588	3.41848849077886	3.38656252929588	splitr	242	0.96078431372549	0.705882352941176	0.5	N	0.96078431372549	Y	N	329	173	ENSG00000243452	ENSG00000142794	+	-	1	1	148596267	21811498	intron	intron	NBPF15	NBPF3	148555979	21766621	+	+	0.96078431372549	148558277	21768843	+	-	N	-	-	N	MCF_13_2_1	2	0.611940298507463
44888	CAGCAAAAAAGGGAGTTGTCAAGGCTGAAAAAAGCAAGAAAAAGAAGGAAGAGGAGGAAGATGAGGAAGATGAAGAGGATGAGGAGGAGGAAGATGAAGAAGATGAAGAT|GAAGATGAAGAGGAGGAGGATGTGAAACTCTTAAGTATATCTGGAAAGCGGTCTGCCCCTGGAGGTGGTAGCAAGGTTCCACAGAAAAAAGTAAAACTTGCTGTTGATGAAGATGATGATGATGATGATGATGATGATGATGATGATTTTGATGATGAGGAAGCTGAAGAAAAAGTGCCAGTGAAGAAATCTATATGAGATACTCCAGCCAAAAATGCAC	2	NA	0.216792209191577	0.272091997915858	N	N	2.40733345416348	3.25822684117816	2.40733345416348	splitr	36	0	0	0	N	0.0909090909090911	N	N	44	0	ENSG00000128294	ENSG00000225159	+	-	22	1	26992681	27534287	intron	intron	TPST2	RP11-40H20.2	26921458	27533421	-	+	0.0999999999999999	26957109	27533796	+	-	Y	1.74789664567179	1	N	MCF_13_2_1	117	1
41241	GGGGAAGTATGTAGGAGTTGAAGATTAGTCCGCCGTAGTCGGTGTATTCGTAGGTTCAGTACCATTGATGGCCAATTGATTTGATGGTAAAGGAGGGATCGTTGACCTCGTCTGTTATGTAAAGGATGCGTAGGGATGGGA|AAGGGCTCCTTCAAGTATGCCTGGGTCTTGGATAAACTGAAAGCTGAGTGTG	3	1	0.418501654174243	0.320506355787014	N	N	3.54872248456702	3.60000453584907	3.54872248456702	splitr	7	1.11022302462516e-16	0	0	N	0.0192307692307691	N	N	0	0	ENSG00000230021	ENSG00000214199	-	+	1	2	659930	107315132	intron	intron	RP5-857K21.4	EEF1A1P12	536816	107313787	-	-	1.11022302462516e-16	568369	107314982	-	+	Y	1	1	N	MCF_13_2_1	36	0
21375	GCCCCTCTTGGTGTTCTGGCCCCACCCACTAGCTCGGGTCCTGGCTCCTCCCTAAACCGGGTGGCAAGTGGATGCCTAGGCTGCCTTAAAAACAGGTTCATTACCTGTGCTCAGACCCCATCCATCCTCAGGCTGTGGAAGGGGGAACCTCATTCCTGGA|TTGAATGGGTCTCCTCCAATTCATATGTTCAAGTCCTAACCCCCAGCATGTCAAAACGTGACTGTGTTTGGAAAGAGCGTGTTTAAAGGGGTAATTAAAGTAAAATGAGG	3	1	0.064428864593736	0.051340402217133	N	N	3.48912663185998	3.55913293075533	3.48912663185998	splitr	0	0	0	0	N	0	Y	N	367	560	ENSG00000104774	ENSG00000104889	-	+	19	19	12777556	12924462	intron	downstream	MAN2B1	RNASEH2A	12757325	12917428	-	+	0	12775209	12928493	-	+	N	0.329231357856795	-	N	MCF_13_2_1	1	1
38785	CTGTTTATCATGCCACTTCTGGTCTCGTCGGTGACTACGGAGCTTCCTAGCAGTACGAAGTCCACGACACTTGCCCATCCTGTCGGCGCCACGGGCCTGAGCGAAA|GCATTTGCCAAGAATGTTTTCATTAATCAAGAACGAAAGTCGGAGGTTCGAAGACGATCAGATACCGTTGTAATTCCGACC	18	1	0.0772807649564702	0.195366937985464	N	N	3.52936639476796	3.41679307359967	3.41679307359967	splitr	9	0.0123456790123455	0.0123456790123455	0	N	0.0617283950617286	N	N	3764	0	ENSG00000186468	ENSG00000163046	-	+	5	2	81574396	133015542	utr5p	intron	RPS23	ANKRD30BL	81569177	132905164	-	-	0.0123456790123455	81574170	133012784	+	+	Y	-	1	N	MCF_13_2_1	3	1
45911	TCACCGTGCCAGACTAGAGTCAAGCTCAACAGAGTCTTCTTTCCCCGCTGATTCCGCCAAGTCCGTTCCCTTGGCTGTGGTTTCGCTGGA|GCAGCGTTCTTTTATCTCCGTCCGCCTTCTCTCCTACCTAAG	1	NA	0.173346935743534	0.106905306087235	N	N	3.5010341561346	3.22225672889825	3.22225672889825	splitr	5	0	0	0	N	0	N	N	0	7143	ENSG00000226958	ENSG00000181163	-	-	X	5	108297792	170838141	intron	utr5p	RN28S1	NPM1	108297361	170814120	-	+	0	108297545	170814895	-	-	Y	1	0.2497842229853	N	MCF_13_2_1	5	1
13069	CTGGGCAATATAACGAGACCCCGTTCTCCAGAAAAAGGAAAAA|AAAAAAACAAAAGACAAAAAAAAAATAAGCGTAACTTCCCTCAAAGCAACAACCCCCCCCCCCCTTTTCATATTCTT	34	NA	0.608172012728818	0.441484906343645	N	Y	3.40215706237596	2.68686228346282	2.68686228346282	splitr	120	0.953488372093023	0.953488372093023	0.5	N	0.767441860465116	N	N	0	2518	ENSG00000219814	ENSG00000236824	+	-	6	2	171055065	47571656	upstream	intron	XX-C2158C6.2	BCYRN1	171054606	47558199	+	+	0.953488372093023	27764917	47562587	+	-	Y	-	3.9294315294564	N	MCF_13_2_1	108	1
36449	AGCGGCACAAGCACCATCACCACCGCGGCCCCGATGGTGATCCCAGCTCCTGCGGAACCGATCTCAAGCACAAGGACAAGCAGGAAAACGGCGAGAGGACTGGAGGGGTGCCTCTGATCAAAGCCCCCAAGAGAGAA|GCTACTAGTGTCAACCAGAAGCAGTGGCTCACACCTGTAATCCCAGCACTTTGGAGGATCACTTCAGCCCAGGAGTTCAAGGCTGCAATGGGTTATGATGG	1	1	0.620528075669142	0.690498225938905	N	N	3.28449294027173	3.57696143724454	3.28449294027173	splitr	4	0	0	0	N	0	N	N	169	86	ENSG00000081019	ENSG00000134215	+	-	1	1	114355098	108507766	coding	intron	RSBN1	VAV3	114304454	108113782	-	-	0	114340657	108152012	-	-	N	-	1.92252241436702	Y	MCF_13_2_1	1	0.951807228915663
31905	CTAGTACTTTAGTTCTGTGGATCCAAAATTTATAGCATTCTTCTACCACCACAGG|GGCTCATATGACATTAACAGACAAGACACTTTTCAGAAAGACAGGCAACGTGTTGGACCTTCCGGAGCTTCTCAGAAGACAGAGGGTTTTCTTTTGAGGCTGTTGTACAGTGGCCTGATTATAGCTCACTGTAGCCTCGAAATTCTGGGCC	2	1	0.391934991985296	0.56227378892767	N	Y	3.64553343878587	3.38912318237562	3.38912318237562	splitr	206	1	0	0	N	0.0363636363636364	N	Y	10	127	ENSG00000244733	ENSG00000223482	+	-	10	10	81436855	89102369	intron	intron	RP11-506M13.3	RP11-322M19.1	81420645	88963610	+	-	0	81430889	89048252	+	+	N	-	-	Y	MCF_13_2_1	3	0.395522388059701
43230	CAGCCCTGGAGGCAGGCCTCTCTACAGCTCGTCCTTGGCCTGGCCGGGGACATCTTCCTCCTCATCTTCCTCCTTGTCCTCCTCATCCTCCTCATCCTCATCTTTGTCCTCATC|GCCCTCCCATCCCTACGCATCCTTTACATAACAGACGAGGTCAACGATCCCTCCTTTACCA	2	NA	0.533528774881674	0.73465161302897	N	N	2.63242243203542	3.43511609362884	2.63242243203542	splitr	23	1.11022302462516e-16	1.11022302462516e-16	0	N	0.114754098360656	N	N	4372	0	ENSG00000179218	ENSG00000230021	-	-	19	1	13055304	659930	coding	intron	CALR	RP5-857K21.4	13049414	536816	+	-	1.11022302462516e-16	13054635	568365	-	-	Y	-	1	N	MCF_13_2_1	2	0.543859649122807
[truncated: 17 more columns]
