# Supplementary material for: TopHat-Fusion: an algorithm for discovery of novel fusion transcripts
Source: Genome Biol. 2011 Aug 11;12(8):R72. doi: 10.1186/gb-2011-12-8-r72 (PMC3245612; doi:10.1186/gb-2011-12-8-r72)
Supplement: Additional file 9 — List of 1,395 fusion candidates reported by deFuse in SKBR3 sample data. [file gb-2011-12-8-r72-S9.TXT]

cluster_id	splitr_sequence	splitr_count	splitr_span_pvalue	splitr_pos_pvalue	splitr_min_pvalue	adjacent	altsplice	break_adj_entropy1	break_adj_entropy2	break_adj_entropy_min	break_predict	breakpoint_homology	breakseqs_estislands_percident	cdna_breakseqs_percident	concordant_ratio	deletion	est_breakseqs_percident	eversion	exonboundaries	expression1	expression2	gene1	gene2	gene_align_strand1	gene_align_strand2	gene_chromosome1	gene_chromosome2	gene_end1	gene_end2	gene_location1	gene_location2	gene_name1	gene_name2	gene_start1	gene_start2	gene_strand1	gene_strand2	genome_breakseqs_percident	genomic_break_pos1	genomic_break_pos2	genomic_strand1	genomic_strand2	interchromosomal	interrupted_index1	interrupted_index2	inversion	library_name	max_map_count	max_repeat_proportion
124463	ATCTTGACTTCCAGATGGAACAGTACATCTATAAAAGGAAAAGTGATGGCATCTATATCATAAATCTGAAGAGGACCTGGGAGAAGCTTCTGCTGGCAGCTCGTGCTATTGTTGCCATTGAAAACCCTGCTGATGTCAGTGTTATATCCTCCAGGAATACTGGCCAGAGGGCCGTGCTAAAGTTTGCTGCTGCCACTGGAGCCACTCCAATTGCTGGCCGCTTCACTC|CTGGAGCCACTCCAATTGCTGGATGCTTCACTTCTGGAACCT	2	0.98329805583109	0.686645868634774	0.871265487878886	N	N	3.52824003904223	3.58274509081332	3.52824003904223	splitr	0	0.119047619047619	0.119047619047619	0	N	0.238095238095238	N	N	732	0	ENSG00000229839	ENSG00000219361	+	+	2	6	62374016	81180145	intron	intron	AC018462.2	RP11-250B2.2	62296582	81179788	-	-	0.119047619047619	62373824	81179876	+	+	Y	2.66946450954699	1	N	SKBR3_13_2_1	24	0
77024	TTTCCCGGAGTAGTAAGTTACAATATGGGAGATTATTCCGAAGCCTGGTAGGATGAGAATATAAACTTCAGGGTGACCGAAAAATCAGAATAGGTGTTGGTATAGAATGGGGTCTCCTCCTCCGGCTGGGTCGAAGAAGGTGGTGTTGAGGTT|GCAGACACTGACCTCACCAAGAGGGCGGGAGAACTCACTGATGATGAGGTGGAACGTGTGATCACCGTTATGCAGAATCCACGCCAGTACAAGATCCCAGACTGGTTCTTGAACAGACAGAAGGATGTAAAGGATGGAAAATA	7	1	0.535503415064147	0.868731732421349	N	N	3.41952156054875	3.30335451653084	3.30335451653084	splitr	16	0.013986013986014	0	0	N	0.0629370629370629	N	N	0	803	ENSG00000237973	ENSG00000081154	-	+	1	3	567996	101313281	intron	intron	RP5-857K21.6	PCNP	566454	101292939	+	+	0.013986013986014	567093	101295650	-	+	Y	1	1.17612882200555	N	SKBR3_13_2_1	16	0
38090	CCGCCTCCCGGGTTCAAGCGATTCTCCTGCCTCAGCCTCCCAAGTAGCTGGGATTACAGGCAGGTGCCACCACGCCCGGCTAATTTTTTGTATTTTTGTTTGTTTGTTTTGTTTTTTTGAGACAGAGTCTCACTGTGTCGCCAGGCTGGAGTGCAGTGGCACGATCTTGGCTCACTGCAACCTCCACCTCCCAGGTTCAAGC|GATTCTCCTGCCTCAGCCTCCCGAGTAGCTGGGACTACAGACATGTGCCACCATGCCCGGCTAATTTTTTTTTTGTATTTTTAGTAGAGACAGGGTTTCGCCATGTTGGCCAGGCTGGTCTCGAACTCCTGACCTCGTGATCCA	1	0.913570617737712	0.899266171301115	0.897571427984624	N	Y	3.5514509715161	3.55231620741665	3.5514509715161	splitr	346	0.881944444444444	0.770833333333333	1	N	0.569444444444445	N	N	90	0	ENSG00000143458	ENSG00000228114	-	-	1	4	151098018	191010176	utr3p	upstream	GABPB2	DUX4L3	151043054	191008560	+	+	0.347222222222222	151092129	121899838	-	-	Y	-	-	N	SKBR3_13_2_1	5551	1
138506	TCGGGCGCGGTGCCGGGCACCCATGTCTCGGTAGCACTGGGTGACAGCGCCTGCGGTGGTCAGGTCCCGGTATTCCCGGTACATGTTGTGGGTGCCGCTCCGGGAGTCATAGCGCAGCCAGATCCCGAAGTTCTTCACCCGCAGGGGGGACTTCTCAAACACCTGCCCACAGTAGACAATCTCCCCTGAAGACTTCTTCATCTTCTTTAACTGAGATACAAAGTACCAGAAGCGGGACTTGGCGACGACATGATTAGGCGCAAAGATTCGCATGCGGTAGAGGGGCGGCGTGTG|GCGGCGGCGGCGGCGGCGGCTGTTGGGGGTGGGGAGACGCGCGGCGAGGAGACGAGCGAGGTCAGCGAGTTT	1	0.466787698905324	0.612610548302747	0.693969709788871	N	N	3.36720643949681	2.68330325573335	2.68330325573335	splitr	33	0.180555555555556	0.180555555555556	0	N	0.236111111111111	N	N	15959	2255	ENSG00000105640	ENSG00000172939	-	-	19	3	17974962	38296979	coding	utr5p	RPL18A	OXSR1	17970730	38206580	+	+	0.180555555555556	17972150	38207266	-	-	Y	-	0.249474946942852	N	SKBR3_13_2_1	7	0.15625
138110	GTTTTACTATATGATAGGCATGTGATTGGTGGGTCATTATGTGTTGTCGTGCAGGTAGAGGCTTACTAGAAGTGTAAAAACGTAGGCTTGGATTAAGGCGACAGCGATTTCTAGGATAGTCAGTAGAATTAGAATTGTGAAGATGATAAGTGTAGAGGGAAGGTTAATAGTTGATATTGCTAGTGTGGCGCTTCCAATTAGGTGCATGAGTAGGTGGCCTGCAGTAATGTTAGCGGTTAGGCGTACGGCCAGGGCTATTGGTTGAATGAGTAGGCTGATGG|TTGTCTCAAAGATTAAGCCATGCATGTCTAAGTACGCACGGCCGGTACAGTGAAACTGCGAATG	1	0.189684295870298	0.704121951840997	0.776581847210919	N	N	3.66914559884387	3.76426113588353	3.66914559884387	splitr	2	0.03125	0	0	N	0	N	N	3	0	ENSG00000230021	ENSG00000212932	-	-	1	21	659930	48111157	intron	upstream	RP5-857K21.4	RPL23AP4	536816	48110676	-	+	0.03125	569512	9827035	-	-	Y	0.828962371721779	-	N	SKBR3_13_2_1	4	1
96377	CCCCCCCCCCCCCCCCCCCCCCCCCCCTCCCCCCCCCCCCCCCCCCCCCCCCCCCCCCCCCCCCCCCCCCCCCCCCCTCTCACCCCCCCCTCCCTCCCCCCCCCCCCCCCCCCCCCCCCCC|CCCCTCCTCCCCCCCCTCCCCTGCAGCCCCACGGAGTCTACGCCGGGAGGAGTAGGAGGGCCGCTGCGGTAAGCTTTGAAGCCTAGGGTATGGGCCCAGGTGGATAGGCCACAGGTGCAGATCTTGGTGGTAGTAGCAAATTTTCAAATGAGAACTTTGAAGGCCGAAGTGGAGAAGGGTTCCATGTGAAC	3	0.0139582090780861	0.397375327750185	0.686215388897037	N	N	1.08988720533	2.83986884469249	1.08988720533	splitr	21	0	0	0	N	0	Y	N	0	0	ENSG00000230876	ENSG00000252318	-	+	2	2	33151760	133038738	intron	upstream	AL121656.4	AC097532.1	33050510	133038647	+	-	1.11022302462516e-16	33141375	133038834	-	+	N	1	-	N	SKBR3_13_2_1	26	1
76827	GGGGGGGGTGCTGGGCACGCTGTGGCCCCCAGGGGGGACGATGATAGGGCCCATGGGCACGCGCTTGGGTGTGCTGGCGGGGGAGCTGTGGTTGGTGGCCGGAGAGGACACGGGGGACGACTCGCTGCTCAGTGAGGAC|CCTGGTAAGTAATACAGAGGCGGCTTCAATCCAAACATGGTTCAAATTAGAATTCCATAGTGGCCAGAGAGGGATGAAGAAGGAAAATAATATTAAAACCCAGGAATGAACAAAAAGCACCGTTCAAGCCACGGCGCTCAAAAATGTCCAAAACAATAAAATAAAGGCAGAAGAGCGATCCCGAGAGCGACGAAAAAAAAAAATCAGTCTT	9	1	0.900487091791425	0.89555362891048	N	Y	3.17780074852469	3.8097595335968	3.17780074852469	splitr	350	1	0	0	N	1	Y	N	4520	18	ENSG00000131149	ENSG00000203451	-	+	16	16	85709810	90233540	coding	upstream	KIAA0182	AC133919.1	85645023	90232651	+	+	0	85682159	85589970	-	+	N	-	-	N	SKBR3_13_2_1	1	0
42809	CCCAAAGAGACCATGGAGATTTGGCCCAGTCTTGTGCTTGCCTCCCTTTTCAACGGTGTGGCACTGGGAACACTTCATAATAAAAATCTTCTTGCCTTTCTCAACATCACCCATATTTAATTCTCTTTTTAGTCGCTGGCACAACGAACACTCCC|GCTCCTTATCCTTCTCCTCCGACCCCCTAACGACCCCCCTCCTAATACTAACTACCTGACTCCTGCCCCTCACAATCATGGCAAGCCAACGCCACTTATCCAATGAACCACTATCACGAAAAAAACTCTACCTCTCTATACTAATCTCCCTACAAATCTCCTTAATTATGACATTCACAGCCATAGAACTAATCATATTTTATATCTTCTTCGAAACCACACTTATCCCCACCCTGGCTATCA…	1	1.07455451916739e-06	0.526775457519482	0.600084425908804	N	N	3.52511032450902	2.88317282605627	2.88317282605627	splitr	5	0	0	0	N	0	N	N	4965	31	ENSG00000172115	ENSG00000132570	-	+	7	5	25164980	134343649	utr5p	intron	CYCS	PCBD2	25159710	134240596	-	+	0	25164851	134263572	+	+	Y	-	1.2575464834446	N	SKBR3_13_2_1	15	0
135437	AGGAGCCCCAGCAGGAGTAGCAGGACACCCGTTCCGAAGTCTGGCTCCGTCTAGGAACCCCCAGATTCCTGGATTTTATTTCAGATCCACTCCCGCTTCTCTACAGGTGGTAGGAGGGTGTCCCGACTTCGGACAGAGAAGTCAGAGGCGGGGGGGAGC|CCTGGAGCTGGCCAGTGCTGTGAAGGAGCAGTATCCGGGCATCGAGATCGAGTCGCGCCTCGGGGGCACAGGTGAGGCTCGCAGAACACCTGCTGGGTCAGTCTGTGCTCTGAATCCCAGCTCTCCCGCTTTCTAGTTCTGACATTGGCTGCTTTATGTAAAGTGCCCGCAGTGCC	1	1	0.899266171301115	0.897571427984624	Y	Y	3.20128492750669	3.51273879191798	3.20128492750669	splitr	335	0	0	0	Y	0	N	N	4498	4549	ENSG00000141738	ENSG00000141741	-	+	17	17	37903545	37887040	utr5p	coding	GRB7	C17orf37	37894187	37885409	+	-	0	37894224	37886517	-	+	N	-	3.83178260193308	N	SKBR3_13_2_1	1	0.120689655172414
75760	CCAGTCTTTTGATGAGTTTGTTGAGAGTGGATGTGAGAGCCAGCATTGCCCGATCCCGCTCTGACTCCTTCTTCAGCCCATCTGGGTCCAGCTCTTTCTCTGTCTCCGAACGGAGCCGGTCTCGGTCTGACGGAAGCAGGATCCCTTCCAGTTCCTTCTCAAATTCTCCCAGTAACTGCCGTTCATCCTCATCTTCATCCTCATCCTCATCCTCATCCTCCTCTTCTTCC|TTCTTCGAAACCACACTTATCCCCACCCTGGCTATCATCACCCG	1	0.96986908066308	0.612610548302747	0.693969709788871	N	N	2.41411967227862	3.37295958784206	2.41411967227862	splitr	1	0	0	0	N	0.0909090909090906	N	N	2933	31	ENSG00000135506	ENSG00000132570	-	+	12	5	58115338	134343649	coding	intron	OS9	PCBD2	58087738	134240596	+	+	0	58112033	134263366	-	+	Y	-	1.2575464834446	N	SKBR3_13_2_1	2	0
60350	GCTCTGTCAACTCCGTCTCATTGAGGGTCCTGAGGAAGTTGATCTCATCATTCAGGGCATCCACCTTGGCCTCCAGCTCCACCTTGCTCATGTAGGCAGCATCCACATCCTTCTTCAGCACCACAAACTCATTCTCAGCAGCTGTGCGGTGGTTAATTTCATCTTCGTACTTATTCTTGAAGTCCTCCACC|TCAGACACCCCCTTTGCCACCTTTGCCTCCAATACCAGCTCTTCCACAGCAACCACCTCTGCCTCCTTCTCAGCCAGCATTTAGTCAGGTTCCTGCTTCCAGTACTTCAACTTTGCCCCCTTCTACTCACTCAAAGACATCTGCTGTGTCCTCTCAGGCAAATTCTCAGCCCCCTGTACAGGTT	1	0.00340813431777197	0.205558172728075	0.155228020814782	N	N	3.50785087947327	3.20443756997885	3.20443756997885	splitr	8	0.00543478260869568	0.00543478260869568	0	N	0.0271739130434782	N	N	34840	20564	ENSG00000135480	ENSG00000167258	-	-	12	17	52662180	37690800	coding	coding	KRT7	CDK12	52626954	37617739	+	+	0.00543478260869568	52629130	37627723	-	-	Y	-	-	N	SKBR3_13_2_1	1	0
138061	CCAGTAATGGCCCTCTGGAATTTGACTGCTCGGCGGGTTCTTTTCTTTTGAATTTCTTCCGACTGTCCCT|ACCTACTATCCAGCGAAACCACAGCCAAGGGAACGGACTTGGCGGAATCAGCGGGGAAAGAAGACTCTGTTGAGCTTGACTCTAGTCTGGCACGGTGAA	4	0.271150800715999	0.516083717239657	0.371853628617726	N	N	3.13020570604811	3.51360402781852	3.13020570604811	splitr	14	0.142857142857143	0	0	N	0.171428571428571	N	N	5060	0	ENSG00000114391	ENSG00000226958	-	-	3	X	101405626	108297792	coding	intron	RPL24	RN28S1	101399935	108297361	-	-	0.185714285714286	101404672	108297537	+	-	Y	-	1	N	SKBR3_13_2_1	20	1
87812	GGGACGATGATAGGGCCCATGGGCACGCGCTTGGGTGTGCTGGCGGGGGAGCTGTGGTTGGTGGCCGGAGAGGACACGGGGGACGACTCGCTGCTCAGTGAGGAC|CCTGCACCAGTAAGGTCTGGTCCGTCCTCCTCCCGGCTGCTCTGCAGACACTGTGCTGGCCTCAGCTCCTGGGCCATCCTGGGGCCTCTGGGCAGGGTCTCCGTGGGGGCGCGTGGCCGGGTCTCGGACTCCCGGGTGGGAGGGTGGCTGGCTGC	1	1	0.800133926999915	0.844771979185218	N	Y	3.17780074852469	3.43209143223268	3.17780074852469	splitr	260	0	0	0	N	0	Y	N	4520	18	ENSG00000131149	ENSG00000203451	-	+	16	16	85709810	90233540	coding	upstream	KIAA0182	AC133919.1	85645023	90232651	+	+	0	85682159	85391250	-	+	N	-	-	N	SKBR3_13_2_1	1	0
71323	TCTTCAACTGGAACCCTTCTCCACTTCGGCCTTCAAAGTTCTCATTTGAATATTTGCTACTACCACCAAGATCTGCACCT|GCGAGCGGGCCCCCCGGGGGGCGGGGCATCCCCTGGGCCAGACGCAGGGCGGAGCGGGGTCATCGCTGGCACGCGGAAGGCCCTCATAAGGCCCTCGCTGCCGGCACCGTGGCCTCCCACCCACTCGGGGCGCTCGCTTCACCTCATGCCCGCCTCAGTGGCTCGGGGCCGGAGCTGCGGCCACTTCCTGACCGGAAGGCCGAGCCCCACCTGGCCTGACAACATGGCGGCCGGGAGAAGGCCCCCCCCCCCCCCCCCCCCCGCCCCGCACACCGCCAGGCCTCTG	5	0.00166140803214429	0.108620056787806	0.222825929824358	N	N	3.47911741325579	2.64554959799161	2.64554959799161	splitr	1	0	0	0	N	0	N	N	0	498	ENSG00000251948	ENSG00000171316	+	-	19	8	24184165	61779465	intron	intron	AC092279.1	CHD7	24184075	61591337	-	+	0	24184150	61626725	+	-	Y	1	0.651710862186981	N	SKBR3_13_2_1	2	1
27426	TACAGTCTCTGGTTCTTGTTTAACAGGAACTGCTGCTTCGGTCTCCAAACCTAGTTCTAATGCACTAAGTGGCACTGACTGCTGAACTGACGGGGTAGGCATTGGAGTTGCAAGCCCTGCATCTCCACCATCAATATCAAAGAGGTCATTCGGACTAATTCCACTCTCACTCAAAGCAGCAAGCAGTAAATCTTGCCCTGGCTCCACCAT|TTTCCCCGCGGGACCCGGCGCCAGCACAGCTCCTCCCGGGAGGTGTGAGTTTGAAGGACCAGAGGCGACTGGAGCGGAGGCGGCGGTGGCGGCGGCAGCAGCGGCGTCCTGCTCTGCCTACCTCCCCGCCGCCATCTTGACGCCCCTCCCCCAGC	8	1	0.719044865002331	0.477826557083424	Y	Y	3.38809011260573	2.95960396827598	2.95960396827598	splitr	365	1	0	0	Y	0.987096774193548	N	N	1199	8	ENSG00000139697	ENSG00000256092	-	-	12	12	123834988	123850660	coding	upstream	SBNO1	RP13-942N8.1	123773656	123849500	-	+	0	123834988	123849248	+	-	N	-	-	N	SKBR3_13_2_1	1	0.211538461538462
133919	TCATCACTCAGGTCTGAGCTGTGCAGAGCTGGTTCCAGTGGCTGCAGGAACCACAGTCGCAGACCTGGAAGAAGCAAGGATCCTCCCCAAGAGTCTGCAGAGGGAGCGCATTTCTGCCCACACCTTGATTTTGGACTTGTGGCCTCCAGAA|CTTTAGCTTCTGAACATACAGCCAAAAATCCATCTTCTGTCACTGCTTTAAACGAAGGTCTGACTCCTCATGTATCTCTGCCCAGGAACACTTTCTTATTGGCAGAATCCAGTAAAACAAATGCAAACACACCATCCAACACACAAATTGTTTGCTCAATTCCTCCT	1	0.7896017783922	0.163783040919641	0.102428735043176	Y	Y	3.48912663185998	3.49744043328497	3.48912663185998	splitr	318	1	0	0	Y	0	N	N	4	0	ENSG00000163060	ENSG00000215703	+	-	2	2	95542574	95558501	downstream	downstream	TEKT4	AC097374.2	95537178	95552606	+	-	0	95547183	95552604	+	-	N	-	-	N	SKBR3_13_2_1	9	0.573333333333333
119609	CGGGAATGCTAATGAGGAAAATGGGGAGCAGGAGGCTGACAATGAGGTAGACGAAGAAGAGGAAGAAGGTGGGGAGGAAGAGGAGGAGGAAGAAGAAGGTGATGGTGAGGAAGAGGATGGAGATGAAGATGAGGAAGCTGAGTCAGCTACGGGCAAGCGGGCAGCTGAAGATGATGAGGATGACGATGTCGATACCAAGAAGCAGAAGACCGACGAGGATGACTAGACAGCAAAAAAGGAAAAGTTAAACT|AAAAAAAAAAAAGGCCAGGCGCAGTGCTGTGGCTCATGCCT	8	0.999880106013406	0.046328107468559	0.0910071316110105	N	Y	3.23999710710482	3.08767853656852	3.08767853656852	splitr	16	0.365853658536585	0.365853658536585	0	N	0.463414634146342	N	N	14698	362	ENSG00000187514	ENSG00000162769	+	-	2	1	232578251	213072705	utr3p	utr3p	PTMA	FLVCR1	232571605	213031597	+	+	0.365853658536585	232577586	213070219	+	-	Y	-	-	N	SKBR3_13_2_1	128	0.519230769230769
140908	GAAAAGGAGCCCTAACTCATTGCCCTCATCTTCTTCCAAGAAGTGGCATCAACATACAAGAGGCATGAATGGAT|GAACGAGATTCCCACTGTCCCTACCTACTATCCAGCGAAACCACAGCCAAGGGAACGGGCTTGGTGGAATCCGCGGGGAAAGAAGACCCTGTTGAGCTTGACTCTAGTCTGGC	1	0.252733198604285	0.390564714822603	0.421349522516249	N	N	3.48440655328462	3.5580693557619	3.48440655328462	splitr	12	0.148648648648649	0	0	N	0.148648648648649	N	N	6770	0	ENSG00000089597	ENSG00000198626	-	-	11	1	62414104	238129359	utr3p	intron	GANAB	RYR2	62392298	237205505	-	+	0.148648648648649	62392940	237766474	+	-	Y	-	1	N	SKBR3_13_2_1	10	1
132390	CACTTCACCATAGTGGACAAAGCCACCCAGAGGGTTGATGCTCTTGTCAGATAGGTCATAGTCAGTGGAGGCATTGTTCTTGATCAGCTTGCCGTCCTTGATAAGGTAGCCCTGGCCAATCTTATAAATCTTCTTGTTGATCTCAGTGCGGTGATGGTAGCCTTTCT|CATCCTCTTTGCCATGTGAAGGAGCCGTCTCCACCTCCCATAGTTCTCCCGCGTCTGGTTGGCCCCGTGTGTTC	1	1	0.205558172728075	0.155228020814782	N	N	3.51952501003312	3.53039946453785	3.51952501003312	splitr	17	0	0	0	N	0.0675675675675675	N	N	22077	1665	ENSG00000100316	ENSG00000135390	-	+	22	12	39716394	54071182	coding	coding	RPL3	ATP5G2	39708887	54058950	-	-	0	39710728	54059116	+	+	Y	-	5.67119836001776	N	SKBR3_13_2_1	24	0
126866	CCTCCCGTGGCCGCTTCGCCCTCCTGGTGACGTCCTGCTGCAACTCCCCGAGCACTGCCTGTCTTCCCGCTCTCCAGCCCTCGAGGCTCCGGCATAGGCCTGAGAAAGCCGTGCCGGAGCTGCCCCTGTGCCTGCTACTAAATGAATTGCGGTGGGTGAGGTGGCAGCTGGGGACCCCTCTGTCCTGTGTCCCCTGCCATGTCCCTGTCT|CTCCCTTTCACCCTTGCCCTCCAGTCCTCTACCTCTGGCCTGCCCCTATTTCTGAAAGCTTCTTCCAGTCCCTGATCTGGCTCATTCCCCACCTTCAACTCCCACCTTACATGTCTCACACTATCCCATGGTTGGCATTACACTCACTCCTGTTCCCTTATTCTTCATTCCCAGTAATTCC	1	0.0307205019248761	0.447538936456759	0.5	N	N	2.84868621149354	2.9699440564474	2.84868621149354	splitr	9	0	0	0	N	0	N	N	83603	0	ENSG00000130600	ENSG00000225065	-	-	11	20	2022700	33302432	intron	intron	H19	RP11-346K17.4	2016406	33284722	-	-	0	2018347	33298397	+	-	Y	-	1	N	SKBR3_13_2_1	1	0
36314	GGAGAAAGGGAGGGGTGAAATGAGAAGAGCCCCGTTCTTCCTCAGTGCTGGGGGGTTGGAGACACCACCCCCTTCTGCTGCCCTCCTCTGGGCTCCAGGAAGGAGAGCAGATGAAATCTCAGGCCTGTGGCTTCTCCACACCACTGCCCCCCAGGTTGGAGGGGAGCTAAGAGATGAGAGAAGGGGACAGAGGCAAGAAAAGATGTTGATCAAGAAAGATGAGAACCAGGGGTGAGGGCTGAAGGAGAATCAAAGATAAAATACCAGT|TTAAAAAAAAAAAAAAAAAGGACTGAGCACAGTGGCTCACGCCTG	1	0.686181532715532	0.612610548302747	0.693969709788871	N	Y	3.31808381371038	2.96366169944203	2.96366169944203	splitr	24	0.422222222222222	0.422222222222222	0	N	0.511111111111111	N	N	9938	696	ENSG00000179218	ENSG00000145012	-	+	19	3	13055304	188608460	utr3p	intron	CALR	LPP	13049414	187871072	+	+	0.422222222222222	13054924	187970880	-	+	Y	1.18487489146117	0.333402269563772	N	SKBR3_13_2_1	20	0.962264150943396
139947	AGGCGCTCTTCACGGCGCTTGCGTGCTTCCTTGGTCTTAGACCTGCGGGCCTCAGCCTGGTCAGCCAGGAGCTTCTTGCGGGCCTTGTCTGCCTTCAGCTTGTGGATGTGTTCCATGAGAATCCGCTTGTTTTTGAACACATTCCCCTTCACCTTCAGGTACAGGCTGTGATACATGTGGCGATCGATCTTCTTAGATTCACGGTATCTTCTGAGCAGCCGGCGCAAAATCCTCATTCT|CCGCCGCCCCCGCGCCCGCTCGCTCCCTCCCGTCCGCCCGTCCGCGGCCCGTCCGTCCGTCCGTCCGTCGTCCTCCTCGCTTGCGGGGCGCCGGGCCCGTCCTCGCGAGGCCCCCCGGCCGGCCGTCCGGCCGCGTCGGGGCCTCGCCGCGCTCTACCT…	1	3.75426719278814e-10	0.311204357582937	0.306030290211129	N	N	3.73656073943594	2.17828849333143	2.17828849333143	splitr	2	1.11022302462516e-16	0	0	N	0	N	N	129759	0	ENSG00000108298	ENSG00000212932	-	-	17	21	37360980	48111157	coding	upstream	RPL19	RPL23AP4	37356536	48110676	+	+	1.11022302462516e-16	37359298	9826843	-	-	Y	-	-	N	SKBR3_13_2_1	24	1
128701	AAGTAAACTAGCCGGGCACAGTGGCGTGCGCCTGTAGTCCCAGCTACTCGGGAGGCTG|AGGTGGGAGGATCTGTTGAGCTCACGAGTTTGGGCTGTAGTCCACTATGGCAATTAGGTGTCTGCACTCAGTTCAGCATTAATACGGTACCCCTTGGAGTGGGGGACCACCAGTTGCTTAAGGAGGGGTGAACTGGCCCAGGTCAGAAAGGGAATAGGGCAAAACTCCCATGCTGATCAGTAGTGGGATCCCGCCTGTGAATAGCCACTGCACTCCAGTCTGGGCAACATGGCG	1	0.466787698905324	0.467532148991838	0.526369772984128	N	Y	3.44719145177281	3.39231567764112	3.39231567764112	splitr	69	0	0	0.5	N	0	N	N	164	0	ENSG00000177602	ENSG00000241226	+	-	17	19	3630067	46155061	intron	intron	GSG2	AC006132.1	3627211	46154768	+	+	0.706896551724138	3629888	46154816	+	-	Y	-	1	N	SKBR3_13_2_1	66	1
114893	TATCACCACCACGAAGTCTCAACACAAGATGAAGAGTAGACTCCTTTTGAATACTGTAGTCAGACAAAGTACATCCATCTTCCAGTTGCTTTCCAGCAAAGATCAGTCTTTGCTGATCAGGAGGAATTCCTTCCTTATCC|TCTTCTTCCTTTTCTTAGCACCACCACGAAGTCTCAACACAAGATGAAGAGTAGACTCCTTTTGAATATTGTAGTCAGACAAAGTACGTCCATCTTCCAACTGCTTGCCAGCAAAGATCAGTCTCTGCTGATCAGGAGGAATTCCTTCCTTATCCTGGATCTTGGCCTTTACATTATCTATTGTATCCGAGAGTTCAACCTCGAGGGTGATGGTCTTCCCCATAAGGGTTTTCACGAAAATCTGCATTTTGGTGGCGG…	1	0.201908889607679	0.526775457519482	0.600084425908804	N	N	3.53399318738748	3.33697589519302	3.33697589519302	splitr	1	2.22044604925031e-16	0	1	N	0.0357142857142857	N	N	0	0	ENSG00000218208	ENSG00000231767	-	+	6	1	113903149	192685783	intron	intron	RP11-367G18.2	RP11-92K2.2	113902703	192685313	+	+	2.22044604925031e-16	113902795	192685559	-	+	Y	1	1	N	SKBR3_13_2_1	6	0
70242	AGACCCTTTCAAGCAGTAAGCTGCATGCTTGCTTGTTGTGGTCATTAAAAAC|CCTAGTTTAGGATAACAGGTCTGCCTGTTTGAAGATGAAAAATAATACCCATTTAAAATTTGCCCTACTCAATTTCCTTCTCAGTCACATTTTAACTTTTAAACAGCTAATCACTCCCATCTACAGATTAAGGTGTATATGCCACCAAAACCTTTTGCCACCTTAAAAATTTCCTTCAAAGTTTAAACTAACCTGCATTTCTTCAATCATGAATTCTGAGTCCTGAAATTAAGGGACAATACACAGTAAGACAACTTGCATACAATTAGGAGTAATCCAAAATCTCCAAACATTATAGAAT	6	0.710044757145864	0.832679013698127	0.335652429231378	N	Y	3.38912318237562	3.57063922744582	3.38912318237562	splitr	75	0.923076923076923	0	0.714285714285714	N	1	N	N	1271	0	ENSG00000112159	ENSG00000234741	-	-	6	1	90529442	173838020	intron	intron	MDN1	GAS5	90352218	173833038	-	-	0.923076923076923	90431299	173833621	-	-	Y	1.04564537817288	1	N	SKBR3_13_2_1	3	0.0240963855421687
141175	CATGTTCCTGCTACCACCAAAGTTTCCACTCTTCATTGGACCGTAGTTAGAAGGTTGCTGGTTATAATTTCCAAAATCATTGTAATTTCCACTTCCATAATTTCCTCCTCCATAGTTGTCATAACCACCTCCGTAGCCCCCACCCTGGTTGCCATATCCAGGTCCTCCACCACCATATCCTCCTCTTCCTCCTCCATAACCGGGGCTACCTCCAAAATTGCCACCTCCAGGTCCTCCTCCATACCCATT|ATAGCCTCATCATCCCCACCATCATAGCCATCATCACCCTCCTTAACCTCTACTTCTACCTGCGCCTAATCTACTCCACCTCAATCACACTACTCCCTATATCTAACAACGTAAAAATAAAATGACAGTTTGAACACACAAAACCCACC…	1	3.52544076988567e-06	1	0.935920242646516	N	N	3.3227106063299	2.84330378550887	2.84330378550887	splitr	18	0.0734463276836158	0.0734463276836158	0	N	0.225988700564972	N	N	13407	0	ENSG00000122566	ENSG00000225630	-	-	7	1	26241149	566063	coding	intron	HNRNPA2B1	RP5-857K21.8	26229547	565020	-	+	0	26235491	565840	+	-	Y	-	1	N	SKBR3_13_2_1	2	0
67770	GAGTCAGCCTTGAAGGACCTCAAGATCAAATGACCTGTGAGGAATATGTTGCCTTCATCCTAGCTGCTGGGGAAGCGGGGAGAGGGGTCAGGGAGGCTAATGGTTGCTTTGCTGAATGTTTCTGGGGTACCAATACGAGTTCCCATAGGGGCTGCTCCCTCAAAAAGGGAGGGGACAGATGGGGAGCTTTTCTTACCTATTCAAGGAATACGTGCCTTTTTCTTAAATGCTTTCATTTATTG|AAAAAAAAAAAAAAATGCCAGGCGCGGTGGCTCATGCCTGTAAT	5	1	0.136003307144343	0.296464999894846	N	Y	3.41472693405989	2.95171432237406	2.95171432237406	splitr	27	0.409090909090909	0.409090909090909	1	N	0.431818181818182	N	N	4004	391	ENSG00000130429	ENSG00000072609	+	-	7	12	98992424	133485772	utr3p	intron	ARPC1B	CHFR	98971872	133416937	+	-	0.409090909090909	98992321	133439797	+	-	Y	0.728552119085786	1.26806267274459	N	SKBR3_13_2_1	9	0.62
136481	TCCTCAAGGCCACATACATCCTGCTTCACTGCTGCTTGCACTCTGCTGGGTTTTGATCCTTCTTTGGGTCATAGTCTGGATCATTTTCCTCATCT|GCTTCCTAGTCCTGTACGCCCTTTTCCTAACACTCACAACAAAACTAACTAATACTAACATCTCAGACGCTCAGGAAATAGAAACCGTCTGAACTATCCTGCCCGCCATCATCCTAGTCCTTATCGCCCTCCCATCCCTACGCATCCTTTACATAACAGACGAGGTCAACGATCCCTCCTTTACCATCAAATCAATT	3	0.695361570913106	0.276539608448645	0.5	N	N	3.13590542123087	3.38912318237562	3.13590542123087	splitr	21	0.157894736842105	0.126315789473684	0	N	0.189473684210526	N	N	4449	3	ENSG00000187109	ENSG00000230021	-	-	12	1	76478738	659930	coding	intron	NAP1L1	RP5-857K21.4	76438682	536816	-	-	0.157894736842105	76443013	568240	+	-	Y	-	0.828962371721779	N	SKBR3_13_2_1	6	0
141116	CTACCTGTCGGTGAAGGTGTGGGACCTCAACATGGAGAGCAGGCCGGTGGAGACCCACCAGGTCCACGAGTACCTGCGCAGCAAGCTCTGCTCTCTCTATGAGAACGACTGCATCTTTGACAAGTTTGAGTGTTGCTGGAACGGTTCGGATAG|ATGTGAGCCCTCTGGCCAACCTACCTAACCCACCTGCCCCCAGTGGCATTCCGGTCTTTCCAGTCTGTCCAACACACGGCAGCCACAGAACACTGTCTGCACGCCAGGACTAGAGCCCTCCTCCCCGCTGAGAGGCTG	1	1	0.447538936456759	0.5	Y	Y	3.60103760561896	3.27974235647284	3.27974235647284	splitr	291	1	0	0	Y	0.644927536231884	N	N	370	622	ENSG00000175470	ENSG00000176171	+	-	10	10	133773331	133795435	coding	intron	PPP2R2D	BNIP3	133747955	133781578	+	-	0	133761295	133783131	+	-	N	1.78955216572527	1.09364696826945	N	SKBR3_13_2_1	1	0
134028	GCTGACGGGAGTTGGCATTGGCGATTTCATTGGTCTCATTGGGGTCTAACCAGACCTTCTTCTTGCCACAGCGGAGGACACTAGAGGCGAGCCTCTTCTGAAGCCTGAGCATACTCATGGCTGCGGCCGCAGCAGCGAAAGGAAAGAGCTCGCTCGGGCCCGGCTCCTCCCA|CTTATTCTACACCTCTCATGTCTCTTCACCATGCCAGACTAGAGTCAAGCTCAACAGGGTCTTCTTTCCCCGCTGATTCCGCCAAGCCCGTTCCCTTGGCTGTGGTTTCGCTGGATAGTAGGTAGGGACAGTGGGAATCTCGTTCATCCATTCATGCGCGTCACTAATTAGATGACGAGGCATTTGGCTACCTTAAGAGAGTCATAGTTACTCCCACCATTTACCT…	1	5.5099205127382e-07	0.261533274614987	0.233421673643755	N	N	3.0212659605228	3.41269548964026	3.0212659605228	splitr	12	0.0406976744186048	0	0	N	0.00581395348837188	N	N	129759	0	ENSG00000108298	ENSG00000137571	-	-	17	8	37360980	70747299	utr5p	intron	RPL19	SLCO5A1	37356536	70584568	+	-	0.0406976744186048	37356544	70602311	-	-	Y	-	1	N	SKBR3_13_2_1	45	1
141129	TTTATTGACATACAGGTAGGCTCTATAGCAACAGGCCTGGAGGTGCTGCAGTAGTGGGGGAAAATGGAAGGTGGAGGGTGGAGTGTTTGCTGCAGGACAGCTGAGTGGAGGGTGGGGACAGGTGCAAACTGGAGAGGCCTAGAGAGCTAGAGAAGCAAGTAAGGGCCAGGGC|GAAAGCATTTGCCAAGAATGTTTTCATTAATCAAGAATGAAAGTCGGAGGTTCGAAGACGATCAGATACCGTGGTAGTTCTGACCATAAACGATGCCGAC	1	1	0.311204357582937	0.306030290211129	N	N	2.923645918911	3.22167408707565	2.923645918911	splitr	7	0	0	0	N	0.0400000000000001	N	N	21606	1	ENSG00000067225	ENSG00000256642	-	-	15	16	72524163	33962503	utr3p	upstream	PKM2	NCRNA00273	72491370	33961052	-	-	0	72491557	33963491	+	-	Y	-	-	N	SKBR3_13_2_1	12	1
73940	TGTGCTCACACGATAAACCCTAGGAAGCCAATTGATATCATAGCTCAGACCATACCTATGTATCCAAATGGTTCTTTTTTTCCCGGAGTAGTAAGTTACAATATGGGAGATTATTCCGAAGCCTGGTAGGATGAGAATATAAACTTCAGGGTGACCGAAAAATCAGAATAGGTGTT|GGTTGATATAGACAGCAGGACGGTGGCCATGGAAGTCAGAATCCACTAAGGAGT	5	0.667950595747351	0.713331449201006	0.716947866153821	N	N	3.53768019619294	3.66761801553402	3.53768019619294	splitr	17	0.0555555555555552	0.0185185185185185	0	N	0.185185185185185	N	N	0	0	ENSG00000237973	ENSG00000252666	-	-	1	19	567996	36066721	intron	upstream	RP5-857K21.6	AD000090.1	566454	36066627	+	+	0.0555555555555552	567148	36066533	-	-	Y	1	-	N	SKBR3_13_2_1	4	1
100604	CAACAAGAGCGAAACTCAGTCTCAAAAAAAAAAAAAAAAAAAAA|AACCCAAAAAAACTCAAGAATGTAATGAATGATACCCAATGTGCCTTTTCTAGAAAAAGTTGCCAAATATATCTCTTGGATCTGCTGAGCATGTCCTCTGATACATAAGGCAAGCATGTTTCTACACCCAGTGTTGATGCCAGTTAGTTTTCAGAATCCAAACTGATGGCAGCTACTGGTCCTTGGGACTGACATCCTCTGGGAATATAACCTGCAA	1	1	0.899266171301115	0.897571427984624	N	N	2.2938958234657	2.98833743449346	2.2938958234657	splitr	29	0.340909090909091	0	0	N	0.522727272727273	N	N	3380	0	ENSG00000196914	ENSG00000175061	+	+	11	17	120360645	16367300	intron	intron	ARHGEF12	NCRNA00188	120207787	16342289	+	+	0.340909090909091	120334255	16344892	+	+	Y	-	1	N	SKBR3_13_2_1	15	0.576271186440678
110374	GATTCTACCCTAGCATCACACACCGCACAATCCCCTATCTAGGCCTTCTTACGAGCCAAAACCTGCCCCTACTCCTCCTAGACCTAACCTGACTAGAAAAGCTATTACCTAAAACAATTTCACAGCACCAAATCTCCACCTCCATCATCACCTCAACCCAAA|TACTCCACCTCAATCACACTACTCCCCATATCTAACAACGTAAAAATAAAATGACAGTTTGAACATACAAAACCCACCCCATTCCTCCCCACACTCATCGCCCTTACCA	4	0.16133042230223	0.170466845794889	0.341773455113556	N	N	2.78104980386964	2.99884535653422	2.78104980386964	splitr	0	0	0	0	N	0.100917431192661	Y	N	54817	24767	ENSG00000198786	ENSG00000198763	+	-	MT	MT	14148	5511	coding	coding	MT-ND5	MT-ND2	12337	4470	+	+	0	14077	5361	+	-	N	-	0.984185675712648	N	SKBR3_13_2_1	4	0
109891	GCCTGGCAGCCGGAAGCCTATTCGCAGGATTTCTCATTACTAACAACATTTCCCCCGCATCCCCCTTCCAAACAACAATCCCCCTCTACCTAAAACTCACAGCCCTCGCTGTCACTTTCCTAGGACTTCTAACAGCCCTAGACCTCAACTACCTAACCAACAAACTTAAAATAAAATCCCCACTATGCACATTTTATTTCTCCAACATACTCGGATTCTACCCTAGCATCACACA|CCCCACAATCCTAGGCCTACCCGCCGCAGTACTGATCATTCTATTTCCCCCTCTATTGATCCCCACCTCCAAATATCTCATCAACAACCGACTAATCACCACCCAACAATGACTAATCAAACTAACCTCAAAACAAATGA	1	0.0293788570062905	0.375556752806067	0.399915574091196	N	N	3.38656252929588	3.64809409186561	3.38656252929588	splitr	18	0.121428571428572	0.121428571428572	0	N	0.121428571428572	Y	N	54817	38194	ENSG00000198786	ENSG00000198899	+	-	MT	MT	14148	9207	coding	coding	MT-ND5	MT-ATP6	12337	8527	+	+	0.121428571428572	13937	8559	+	-	N	-	-	N	SKBR3_13_2_1	3	0
141752	TGCGTCACTAATTAGATGACAAGGCATTTGGCTACCTTAAGAGAGTCATAGTTACTCCCGCCGTTTACCCGTGCTTCATTGAATTTCTTCACTTTGACATTCAGAGCACTGGGCAGAAATCACATGGC|GTCAACATCCTGATTCGGCCTGATGGAGAGAAGAAGGCATATGTTCGACTGGCTCCTGATTACGATGCTTTGGATGTTGCCAACAAAATTGGGATCATCTAAACTGAGTCCAGCTGCCTAATTCTGAA	1	1	0.526775457519482	0.600084425908804	N	N	3.28445308747838	3.71401215437137	3.28445308747838	splitr	14	0.046875	0	0.5	N	0.1640625	N	N	356	0	ENSG00000149262	ENSG00000240567	-	+	11	3	77705724	161166030	intron	intron	INTS4	RP11-3P17.4	77589766	161144215	-	+	0.046875	77597502	161147016	-	+	Y	1.69881089015784	1	N	SKBR3_13_2_1	64	1
135704	TAAGAGTTTCCTTAACATTGTTATTTCGATAACCTGAAGCTGTTCTGTTACCTCTGGGCTCTCATCCTCTCCTATTTATACAGTGAAGCCTGTTTCAACAGAAGTAAAGAGTAAAAAAAAAATAGGTTATGAAATTATCCATCTAACCAGATTTTAAGGAAAGATAACATGATCCTAAAAAGCTTTTACTCCTGCAGCTATGTCTCCCAAGATAATAATAATTGTAAAACTCAAAAGCTACTTACCCATGGCAAATAGGAAGAAGCTCAGTATCGGCTCCTCCCACCATAACCCCCACTTCCTCCACTGCCT|TCAGCCGCACCAGCTCCTCCAGGGCCGTGGTTGTGAAGAAGATCGAGACACGTGATGGGAAGCTGGTGTCTGAGTCCTCTGACGTC…	1	1.67093685964621e-21	0.321839855309698	0.321669634186996	N	N	3.10654011282762	3.61464054707278	3.10654011282762	splitr	3	0.00961538461538458	0	0	N	0	N	N	13407	64916	ENSG00000122566	ENSG00000170421	+	+	7	12	26241149	53298868	coding	coding	HNRNPA2B1	KRT8	26229547	53290971	-	-	0.00961538461538458	26232181	53291309	+	+	Y	0.522430668698816	0.942910254062659	N	SKBR3_13_2_1	3	0
107042	GACGTTGACAATCGAGTAGTACTCCCGATTGAAGCCCCCATTCGTATAATAATTACATCACAAGACGTCTTGCACTCATGAGCTGTCCCCACATTAGGCTTAAAAACAGATGCAATTCCCGGACGTCTAAACCAAACCACTTTCACCGCTACACGACCGGGGGTATACTACGGTCAATGCTCTGAAATCTGTGGAGCAAACCACAGTTTCATGCCCATCGTCCTAGAATTAATTCCCCTAAAAATCTTTGAAATAGGGCCCGTATTTACCCTATAG|CACAGCCCTATACTCCCTCTACATATTTACCACAACACAATGGGGCTCACTCACCCACCACATTAACAACATAAAACCCTCATTCACACGAGAAAACACCCTCATGTTCATACACCTATCCC…	1	0.0051492603687965	0.526775457519482	0.600084425908804	N	Y	3.13007772497211	3.0218486023454	3.0218486023454	splitr	403	1	1.11022302462516e-16	0	Y	0.149606299212598	N	N	58402	93473	ENSG00000198712	ENSG00000198886	+	-	MT	MT	8269	12137	utr3p	coding	MT-CO2	MT-ND4	7586	10760	+	+	0.0236220472440944	8269	11965	+	-	N	-	-	N	SKBR3_13_2_1	6	0
140390	CAGTCTTTGGGTTTTTGGGTTCCGAGGGGAGTATGGTTGCAAAGCTGAAACTTAAAGGAATTGACAGAAGGGCACCACCAGGAGTGGAGCCTGCAGCTTAATTTGACTCAACATGGGAAAACTCACCCAGCCTGGACACGGACAGGATTGACAGATTGATAGCTCTTTCTCGATTCC|GATGGGGTGGTGGTTGTGGTAAATTTTAATAGTGTGGGAAGTTGAATAATTTATGAAGGAGAAGGGTCAGGGCTGATTCGGGAGGATCCTATTGGTGCGGGGGCTTTGTATGATTATGGGCGTTGATTAGTAGTAGTTACTGGTTGAACATTGTTTGTTGGTGTGTATATTGTACTAGAGATTGCTCGGGGGAATAGATTATGTGATTAGGAGTAGGGTTA…	1	0.00137879125969171	0.375556752806067	0.399915574091196	N	N	3.56591914887046	2.79889189072799	2.79889189072799	splitr	14	0	0	0	N	0	N	N	1	0	ENSG00000163046	ENSG00000249119	-	-	2	5	133015542	134260334	intron	intron	ANKRD30BL	MTND6P4	132905164	134259813	-	+	0	133012460	134260140	-	-	Y	0.81549815498155	1	N	SKBR3_13_2_1	2	1
30140	CTTCATTTCCTCTACCTCCCACTTTCCATCATATTTGGCAATTTCATCATCGGTATCGTCTTTCTTGGCTTTGGATAAAATCCACCCTGACAGAGTTCCTCTGTCAAAAGAATCAGCAAAATATACTTCCCCTGTTGGAACTG|CTCCTCGGACTCCTGCCTCACTCATTTACACCAACCACCCAACTATCTATAAACCTAGCCATGGCCATCCCCTTATGAGCGGGCGCAGTGATTATAGGCTTTCGCTCTAAGATTAAAAATGCCCTAGCCCACTTCTTACCACAAGGCACACCTACACCCCTTATCCCTATACTAGTTATTATCGAAACCATCAGCCTACTCATTCAACCAATAGCCCTGGCCGTACGCCTAACCGCTAACATTACTGCAGGCCAC…	1	0.0051492603687965	0.311204357582937	0.306030290211129	N	N	3.56385300933068	3.22593015733458	3.22593015733458	splitr	0	2.22044604925031e-16	0	0	N	0.027972027972028	N	N	16908	3	ENSG00000127022	ENSG00000230021	-	-	5	1	179157926	659930	coding	intron	CANX	RP5-857K21.4	179105629	536816	+	-	2.22044604925031e-16	179133275	569325	-	-	Y	-	0.828962371721779	N	SKBR3_13_2_1	3	0.0566037735849057
9932	TGTCCCTGTCTGACCCAGGCCTGGGGTACCACCCCACGTGCTGGACCCTACGCTGGCCACCCCTGTGCTCCCTCCCTGCCCTCTTGCTCTTTCTGCCTGGAACGGGCCCATAACCCCCCAGCCTTGCGCAGTCTCGGCTCCCCCCGAGAAGATGTCACCTTTGCTAACTCTCCTGCCCCCATCCTGCCCCTCTGCTGGGAGGGTG|TCTGCTTCCTAGTCCTGTACGCCCTTTTCCTAACACTCACAACAAAACTAACTAATACTAACATCTCAGACGCTCAGGAAATAGAAACCGTCTGAACTATCCTGCCCGCCATCATCCTAGTCCTTATCGCCCTCCCATCCCTACGCATCCTTTACATAACAGACGAGGTCAACGATCCCTCCTTTACCATCAA…	1	2.7016042505806e-14	0.899266171301115	0.897571427984624	N	N	3.03020225656374	3.35356364524965	3.03020225656374	splitr	8	0	0	0	N	0.0439024390243903	N	N	83603	3	ENSG00000130600	ENSG00000230021	-	-	11	1	2022700	659930	intron	intron	H19	RP5-857K21.4	2016406	536816	-	-	0	2018541	568237	+	-	Y	-	0.828962371721779	N	SKBR3_13_2_1	2	0
48888	ATATGTTGTGTAGAAAAATTAACTCTCGGCTTAAAATAACATTCAAAAGGCACTTCATCCTGTAGGAAAGAGATTCTGAGTTGGGTCAGCTGCTCTGAGCTGGGATAGAAGGGGACAGGTGGTCTGCTTGGAGGGGAGGACAGTTGAAAGGAAGTCTGATA|AAAATCAAGCTTTTTTTTTTTTTTTTTTTTTTTTTTTAACATTAACAAGCCCT	1	0.613719197459347	1	0.935920242646516	N	Y	3.41848849077886	1.94947023424928	1.94947023424928	splitr	34	0.603773584905661	0.603773584905661	0.5	N	0.622641509433962	N	N	928	0	ENSG00000144677	ENSG00000213147	-	-	3	10	38025960	135516024	utr3p	upstream	CTDSPL	XXyac-YRM2136_A.1	37903451	135515571	+	+	0.603773584905661	38022648	55085580	-	-	Y	0.475523392176369	-	N	SKBR3_13_2_1	44	0.385964912280702
27113	AGCACTATAGTCACCTCAAGGTTCAAGAGCAGGAGGTCCACTTCCAGGCTCACTCACAAGGGTGTTGGCAGGTCTCAGGTTCCCAGATGCTGTTGGCTAAAGACATTGGATCCTGCCATGCAGGCCTCTCTGGAGGCTTACTTATCACATGGCACCTTGCTTCCACCACACCAAGGGCA|CTGCGCAGGTAACCCGGGCCCCCGCGCGCAAGGCCGAGGCGCAGGCGGAGCGGGCTGGAGCATGTCCGGCCCTTTGTTCTGCGCTCGTGCGTGTGTCCGGGTACTTGAGCTCCCTAGCGGTCCGCCTGTCCGTCT	1	0.599572149176471	0.163783040919641	0.102428735043176	Y	Y	3.36079094374226	3.09549782445355	3.09549782445355	splitr	314	1	0	0	Y	1	N	N	4	5982	ENSG00000166143	ENSG00000166145	+	-	15	15	41120907	41150405	upstream	utr5p	PPP1R14D	SPINT1	41107643	41136241	-	+	0	41128480	41136377	+	-	N	-	0.412365672765724	N	SKBR3_13_2_1	1	1
116695	CACCCTTACTCTGCCACTAATTTATTTCCTTGTTGCTGAAATGATGAGAGAGGTATAATCTCCACCCTCACGGAGTTGTCATCACC|CTGGCAACCCCTCCGTAGTCAAGGCCTTCTTCTCCATGAAATTTTATCATTAATCGCTTCCAGAGATCTTTTGGTCTCATTTTCATGACCTGTCAATATGATT	8	0.422970305762913	0.846408467271751	0.878547478010405	N	Y	3.67849247003875	3.70529712536226	3.67849247003875	splitr	189	0.988372093023256	0	0	N	1	N	N	145	0	ENSG00000176681	ENSG00000237854	+	+	17	17	44415160	66111659	intron	intron	LRRC37A	AC005332.1	44370099	66097708	+	+	0	44410421	66110666	+	+	N	0.57813070300325	1	Y	SKBR3_13_2_1	20	0
132449	TCGTCCCCAGCTGATGTCGCCCTGTCTGCACGATGCCTGGGCGCCTACTCCACACTCCTCACTGGCCTCAGGCCCCACCAGCCCTGCCTCGAGCTAGCCCC|CCACCCTACCACACATTCGAAGAACCCGTATACATAAAATCTAGACAAAAAAGGAAGGAATCGAACCCCCCAAAGCTGGTTTCA	1	0.450933640028331	0.899266171301115	0.897571427984624	N	N	3.08718402302856	3.26038626667377	3.08718402302856	splitr	11	0.0714285714285714	0.0714285714285714	0	N	0.0714285714285714	N	N	83603	0	ENSG00000130600	ENSG00000237973	-	-	11	1	2022700	567996	intron	intron	H19	RP5-857K21.6	2016406	566454	-	+	0.0714285714285714	2018911	567952	+	-	Y	-	1	N	SKBR3_13_2_1	3	0.301587301587302
109468	CCAGGAGTTCTGGGCTGTAGTGCGCTATGCCGATCGGGTGTCCGCACTAAGTTCGGCATCAATATGGTGACCTCCCGGGAGCGGGGGACCACCAGGTTGCCTAAGGAGGGGTGAACCGGCCCAGGTCGGAAACAGAGCAGGTCAAAACTCCCGTGCTGATCAG|TAGTGGGATCACGCCTGTGAATAGCCCCTGCACTCCAGCCTGAGCAACATAGCAAGATCCCGTCTCTTAAA	3	1	0.267364327965308	0.176674157397045	N	Y	3.51935717616377	3.63296356710195	3.51935717616377	splitr	183	0.873239436619718	0	0	N	0.929577464788732	N	N	593	8	ENSG00000206560	ENSG00000151320	+	-	3	14	15901278	33300567	intron	intron	ANKRD28	AKAP6	15708743	32798523	-	+	0.887323943661972	15780253	32911779	+	-	Y	2.65813318867834	1.12556276979103	N	SKBR3_13_2_1	110	1
136122	TCTTTATTTCGCCCCCACCCCCATCCCCTGCCTTTTTTTTTTTTTTTTT|CCCTAAAGACTGTAGCAGGATAAAAGGATCACTGGCTCCGAGTCTCTTTGAGATAACAAGTGATGAAATAAAAAAGAAAGCCCATACCCTCAAATAAGGTCAGGTAACCCCATTGCCCACCCTCCCTACAAGGTAAAAAATGAGTACTTTTAGTAACAGTTCAGAATTCATCTTTAT	1	1	0.899266171301115	0.897571427984624	N	N	2.25048649323116	3.62192127872787	2.25048649323116	splitr	25	0.469387755102041	0.469387755102041	0	N	0.489795918367347	N	N	1070	4421	ENSG00000079691	ENSG00000069275	+	-	6	1	25620758	205719404	utr3p	utr3p	LRRC16A	NUCKS1	25279306	205681947	+	-	0.469387755102041	25619978	205686644	+	-	Y	-	0.461214840176574	N	SKBR3_13_2_1	21	0.528301886792453
118937	TCGCAACCACCCAAATATCACTTTCTTTGTTTATGTCAGTAATTTCACCTGGCCCATCAAAATTCAGGTGCAAACTGAACAATGAGGACGCATGGACACAGGAAGGGGAACATCACACACCAGGGCCTGTTGTGGGGTGGGGGGAAGGGGAAGGGATAGCATTAGGGGATATACCTAATGT|TAAATGACGAGTTAATGGGTGCAGCACACCAACATGGCACATGTATACATATGTAACAAACCTGCACGTTGTGCACATGTACC	2	1	0.935695919090345	0.209300629116717	N	Y	3.21808036422602	3.49168728493972	3.21808036422602	splitr	264	0.975903614457831	0.0843373493975905	0	N	0.975903614457831	N	N	1969	62	ENSG00000088812	ENSG00000130150	+	-	20	X	3631769	14940449	utr3p	intron	ATRN	MOSPD2	3451687	14891563	+	+	0.204819277108434	3596588	14933573	+	-	Y	-	-	N	SKBR3_13_2_1	20	1
137213	GTCAGGAGTTTGCTCCTTCTGATGTTCGGATGTGTTTGGAGTTTCTTCCTTCTGGTGGGTTCGTGGTCTGGCTGGCTCAGGAGTGAAGCTGCAGACCTTCGCGGTGAGTGTTACAGCTCTTAAGGCTGCGCGTCTGGAGTTGTTTGTTCCTCCTGGTGGGTTCGTGGTCTCGCTGGCTTCAGGAGTGAAGCTGCAGACATTCCCAGTGAGTGTTAC|CGCTCACTCTTTGGGTCCACACTGCTTTTATGAGCTGTAACACTCACTGTGAAGGTCTGCAGCTTTACTCCTGAAGCCAGCGAGACCACGAGCCCACTGGGAGGAACGAACAATTCCAGACGCACTGCCTTAAGAGCTGTAACACTCACCGCAAAGGTCTGCAGCTTCACTCCTGAGCCAGG…	1	4.41647432480957e-08	0.12875022366714	0.0640797573534845	N	Y	3.60463132846859	3.56385300933068	3.56385300933068	splitr	493	0.810185185185185	0	0.5	Y	0.0138888888888888	N	N	60	0	ENSG00000154451	ENSG00000233084	-	-	1	1	89738544	249231242	utr5p	upstream	GBP5	AL672183.2	89724633	249230780	-	+	0.384259259259259	89738443	154651445	+	-	N	-	-	N	SKBR3_13_2_1	546	1
140695	CTGGGCAACAAGAGCAAAACTCCATCTCAAAAAAAAAAAAAAAAAA|CTTAAGATGGACACAGCTGACTGGACCCCCATCCTGCCTCACCCATGGGTGCTGCACCCCAGACCCATCCTGCCACTTCTATGTCTCTGGACCACAGGATGGTGGTGGCATTGCAGGTTGGCAAGTGGGCTGATGGGGTCCGCCCTCCTCACTGCTGAGCTCCTCACCTGGACAGTCTCCTGGACAAGGAGTTTCCAGCTGCTGGCTGGAGTCTCAGGCCAAATTGCAGAGGGTCCTCCAGGGTCC	1	0.488727664617922	0.800133926999915	0.844771979185218	N	Y	2.35131955712487	3.51782959285392	2.35131955712487	splitr	292	0	0.58695652173913	0.5	N	0.847826086956522	N	N	1541	1253	ENSG00000110696	ENSG00000141696	+	-	11	17	16778649	39968855	intron	utr3p	C11orf58	LEPREL4	16634679	39958199	+	-	0	16778473	39958529	+	+	Y	-	-	N	SKBR3_13_2_1	33	0.46
117292	AACGATCAGAGTAGTGGTATTTCACCGGCGGCCCGCAGGGCCGGCAGACCCCGCCCTGGACCCCTCGCGGGGACACCGGGGGGCGCCGGGGGCCTCCCACTTATTCTACACCTCTCACGTCTCTTCACCGTGCCAGACTAGAGTCAAGCTCAACAGAGTCTTCTTTCCCCGCTGATTCCGCCAAGTCCGTTCCCTTGGCTGTGGTTTCGCTGGATAGTAGGTAGGGACAGT|GGGAACGGGCTTGGTGGAATCCGCGGGGAAAGAAGACCCTGTTGAGCTTGACTCTAGTCTGGCACGGTGAAGAGCCATGAGAAGTGTAGAATAAGTGGGAGGCCCC	57	0.0223415570479802	0.420184240837189	0.82484596050187	N	N	3.47552369040616	3.27767621693306	3.27767621693306	splitr	5	0	0	0	N	0	N	N	0	0	ENSG00000226958	ENSG00000198626	-	-	X	1	108297792	238129359	intron	intron	RN28S1	RYR2	108297361	237205505	-	+	0.0471698113207546	108297528	237766524	-	-	Y	1	1	N	SKBR3_13_2_1	3	1
83370	GGGATGCAGAGGTTAGGTGGGAGAGGCTACCGGAGGAAGAATGAGGCTGGTAGGGGAGGGAGAAAGAGAGCAAAGAGAGAGAGGAGCAA|GACATGATGAAATCAGAAAAAAATATGGCCTGTTTAAAGAAGAAAACCCGTATGCTAGATTTGAAAACAACTAAAGCGCTCCAGCACATCAGTCCCGACGCTTCCTGTGAGGT	1	0.107524185526562	0.269262891586344	0.244611167082359	N	N	2.35885536411507	3.22023978972163	2.35885536411507	splitr	3	0.0337078651685392	0.0337078651685392	0	N	0.123595505617977	N	N	2107	3344	ENSG00000159335	ENSG00000183255	-	-	12	21	6880118	46293752	utr3p	coding	PTMS	PTTG1IP	6874682	46269500	+	-	0	6879850	46275151	-	+	Y	-	-	N	SKBR3_13_2_1	2	0
139903	GCCGCCACAAGCCAGTTATCCCTGTGGTAACTTTTCTGACACCTCCTGCTTAAAACCCAAAAGGTCAGAAGGATCGTGAGGCCCCGCTTTCACGGTCTGTATTCGTACTGAAAATC|AAGATGAAGCGCCTGAGAAAGAAGTTTGCCCAAAAGATGCTTCGAAAGGCAAGGAGGAAGCTTATCTATGAAAAAGCAAAGCACTATCACAAGGAATATAGGCAGATGTACAGGACTGAAATTCGAATGGCGAGGATGGCAAGAAAAGCTGGCAACTTCTATGTACCTGCAGAA	1	1	0.311204357582937	0.306030290211129	N	N	3.72448538129198	3.03742955505636	3.03742955505636	splitr	11	0	0	0	N	0.0258620689655172	N	N	0	107	ENSG00000162669	ENSG00000182578	+	-	1	5	91870426	149492935	intron	intron	HFM1	CSF1R	91726323	149432854	-	-	0	91853014	149473949	+	-	Y	1	0.525371610097155	N	SKBR3_13_2_1	34	1
139900	GCTGAGTTTGCTGAGAGATCGGTAGCCAAGCTGGAAAAGACAATTGATGACCTGGAAGATAAACTGAAATGCACCAAAGAGGAGCACCTCTGTACACAAAGGATGCTGGACCAGACCCTGCTTGACCTGAATGAGATGTAGAACGCCCCAGTCCCACCCTGCTGCTGCTCCTCCCTCTGACCCAGACTCCGCCTGAGGCCAGCCTGCGGGAAGCTGACCTTTAACTGAGGGCTGATCTTTAACTGGAAGGCTGCTTTCTCCTTT|CACCACCCCCATCTCAGAACAGAAGGGTGGGAAGCCAGAGCCGCCTGCCATGCCCCAGCCAGTCCCC	1	1	0.165454462421282	0.104411461690874	N	N	3.21063179870157	3.19127570890251	3.19127570890251	splitr	10	0.149253731343284	0.149253731343284	0	N	0.149253731343284	N	N	5925	19201	ENSG00000143549	ENSG00000149273	+	-	1	11	154167124	75133324	utr3p	coding	TPM3	RPS3	154127784	75110530	-	+	0.0298507462686565	154129992	75115834	-	-	Y	-	-	N	SKBR3_13_2_1	6	0
70810	CTACACAATTCTCCGATCCGTCCCTAACAAACTAGGAGGCGTCCTTGCCCTATTACTATCCATCCTCATCCTAGCAATAATCCCC|ACCTCCAAATATCTCATCAACAACCGACTAATCACCACCCAACAATGACTAATCAAACTAACCTCAAAACAAATGATAACCATACACAACACTAAAGGACGAACCTGATCTCTTATACTAGT	1	0.464046737792632	1	0.935920242646516	N	N	3.1940041958516	3.04015804200544	3.04015804200544	splitr	30	0.0705882352941176	0.0705882352941176	0	N	0.164705882352941	Y	N	37049	38194	ENSG00000198727	ENSG00000198899	+	-	MT	MT	15887	9207	coding	coding	MT-CYB	MT-ATP6	14747	8527	+	+	0.0705882352941176	15661	8623	+	-	N	-	-	N	SKBR3_13_2_1	3	0
115248	ATCCTATTATTTATCGCACCTACGTTCAATATTACAGGCGAACATACTTACTAAAGTGTGTTAATTAATTAATGCTTGTAGGACATAATAATAACAATTGAATGTCTGCACAGCCACTTTCCACACAGACATCA|CAACAAAACTAACTAATACTAACATCTCAGACGCTCAGGAAATAGAAACCGTCTGAACTATCCTGCCCGCCATCATCCTAGTCCTCATCGCCCTCCCATCCCTACGCATCCTTTACATAA	3	1	0.250730182331237	0.451731126833041	N	Y	3.39593990571429	3.27824527838653	3.27824527838653	splitr	254	0	0	0	Y	0.0583333333333333	N	N	0	58402	ENSG00000210049	ENSG00000198712	+	-	MT	MT	647	8269	upstream	coding	J01415.2	MT-CO2	577	7586	+	+	0	281	7725	+	-	N	-	-	N	SKBR3_13_2_1	2	0
12542	TCTGGCGGCATCCGGTGAGCTCTCGCTGGCCCTTGAAAATCCGGGGGAGAG|GGTGTAAGTCTCACGCAGGGCCATACCCATGTCTGCAGCAGGTCTCCGAGATGAGCAGACTCTGGCATGTTGGAACAATGTAGGTAAAGGAAGTCCTCAAGCCGGATCCATAACTTCGGGATAAGTATTGGCTGTAAGGGCTGGGTCGGTTGGGC	116	0.1821313329084	0.174041207794408	0.655877003311758	N	Y	3.34512186274866	3.53296011761759	3.34512186274866	splitr	206	0	0	0.615384615384615	N	0.647058823529412	N	N	0	0	ENSG00000239935	ENSG00000252318	+	+	5	2	71146942	133038738	intron	downstream	AC116340.1	AC097532.1	71146740	133038647	+	-	0.882352941176471	71146930	133038275	+	+	Y	1	-	N	SKBR3_13_2_1	3	1
136916	TATTGTGGAGGGAATAGGGGATCTGGGGACAGGGTGGGACGTACCATGGGGACAGGAGGTCACAGAACACACACACACACACACACACAC|ACACACACACATACACACCCCTGAACACACACACAGACACACATACACCCATGATGTGAGCAAACACACACACGTGCGCCTTCATAGCCCAGCCAAGGGCATGCAGGCAGGGTGTGCTGCCTGAGATGGCACCTCCCTTTCAGCCATTCTTCAAGAATGGGCCACACACAGCTAGAAG	6	1	0.130008913338418	0.310270059984405	N	N	2.25679419778687	2.31118484735393	2.25679419778687	splitr	0	0.166666666666667	0.166666666666667	0	N	0.188888888888889	N	N	4909	1589	ENSG00000105281	ENSG00000175274	-	+	19	11	47291851	44972840	utr3p	utr3p	SLC1A5	TP53I11	47278140	44907454	-	-	0.166666666666667	47278333	44955885	+	+	Y	-	1.96369651230856	N	SKBR3_13_2_1	1	0.312169312169312
139646	GGAGGATGACTCGGATGTCTGGTGGGGCGGAGCAGACACAGACTATGCAGATGGGAGTGAAGACAAAGTAGTAGAAGTAGCAGAGGAGGAAGAAGTGGCTGAGGTGGAAGAAGAAGAAGCCGATGATGACGAGGACGATGAGGATG|ACGAAGATGATGAGGATGACGATGACGATGAGGAAGATGACTCTGAAGAAGAAGCTATGGAGACTACACCAGCCAAAGGAAAGAAAGCTGCAAAAGTTGTTCCTGTGAAAGCCAAGAACGTGGCTGAGGATGAAGATGAAGAAGAGGATGATGAGGACGAGGATGACGACGACGACGAAGATGATGAAGATGATGATGATGAAGATGATGAGGAGGAGGAAGAAGAGGAGGAGGAAGAGCCTGTCAAAGAAG…	2	0.0017239676144301	0.628320794780147	0.834131705711819	N	N	2.9447813851406	2.70501654325161	2.70501654325161	splitr	0	0.109589041095891	0.109589041095891	0	N	0.198630136986301	N	N	8411	7868	ENSG00000142192	ENSG00000115053	+	-	21	2	27543446	232348352	coding	coding	APP	NCL	27252861	232318242	-	-	0.109589041095891	27394270	232326289	-	+	Y	-	-	N	SKBR3_13_2_1	1	0.576354679802956
138146	TGGGGTGGGTTTTGTGTGTTCAAACTGTCATTTTATTTTTACGTTGTTAGATATAGGGAGTAGTGTGATTGAGGTGGAGTAGATTAGGCGCAGGTAGAAGTAGAGGTTAAGGAGGGTGATGATGGCTATGATGGTGGGGATGATGAGGCTATTGTTT|AGAGCTTGTCTCAATGGATCTAGACCTTCATCGCCCTCTGATCGCCGATCACCTCTGAGACCCAACTTGCTCATA	1	1	0.899266171301115	0.897571427984624	N	N	2.94330723499324	3.66169703331943	2.94330723499324	splitr	10	0	0	0	N	0	N	N	0	0	ENSG00000225630	ENSG00000230199	-	-	1	1	566063	243138386	intron	downstream	RP5-857K21.8	RP11-331N16.1	565020	243138307	+	+	0	565835	243138485	-	-	N	1	-	Y	SKBR3_13_2_1	26	0
121067	TGCAGCGGCCGGTAGCCCGCATAGATGTACGGCTTCCAGAAGAGCGGCGGCACCTCAGCTCGATCCACCGTGAAGACAGGCTCTGGCTGCAGAGATAGCTGAGGCTCCTGGATGACCTGCCGCAGACTCGGCAGGAGGTGGCTGAGTTTCTGGGCCATGGCCATGGCTGTGGGCCTGGGCAGGGAGCTGGGAGAG|GAGCCGAGCTGGGAGGGCCGCGGGGGCCGGGTCGGCGGAGCTGGCAGATAAAAGAGCAGCCGGGCAGCGGCCCCGCCC	1	0.983978247735552	0.311204357582937	0.306030290211129	Y	Y	2.97680063257943	2.77635265323323	2.77635265323323	splitr	273	1	0	0	Y	0	N	N	225	0	ENSG00000182749	ENSG00000207302	+	-	1	1	26197744	26204096	intron	upstream	PAQR7	Y_RNA.602	26187701	26203987	-	+	0	26190361	26201987	+	-	N	4.99922788766552	-	N	SKBR3_13_2_1	1	0
24731	AGGACATGAAGACAGTTCCTGTCATACCTTTTAAAGGTATGGAGAGTTGGCTTGACTACCCTGTGTGGAGCAAGTTTTAAAGAAGCAAAGAACTCAGAATTCATGCTTGAAGAAATGC|AGGCAGACCTGTTATCCTAAACTAGGTGAGTCAGCTTTTGGTACATGTGATGATTTTCAGTGTAACCAATGATGTAATGATTCTGCCAAATGAAATATAATGATATCACTGTAAAACCGTTCCATTTTGATTCTGAGGTTACTCTACTAACAAGCATCACACATTTGTATTTTGCCCTGATTAATATGTTGGCTTCGCTTTCAGGGTTTTTAATGACCACAACAAGCAAGCATGCAGCTTACTGCTTGAAAGGTGAGGATTGGAAATGTTGGGACTATTA…	3	1.57692345178237e-06	0.628662002269596	0.887412098001787	N	Y	3.13805549915667	3.66488952858494	3.13805549915667	splitr	453	0.966101694915254	0	1	N	0.245762711864407	N	N	1271	0	ENSG00000112159	ENSG00000234741	+	+	6	1	90529442	173838020	intron	intron	MDN1	GAS5	90352218	173833038	-	-	0.966101694915254	90431272	173833646	+	+	Y	1.04564537817288	1	N	SKBR3_13_2_1	3	0
115157	CCTTTCGCTGCTGCGGCCGCAGCCATGAGTATGCTCAGGCTTCAGAAGAGGCTCGCCTCTAGTGTCCTCCGCTGTGGCAAGAAGAAGGTCTGGTTAGACCCCAATG|AAAAAAAAAAAATCGCCAATAGGTAGGGAATAAGTTACCCCCTGC	1	0.0408497730036621	0.311204357582937	0.306030290211129	N	N	3.77104735399867	3.0024043842637	3.0024043842637	splitr	20	0.244444444444444	0.333333333333333	0	Y	0.377777777777778	N	N	129759	0	ENSG00000108298	ENSG00000121101	+	-	17	17	37360980	56769416	coding	intron	RPL19	TEX14	37356536	56634042	+	-	0.244444444444444	37357542	56769035	+	-	N	-	1	N	SKBR3_13_2_1	27	0.84
116730	TGGCCCACATGGCCTCCAAGGAGTAAGACCCCTGGACCACCAGCCCCAGCAAGAGCACAAGAGGAAGAGAGAGACCCTCACTGCTGGGGAGTCCCTGCCACACTCAGTCCCCCACCACACTGAATCTCCCCTCCTCACAGTTGCCATGTAGACCCCTTGAAGAGGGGAGGGGCCTAGGGAGCCGCACCTTGTCAAAAAAAAAAAAAAAAAAAAAAA|GACAAAATCGACCATAAAAGACCAAAAAAAAAAAAAAAATCAGAAAACCCCCACCTAATCCACAGAAAGTAATGTCTTTCCCCTCCCC	1	1	0.800133926999915	0.844771979185218	N	N	2.52954133600693	2.42366580893743	2.42366580893743	splitr	57	0	0.181818181818182	0	N	0.261363636363637	N	N	62936	6889	ENSG00000111640	ENSG00000155506	+	-	12	5	6647537	154197167	utr3p	utr3p	GAPDH	LARP1	6643093	154092462	+	+	0	6647526	154194437	+	-	Y	-	-	N	SKBR3_13_2_1	90	0.607594936708861
111743	GGGGGCGCATGGCTCCGCCCCGCCGGGACCCCGCCCCCGGCCC|CTCGCGGGGACACCGGGGGGCGCCGGGGGCCTCCCACTTATTCTACACCTCTCACGTCTCTTCACCGTGCCAGACTAGAGTCAAGCTCAACAGAGTCTTCTTTCCCCGCTGATTCCGCCAAGTCCGTTCCCTTGGCTGTGGTTTCGCTGGATAGTAGGTAGGGACAGTGGGAATCTCGTTCATCCATTCATGCGCCTCACTAATTAGATG	102	1	0.062569585544213	0.268560762733867	N	Y	2.63404330130111	2.91403521254583	2.63404330130111	splitr	34	0	0	0	N	0.348837209302325	N	N	751	0	ENSG00000112715	ENSG00000226958	-	+	6	X	43754224	108297792	upstream	intron	VEGFA	RN28S1	43737921	108297361	+	-	0.441860465116279	43737865	108297695	-	+	Y	-	1	N	SKBR3_13_2_1	5	1
139679	TACTGCCGGCTAAAGCTGCGCTCTCCTAGCCGGAAGGGTTGTGAGGAGTTGGTGTAGGTTGCCACTGGCACCCGGGCAAAGGTGGCATTGTTGGCTGATGGTGG|TACACCTGTCAAACGGTAACGCAGGTGTCCTAAGGCGAGCTCAGGGAGGACAGAAACCTCCCGTGGAGCAGAAGGGCAAAAGCTCGCTTGATCTTG	1	0.660087552081805	0.205558172728075	0.155228020814782	N	N	3.26824964015148	3.68105312311849	3.26824964015148	splitr	1	0	0	1	N	0.03125	N	N	5522	0	ENSG00000106628	ENSG00000162669	-	+	7	1	44163957	91870426	coding	intron	POLD2	HFM1	44154286	91726323	-	-	0	44161607	91853109	+	+	Y	-	1	N	SKBR3_13_2_1	1	1
126705	GATCAGGATCTGCTCCAGATCTGCATCATATTGTTTCTCAATCTTCTGCTGCACCTCCCGGCTCAGGCCATATGCAGGTCCCCTGTTGGCCATTCCAATGGGTGGCGGTGGCTGCGGGG|CGGCGTCCTGACCGCGTCCGACGGGCTGCTGGCGGGCAACGAGAAGCTAACCATGCAGAACCTCAACGACCGCCTGGCCTCCTACCTGGACAAGGTGCGCGCCCTGGAGGCGGCCAACGGCGAGCTAGAGGTGAAGATCCGCGACTGGTACCAGAAGCAGGG	1	1	0.311204357582937	0.306030290211129	N	N	3.18867520302942	3.26613006744921	3.18867520302942	splitr	2	0.0168067226890757	0.0168067226890757	0	N	0.0672268907563026	N	N	10309	58670	ENSG00000158710	ENSG00000171345	-	+	1	17	159895522	39684560	coding	coding	TAGLN2	KRT19	159887897	39679869	-	-	0.0168067226890757	159890325	39684302	+	+	Y	-	0.940076100105234	N	SKBR3_13_2_1	2	0
107088	AAACTGGTCATTTATTAGCAGTGGTACAACTGTTTGGCATAACAGGTTTCCAGTAAATAGGCATGGAGTTGCATGGCGGTGACAGAGCCAGGCGCAGGTGCAG|ATCTTGGTGGTAGTAGCAAATTTTCAAATGAGAACTTTGAAGGCCGAAGTGGAGAAGGGTTCCATGTGAACAGCAGTTGAA	3	0.431662981341162	0.0795862949866265	0.0910743065647112	N	N	3.30185743844452	3.46704205511183	3.30185743844452	splitr	9	2.22044604925031e-16	2.22044604925031e-16	0	N	2.22044604925031e-16	N	N	3519	0	ENSG00000131143	ENSG00000252318	-	+	16	2	85840608	133038738	utr3p	intron	COX4I1	AC097532.1	85833290	133038647	+	-	2.22044604925031e-16	85840498	133038714	-	+	Y	-	1	N	SKBR3_13_2_1	2	1
76517	CGAAGAAGAGGAAGAAGGTGGGGAGGAAGAGGAGGAGGAAGAAGAAGGTGATGGTGAGGAAGAGGATGGAGATGAAGATGAGGAAGCTGAGTCAGCTACGGGCAAGCGGGCAGCTGAAGATGATGAGGATGACGATGTCGATACCAAGAAGCAGAAGACCGACGAGGATGACTAGACAGCAAAAAAGGAAAAGTTAAACT|AAAAAAAAAAAAGGCCGCACGCGTTGACTCACGCCTGTAGTAC	8	1	0.059876086506749	0.133037440763108	N	N	3.23999710710482	3.37023110089298	3.23999710710482	splitr	18	0.395348837209303	0.395348837209303	0	N	0.581395348837209	N	N	14698	361	ENSG00000187514	ENSG00000118046	+	+	2	19	232578251	1228434	utr3p	intron	PTMA	STK11	232571605	1205798	+	+	0.395348837209303	232577586	1208618	+	+	Y	-	0.90160235782645	N	SKBR3_13_2_1	110	0.88
43824	ACACTCGTCTCCACACCTCCTACCTCAAAGTCCTACGCACCTACCCTTCACGTCTCTCCAAAGCAACTGAATTAAAGCGCCTACTGGCCTTGGCGGCGC|AGGTCCCAAGATTTTGACTGATTGGTTGTACGACTAGAGTTGCTGGAGTTCAAGTATTTTCATTTTAACTATTCAACTGAAAGCAGTGCGTTACAACAGAACACGGGTTCCAAAGAATTTACTGAGA	1	1	0.311204357582937	0.306030290211129	N	Y	3.47804449069255	3.56911164413597	3.47804449069255	splitr	226	1	0	0	Y	1	N	N	1029	799	ENSG00000177570	ENSG00000182307	+	-	8	8	119634234	146281416	intron	upstream	SAMD12	C8orf33	119201698	146277764	-	+	0	119633892	119680687	+	-	N	0.527754889261711	-	N	SKBR3_13_2_1	1	0
139019	GGAAAACAGAAAGATATTCAAAGAACTGATGAAGAAACAACTGATAATCAAGAAGGCAGTGTGGAGTCATCTGAAGAGGGTGAAGACCAAGAACATGAAGATGATGGTGAAGATGAAGATGATGAAGATGATGATGATGATGACG|CCAAGAAGCAGAAGACCGACGAGGATGACT	1	0.271150800715999	0.800133926999915	0.844771979185218	N	N	2.59159067973503	3.24519134225975	2.59159067973503	splitr	16	3.33066907387547e-16	3.33066907387547e-16	0	N	3.33066907387547e-16	N	N	12701	0	ENSG00000156802	ENSG00000214182	+	-	8	13	124428590	82264535	coding	intron	ATAD2	PTMAP5	124332090	82264203	-	+	3.33066907387547e-16	124382184	82264504	-	-	Y	-	1	N	SKBR3_13_2_1	8	0.145454545454545
136590	CTCGTGGTGGTGCCCGTTGTGAGATCCCAGAGGCGCAGGGTTCCATCCCAGGAGCCTGAGAGGGCAAACTGGCCATCTGAGGAGATAACCACATCACTAACAAAGTGGGAGTGACCCCGCAGAGCACGCTGTGGAATTCCATAGTTGGTCTCATCCCTGGTCAGTTTCCACATGATGATG|GTCTTGATGATCTCCTCCTTCTTGGCCTGGAGGTGCTCTTCACGGTGCTTGCGTGCTTCCTTGGTCTTAGACCTGCGGGTCTCAGCCTGGTCAGCCAGGAGCTTCTTGCAGGCCTTGTCTGCCTTCAGGTTGTGGATGTGTTCCATGAGGATCCGCTTGTTTTTGAACACATTCCCCTTCACCTTCAGGTACAGGCTGTGATACATGTGGCGATCAAC…	1	0.0213238303443881	0.311204357582937	0.306030290211129	N	N	3.4033579660152	3.24991303975317	3.24991303975317	splitr	15	0	0	0	N	0.0833333333333334	N	N	18136	0	ENSG00000204628	ENSG00000236762	-	-	5	10	180675096	122893237	coding	intron	GNB2L1	RP11-159H3.1	180663909	122892604	-	-	0	180669338	122892636	+	-	Y	-	1	N	SKBR3_13_2_1	7	0
26573	CCTGTTCACTTGCCATTACTGAGGGAATCCTGGTTA|GTTTCTTTTCCTCCGCTGACAAATATGCTTAAATTCAGCGGGTCGCCACGTCTGATCTGAGGTCGCGGGCCTCG	750	0.000328957790428833	0.822105412071939	0.9961387436811	N	Y	3.7040210021133	3.48383749183115	3.48383749183115	splitr	110	0.972222222222222	0	0.45	N	0.888888888888889	N	N	0	0	ENSG00000184319	ENSG00000141161	-	-	22	17	51239737	33516364	upstream	intron	AC002055.4	UNC45B	51195376	33474836	+	+	0.972222222222222	21265456	33478209	-	-	Y	-	1	N	SKBR3_13_2_1	2	1
128717	GCAGCCTTCTTCTCGGCCCGGGCCAACAGTCTCTGCTTCTTCTCTTGCTTTGTCTCTGG|TCTGTACTTGTGGGCCAGCTTAAGCAGCTGAGTGGCTGTTTTGGAGGTCCAAGGCCTGGGTAAACTGGTTAATTGCAGGAGGCACTTTCAGCTACTTATAGTGGATAGCTCTTTGACACGGCAACCTGATATAGTGGGGCCATTTGACAAAGCAGGTGAGGTC	2	0.365212191967802	0.80060201065389	0.0756675521285768	N	Y	3.09292782380399	3.47080361183081	3.09292782380399	splitr	222	0.711864406779661	0.711864406779661	0	N	0.728813559322034	N	N	16054	0	ENSG00000148303	ENSG00000235294	-	-	9	3	136218281	181223667	coding	intron	RPL7A	RP11-4B14.1	136215069	181222863	+	-	0.711864406779661	136216802	181223361	-	-	Y	-	1	N	SKBR3_13_2_1	32	0
88605	CCAGGCTGAGGCCCGCAGGTCTAAGACCAAGGAAGCACGCAAGCGCCGTGAAGAGCGCCTCCAGGCCAAGAAGGAGGAGATCATCAAGACTTTATCCA|AGGAAGAGAGAGACCCTCACTGCTGGGGAGTCCCTGCCACACTCAGTCCCCCACCACACTGAATCTCCCCTCCTCACAGTT	1	0.307271753597434	0.311204357582937	0.306030290211129	N	N	3.41273534243362	3.23680461183931	3.23680461183931	splitr	14	0.111111111111111	0.111111111111111	0	N	0.160493827160494	N	N	129759	62936	ENSG00000108298	ENSG00000111640	+	-	17	12	37360980	6647537	coding	utr3p	RPL19	GAPDH	37356536	6643093	+	+	0.111111111111111	37360878	6647372	+	-	Y	-	-	N	SKBR3_13_2_1	72	0
141210	GATGTGCTTCTGGGAATCCAGGCGGACAATGAAGGACGGGATGTTCACCACCTGCTTGCGGACCCTGATATGGCGCTGGCGGATCAGCACGCGAGCGTGGTGGATGGACTTGGCCAAGCCCAGCTTGAAGACCTGGGTCTGCAGGCGTCTCTCTAAGAAATCCTCTATCTTCAGGCCCAGGATGTAATCCAG|CTTCATTCATTGCCCCCACAATCCTAGGCCTACCCGCCGCAGTACTGATCATTCTATTTCCCCCTCTATTGATCCCCACCTCCAAATATCTCATCAACAACCGACT	1	1	0.311204357582937	0.306030290211129	N	N	3.51104337473878	3.42936294528359	3.42936294528359	splitr	16	0.113207547169811	0.113207547169811	0	N	0.216981132075472	N	N	8800	3	ENSG00000170889	ENSG00000230021	-	-	19	1	54752862	659930	coding	intron	RPS9	RP5-857K21.4	54704610	536816	+	-	0.113207547169811	54710203	569095	-	-	Y	-	0.828962371721779	N	SKBR3_13_2_1	9	0
138111	AATAGAATGATCAGTACTGCGGCGGGTAGGCCTAGGATTGTGGGGGCAATGAATGAAGTGAACAGATTTTCGTTCATTTTGGTTCTCAGGGTTTGTTATAGTTTTTTATTTTTATG|GGCTTTGGTGACTCTAGATAACCTCGGGCTGATCGCACGCCCCCCGTGGCGGCGACGACCCATTCGAACGTCTGCCCTATCAACTTTCGATGGTAGTCGCCGTGCCTACCATGGTGACCACGGGTGACGGGGAATCAGGGTTCGATTCCGGAGAGGGAGCCTGAGAAACGGCTACCACATC	2	1	0.935695919090345	0.96241881209261	N	N	2.67702089872798	3.67745940026886	2.67702089872798	splitr	11	0	0	0	N	0	N	N	3	0	ENSG00000230021	ENSG00000212932	-	-	1	21	659930	48111157	intron	upstream	RP5-857K21.4	RPL23AP4	536816	48110676	-	+	0	569037	9827286	-	-	Y	0.828962371721779	-	N	SKBR3_13_2_1	4	1
98571	TGCTGGCATAGATTACCAGAGATTGAACCAACTGCTCCTTCCTTCCTCGTTGGGGGATTAGGGCGAGGGAAGGTGGGGAGGGGGGAGAGGGGACGAATCAAGGTGGGTTTCAGTTTTCCCACCTCAAAAAAGGAAATTAAAAAAACGGACAGGAAAAGGGCAAAAAGAGCTCAATAATATTTACTATTTCAGGGACGCTTCCCCCAACACACACACACACACACAC|ACACACACACACACACACACACACGCCCGCCCCCCGCTCCACTGTTCTGTTGTCAGTTG	32	0.649837086427411	0.765886557048763	0.704053544407014	N	N	2.63798928333739	2.25850683555418	2.25850683555418	splitr	51	0.101694915254237	0.355932203389831	0	N	0.559322033898305	N	N	3680	1615	ENSG00000082898	ENSG00000160967	-	-	2	7	61765761	101927250	utr5p	intron	XPO1	CUX1	61704984	101459240	-	+	0.101694915254237	61764907	101646592	+	-	Y	-	2.73627587579618	N	SKBR3_13_2_1	63	0.727272727272727
141634	ACTCCAACCAGTGCAAATGACTTAGTGCAAATTAAATTCAGAAGGGACGGGGGAAACAGAGTCGTGGAGGCTTTGAATCTCTCAGAAAAAAGGAAAGACAGGAAAGCTCAGAAACAAAGAGACAGAAGGATGAAAAAGAAGAAGAGG|AAGAAAGTGGGGAGGAAGAGGAGGAGGAAAAAGAAGGTGATGGTGAGGAAGAGGATGGAGATGAAGAGGAAGCTGAGTCTGCTACAGGCAAGCGGGCAGCTGAAGATGATGAGGATGATGATGTCGATACCAAGAAGCAGAAGACCGACAAG	1	0.983978247735552	0.704121951840997	0.776581847210919	N	N	2.5518988635295	2.27613251732018	2.27613251732018	splitr	23	0.0612244897959183	0.0272108843537415	0	N	0.0816326530612245	N	N	83603	0	ENSG00000130600	ENSG00000232063	-	+	11	9	2022700	97123230	intron	intron	H19	RP11-307E17.8	2016406	97094758	-	+	0.0612244897959183	2016831	97109676	+	+	Y	-	1	N	SKBR3_13_2_1	9	0.470198675496689
132931	CCTGTGGCTTTCTGGGCAGGAACCTTCTGGGCTGGAGCCTTTTTACTCGCGGCGGTGATCTTTTTTGCTGGAACTTTAGCAGCAGCAGCAGCAGC|AGCAGCAGCAGCAGCAGCAGCAGCAGCAGCAGCAGGCTTTGCAGGCCCAGCCACCAATTCAGCAGCCACCGATGCAGCAGCCACAGCCTCCGCCCTCCCAGGCTCTGC	22	0.644474285255931	0.931554447738365	0.879875578429313	N	N	3.17932833183454	1.96801119216532	1.96801119216532	splitr	21	0.0631578947368421	0.0631578947368421	0	N	0.231578947368421	N	N	7767	637	ENSG00000188846	ENSG00000099917	-	-	3	22	40506549	20941919	coding	coding	RPL14	MED15	40498783	20850200	+	+	0.0631578947368421	40503535	20920815	-	-	Y	-	0.676542598904126	N	SKBR3_13_2_1	2	0.317757009345794
20796	TCATGACTTCCTATTGTTCATGTGATTTTTTTTTTTTTGAGACTGAGTATCACTCTATCGTCAGGCTGGAGTGCAATGGTGCGATCTTGGCTCACTGCAACTCCGCCTCATGGGTTCAAGCCATTCTCCCGCCTCAGCCTCCCTAGTAGCTGGGATTACAGGCACCTACCATCA|GCAGAGAAAGATGGGGATAGATTCAGATTTGATTCACTGTCAATTCCAGGGGTGGGGAACAGGAGTTTAGAAGGGCAGAAAGAGATGGGGATAGAGTCATATTTGGGAAGCCTAGAGGCATGTCCATTGATAAGAGATTAGATGGGAGCCTTGACCTCTGATGG	3	1	0.304103290313703	0.548268873166959	N	N	3.49847350305486	3.31125774280189	3.31125774280189	splitr	143	0	0	0	N	0	N	N	1179	0	ENSG00000196704	ENSG00000253929	+	-	17	8	66253305	128404876	intron	intron	AMZ2	RP11-382A18.2	66244145	128351519	+	+	0	66250049	128353289	+	-	Y	1.2061696034906	1	N	SKBR3_13_2_1	12	1
141578	ACCAGGATGCTCAGGGCGGCCTAGGCTTGGCTTTGTGAAGTGTGTGCTGCTACGCGTCTTGTTTTTGGCAGTTTGGTGTCTCTGAGGGAGGGGAGGAGAGTGGCAACC|AGGGGAAGATGGGGTGCTGGAGGAGAGCTTGTGGGAGCCAAGGAGCACCTTGGACATCTGGAGTCTGGCAGGAGTGATGACGGGTGGAGGGGCTAGCTCGAGGCAGGGCTGGTGGGGCCTGAGGCCAGTGAGGAGTGTGGAGTAGGCGCCCAGGCATCGTGCAGACA	4	1	0.176481513155368	0.355911414673713	N	N	3.22167408707565	3.05740813947137	3.05740813947137	splitr	7	0.0648148148148147	0.0648148148148147	0	N	0.166666666666667	N	N	10683	83603	ENSG00000104419	ENSG00000130600	-	+	8	11	134314265	2022700	utr3p	intron	NDRG1	H19	134249414	2016406	-	-	0.0648148148148147	134250867	2018999	+	+	Y	-	4.27662777762091	N	SKBR3_13_2_1	1	0
77011	TCGTGCAGGTAGAGGCTTACTAGAAGTGTAAAAACGTAGGCTTGGATTAAGGCGACAGCGATTTCTAGGATAGTCAGTAGAATTAGAATTGTGAAGATGATAAGTGTAGAGGGAAGGTTAATAGTTGATATTGCTAGTGTGGCGCTTCCAATTAGGTGCATGAGTAGGTGG|TAGTAGCAAATTTTCAAATGAGAACTTTGAAGGCCGAAGTGGAGAAGGGTTCCATGTGAACAGCAGTTGAACATGGGTCC	3	0.93431505791873	0.586398215173431	0.197936974829114	N	N	3.64759957832565	3.5132028002344	3.5132028002344	splitr	18	0	0	0.142857142857143	N	0.0124999999999998	N	N	3	0	ENSG00000230021	ENSG00000252318	-	+	1	2	659930	133038738	intron	intron	RP5-857K21.4	AC097532.1	536816	133038647	-	-	0	569576	133038704	-	+	Y	0.828962371721779	1	N	SKBR3_13_2_1	4	1
24775	TGGTGAATTCTGCTTCACAATGATAGGAAGAGCCGACATCGAAGGATCAAAAAGCGACGTCGCTATGAACGCTTGGCCGCCACAAGCCAGTTATCCCTGTGGTAACTTTTCTGACACCTCCTGCTTAAAACCCAAAAGGTCAGAAGGATCGTGAGGCCCCGCTTTCACGGTCTGTATTCGTACTGAAAATCAAGATCAAGCGAGCTTTTGCCCTTCTGCTCCACGGGAGGTTTCTGTCCTCCCTGAGCTCG|CCTACTTACAGGACTCAACATACTAATCACAGCCCTATACTCCCTCTACATAT	1	1	0.782401824934652	0.833518795502187	N	N	3.29123930559352	3.32589375402559	3.29123930559352	splitr	3	0.0566037735849056	0	0	N	0.188679245283019	N	N	0	31	ENSG00000162669	ENSG00000132570	+	+	1	5	91870426	134343649	intron	intron	HFM1	PCBD2	91726323	134240596	-	+	0.0566037735849056	91853074	134262548	+	+	Y	1	1.2575464834446	N	SKBR3_13_2_1	2	1
138216	GTGGAATCCATTTTGTTAACACCGACAATTAGTTGTTTCACACCCAGTGTGTAAGCCAGAAGGGCATGCTCTCGGGTCTGCCCATTCTTGGAGATACCAGCTTCAAATTCACCA|ACCCCAGCAGCCACCGCCACCACCCAGCTACAGCCCTGCTCGGAACCCCCCAGGGGCCAGCACCTACAATAAGAACAGCAACATCCCTGGCTCAAGCGCCAATACCAGCACCCCCACCGTCAGCAGCTACA	2	1	0.14642513198438	0.165868294288181	N	N	3.63296356710195	2.73714596009514	2.73714596009514	splitr	16	0.0350877192982455	0.0350877192982455	0	N	0.0350877192982455	N	N	108743	3785	ENSG00000156508	ENSG00000105323	-	-	6	19	74233520	41813811	coding	coding	EEF1A1	HNRNPUL1	74225473	41768391	-	+	0.0350877192982455	74228916	41810025	+	-	Y	-	1.31761484174806	N	SKBR3_13_2_1	15	0.00925925925925926
92894	GATGAAGACCTTGCCCTCGTGGCAGCCGCTGGGCTCAGTGTAGTACATGAACATCAGCGCCACGGCCGCGATCGACAGCAAGTAGAAGAGGAGAGTGAAGAAGAAGAGGCCTGCGTACCAGGCACGGGAATCGCACTCCTCGGCCTTGCCCAGCCACCGCTGGTTCCAGGAGTGCGCAAAGTCGATGAGCAGCACCAGCTGGATGAGGATGAAGAGGAA|AGAGAAAGCCAAGATCCACTACCGGAAGAAGAAACAGCTCATGAGGCTACGGAAACAGGCCGAGAAGAACGTGGAGAAGAAAATTGACAAATACACAGA	1	0.456026046492622	0.447538936456759	0.5	N	N	3.42204236083514	3.29549537585246	3.29549537585246	splitr	15	0	0	0	N	0	N	N	2991	0	ENSG00000168528	ENSG00000136149	-	+	1	13	31907525	55015450	coding	intron	SERINC2	RPL13AP25	31882412	55014839	+	-	0	31898652	55014968	-	+	Y	-	1	N	SKBR3_13_2_1	10	0
135453	CAGACTGGAAGACACTTCAGATCTGAGGTTGGATTTGCTCATTGCTGTACCACATCTGCTCTAGGGAATCTGGATTATGTTATACAAGGCAAGCA|TTTTTTTTTTTTTTTTTAAAGACAGGAGAGCAGTCTTTAAAGACAGAAAAA	4	0.10517826263076	0.961195691255898	0.928526519438958	N	N	3.6491271616355	2.625200291216	2.625200291216	splitr	26	0.490196078431372	0.490196078431372	0	N	0.509803921568627	N	N	2374	1094	ENSG00000119699	ENSG00000183431	+	+	14	1	76448092	38456593	utr3p	intron	TGFB3	SF3A3	76424442	38422647	-	-	0.490196078431372	76425064	38445047	-	-	Y	-	-	N	SKBR3_13_2_1	40	0
116859	CTCATCTGATCGACAAAGGGATGCTGACATCCACCACAGAGGACGAGTAGGGGCCACCCAGGGCCAGGAGAACAGGAACAGAACTGAGCAGGGGCAGGTCTCCAAGGCAAGCCCAGCTGGTGTGACTTAGACAATGACGAGGCTTCAACTCACTGTC|TTTTTTTTTTTTTTTTTTTGGAGAGAGTCTCGCTGTGTCGCCCAGGCT	1	0.561522878466796	0.800133926999915	0.844771979185218	N	N	3.70889084821189	2.62200779595049	2.62200779595049	splitr	22	0.333333333333333	0.333333333333333	0	N	0.479166666666667	N	N	1134	74	ENSG00000101290	ENSG00000180592	+	-	20	10	5178533	21814611	utr3p	utr3p	CDS2	C10orf140	5107432	21802407	+	-	0.333333333333333	5170987	21803161	+	+	Y	-	-	N	SKBR3_13_2_1	16	0.62
136973	ACACCCATTGCAGCATGATTGGTATGTTGCTCTTGCATTATTGGGAATGGTAAATCAGTTATGGGCTAGAAACTATGGAATGGCCGTCCTCATATGTGATGGGATTGCTGATTCAGACTTCCCTATTTTCCATACAATTTTGTTATGTGCAGAGTTCTAAAGCCATTTTATAATACTGCAGTATCCCCCCC|CCCCCACCTTTTTTTTTTTTGAGACAGAATCTCACTTTGTCGCCCAGGCTG	1	0.547013857249903	0.899266171301115	0.897571427984624	N	Y	3.34831435801417	2.93388581588485	2.93388581588485	splitr	242	0	0.470588235294118	1	N	0.490196078431373	N	N	4573	0	ENSG00000108256	ENSG00000228114	+	-	17	4	27621166	191010176	utr3p	upstream	NUFIP2	DUX4L3	27582855	191008560	-	+	0	27586614	40713886	-	-	Y	-	-	N	SKBR3_13_2_1	49	0.381818181818182
139392	CTCTTCCTTCAGGCCTTCGATCTGCATCTCCAGGTCGGTCCTGGCCAGGGTCAGCTCATCCAGCACCCTGCGCAGGCCGTTGATGTCGGCCTCCACGCTCATGCGCAGAGCCTGTTCCGTCTCAAACTTGGTTCGGAAGTCATCTGCAGCCAGACGGGCATTGTCGATCTGCAGGACAATCCTGGAGTTCTCAATGGTGGCACCAAGAAT|CACAGCTCTGTCTCCCCATCTAGACTTGGAGCTTCTGTATCTAGCCCCAGGGCTGACTCCAGCACTAGTAAACATTTAATGATTATT	8	1	0.489062389944115	0.566245080398371	N	Y	3.71145150129163	3.57229479183167	3.57229479183167	splitr	297	1	0.0114942528735632	0	Y	0.0114942528735632	N	N	58670	31	ENSG00000171345	ENSG00000232938	-	-	17	17	39684560	81188573	coding	upstream	KRT19	AC139099.1	39679869	81174666	-	+	0	39681525	39693350	+	-	N	-	-	N	SKBR3_13_2_1	3	0
72765	GCAGTCTCAGATCCTGACGGTGCAGCAGCCCGCAGCCTCAGCCAGGGAGTCCCAGCCGCTTTCAATGGAGGAGAAGCCCGGCCAGCCACAGCCTCAGCACCATCACAGCCACCACCATCCGCACCATCACCCTCAG|CACCACCACCCACCACCCACCACCATCACCCACCACCACCACCACAACCACCACCACCACCCACCACCACCACCACCATCCACCACCACCCACCACCCACCACC	1	1	0.800133926999915	0.844771979185218	N	N	2.77232056535123	1.82429318616324	1.82429318616324	splitr	0	0.461538461538462	0.432692307692308	0	N	0.326923076923077	N	N	4573	3	ENSG00000108256	ENSG00000113889	+	-	17	3	27621166	186461743	coding	intron	NUFIP2	KNG1	27582855	186435065	-	+	0.461538461538462	27621006	186435627	-	-	Y	-	0.91617770326907	N	SKBR3_13_2_1	10	1
90031	CATGCCTTTGTGAGCACCCTCACCCGGGGGGACCTGTCCTCCATCCGCTGGGTCTGCTCCTCGCTGCGCCATGCCCAGCCCACCTGCCCTGGCGCCCAGCTCTGCACGGTCTACTACGCCTCCCTCAACTTCCGCGACATCATGCTGGCCACTGGCAAGCTGTCCCCTGATGCCATCCCAG|GACCGCTCGCGTCGCATTTGGCCGCCTCCCTACCGCTCCAAGCCCAGCCCTCAGCCATGGCATGCCCCCTGGATCAGGCCATTGGCCTCCTCGTGGCCATCTTCCACAAGTACT	1	0.414403001072419	0.612610548302747	0.693969709788871	N	N	3.33528047801382	3.30847582269032	3.30847582269032	splitr	10	0.00877192982456154	0.00877192982456154	0	N	0.0175438596491229	N	N	94538	24283	ENSG00000169710	ENSG00000197956	+	-	17	1	80056106	153508720	coding	utr5p	FASN	S100A6	80036215	153507075	-	-	0.00877192982456154	80042389	153508459	-	+	Y	-	-	N	SKBR3_13_2_1	1	0
131120	ATCGACGTCGTGATCCAGAAGTCCAGAGCTGAGGACTGCCTGTTTGCAGATTTCAGATACTCAGACTCCACCTTTACTTTTACCTATGTTGGCGGCCCCAGA|AGGAGTGAAGGCAATTTTGAAGGCATGACTACGACCTGCTCTGGCCACAAGAGCTAAGAGTTGCCAGGTGTTGTGGCTCAAACACTTTGAGATGCCAATCCCAACACTTTGAGAGGCCAAGGCAGGAGGATTGCTTGAGGCTAGGAGCTTGAAACCAGCCTGGGCAAC	2	1	0.14642513198438	0.165868294288181	N	N	3.53615261288309	3.67849247003875	3.53615261288309	splitr	4	0	0	0	N	1	Y	N	65	1837	ENSG00000232151	ENSG00000178104	+	-	1	1	149651107	145076186	intron	intron	RP11-277L2.2	PDE4DIP	149575482	144836157	+	-	0	149577660	145004781	+	-	N	-	3.939997259551	N	SKBR3_13_2_1	6	0.739130434782609
67490	CTCCTCTTCCGAGAGGGTCTCTGTGGCACTGATCGTGGCAGCAACATCTTCTCCTTCCTCAGGGACTGGGTCTGTTCTCAGCAGACCTTGCTCGCCGCGGTCCATGTCTCCAGCCCGCCGCCTCGTGTCCTCTGCAGCACCCCCGCCTGCAGCCCGTCCCGGCTCGGATCGCCCGCCGCGCCGCGCAGAGCTCCTCCTCGCCTCCGCCGGCGACTC|TAGCCGCCTCTTCAGCTCGCCATGGATCCCAACTGCTCCTGCGCCGCCGGTGACTCCTGCACCTGCGCCGGCTCCTGCAAATGCAAAGAGTGCAAATGCACCTCCTGCAAGAAAAGCTGCTGCTCCTGCTGCCCTGTGGGCTGTGCCAAGTGTGCCCAGGGCTGCATCTGCAAAGGGGCGTC…	1	0.095846817018221	0.311204357582937	0.306030290211129	N	N	2.95901616878018	3.53209488171704	2.95901616878018	splitr	6	0	0	0	N	0.0263157894736841	N	N	8580	2580	ENSG00000076554	ENSG00000125148	-	-	8	16	81143467	56643409	utr5p	utr5p	TPD52	MT2A	80870571	56642111	-	+	0	81083789	56642547	+	-	Y	-	-	N	SKBR3_13_2_1	8	0
140646	GCACCAGGTGGTCTCCTCTGACTTCAACAGCGACACCCACTCCTCCACCTTTGACGCTGGGGCTGGCATTGCCCTCAACGACCACTTTGTCAAGCTCATTTCCTGGTATGACAACGAATTTGGCTACAGCAACAGGGTGGTGGACCTCATGGCCCACATGGCCTCCAAGGAGTAAGACCCCTGGACCACCAGCCCCAGCAAGAGCACAAGAGGAAGAGAGAGACCCTCACTGCTGGGGAGTCCCTGCCACACTCAGTCCCCCACCACACTGAATCTCCCCTCCTCACAGTTGCCATGTAGACCCCTT|GAAGAGGAAGAAGGTGGGGAGGAAGAGGAGGAGGAAGAAGAAGGTGATGGTGAGGAAGAGGATGGAGATGAAGATGAGGAAGCTGAGTCAG…	1	0.00340813431777197	0.311204357582937	0.306030290211129	N	N	3.49168728493972	2.18533368467738	2.18533368467738	splitr	25	0.0564516129032258	0.112903225806452	0	N	0.120967741935484	N	N	62936	14698	ENSG00000111640	ENSG00000187514	+	-	12	2	6647537	232578251	utr3p	coding	GAPDH	PTMA	6643093	232571605	+	+	0.0564516129032258	6647468	232576645	+	-	Y	-	-	N	SKBR3_13_2_1	77	0.267379679144385
138266	CTGGTGTCAATGCGCACATCTGGAGTTCCCATCTCCTTCATGGCAAATTTCCGAATCTCTTTGAGTGCCCGAGGTGCACGCTTCTTGAAGCCCACTCCATGGATGCGCTTGTGAATGTTGATGGTGTATTCTCGGGTTACCACTTCGTTGATGGCAGAACGGCCCTTTTTCTTCTCGCCACCCTTCTTTGCGGGAGCCATTCTGCAGC|TTCACTGTACCGGCCGTGCGTACTTAGACATGCATGGCTTAATCTTTGAGACAAGCATATGCTACTGGCAGGATCAACCAGGTAGG	1	1	1	0.935920242646516	N	N	3.29041392248633	3.78465029545248	3.29041392248633	splitr	15	0	0	0	N	0.0348837209302325	N	N	7633	0	ENSG00000071082	ENSG00000212932	-	+	2	21	101640494	48111157	utr5p	upstream	RPL31	RPL23AP4	101618177	48110676	+	+	0	101618770	9827088	-	+	Y	-	-	N	SKBR3_13_2_1	11	1
95780	GGCAGAGGTTGCAGTGAGCTGAGATCACGCCACTGCACTCCAGCCTGGGTGACAGAGTGAGACTCCATCTCAAAAAAAA|AAAAAAAAAACTTAAGATGGACACAGCTGACTGGACCCCCATCCTGCCTCACCCATGGGTGCTGCACCCCAGACCCATCCTGCCACTTCTATGTCTCTGGACCACAGGATGGTGGTGGCATTGCAGGTTGGCAAGTGGGCTGATGGGGTCCGCCCTCCTCACTGCTGAGCTCCTCACCTGGACAGTCTCCTGGACAAGGAGTTTCCAGCTGCTGGCTGGAGTCT	2	1	0.572228613671423	0.209300629116717	N	Y	3.33255199106474	3.12279699331701	3.12279699331701	splitr	118	0	0.835443037974684	0.333333333333333	N	0.860759493670886	N	N	5	1253	ENSG00000182329	ENSG00000141696	-	+	2	17	203062585	39968855	intron	utr3p	AC079354.1	LEPREL4	202937978	39958199	+	-	0	203002050	39958539	-	+	Y	-	1.29098674926183	N	SKBR3_13_2_1	15	0.775862068965517
94234	GCAGAATGTGCAGGTTTGTTACATAGGTATGCACGTGCCATGGTGGTTTGCTGCACCCATCAACCTGTCACCTACATTAGGTATTTCCCCTAATGTTATCCCTCCCCTAGCCCTCCATCCC|TACCACACATTCGAAGAACCCGTATACATAAAATCTAGACAAAAAAGGAAGGAATCGAACCCCCCAAAGCTGGTTTCAAGCCAACCCCATGGCCTCCAT	1	0.984069604198656	0.311204357582937	0.306030290211129	N	N	2.89252904482096	3.37655331069169	2.89252904482096	splitr	67	0.606060606060606	1.11022302462516e-16	0	N	1.11022302462516e-16	N	N	283	0	ENSG00000134490	ENSG00000237973	+	-	18	1	21017925	567996	utr3p	intron	C18orf45	RP5-857K21.6	20777719	566454	-	+	1.11022302462516e-16	20876058	567958	-	-	Y	-	1	N	SKBR3_13_2_1	36	1
108158	AGCACCAAATCTCCACCTCCATCATCACCTCAACCCAAAAAGGCATAATTAAACTTTACTTCCTCTCTTTCTTCTTCCCACTCATCCTAACCC|CCCTCCTAATACTAACTACCTGACTCCTACCCCTCACAATCATGGCAAGCCAACGCCACTTATCCAGTGAACCACTATCACGAAAAAAACTCTACCTCTCTATACTAATCTCCCTACAAATCTCCTTAATTATAACATTCACAGCCACAGAACTAATCATATTTTATATCTTCTTCGAAACCACACTTATCCCCACCTTGGCTATCATCACCCGATGAGGCAACCAGCCAGAACGCCTGAACGCAGGCACATACTTCCTATTCTACACCCTAGTAGGCTCCCTTCCCCTACTCATCGCACTAATT…	2	0.000775195247566277	0.467754455729131	0.686272108117709	N	N	2.66910832488712	2.95951068232014	2.66910832488712	splitr	15	0.0537634408602149	0.0537634408602149	0	N	0.881720430107527	Y	N	54817	93473	ENSG00000198786	ENSG00000198886	+	-	MT	MT	14148	12137	coding	coding	MT-ND5	MT-ND4	12337	10760	+	+	0.0537634408602149	14131	10950	+	-	N	-	-	N	SKBR3_13_2_1	3	0
141097	TGGCACCAGCAGGTCGGGCAGCAGGCAGAGGGCCCTCTCGGGGCGAAGGGGGCTGGGG|ATGCTGGTACAAGTTGTGGGACTGCATGCTACTGTCTAGAGCTTGTGTCAATGGATCTAGAACTTCATCGCCCTCTGATCGCCGATCACCTCTGAGACCCACCTTGCTCATAAACAAAATGCCCATGTTGGTC	1	0.525604192486025	0.321839855309698	0.321669634186996	N	N	2.86382608382702	3.52101274054962	2.86382608382702	splitr	7	0.120689655172414	0.103448275862069	0	N	0.327586206896552	N	N	74211	0	ENSG00000141736	ENSG00000256393	-	+	17	12	37884915	93477451	coding	downstream	ERBB2	AC138123.2	37844393	93477374	+	-	0.120689655172414	37883968	93477310	-	+	Y	-	-	N	SKBR3_13_2_1	12	0
140313	CAAAAGGATAATGTTTTCATAATTTTTTATTGGAAAAAAAAAAAAAAAA|GACTAGCATTTACAACTTGGAATGGACGTAAACTGTAATTTCTTTGAACAGCAATGTTGATGGTTGTGCTGAAGTCCACAGCCACAGCCTACTCTGCCGGCTCCAAGTCATGGTTCAGAAGGTTTTAAAAACAGAGAGTCCAAAGATGCTCCCTTGGTAAATGTTTCTTATTAAAAATTTGTGTGAACAGTGACAGCCTGACACCTGTTTCACTCTAGAACAATGCAGACAACGCTAAACCAACATACACG	33	1	0.969651474200193	0.993716733610138	N	Y	2.37301559984114	3.54296933622177	2.37301559984114	splitr	26	0.510204081632653	0.510204081632653	0.388888888888889	N	0.551020408163265	N	N	0	9025	ENSG00000183668	ENSG00000198668	+	+	19	14	43773682	90874617	utr3p	utr3p	PSG9	CALM1	43757434	90863327	-	+	0.510204081632653	43757615	90871914	-	+	Y	-	-	N	SKBR3_13_2_1	67	1
137539	CCCCTACTCCTGCCGCTTCTGCTGCTGCCTGTGGCTGGAGGGTCCCCCTGGGGCTGAATCTTTGGGACTTGACCCCGTTCCCTCCCCCTTCCCTCACTCCCCAGCCGGGCGGGAGCATTTATTCCCCAGATTAATTCCCCTTTTGGGGGGGGGCGGGTGTGTGTGTGTG|TGTGTGTGTGTGTGTGTGTGTGTGTGTGTGTGTGTGTGTGTGTTTGTAGGTCCTGGACTGATTA	8	0.402535589937509	0.599049246383185	0.729625297471124	N	N	2.8297941300109	0.99952568929365	0.99952568929365	splitr	20	0.296875	0.296875	0.2	N	0.4375	N	N	3680	302	ENSG00000082898	ENSG00000144524	+	-	2	2	61765761	232674093	utr5p	utr3p	XPO1	COPS7B	61704984	232646381	-	+	0.296875	61764907	232673510	-	-	N	-	-	Y	SKBR3_13_2_1	27	0.754098360655738
116564	TAGAAAAAAAGGCAGACATACACATACACAGAAACACATATCTATCTGCAGCTCCTCCATGTGAAGCCCCTGAAACATACACACCCTGGAACTTTCCTCTCCTTATGCACAGATGGACAGGCTGCCTTCCCCTGTCTCTGGGCTCCCCCAATAGCCAGAATCCCTTCCGACTGGTCCCTTGCCCTGAATATCTGGGAA|CCCCCCCCCCCACACACACACCCCTACCTAGTCATATCACTCCTTTCAGGT	23	0.66457750603511	0.460070924949979	0.898096890997191	N	N	3.36191729946799	2.57334402080729	2.57334402080729	splitr	25	0.450980392156863	0.450980392156863	0.333333333333333	N	0.490196078431373	N	N	6106	359	ENSG00000165272	ENSG00000123104	-	+	9	12	33447609	26986131	utr3p	intron	AQP3	ITPR2	33441152	26490342	-	-	0.450980392156863	33441702	26814219	+	+	Y	-	1.11878885764941	N	SKBR3_13_2_1	2	0
4335	CACATGAGGGCCCAGCGGCCCGGTCCTGCCCCCCCCCCCCCCCCCCCCCCCCCC|CCCCTCCTCCCCCCCCTCCCCTGCAGCCCCACGGAGTCTACGCCGGGAGGAGTAGGAGGGCCGCTGCGGTAAGCTTTGAAGCCTAGGGTATGGGCCCAGGTGGATAGGCCACAGGTGCAGATCTTGGTGGTAGTAGCAAATTTTCAAATGAGAACTTTGAAGGCCGAAGTGGAGAAGGGTTCCATGTGAACAGCAGTTGAACATGGGTC	4	1	0.242952462011782	0.5	N	N	1.79646695523403	2.83986884469249	1.79646695523403	splitr	1	0	0	0	N	0	N	N	6	0	ENSG00000163884	ENSG00000252318	-	+	3	2	126076285	133038738	utr3p	upstream	KLF15	AC097532.1	126061478	133038647	-	-	1.11022302462516e-16	126062021	133038834	+	+	Y	-	-	N	SKBR3_13_2_1	27	1
136843	TCTGGGCCCAGCGAAGTGACAGGCTCAGACGCGTCGGGACCGGACCCGCAGCTTGCGGTCACCATGGGCTTCACGGGGTTCGGTAAAAAAGCTCGCACATTTGACTTGGAAGCAATGTTTGAACAAACTCGAAGGACAGCTGTGGAAAGAAGTCGCAAAACACTGG|GACCAGATTACAGAGGGGTATTGATTTGCCTTGCCCCCGCCCCCACCATCACAGTGTGTCCCTGTCCAGTGTTGGTGCTGTGTGGCATTGCTTGTGTCCATAGGAGTCCATCAAGGCAGAGCGGCAGAGCGGCAAGCAGAGCGGC	1	1	0.375556752806067	0.399915574091196	N	Y	3.40847927217468	3.43511609362884	3.40847927217468	splitr	311	0.958620689655172	0.00689655172413794	0	N	0.958620689655172	N	N	292	0	ENSG00000082068	ENSG00000215190	+	+	5	6	37753537	58287779	coding	intron	WDR70	GUSBP4	37379314	58272352	+	-	0	37381787	58275347	+	+	Y	-	1	N	SKBR3_13_2_1	3	0.941605839416058
116124	CTCTCCCTAGGAGGCCTGCCCCCGCTAACCGGCTTTTTGCCCAAATGGGCCATTATCGAAGAATTCACAAAAAACAATAGCCTCATCATCCCCACCATCATAGCCACCATCACCCTCCTTAACCTCTACTTCTACCTA|AAACTCACAGCCCTCGCTGTCACTTTCCTAGGACTTCTAACAGCCCTAGACCTCAACTACCTAACCAACAAACTTAAAATAAAATCCCCACTATGCACATTTTATTTCTCCAACATACTCGGATTCTACCCTAGCATCACACACCGCACAATCCCCTATCTAGGCCTTCTTACGAGCCAAAACCTGCCCCTACTCCTCCTAGACCTAACCTGACTAGAAAAGCTATTACCTAAAACAATTTCACAGCACCAAATCTCCAC…	1	7.62160736958445e-08	0.447538936456759	0.5	N	Y	3.14012163869645	3.44252480635993	3.14012163869645	splitr	481	1	0.0579710144927537	0	Y	0.0579710144927537	N	N	24767	54817	ENSG00000198763	ENSG00000198786	+	-	MT	MT	5511	14148	coding	coding	MT-ND2	MT-ND5	4470	12337	+	+	0	5351	13795	+	-	N	0.956690203601449	-	N	SKBR3_13_2_1	4	0
114983	CCCCAACACTCTTAATCTTCTCCTCAGCTCTTCTGCTGAAGAATTTGGCCTTCACGATGACAGGCTGCTTTGGGAGCTTTCCCTTTCCCAGA|ACTCGGACTATCCCGATGCATACACCACATGAAATATCCTATCATCTGTAGGCTCATTCATTTCTCTAACAGCAGTAATATTAATAATTTTCATAATTTGAGAAGCCTTCGCTTCGAAGCGAAAAGTCCTAATAGTAGAAGAACCCTCCATAAACCTGGAGTGACTATATGGATGCCCC	1	1	0.947341838102727	0.917599595447558	N	N	3.24727783875992	3.40169305405954	3.24727783875992	splitr	4	1.11022302462516e-16	0	0	N	0.141304347826087	N	N	14923	0	ENSG00000166441	ENSG00000237973	-	-	11	1	8736306	567996	coding	intron	RPL27A	RP5-857K21.6	8703958	566454	+	+	1.11022302462516e-16	8707239	567773	-	-	Y	-	1	N	SKBR3_13_2_1	9	0
141258	TGGTGGCTGGTGGTCAACCGTCCGCCGCAGGGGGTGGCCATGAAGATGGAGTCGCCGGTGCGGGGTGGGTGCTGCGGGCGCTGCTGTTCCGATGGTGTCTTTGATGTTGGGCTGATGAGGTCTGGTTCCTCTAGCTTCACCTTCCAGAGCCGATTCCTGAGTCAGGTAGTGCAGTGGTTGTAAAGTGCAGCATATTCATTTCCAAGCTAG|AGGACACAGAGACTTCATCAAAAACATGATTACAGGGATGTCTCAGGCTGATTGTGCTGTCCTGATTGTTGCTGCTGGTGTTGCTGAATTTGAAGCTGGTATCTCCAAGAATGGGCAGACCCAAGAGCATGCCCTCCTGTCTTACACACTGGGTGTGAAACAACTAATTGTTGGTGTTAACAAAATGG…	1	0.000147822677285964	0.375556752806067	0.399915574091196	N	N	3.41848849077886	3.21911343399591	3.21911343399591	splitr	3	0.0153061224489796	0.0153061224489796	0	N	0.0153061224489796	N	N	83603	0	ENSG00000130600	ENSG00000223668	-	-	11	3	2022700	39401413	intron	intron	H19	EEF1A1P24	2016406	39400036	-	+	0.0153061224489796	2017175	39400313	+	-	Y	-	1	N	SKBR3_13_2_1	15	0
22196	GAGCCAATAACCAGGGTCCTACAGACGCCTTCTCTTCGGGGGCATTTCTCGAGGTCTTGGCGACGTTGCCGCGCTGGGTGATGTTCTTGCTGTGCTTCTCGTTGGCCATACGGATCCTTTGCTTGGCGACCATCTTCGCGGCGCCACCACCTGCCCCGGCCACCCCTCGGACTCGCTCACTCGCCTGCCTCCTCTGGAGCCGCTGCGAGGCTCGGCTCGTGGTGCCCGCGCCGCCGGAGCGCCGAGGTTCTCAGGCCAGACGCTAGCTACGGCCGCTGGGCCTGGGCGCCGCAAGCGCGAGGTCTGAGCACAAGCCGGGCGCCGGCCGCCG|TACTGATCATTCTATTTCCCCCTCTATTGATCCCCACCTCCAAATATCTCATCAACAACCGACTAAT…	1	2.81005747871044e-21	0.311204357582937	0.306030290211129	N	N	3.27394935533424	3.00360528790293	3.00360528790293	splitr	13	0.0152905198776758	0.0152905198776758	0	N	0.0152905198776758	N	N	1713	3	ENSG00000120742	ENSG00000230021	-	-	3	1	150321015	659930	utr5p	intron	SERP1	RP5-857K21.4	150259781	536816	-	-	0.0152905198776758	150264120	569137	+	-	Y	-	0.828962371721779	N	SKBR3_13_2_1	2	0
41781	CCCCCGGGCCCGCTGCGCCGCGTCGGAGCCCCAGCAGACTTTGAGAGGCGTGTGCGACAGTGCGCGTCCTCTCCTGCCTCTGGATGTTTCCTTGGAGCCTCTGGCCTTCGGGAAGACC|GTGCCACTGGGTTAGAGTCTCCCCGACCAAGCTGGTCTCAGCAAGTGGTCTCCATCATGGGGGCTCGAATCCAGGTTGAAGGGTCACCAGAGTGATGGTTGGAG	1	1	0.254583648908217	0.223418152789081	N	Y	3.46654754157187	3.62295434849776	3.46654754157187	splitr	222	1	0	0	Y	1	N	N	465	0	ENSG00000133065	ENSG00000233084	+	-	1	1	205782876	249231242	intron	upstream	SLC41A1	AL672183.2	205758221	249230780	-	+	0	205782712	205860283	+	-	N	2.56742637467033	-	N	SKBR3_13_2_1	1	0.701754385964912
113908	CATTAGTAATATCGTCGGGATTTCTGGTCCAGATGGGCTTTGTTTTGTTGAGCTCTTCTTGATCGATGTACTTTTCCTTAATCTTCTTCTTCTTCTTCTTGTCACCATCCTTCTTTTCTTCTTCCTCATCAGAA|CCACCATCATAGCCATCATCACCCTCCTTAACCTCTACTTCTACCTGCGCCTAATCTACTCCACCTCAATCACACTACTCCCTATATCTAACAACGTAAAAATAAAATGACAGTTTGAACACACAAAACCCACCCCATTCCTCCCCACACTCATCGCCCTTACCACACTGCTCCT	1	1	0.375556752806067	0.399915574091196	N	N	3.03225904853371	3.17568117582242	3.03225904853371	splitr	19	0.0597014925373133	0	0	N	0.0223880597014925	N	N	26619	0	ENSG00000080824	ENSG00000225630	-	-	14	1	102606086	566063	coding	intron	HSP90AA1	RP5-857K21.8	102547073	565020	-	+	0.0597014925373133	102551213	565855	+	-	Y	-	1	N	SKBR3_13_2_1	8	0.387096774193548
46058	CCTTAATATCAGGTAAAACCCACCCTCTCCCCTCTCCCACTGCCTTCAATATAATTGTGAAAAATAAAGATATAAATGTCATAGTGGGAAATAAGTTGACCCACCCAGTAGGCAGTCTCCTGACAGCCCAGAGTGCCTTATCTAACGCCCTTCCCTCCCCAATTTTTTTTTTTTT|TTTTTTTTTTTGAGACGGAGTCTCGATCTGTCCTCAGGCTGGAG	3	0.379034572751503	0.716823677278582	0.92722806243242	N	Y	2.67173175869916	3.27511556385332	2.67173175869916	splitr	219	0.931818181818182	0.931818181818182	0	N	0.931818181818182	N	N	2596	0	ENSG00000085117	ENSG00000230304	-	+	11	3	44641913	197953181	utr3p	downstream	CD82	CICP6	44585977	197950368	+	-	0.931818181818182	44641327	103164198	-	+	Y	-	-	N	SKBR3_13_2_1	59	0.655737704918033
137570	ATTGATATACAGGTAGGCTCTATAGCAACAGGCCCGGAGGTGCTGCAGTAGTGGGGGAAAATGGAAGGTGGAGGGTGGAGTGTTTGCCGCAGGACAGCTGAGTGGAGGGTGGGGACAGGCGCA|GGTGCAGATCTTGGTGGTAGTAGCAAATTTTCAAATGAGAACTTTGAAGGCCGAAGTGGAGAAGGGTTCCATGTGAACAGCAGTTGAACATGGG	1	0.9313482160617	0.311204357582937	0.306030290211129	N	N	3.25207246524879	3.44871903508266	3.25207246524879	splitr	4	0	0	0	N	0	N	N	0	0	ENSG00000236480	ENSG00000252318	-	+	1	2	115080461	133038738	downstream	intron	RP11-343L14.2	AC097532.1	115078616	133038647	+	-	0	115080945	133038721	-	+	Y	-	1	N	SKBR3_13_2_1	4	1
125315	GTGGCACTGATCGTGGCAGCAACATCTTCTCCTTCCTCAGGGACTGGGTCTGTTCTCAGCAGACCTTGCTCGCCGCGGTCCATGTCTCCAGCCCGCCGCCTCGTGTCCTCTGCAGCACCCCCGCCTGCAGCCCGTCCCGGCTCGGATCGCCCGCCGCGCCGCGCAGAGCTCCTCCTCG|CCTCCCATCCCTACGCATCCTTTACATAACAGACGAGGTCAACGATCCCTCCTTTACCATCAAATCAATTGGCCATCAA	1	1	0.447538936456759	0.5	N	N	2.96476931712543	3.53871326596283	2.96476931712543	splitr	5	0.0632911392405063	0.0632911392405063	0	N	0.0759493670886076	N	N	8580	3	ENSG00000076554	ENSG00000230021	-	-	8	1	81143467	659930	utr5p	intron	TPD52	RP5-857K21.4	80870571	536816	-	-	0	81083773	568367	+	-	Y	-	0.828962371721779	N	SKBR3_13_2_1	2	0
74914	AATCCCAGCTACTCAGGAGGCTGAGGCACGAGAGTCGCTTGAACCCGGGAGGTGGAGGTTACAGTAAGCTGAGATCTTCCCACTGCACTCCAGCCTGAGCGACAGAGTGAGACTCCAT|CTCAAAAAAAAAAAAAAAAGTGTGACTACAGGAATGAATTAGTCCATACTG	2	0.266462410279917	0.935695919090345	0.927294411452363	N	N	3.3463227663879	2.93343115513824	2.93343115513824	splitr	0	0.529411764705882	0.529411764705882	0	N	0.529411764705882	N	N	2348	0	ENSG00000189306	ENSG00000222976	+	-	22	17	42915808	55867093	utr3p	upstream	RRP7A	7SK.180	42905974	55866810	-	+	0.529411764705882	42907204	55863336	-	-	Y	-	-	N	SKBR3_13_2_1	29	1
47460	GAAGTATGTAGGAGTTGAAGATTAGTCCGCCGTAGTCGGTGTATTCGTAGGTTCAGTACCATTGATGGCCAATTGATTTGATGGTAAAGGAGGGATCGTTGACCTCGTCTGTTATGTAAAGGATGCGTAGGGATGGGAGGGCGATAAGGACTAGGATGATGGCGGGCAGGATAGTTCAGACGGTTTCTATTTCCTGAGCGTCTGAGATGTTAGTATTAGTTAGTTTTGTTGTGAGTGTTAGGAAAAGGGCGTACAGGACTAGGAAGCAG|GAAGATGAAGAGGAGGAGGATGTGAAACTCTTAAGTATATCTGGAAAGCGGTCTGCCCCTGGAGGTGGTAGCAAGGTTCCACAGAAAAAAGTAAAACTTGCTGTTGATGAAGATGATGATGATGATGAT…	1	1.70752389235212e-08	0.254583648908217	0.223418152789081	N	N	3.37548038812845	3.25822684117816	3.25822684117816	splitr	0	0	0	0	N	0	N	N	3	0	ENSG00000230021	ENSG00000225159	-	-	1	1	659930	27534287	intron	intron	RP5-857K21.4	RP11-40H20.2	536816	27533421	-	+	0	568238	27533796	-	-	N	0.828962371721779	1	Y	SKBR3_13_2_1	34	0.237410071942446
138996	AGACTGGTGTTCTCAAACCCGGTATGGTGGTCACCTTTGCTCCAGTCAACGTTACAACGGAAGTAAAATCTGTCGAAATGCACCATGAAGCTTTGAGTGAAGCTCTTCCTGGGGACAATGTGGGCTTCAATGTCAAGAATGTGTCTGTCAAGGATGTTCGTCGTGGCAACGTTGCTGGTGACAGCAAAAATGACCCACCAATGGAAGCAGCTGGCTTCACTGCTCAGGTGATTATCCTGAACCATCCAGGCCAAATAAGCGCCGGCTATGCCCCTGTATTGGATTGCCACACGGCTCACATTGCATGCAAGTTTGCTGAGCTGAAGGAA|AAGATCGATCGCCACACGTATCACAGCCTGTACCTGAAGGTGAAGGGGAATGTGTTCAAAGACAAGCGG…	1	0.00378172595974837	0.526775457519482	0.600084425908804	N	N	3.56402084320003	3.83593234673454	3.56402084320003	splitr	14	0.166666666666667	0.166666666666667	0	N	0.347222222222222	N	N	108743	0	ENSG00000156508	ENSG00000218227	+	-	6	5	74233520	177483195	coding	intron	EEF1A1	RP11-889L3.1	74225473	177482605	-	+	0.166666666666667	74227886	177482944	-	-	Y	-	1	N	SKBR3_13_2_1	72	0
71302	GAGTTAGGGTCTCCATCCAGGGGGTCTGGGCAGGTGTCCTTTTGGAGTGGGTCCGCAGCTGCCCCCAAGTCTGTGCTGCTCCATTTCTTCATCCTTGCTGGATCCTCTGTGGCCCAGTGTGCAACCTG|AACAGAAGCACTGTGATACCAGGACGGGCGATCTGACGACTAAGTGACTGACCGGCGGGGAGCATCTACGGCCTGGACGTGGGGAACACAGGGACGGTTTGCATCCCAGATGGCACGGCAGAGACTCTCCATCACACTGCTCA	1	1	0.375556752806067	0.399915574091196	Y	Y	3.46973068926756	3.61041498203738	3.46973068926756	splitr	271	1	0	0	Y	0.734375	N	N	44	719	ENSG00000196689	ENSG00000197417	-	-	17	17	3500392	3539616	utr5p	downstream	TRPV1	SHPK	3468743	3511893	-	-	0	3495680	3511724	+	-	N	-	-	N	SKBR3_13_2_1	1	1
139851	CATAGATTTTCTTGTTCCATGCAAAAAAGTTAGTGAATAGAACTTCCCGGTCTTTAGCTGGTTAACACGTCCACCTCAGACACTGAGTGCCACAGGCCTTCACTTGTGAACATCATTTGGCATTTCTGACTCTCCTGAGTTCTGGCTCAGCAGGACCTCACCACGGAATGTGCTACTGCAAACAACCCCACAGCCATCACGCCTGATGAGTACTTCAATGAAGAGTTTGAT|CCAGGTTCTGCCCTCGCAGCACCGCGTACGGCCGGCTCCGCTCCAGCGGATCCACGGGGCTCGGGGCCTCTGCCTCCCCCACCAGGAGGCTGCAGAGGCCAAGGTACAGCCACGGTAACGCTGGACGCAGCATCTTCCCCAGCCCTGCAGAAGCAGAGAGGCCACTT…	1	0.339707770255434	0.375556752806067	0.399915574091196	Y	Y	3.70463477795295	3.41529599551336	3.41529599551336	splitr	406	1	0	0	Y	1	N	N	804	16	ENSG00000076513	ENSG00000174456	+	-	12	12	110477231	110505500	coding	intron	ANKRD13A	C12orf76	110437235	110478983	+	-	0	110466394	110486168	+	-	N	1.14194071065198	2.24707716289945	N	SKBR3_13_2_1	1	0
130418	AGTTGTGAGATCCGCTACCTCCACGTTTGTCCTCGTGCTTCAGGCCACTGTAATGTGAAAAAGAAGATCTAT|CACTTCCACTATGTCCTATCAATAGGAGCTGTATTTGCCATCATAGGAGGCTTCATTCACTGATTTCCCCTATTCTCAGGCTACACCCTAGACCAAACCTACGCCAAAATCCATTTCGCTATCATATTCATCGGCGTAAATCTAACTTTCTTCCCACAACACTTTCTCGGCCTATCCGGAATGCCCCGACGTTACTC	1	1	0.12875022366714	0.0640797573534845	N	N	3.71873223294673	3.70719543103269	3.70719543103269	splitr	23	0	0	0	N	0.0416666666666665	Y	N	6574	0	ENSG00000142864	ENSG00000237973	-	-	1	1	67896098	567996	coding	intron	SERBP1	RP5-857K21.6	67873493	566454	-	+	0	67890772	567580	+	-	N	-	1	N	SKBR3_13_2_1	6	0
141754	CTCTCGTGTCTCTTCACCCTGCCAGACTAGAGTCAAGCTCAACAGGGTCTTCTTTCCCTGCTGATTCCGCCAAGCCCATTCCCTTGGCTGTGGTTTCGCTGGATAGTAGGTAGGGACAGTGGGAATCTCGTTCATCCATTCATGTGCGTCACTAATTAGATGACAAGGCATTTGGCTACCTTAAGAGAGTCATAGTTACTCCCGCCGTTTACCCGTGCT|TCAGTGACATTTCCCTGCAGGATTACATTGCAGTGAAGGAGAAATATGCCAAGTACCTACCTCACAGTGCAGGGTGGTATGCCGCCAAATGCTTCCACAAAGCTCAGTGTCCCATTGTGGAGCGCCTTACTAACTCCATGATGATGCACGGCTGCAACAACGGCAAGAAGCTCATGACT…	1	8.09336809174228e-08	0.163783040919641	0.102428735043176	N	N	3.57063922744582	3.60103760561896	3.57063922744582	splitr	3	0	0	0.5	N	0	N	N	356	0	ENSG00000149262	ENSG00000233558	-	+	11	6	77705724	116580278	intron	intron	INTS4	RP3-486I3.4	77589766	116579656	-	-	0	77597555	116580190	-	+	Y	1.69881089015784	1	N	SKBR3_13_2_1	20	1
28956	GCTCCCCCAGCCTCAGTGGACTGGAGGGTGGTCCTGCCATTGCCCAGAAATCAGCCCCAGCCCCGGTGAGCCCCCATCCTGCCCCTGCCCACCAGGTACTGGGGGCCTGTGGCAGCAAGATAGGGGGAGAGAGACCCAGAGATGTGAGAGAGAGTCAGAGACAGAGACAGAGAGAG|AGAGAGAGAGACAGAGAGAGACAGAGAGAGAGACAGAGAGAGAGACAGAGAGAGAGAGAGACAGAGAGAGAGAGAGAGACAGAGAGAGAGAGACAGAGAGAGAGACAGAGAGACAGAGAGACACAGAGAGAGAGACAGAGAGAGAGACAGAGAGAGAGACAGAGAGAGACAGAGAGAGAGACAGAGAGAGACAGAGA	7	1	0.642131828176126	0.904419154757147	N	N	2.32620516130736	1.6188216212832	1.6188216212832	splitr	87	0.227272727272727	0.0625000000000001	1	N	0.0625000000000001	N	N	2367	9	ENSG00000065054	ENSG00000234210	+	+	16	7	2089026	157292410	utr3p	upstream	SLC9A3R2	AC006372.4	2076888	157258925	+	+	0.238636363636364	2088230	157254243	+	+	Y	-	-	N	SKBR3_13_2_1	4	1
124657	CCCGGCCAGCCTTCAAGATGGGTTTGTCAATTCGGCCACCTCCAGCCACCACACCTCCATCACCTAGAATGCTGGCTGAGCTCCAAGCGCAGGGAAGCACCCCCCTCACCATGTGTGAGACGTCAGGCCGGCCACTCAACCAACCACAGCTCTGTTGGCTGAGGAGATAACCTTCTTGGAGCCGGAGGGCAGCTTCACACGGGTCTTCTTGGTCTCAGGGTTGTGGGAGATAACGGTGGCATAGTTCCCTGATGCCCGGGCCAGCTTGCCACGGTCTCCAGGCTTCTCCTCCAGGCAGCACACGATTGTA|CACCATCACAGCCACCACCATCCGCACCATCACCCTCAGCAGCAGCAGCAGCAGCCGCACCACCACCACCATTATTATTTCTACAACC…	1	5.98716216961931e-08	0.447538936456759	0.5	N	N	3.72146071989581	2.77232056535123	2.77232056535123	splitr	1	0.0043478260869565	0.0043478260869565	0	N	0.0043478260869565	N	N	18822	4573	ENSG00000161016	ENSG00000108256	-	+	8	17	146017972	27621166	coding	coding	RPL8	NUFIP2	146015150	27582855	-	-	0.0043478260869565	146016831	27621044	+	+	Y	-	1.05880130208734	N	SKBR3_13_2_1	1	0.27027027027027
113684	GGTCCTCGGGATCCTCCTGGAATCTCTTCCTCAGCATCTGGCTCATGATAAGGTTTCAGGTGTCTTGATGGTATCCAAATTGGCTGTTGATTTTGGCCTGGAGAAACACAAGCATAACCT|CACGGGGTTTGCTTTAAGAGTACTCAGGTGTCCTCCAGCTAGTTCCATGTTCTCCAACCATCACTCTGGTGACCCTTCAACCTGGATTCGAGCCCCCATGATGGAGACCACTTGCTGAGACCAGCTTGGTCGGGGAGACTCTAACCCAGTGGCACTAGAG	1	1	0.12875022366714	0.0640797573534845	N	Y	3.58746516938868	3.58999531724489	3.58746516938868	splitr	280	0.966666666666667	0.558333333333333	0	N	0.558333333333333	N	N	0	0	ENSG00000101292	ENSG00000233084	-	+	20	1	5297378	249231242	intron	upstream	PROKR2	AL672183.2	5282317	249230780	-	+	0.591666666666667	5287629	205860437	-	+	Y	1	-	N	SKBR3_13_2_1	24	1
112612	TAGGCAACCTGGTGGTCCCCCGCTCCCGGGAGGTCACCATATTGATGCCGAACTTAGTGCGGACACCCGATCGGCATAGCGCACTACAGCCCAGAACTCCTGGGCTCAAGCGATCCTCCCACCTCAGCCTCCCGAGTAGCTGGGACTACAGGCA|CGCGCTCCTCCTCGCCCGCCGCTAGGTCCATCCCGGCCCAGCCACCATGTCCATCCACTTCAGCTCCCCGGTATTCACCTCGCGCTCAG	1	0.715870716530371	0.526775457519482	0.600084425908804	N	N	3.353603498043	2.97420012670633	2.97420012670633	splitr	67	0.0561797752808989	0	0	N	0.146067415730337	N	N	0	34840	ENSG00000253128	ENSG00000135480	+	-	14	12	107281252	52662180	downstream	utr5p	IGHV4-80	KRT7	107281000	52626954	-	+	0.0561797752808989	50329549	52627035	+	-	Y	-	0.00897842599461157	N	SKBR3_13_2_1	13	0.96629213483146
79031	AGGTGCCACGATGCGGTGAGCGATGTCAGACAGCTCCTTCTTCTGCTCCGGGGTCAGTGCTGGATATTGGTAGGGCATGGTGCTGGTAGTAGCAAGTTCCTGGCACAGGAGAGGGGCGGGTGTG|CAGGCGGCGGCGCAGGCGGCGGCGGCGGCATAGCGCACAGCGCGCCTTAGCAGCAGCAGCAGCAGCAGCGGCATCGGAGGTACCCCCGCCGTCGCAGCCCCCGCGCTGGTGCAGCCACC	1	0.82338431127197	0.612610548302747	0.693969709788871	N	N	3.45297510534159	2.5760845706713	2.5760845706713	splitr	22	0.159663865546218	0.159663865546218	0	N	0.210084033613445	N	N	37145	9025	ENSG00000149925	ENSG00000198668	-	-	16	14	30081741	90874617	utr5p	utr5p	ALDOA	CALM1	30064444	90863327	+	+	0.159663865546218	30077224	90863420	-	-	Y	-	1.25007412445039	N	SKBR3_13_2_1	1	0.223214285714286
62307	TTCCTTCCTCGTTGGGGGATTAGGGCGAGGGAAGGTGGGGAGGGGGGAGAGGGGACGAATCAAGGTGGGTTTCAGTTTTCCCACCTCAAAAAAGGAAATTAAAAAAACGGACAGGAAAAGGGCAAAAAGAGCTCAATAATATTTACTATTTCAGGGACGCTTCCCCCAACACACACACACACACAC|ACACACACACACACACACACACACACCAAGTACCAGTATAAGCATCTGCCAT	20	0.764937316172662	0.854833882126452	0.959244310749868	N	N	2.88591066057517	2.27615028758593	2.27615028758593	splitr	32	0.269230769230769	0.269230769230769	0	N	0.5	N	N	3680	1	ENSG00000082898	ENSG00000241476	-	-	2	X	61765761	52736239	utr5p	utr3p	XPO1	SSX2	61704984	52725946	-	-	0.269230769230769	61764905	52726123	+	+	Y	-	-	N	SKBR3_13_2_1	17	0.98
140747	TCCGGTCATCGTCGCCTTCTCGTATGAATTCTGTTGGCGGGTGCTGGAAGGCCGGGCTATGGAAGTGGATGTCCATGGCCTGCTGAGCCTCGTGTATCATCTCAAGGAAGGGCTGGAACATGGCGTGGAAGTTCAGGGGCTCGTACGGAGAGAAGGGCATCAAGCTGCGGACGATGCGGGACTTGGGAAAGAAGAAGTGAGGCCTCCGGTGGGGCAGGCTG|AAGGGCAGGCACGTGGCCATAGGTGAGCAGAAGGGTACAGCCAATGCCCGAATGCCAGAGAAGGTCACATGGATGAGGAGAATGACGATTTTGCGCCGGCTGCTCAGAAGATACCGTGAATCTAAGAAGATCGATCGCCACACGTATCACAGCCTGTACCTGAAGGTGAAGGGGAAT…	1	1.02418523118528e-05	0.800133926999915	0.844771979185218	N	N	3.30488209984069	3.33164690237084	3.30488209984069	splitr	10	0.00452488687782793	0.0361990950226245	0	N	0.0361990950226245	N	N	8126	0	ENSG00000120885	ENSG00000218227	-	-	8	5	27472548	177483195	coding	intron	CLU	RP11-889L3.1	27454434	177482605	-	+	0.00452488687782793	27462643	177482818	+	-	Y	-	1	N	SKBR3_13_2_1	7	0
127331	TCTAGATATCGACTTGTTTTTGCACATGTTTCCTCTAGTTCTTTGTTCATAGCCCAGTAGACCTTGTTACTTCTGAGGTAAGTTAAGTAAGTTGATTCGGTATCCCCCCATCTTGCTTCCCTAATCTATGGTCGGGAGACAGCATCAGGGTTAAGAAGAC|TTTTTTTTTTTTTTTAAACCAAAGTTAGAGACATTGGAAAGCAG	6	0.807749815542825	0.307199615518583	0.689729940015595	N	N	3.62617734898681	2.67904299557779	2.67904299557779	splitr	23	0.5	0.5	0	N	0.522727272727273	N	N	6790	135	ENSG00000115884	ENSG00000135093	-	+	2	12	20425194	109525831	utr3p	intron	SDC1	USP30	20400558	109460894	-	+	0.5	20401876	109499213	-	+	Y	1.00416296299418	0.728302284753869	N	SKBR3_13_2_1	61	0.566037735849057
124822	GGGCGCGGTGGCTCACGTCTGTAATCCCAGCACTTTGGGAGGCCATAGCAGGTGGATCGCTTGATTCCAAGAGTTTGAGACCAACCCGGGTGACATGGCGAAATCCTGTCT|ATTTCTGGAGGCTGACGTCCAAGATTAAGATGTCATCAGGGTTGGTTTCTGCTTTTCATTTTTGAAACGGAGTCTTGCTCTGCTACCTAGGCTGGAGTGCAGTGGCACCATCTTGGTTGCACTGCAACCTCCACCTCCCAGATTCAAGCAATTCTCGTGCCTCAGCTTCCAGAGTAGCCCCAGGTTCAAGCAATTCT	1	0.816249229079358	1	0.935920242646516	N	Y	3.55703628599201	3.75847748231474	3.55703628599201	splitr	308	0	0	0	Y	0	N	N	0	0	ENSG00000090661	ENSG00000213753	+	-	19	19	8327305	59111168	intron	upstream	LASS4	AC016629.2	8274228	59084870	+	+	0	8298729	8358690	+	-	N	1	-	N	SKBR3_13_2_1	46	1
109074	ACTAACATTAACGAAAATAACCCCACCCTACTAAACCCCATTAAACGCCTGGCAGCCGGAAGCCTATTCGCAGGATTTCTCATTACTAACAACATTTCCCCCGCATCCCCCTTCCAAACAACAATCCCCCTCTACCTAAAACTCACAGCCCTCGCTGTCACTTTCCTAGGACTTCTAACAGCCCTAGACCTCAACTACCTAACCAACAAACTTAAAATAAAATCCCCACTATGCACATTTTATTTCTCCAACATACTCGGATTCTACCCTAGCATCACACACCGCACAATCCCCTATCTAGGCCTTCTTACGAGCCAAAACCTGCCCCTACT|CCTCCGTAGACCTAACCATCTTCTCCTTACACCTAGCAGGTGTCTCCTCTATCTTAGGGGCCATCA…	2	4.54671347682596e-14	0.572228613671423	0.790699370883283	N	N	3.45868840089349	3.57952209032428	3.45868840089349	splitr	22	0.0816326530612244	0.0816326530612244	0	N	0.0816326530612244	Y	N	54817	121749	ENSG00000198786	ENSG00000198804	+	-	MT	MT	14148	7445	coding	coding	MT-ND5	MT-CO1	12337	5904	+	+	0.0816326530612244	13988	6325	+	-	N	-	-	N	SKBR3_13_2_1	6	0
68086	CAATTTTTTCATATTCCGGAGCAAACTGCTTGCAATGTCCACACCATGGAGCATAAAACTCCAGCAGCACTGTGTCTTTGTCAGCCACAAAATTATCAAAGTTTGCATCATTTAGGACCAAGACTCCATTTTCTTCCTTAACTTCCAAGTCGTCTTCTTCCTCA|TCATCCTAACCCTACTCCTAATCACATAATCTATTCCCCCGAGCAATCTCTAGTACAATATACACACCAACAAACAATGTTCAACCAGTAACTACTACTAATC	2	1	1	0.97388564551795	N	N	3.08717467545874	2.92465334539683	2.92465334539683	splitr	17	0.0485436893203883	0.0485436893203883	0	N	0.0485436893203883	N	N	2316	31	ENSG00000155660	ENSG00000132570	-	+	7	5	148725733	134343649	coding	intron	PDIA4	PCBD2	148700154	134240596	-	+	0.0485436893203883	148718178	134260366	+	+	Y	-	1.2575464834446	N	SKBR3_13_2_1	2	0
140585	GACCAGATGGATTCACAGCCGAATTCTACCAGAGGTACAAGGAGGAACTGGTACCATTCCTTCTGAAACTATTCCAATCAATAGAAAAAGAGGGAATCCTCCCTAACTCATTTTATGAGGCCAGCATCATCCTGATACCAAAGC|CTGTGCGGGTCGCCTCGCCGCTAGGCCCCAAGACGGCGCCGCCTGCTCGGCAGCAAAGCCCACCCGCCCCGTCGGCGGCTCAGTGCTGCACCC	1	1	0.254583648908217	0.223418152789081	N	Y	3.57233464462502	3.36613351693357	3.36613351693357	splitr	237	0.967741935483871	0.032258064516129	0	N	0.967741935483871	N	N	361	410	ENSG00000249348	ENSG00000102710	+	+	4	13	39596327	37633850	intron	utr5p	RP11-814P23.1	FAM48A	39529639	37583449	+	-	0.0752688172043011	39594701	37633696	+	-	Y	-	-	N	SKBR3_13_2_1	18	1
140442	CCTAAGATTTTGAGTTAACATCTCTTGAAGCCAAACTCCACCTTCTGTGCTTTTTGCTTGGGATAATGGAGTTTTTCTTTAGAAACAGTGCCAAGAATGACAAGATATTAAAAAAAAAAAAGAAAG|AAAAAAAAAAAAACACCCAGTGGGGTCAGTAGAACCCCAAG	2	0.243858874151779	0.109686129994209	0.10275139395098	N	N	2.84190934094821	2.70621837326189	2.70621837326189	splitr	34	0.414634146341463	0.414634146341463	0	N	0.414634146341463	N	N	7764	95	ENSG00000139644	ENSG00000221968	+	-	12	11	50158717	61659523	utr3p	intron	TMBIM6	FADS3	50135293	61640991	+	-	0.414634146341463	50158510	61649583	+	+	Y	-	-	N	SKBR3_13_2_1	52	0.94
134917	AGAAGGTGATGGTGAGGAAGAGGATGGAGATGAAGATGAGGAAGCTGAGTCAGCTACGGGCAAGCGGGCAGCTGAAGATGATGAGGATGACGATGTCGATACCAAGAAGCAGAAGACCGACGAGGATGACTAGACAGCAAAAAAGGAAAAGTTAAACT|AAAAAAAAAAAGAGGCCCCCGAGATGCAGAGAGTTGTTCACTGGAAG	6	0.39458688162905	0.0572513612414578	0.101495070617596	N	N	3.23999710710482	3.03599525770234	3.03599525770234	splitr	12	0.25531914893617	0.25531914893617	0	N	0.51063829787234	N	N	14698	0	ENSG00000187514	ENSG00000255658	+	-	2	11	232578251	130628495	utr3p	intron	PTMA	AP003486.1	232571605	130434325	+	-	0.25531914893617	232577586	130483004	+	-	Y	-	1	N	SKBR3_13_2_1	28	1
136332	GAGCGGGGGCGCGGGTGGCGCGGCGGGACGCGAGCGGCGAGCCGGAGCGCGGAGCCCGGCTCCCGCACCATGGAGGAGGACGACAGCTACG|GTGGTATTAAAGATAATCAAACATTATCAAGAAGAAGGACAAGGAACTGAAGTTGTTCAAGGAGTGCTTTTGGGTCTGGTTGTAGAAGATCGGCTTGAAATTACCAACTGCTTTCCTTTCCCTCAGCACACAGAGGATGATGCTGACTTTGATGAAGTCCAATATCAGATGGAAATGATGCG	1	1	0.899266171301115	0.897571427984624	N	N	3.39590940049075	3.32527125940964	3.32527125940964	splitr	3	0	0.0109890109890108	0	N	0.0109890109890108	N	Y	554	11199	ENSG00000108669	ENSG00000147677	+	-	17	8	76778379	117779164	coding	coding	CYTH1	EIF3H	76670130	117654369	-	-	0	76778284	117738411	-	+	Y	-	-	N	SKBR3_13_2_1	1	0
75041	AGAAGGTCTGGTTAGACCCCAATGAGACCAATGAAATCGCCAATGCCAACTCCCGTCAGCAGATCCGGAAGCTCATCAAAGATGGGCTGATCATCCGCAAGCCTGTGACGGTCCATTCCCGGGCTCGATGCCGGAAAAACACCTTGGCCCGCCGGAAGGGCAGGCACATGGGCATAGGTAAGCGGAAGGGTACAGCCAATGCCCGAATGCCAGAGAAGGTCACA|CACAGTTATCCAAGTAGGAGAGGAGCGAGCGACCAAAGGAACCATAACTGATTTAATGAGCCATTCGCAGTTTCACTGTACCGGCCGTGCGTACTTAGACATGCATGGCTTAATCTTTGAGACAAGCATATGCTACTGGCAG	1	0.545923654950605	0.20555784636729	0.155228020814782	N	N	3.50848272165904	3.45078517462244	3.45078517462244	splitr	0	0	0	0	N	0.126760563380282	N	N	129759	0	ENSG00000108298	ENSG00000212932	+	+	17	21	37360980	48111157	coding	upstream	RPL19	RPL23AP4	37356536	48110676	+	+	0	37359288	9827159	+	+	Y	-	-	N	SKBR3_13_2_1	2	1
141674	TTCAGAGCACACCTCTCGAACCACCTCTTCCACAGACTCTGTGGTGGTGGTGGTGGTGGTGGCAATGCTGGTGGTTCTCTCTGTGGCTTCTTCGTAGGGTTCCTCAGCCTCTTCCTCTACCTCATCACCATCCTCATCGTCCTCGTCATCATCGGCTTCTTCTTCTTCCACC|TCATCATCATCATCATCTTCCTCAGCAGCAAGTTTTACTTTTTTCTGTGGAACCTTGCTACCACCTCCAGGGGCAGACTGCTTTCCAGTTATACTTAAGAGTTTCACATCCTCCT	1	1	0.704121951840997	0.776581847210919	N	N	3.08467951845641	3.12117612405133	3.08467951845641	splitr	50	0	0.0956521739130435	0	N	0.0956521739130435	N	N	8411	0	ENSG00000142192	ENSG00000138315	-	-	21	10	27543446	74692791	coding	intron	APP	OIT3	27252861	74653339	-	+	0	27394313	74677791	+	-	Y	-	1	N	SKBR3_13_2_1	20	0.307692307692308
132389	AAGGGGGCTGGGGCCGAACATCTGGCTGGTTCACATATTCAGGCTGGGGGCTGCAGGTCAGGGGGGCAACGTAGCCATCAGTCTCAGAGGGCAGGGGTACTGTGGGGTCCTCACTGTACCGCTGTAGAGGGCTGGGGTCATGTGTGGGGAGGCTTTGCAGCCCCTTGGCT|GCCCCCATCACCTCAGGCTTCTCAGTTCCCTTAGCCGTCTTACTCAACTGCCCCTTTCCTCTCCCTCAGAATTTGTGTTTGCTGCCTCTAT	1	0.882828173661898	0.899266171301115	0.897571427984624	N	N	3.11807691474166	3.26360926716282	3.11807691474166	splitr	8	0.0879120879120879	0.0879120879120879	0	N	0.0879120879120879	N	N	74211	24435	ENSG00000141736	ENSG00000196230	-	-	17	6	37884915	30693203	coding	utr3p	ERBB2	TUBB	37844393	30687978	+	+	0.0879120879120879	37883670	30692181	-	-	Y	-	1.73186629654961	N	SKBR3_13_2_1	3	0
137700	CGAAACTCCCTCATAATCACGTCTCGTTCCTTTTGGTCCATATCTCCATGCATGGCGGATACAGTGAAATCTCGAGCATGCATCTTCTCGGTGAGCCAGTCCACCTTCCTCCGGGTG|TTGATGCCATGTGATTTCTGCCCAGTGCTCTGAATGTCAAAGTGAAGAAATTCAATGAAGCACGGGTAAACGGCGGGAGTAACTATGACTCTCTTAAGGTAGCCAAATGCCTTGTCATCT	1	1	0.800133926999915	0.844771979185218	N	N	3.57592836747465	3.30847582269032	3.30847582269032	splitr	12	0.0512820512820512	0.0256410256410257	0	N	0.0598290598290598	N	N	9780	356	ENSG00000161960	ENSG00000149262	-	-	17	11	7482324	77705724	coding	intron	EIF4A1	INTS4	7476024	77589766	+	-	0.0512820512820512	7480958	77597497	-	-	Y	-	1.69881089015784	N	SKBR3_13_2_1	9	1
139961	TTTTTTTTTTTTTTTTTTTTTTTTTTTTTTTTTTTTTTTTTTTTTAA|ATATACTGGAGAATCATGCAATGCTGCCAGCACTGGACGCAATCCAGGGCCACAAGTCTGCACACTCCTTTGCTACTGGTCCTGTAATGGCAGAACCTTTCATCTCGCCTTTATTGTTCACTGTGACCCCTGCATTATCTTCAAAATAAAGAAACACGCCATCTTTTCTGCGGTATGACTTTCGTTGTCGAATAACCACTGCTGGATGTACCTTTTTTCTGAGCTCTGGTTTGCCTTTCTTGACTGTGGCC	1	1	1	0.935920242646516	N	Y	0.776482662581515	3.61633596425197	0.776482662581515	splitr	298	0.25531914893617	0.851063829787234	0	N	0.851063829787234	N	N	430	0	ENSG00000163785	ENSG00000180211	-	-	3	6	133969689	39926572	utr3p	downstream	RYK	RP1-278E11.3	133794023	39926153	-	-	0.446808510638298	133875979	39926137	+	-	Y	-	-	N	SKBR3_13_2_1	516	0
125648	GAAACCTTTATTAACATTTTGAACAGGTTCAGCTATTACTGAAACTTGTAATTTCTAAACTTAAGTTGGGGCAAATGGCTATAGTGCAGAGTAATGCCATCACTGGGCACTGCGAATGCCATGACTGAAGAATTAACAGCCACCCCTCAGGCGCAGGACCAGGTGCAGGGTCGACTCTTTCTGGATGTTGTAGTCAGAAAGAGTGCGGCCATCTTCCAGCTGCTTGCCTGCAAAGATGAGCCTCTGCTGGTCGGGGGGGATGCCTTCTTTATCTTGGATCTTGGCCTTCACATTTTCGATGGTGTCA|CTGGGCTCTTCCCTGTTCACTCGCCATTACTGAGGGAATCCTGGTTAGTTTCTTTTCCTCCGCTGACAAATATGCTTAAATTCAGCGGGTC…	1	3.9236044063687e-07	0.899266171301115	0.897571427984624	N	N	3.44040523365767	3.58064844605001	3.44040523365767	splitr	8	0.0459770114942529	0.0459770114942529	0	N	0.0459770114942529	N	N	7494	0	ENSG00000170315	ENSG00000141161	-	-	17	17	16286054	33516364	coding	intron	UBB	UNC45B	16284113	33474836	+	+	0.0459770114942529	16285737	33478162	-	-	N	0.835065572653519	1	Y	SKBR3_13_2_1	4	0.504132231404959
49958	GTTAATGGTTGATATTGCTAGGGTGGCGCTTCCAATTAGGTGCATGAGTAGGTGGCCTGCAGTAATGTTAGCGGTTAGGCGTACGGCCAGGGCTATTGGTTGAATGAGTAGGCTGATGGTTTCGATAATAACTAGTATGGG|GGTCAGGGGTTGAGGTCTTGGTGAGTGTTTTAGTGGGGTTAGCGATGGAGGTAGGATTGGTGCTGTGGGTGAAAGAGTATGATGGGGTGGTGGTTGTGGTAAACTTTAATAGTGTAGGAAG	1	0.73501644712757	1	0.935920242646516	N	N	3.46977054206092	2.85650549937857	2.85650549937857	splitr	15	0.0661157024793388	0.0661157024793388	0	N	0.421487603305785	Y	N	38194	19641	ENSG00000198899	ENSG00000198695	-	-	MT	MT	9207	14673	coding	coding	MT-ATP6	MT-ND6	8527	14149	+	-	0.0661157024793388	8941	14426	-	+	N	-	-	N	SKBR3_13_2_1	6	0
44824	TGCCCGGCAGATGGGGTCCTCACCTGCCCGCTGCTGCCAGCTACACCTCCGTTGCCCAGGCCCTG|ACTCCCCTCAGCCATAGAAGGCCCCACCCCTGTCTCAGCCCTACTCCACTCAAGCACTATAGTTGTAGCAGGAGTCTTCCTACTCATCCGCTTCCACCCCCTAGCAGAGAATAACCCACTAATCCAAACTCTCAC	1	0.365388206053006	0.526775457519482	0.600084425908804	N	N	3.1986844216336	3.26973313786865	3.1986844216336	splitr	14	0.0769230769230768	0	0	N	2.22044604925031e-16	N	N	83603	31	ENSG00000130600	ENSG00000132570	-	+	11	5	2022700	134343649	intron	intron	H19	PCBD2	2016406	134240596	-	+	0.0769230769230768	2018695	134261454	+	+	Y	-	1.2575464834446	N	SKBR3_13_2_1	2	0
79507	GATGGACGCCTCCTCCTCACTCTGGCCTCCAGACAGGAAGGTGATCCCAGTGACAGCGGGGGGCACTGTGCGGCGCAGCGCTGTGACGGTCGCCATGGCAATCTCCTCATGAGAAAACTTCTGAGTGCAAGCATGGCCTGG|ATTATGCAAAGAAAAATGAACCCAAACATAGACTTGCAAGACATGGCCTGTATGAGAAGAAAAAGACCTCAAGAAAGCAACGAAAGGAACGCAAGAACAGAATGAAGAAAGTCAGGGGGACTGCAAAGGCCAATGTTGGTGCTGGCAAAAAGCCGAAGG	2	0.631196310349899	0.109685700156833	0.10275139395098	N	N	3.58593758607883	3.15831667764963	3.15831667764963	splitr	5	0.00709219858156029	0.0354609929078015	0	N	0.134751773049645	N	N	37145	25185	ENSG00000149925	ENSG00000138326	-	-	16	10	30081741	79816570	coding	coding	ALDOA	RPS24	30064444	79793518	+	+	0.00709219858156029	30080901	79795438	-	-	Y	-	-	N	SKBR3_13_2_1	2	0
137952	GTTTCACAGATCGTTGTTAGATCTTTATTTTTAGCCATGCACTGTTGTGAGGAAAAATTACCTGTCTTGACTGCCATGTGTTCATCATCTTAAGTATTGTAAGCTGCTATGTATGGATTTAAACCGTAATCATATCTTTTTCCTATCTATCTGAGGCACTGGTGGAATAAAAAACCTGTATATTTTACTTTGTTGCAGATAGTCTTGCCGCATCTTGGCAAGTTGCAGAGATGGTGGAGCTAG|AAAAAAAAAAAAAGCTATAGTCAAAACTGTGTCT	1	0.994736992181408	0.254583648908217	0.223418152789081	N	Y	3.68018788721795	2.71649915451494	2.71649915451494	splitr	13	0.382352941176471	0.382352941176471	0	N	0.441176470588236	N	N	1476	0	ENSG00000115310	ENSG00000249881	+	+	2	5	55339757	143208337	utr3p	intron	RTN4	CTB-57H20.1	55199325	142985193	-	+	0.382352941176471	55199948	143129768	-	+	Y	-	1	N	SKBR3_13_2_1	98	0.403846153846154
75629	CTCCTCATCTTCCTCCTTGTCCTCCTCATCCTCCTCATCCTCATCTTTGTCCTCATCATCCTCCTTGTCCTCTGCCTCCTCCTCCTCTTTGCGTTTCTTGTCTTCTTCCTCCTCCTTAAGCCTCTGCTCCTCGTCCTGTTTGT|CCTCCTCAGCCTCCTGCCCACCCAGGGCCCTTTACTCTCTTCTCCCTCCAGACCTTCCTCTGACCCTTGCTGAACTGGGGTCCCTTTGTGAGTGTCTCAGTC	2	1	0.14642513198438	0.165868294288181	N	N	2.98824414853762	2.8444301412346	2.8444301412346	splitr	3	0.0294117647058825	0.0294117647058825	0	N	0.0294117647058825	N	N	9938	16903	ENSG00000179218	ENSG00000188643	-	+	19	1	13055304	153585644	coding	utr3p	CALR	S100A16	13049414	153579362	+	-	0.0294117647058825	13054549	153579943	-	+	Y	-	1.75791248031855	N	SKBR3_13_2_1	1	0.885416666666667
138913	GACAAGCAGCCTGTCAAGGTGCTTGTTGGGAAGAACTTTGAAGACGTGGCTTTTGATGAGAAAAAAAACGTCTTTGTGGAGTTCTATGCCCCATGGTGTGGTCACTGCAAACAGTTGGCTCCCATTTGGGATAAACTGGGAGAGACGTACAAGGACCATGAGAACATCGTCATCGCCAAGATGGACTCGACTGCCAACGAGGTGGAGG|TGCAGGTCCTGGTGCTTGATGGTCGAGGCCATCTCCTGGGCCGCCTGGCGGCCATCGTGGCTAAACAGGTACTGCTGGGCCGGAAGGTGGTGGTTGTACGCTGTGAAGGCATCAACATTTCTGGCAATTTCTACAGAAACAAGTTGAAGTACCTGGCTTTCCTCCGCAAGCGGATGAACACCAACCCTTC…	1	3.04625596778051e-10	0.375556752806067	0.399915574091196	N	N	3.74337746277462	3.47336426491055	3.47336426491055	splitr	5	0.0240384615384616	0.00961538461538458	0	N	0.0673076923076924	N	N	25020	0	ENSG00000185624	ENSG00000236552	+	-	17	10	79818545	98510675	coding	intron	P4HB	RPL13AP5	79801037	98510045	-	+	0.0240384615384616	79803496	98510055	-	-	Y	-	1	N	SKBR3_13_2_1	7	0
45277	AGCATAATGTCTCTCATCCCCACTGGAAGGGAAAAAAAAAAAAAA|GAGCTACAATGGAACAAAACAAAAACATTTAACAACTTTGACACAGGGGCTCAGCACCTCTATCTGAGCCCCAGGGGTCCAGGCTGGGGCACGGCTGGATGGCCCTTCTCTACTGGTAGTGCCTTTGCTCCCAAGTGCAGGAAGAGGGCTAAAGAGAAACCTGCCCCTTAAC	1	0.934324217239705	0.678663838511242	0.755388832917641	N	N	2.83495528896373	2.98933999903981	2.83495528896373	splitr	19	0.422222222222222	0.422222222222222	0	N	0.6	N	N	3	6889	ENSG00000124334	ENSG00000155506	-	+	X	5	155251689	154197167	upstream	utr3p	IL9R	LARP1	155227246	154092462	+	+	0.422222222222222	19153136	154196577	-	+	Y	-	0.872147947347942	N	SKBR3_13_2_1	16	0
131001	TCCTTCCTAAGCCCACTACTCAGGCGGCGGCAGCGGTGCCTGCAGTGGCTGCAGCGGCGGCGGCGGCGGCG|TCCTGACCGCGTCCGACGGGCTGCTGGCGGGCAACGAGAAGCTAACCATGCAGAACCTCAACGACCGCCTGGCCTCCTACCTGGACAAGGTGCGCGCCCTGGAGGCGGCCAACGGCGAGCTAGAGGTGAAGATCCGCGACTGGTACCAGAAGCAGGGGCCTGGGCCCTCCCGCGACT	2	1	0.332952788415832	0.5	N	N	2.82100211076019	3.40169305405954	2.82100211076019	splitr	17	0.23943661971831	0.23943661971831	0	N	0.323943661971831	N	N	6167	58670	ENSG00000166913	ENSG00000171345	-	+	20	17	43537173	39684560	utr5p	coding	YWHAB	KRT19	43514317	39679869	+	-	0.23943661971831	43514396	39684297	-	+	Y	-	0.941950067251227	N	SKBR3_13_2_1	1	0.754385964912281
141084	AATACTACGACAAAGCCTTTGACCGCATCACCACGAGGAGTGAGAAGC|CCCCTCTCACCAGCCATGGAAGCCAGCAGTATCGAG	1	0.00326627451059246	0.254583648908217	0.223418152789081	N	N	3.51104337473878	3.54448360424261	3.51104337473878	splitr	1	0.0277777777777778	0.0277777777777778	0	N	0.138888888888889	N	N	3343	0	ENSG00000100353	ENSG00000127589	+	-	22	8	36925483	30211034	coding	intron	EIF3D	TUBB4Q	36906897	30209389	-	+	0.0277777777777778	36915517	30210335	-	-	Y	-	1	N	SKBR3_13_2_1	2	0
83115	ATTTTTTTTTTTTTTTGAGTTGGAGTCTCGCTATGTTGCCCAGGCTGGAGTGCAGTGGC|TATTCACAGGCGCGATCCCACTACTGATCAGCACGGGAGTTTTGACCTGCTCCGTTTCCGACCTGGGCCGGTTCACCCCTCCTTAGGCAACCTGGTGGTCCCCCGCTCCCGGGAGGTCACCATATTGATGCCGAACTTAGTGCGGACACCCGATCGGCATAGCGCACTACAGCCCAGAACTCCTGGGCTCAAGCGATCCTCCCACCTCAGCCTCCCGAGTAGC	15	0.511574516559763	0.0891119080875318	0.271889116194541	N	Y	3.51207644450867	3.62617734898681	3.51207644450867	splitr	282	0.542372881355932	0	1	N	0.813559322033898	N	N	25	0	ENSG00000143450	ENSG00000253128	+	-	1	14	151743808	107281252	intron	downstream	OAZ3	IGHV4-80	151735445	107281000	+	-	0.0169491525423729	151738242	50329313	+	-	Y	-	-	N	SKBR3_13_2_1	726	1
135306	AGCGACCTCCCGGTTCAATTCTTCAGTCCGGCTGGTGAACCAGGCTTCAGCATCCTTCCGGTTCTGCTCGGCCATGACCTCATATTGGCTTCGCATGTCACTCAGGATCTTGGCGAGATCGGTGCCCGGAGCGGAATCCACCTCCACACTGACCTGGCCTCCCACTTGGCCCCTC|TTCGTCTGATCCGTCCTAATCACAGCAGTCTTACTTCTCCTATCTCTCCCAGTCCTAGCCGCTGGCATCACTATACTACTAACAGACCGTAACCTCAACA	1	1	0.800133926999915	0.844771979185218	N	N	3.06886100299938	3.62824348852659	3.06886100299938	splitr	7	0	0	0	N	0.0299999999999998	N	N	58670	0	ENSG00000171345	ENSG00000237973	-	-	17	1	39684560	567996	coding	intron	KRT19	RP5-857K21.6	39679869	566454	-	+	0	39680778	567003	+	-	Y	-	1	N	SKBR3_13_2_1	8	0
136625	GAGGTGGCCCAGCCATGCCAGACGGGACCGTCTGGGGCGGTGGCTGCATGACTGAACCCTTGCACAAGTCGATGCTGCTTACAGAAGGAAGCAGGATATAGCTGTTCCTTAATTGGAGCTG|CACACCTGCCTGGCAAGGGCAGGGAAGAGCCGCGGCCTTCCTCTGCTGCTCCTTCCAGAGGGCAGGCGCCGTGGTGGGGGTGCCCGCCCGATGGCATCGCGGGAGGCTGAGCTCCCAGCAGCGGCTGAGGTCCTCCCTGGGTGGGAGCCACCCTTGTCCCCAGCTGGGCCGGCGGCTGGTGAGGGAGGG	2	1	0.14642513198438	0.165868294288181	Y	Y	3.65594388497418	3.41782614336956	3.41782614336956	splitr	310	0	0.0247933884297522	0	Y	0.0247933884297522	N	N	3489	18	ENSG00000148396	ENSG00000196366	+	-	9	9	139372141	139380518	utr5p	coding	SEC16A	C9orf163	139334549	139377947	-	+	0	139372139	139378921	+	-	N	29.8321626311875	2.13611348509569	N	SKBR3_13_2_1	1	0
138414	GGCAAGATACCATCGCTCCTCTTCAGCTTCCTGGGGTAGGACTTTGAAGTCAAGGAACCAGGTCTCCAACCAGGCGAGGACAAAAGAGACGATGGGGAGC|AGGTAGCCAAATGCCTCGTCATCTAATTAGTGAGGCGCATGAATGGATGAACGAGATTCCCACTGTCCCTACCTACTATCCAGCGAAACCACAGCCAAGGG	4	0.210852817123966	0.465528157851362	0.141351986025314	N	N	3.45041445226185	3.73912139251568	3.45041445226185	splitr	15	0.14	0.14	0	N	0.14	N	N	5039	0	ENSG00000131748	ENSG00000226958	-	-	17	X	37820454	108297792	coding	intron	STARD3	RN28S1	37793318	108297361	+	-	0.14	37814687	108297467	-	-	Y	-	1	N	SKBR3_13_2_1	5	1
26205	TCAAACTCCTCTTCTTCACCATCCTCATCGTCCTCGTCTTCCTCATCTTCTCCTTCTTCGTCCTCCTCCTC|ATCATCCCCACCATCATAGCCATCATCACCCTCCTTAACCTCTACTTCTACCTGCGCCTAATCTACTCCACCTCAATCACACTACTCCCTATATCTAACAACGTAAAAATA	1	0.406726107761094	0.526775457519482	0.600084425908804	N	N	2.49476703196392	2.98673014559691	2.49476703196392	splitr	19	0.0563380281690141	0.0140845070422535	0	N	0.183098591549296	N	N	2326	0	ENSG00000136938	ENSG00000225630	-	-	9	1	100778225	566063	coding	intron	ANP32B	RP5-857K21.8	100745638	565020	+	+	0.0563380281690141	100767420	565848	-	-	Y	-	1	N	SKBR3_13_2_1	2	0.586206896551724
133907	GTCCAGAATCTTCTGTTTGTCCTCATCGTTAATCTTGCCTTGAAGTTT|CTCATCTTCCTCCTCCTCGTCGTCTTCCTCCCCTTCCCCTGCTAAGCCTGGCCCTCAGGCCTTGCCCAAACCTGCAAG	1	0.0421751490401538	0.375556752806067	0.399915574091196	N	N	3.35719722089263	2.46722876353202	2.46722876353202	splitr	9	0	0	0	N	0	N	N	37875	5610	ENSG00000109971	ENSG00000167978	-	-	11	16	122933938	2821411	coding	coding	HSPA8	SRRM2	122928197	2802330	-	+	0	122929046	2819178	+	-	Y	-	1.13092868203846	N	SKBR3_13_2_1	6	0.593406593406593
105296	CTGCTGCCAAGGCCGCCGGGGCGAGCGGAGCTCAGGCGCACCTGGGCGCCGCGGCCCGAGAAGGCGGCTGAGCGCGAGGTGAATACCGGGGAGCTGAAGTGGATGGACATGGTGGCTGGGCCGGGATGGACCTAGCGGCGGGCGAGGAGGAGC|TCTGCGCGGCGCGGCGGGCGATCCGAGCCGGGACGGGCTGCAGGCGGGGGTGCTGCAGAGGACACGAGGCGGCGGGCTGGAGACATGGACCGCGGCGA	2	1	0.374808295748621	0.564257146108723	N	N	3.00397601026352	2.9071955612682	2.9071955612682	splitr	18	0	0	0	N	0.0714285714285714	N	N	34840	8580	ENSG00000135480	ENSG00000076554	-	+	12	8	52662180	81143467	utr5p	utr5p	KRT7	TPD52	52626954	80870571	+	-	0	52627038	81083762	-	+	Y	-	16.0839701334354	N	SKBR3_13_2_1	1	0
141640	TGGCTTTTAGGATGGCAAGGGACTTCCTGTAACAACGCATCTCATATTTGGAATGACTATTAAAAAAACAACAATGTGCAATCAAAGTCCTCGGCCACATTGTGAACTTTGGGGGATGCTCGCTCCAACCGACTGCTGTCACCTTCACCGTTCCAGTTTTTAAATCTAAGTCATAGTCCGCCTAGAAGCATTTGCGGTGGACGATGGAGGGGCCGGACTCGTCATAC|TCCACGGAAGCAATATGAAATGATCTGCTGCAGTGCTCTGAGCCCTAGGATTTATTTTTCTTTTCACCGTAGGTGGCCTGACTGGCATTGTATTAGCAAACTCATCACTAGACATCGTACTACACGACACGTACTACGTTGTAGCCCACTTCCACTATGTCCTATCAATAG…	1	8.66656374248587e-12	1	0.935920242646516	N	N	3.56488607910057	3.59784511035345	3.56488607910057	splitr	5	0.00881057268722485	0	0	N	0.0396475770925109	N	N	30285	0	ENSG00000075624	ENSG00000237973	-	-	7	1	5603415	567996	coding	intron	ACTB	RP5-857K21.6	5566782	566454	-	+	0.00881057268722485	5567424	567434	+	-	Y	-	1	N	SKBR3_13_2_1	12	0
139308	TTTGTAAAGATTAAGCTCATTTAGTGTTGTTTTTTTTTTTTTTTTTTTTT|TTTTTTTTTTTTTGAGCAAAGCGTACAAAGGTTCCAAGGGACAGGACCAAGAACGAGGGGCTGAGACATTTACAACAGCAGGCATTTTCTCTTCCTCTTCTTCACGGGAGGCGGGCAGAGGACTGCTCGGATCGCTTCGTCAAACACTGTCTTGATGCCTCGCTGTGTGAGC	2	1	0.935695919090345	0.96241881209261	N	N	2.28540149461911	2.95899505402916	2.28540149461911	splitr	38	0.44	0.44	0	N	0.48	N	N	2617	0	ENSG00000124193	ENSG00000249936	+	-	20	4	42092245	46726625	utr3p	downstream	SRSF6	RP11-284E20.1	42086568	46725793	+	-	0.44	42089998	46725778	+	-	Y	-	-	N	SKBR3_13_2_1	14	0.725490196078431
136946	GATAGGGACTGTCATTTGGCCCCATTATTGTAGCTTGCCAATGGAACATATCATCTCCAACAGGACCTGCTGAACACTGTGCTGGAGGGTCCCGTGCCAGATCATTCAATTCCTTGTGGATTCTCTTCAGAGCCATGGTGGGAGGCGGGTGGCGGCGGCCCCCGGGGCGGGGACGGGGGCGGG|AGTAACTATGACTCTCTTAAGGTAGCCAAATGCCTCGTCATCTAATTAGTGAGGCGCATGAATGGATGAACGAGATTCCCACTGTCCCTACCTACTATCCAGCGAAACCACAGCCAAGGGAACGGACTTGGCGGAATCAGCGGGGAAAGAAGACTC	2	0.927615725672823	0.173492094339918	0.215420638564212	N	N	2.14529895685502	3.76848670091893	2.14529895685502	splitr	13	0	0	0	N	0	N	N	1457	0	ENSG00000131508	ENSG00000226958	-	-	5	X	139008018	108297792	utr5p	intron	UBE2D2	RN28S1	138906016	108297361	+	-	0	138941330	108297448	-	-	Y	-	1	N	SKBR3_13_2_1	5	1
116894	CCTACCCGCCGCAGTACTGATCATTCTATTTCCCCCTCTATTGATCCCCACCTCCAAATATCTCATCAACAACCGACTAATCACCACCCAACAATGACTAATCAAACTAACCTCAAAACAAATGATAACCATACACAACACTAAAGGACGAACCTGATCTCTTATACTAGTATCCTTAATCATTTTTATTGCCACAACTAACCTCCTCGGACTCCTGCCTCACTCATTTACACCA|ACCCCTCACAATCATGGCAAGCCAACGCCACTTATCCAGTGAACCACTATCACGAAAAAAACTCTACCTCTCTATACTAATCTCCCTACAAATCTCCTTAATTATAACATTCACAGCCACAGAACTAATCATATTTTATATCTTCTTCGAAACCACACTTATC…	1	6.71444336784805e-08	1	0.935920242646516	N	Y	3.34524984382466	3.5529387020326	3.34524984382466	splitr	543	1	0	0	Y	0.382978723404255	N	N	38194	93473	ENSG00000198899	ENSG00000198886	+	-	MT	MT	9207	12137	coding	coding	MT-ATP6	MT-ND4	8527	10760	+	+	0	8808	10978	+	-	N	0.748787042692947	-	N	SKBR3_13_2_1	9	0
93645	TGCATTCCCAAGCAACCCGACTCTGGAAAGACCCAGGCGTGGCAGCCAGGGGCTGCTAATGGCCTCACACCGTCCACAGGCTGGCTGGGCCTCAATCAGAAGGACTTGGGCCCCCACAAGTGGCGTTGGGGAGTGAGTCTTCCATACGCCACATTTCCCGC|GCCCCACCGCGGGGCGGGGATTCGGCGCTGGGCTCTTCCCTGTTCACTCGCCATTACTGAGGGAATCCTGGTTAGTTTCTTTTCCTCCGCTGACAAATATGCTTAAATTCAGCGGGTCGCCACGTCTGATCTGAGGTCGCGGGCCTCGATCAGAAGGACTTGGGCCCCACACGAGCGGCGCCGGGGAGTGGGTCTTCCGTACGCCAC	1874	1	0.920445449301774	0.998541280626005	N	N	3.64706102209572	3.01447974240766	3.01447974240766	splitr	0	0.130434782608696	0	0.2	N	0.254658385093168	N	N	0	0	ENSG00000201966	ENSG00000141161	+	-	19	17	24187309	33516364	downstream	intron	5_8S_rRNA.4	UNC45B	24187160	33474836	-	+	0.248447204968944	24186072	33478135	+	-	Y	-	1	N	SKBR3_13_2_1	2	1
136934	GTCCAGAATGTCACAGGTCCAGGGCAGAGGACCAACATGGGCATTTTGTTTATGAGCAAGGTGGGTCTCAGAGGTGATCGGCGATCAGAGGGCGATGAAGTTCTAGATCCATTGAGACAAGCTCTAGACAGTAGCATGCAGTCCCACAACTTGTACCAGCATCCCCAGCATCTGGCATTCCATGTTTCTGCTCCTG|TCTAGATCCATTGAGACAAGCTCTAGGCAGTAGC	12	1	0.669130872932702	0.949526148133372	N	N	3.19078119536255	3.64926987640973	3.19078119536255	splitr	0	0.0294117647058828	0.0294117647058828	0	N	0.617647058823529	N	N	2538	0	ENSG00000255659	ENSG00000235857	+	-	17	Y	29362671	59001635	coding	upstream	AC138207.2	CTBP2P1	29361032	59001391	+	+	0.0294117647058828	29361566	26508355	+	-	Y	-	-	N	SKBR3_13_2_1	32	0
116440	GGCGGCCACTTCCGCTTCCGCTGGGGAGGTCCTCCATGCGCAGTCATGAGTCGCTTCAAGTTTATCG|GTATCTGAGGTCCTGATTTCCGGGGAGCTACACATGGAGGACCCAGACAAGCCTCTCCTAAGCAGCCTTTTTAATGCTGCTGGGGTCTTGGTAGAAGCGCGTGCAAAAGCCATTCTGGACTTCCTGGATGCCCTGCTAGAGCTGTCTGAAGAGCAGCAGTTTGTGGCTGAGGCCCTGGAGAAGGGG	84	0.218744813596347	0.483068104689352	0.465457190063238	N	N	3.6491271616355	3.64553343878587	3.64553343878587	splitr	5	0.0149253731343282	0	0	N	0.641791044776119	N	Y	485	5095	ENSG00000147687	ENSG00000073605	+	-	8	17	125551699	38077313	coding	coding	TATDN1	GSDMB	125500726	38060848	-	-	0.0149253731343282	125551266	38062238	-	+	Y	-	-	N	SKBR3_13_2_1	2	0
95201	ATCAAAAAGCGACGTCGCTATGAACGCTTGGCCGCCACAAGCCAGTTATCCCTGTGGTAACTTTTCTGACACCTCCTGCTTAAAACCCAAAAGGTCAGAAGGATCGTGAGGCCCCGCTTTCACGGTCTGTATTCGTACTGAAAATCAAGATCAAGCGAGCTTTTGCCCTTCTGCTCC|CCCCTCCTCCCCCCCCTCCCCTGCAGCCCCACGGAGTCTACGCCGGGAGGAGTAGGAGGGCCGCTGCGGTAAGCTTTGAAGCCTAGGGTATGGGCCCAGGTGGATAGGCCACAGGTGCAGATCTTGGTGGTAGTAGCAAATTTTCAAATGAGAACTTTGAAGGCCGAAGTGGAGAAGGGTTCCATGTGAACAGC	1	0.0254846944009828	0.261533274614987	0.233421673643755	N	N	3.32423818963975	2.83986884469249	2.83986884469249	splitr	0	0	0	0	N	0.0790960451977402	N	N	0	0	ENSG00000162669	ENSG00000252318	+	+	1	2	91870426	133038738	intron	upstream	HFM1	AC097532.1	91726323	133038647	-	-	0	91853045	133038834	+	+	Y	1	-	N	SKBR3_13_2_1	2	1
114656	AGCAGAAAATCAGAAGCTGGATTTCAGTACTGGAAACTTCAATGTGTTAGCTGTTAGAATCGCTGTTCTGGCATCCATTTGCGTTACTCAGGCATTTATGATGTGGAAGTTCATTAATTTTCAGCTTCGAAGGTGGAGGGAACATTCTGCTTTTCAGGCACCAGCTGTGAAGAAGAAACCAACAGTAACTAAAGGCAGATCTTCTAAAAAAGGAACAG|GCCTCCAGAGAACATATTACTGCTTTGATATTACAAAGGGAAAAACAGCTATGGCGTCTCTGAAAAGCACAACGTGCTAGGACTGGAATGACTTTAAAACCACACATAAATTTCTGAGAGATTTTTGCCATAAGGTACCATCCACCTTACTGTAAACCACATCCTAAAATTGTCTGCAGT…	10	1	0.837283472771301	0.0775249734539504	N	N	3.35253057547976	3.5319270478477	3.35253057547976	splitr	6	0.00492610837438412	0	0	N	0	N	N	2719	3150	ENSG00000067167	ENSG00000205176	+	+	8	8	71520622	86575726	coding	utr3p	TRAM1	REXO1L1	71485677	86568695	-	-	0.00492610837438412	71495399	86571379	-	-	N	-	-	Y	SKBR3_13_2_1	15	0
134869	TTTACTTCTCTTGTATAAAAACCCTATGTTGTAGCCACAGCTGGAGCCTGGTGGGTCTTGATGAGGTGGTCAGTGAATTCCTGATCGGGAGACTTGGTGAATACAGTCTCCTTCCAGAGGTCGGGGGTCAGGTAGCTGTAGGTCTTAGAGATGGCATCAAAGGTGCCCTTGGCAAAGCTGCCCAGGGTGG|ACAGAAACCTCCCGTGGAGCAGAAGGGCAAAAGCTCGCTTGATCTTGATTTTCAGTACGAATACAGA	1	1	0.899266171301115	0.897571427984624	N	N	3.13127862861135	3.41319935075004	3.13127862861135	splitr	8	2.22044604925031e-16	0	0.5	N	2.22044604925031e-16	Y	N	591	0	ENSG00000168389	ENSG00000162669	-	+	1	1	40435638	91870426	intron	intron	MFSD2A	HFM1	40420802	91726323	+	-	2.22044604925031e-16	40428910	91853060	-	+	N	1.35737887826357	1	N	SKBR3_13_2_1	33	1
108847	CCCTTCTAAACGCTAATCCAAGCCTCACCCCACTACTAGGCCTCCTCCTAGCAGCAGCAGGCAAATCAGCCCAATTAGGTCTCCACCCCTGACTCCCCTCAGCCATAGAAGGCCCCACCCCAGTCTCAGCCCTACTCCACTCAAGCACTATAGTTGTAGCAGGAATCTTCTTACTCATCCGCTTCCACCCCCTAGCAGAAAATAGCCCACTAATCCAAACTCTAACACTATGCTTAGGCGCTATCACCACTCTGTTCGCAGCAGTCTGCGCCCTTACACAAAATGACATCAAAAAAATCGTAGCCT|CATCATCCCCACCATCATAGCCACCATCACCCTCCTTAACCTCTACTTCTACCTACGCCTAATCTACTCCACCTCAATCACACTACTCCCCA…	1	1.33119652445839e-07	0.704121951840997	0.776581847210919	N	N	3.43152237077921	2.99202863319555	2.99202863319555	splitr	15	0	0	0	N	0	Y	N	54817	24767	ENSG00000198786	ENSG00000198763	+	-	MT	MT	14148	5511	coding	coding	MT-ND5	MT-ND2	12337	4470	+	+	0	13246	5297	+	-	N	-	-	N	SKBR3_13_2_1	4	0
132443	GTGACCGGGATGAATGCCTGGCTCCCCCTTCTTTCCAGCCCTAGCTCAGGCCCATCGTCCCCAGCTGATGTCGCCCTGTCTGCACGATGCCTGGGCGCCTACTCCACACTCCTCACTGGCCTCAGGCCCCACCAGCCCTGCCTCGAGCTAGCCCCTCCACCCGTCATCACTCCTGCCAGACTCCAGATGTCCAAGGTGCTCCTTGGCTCCCACAAGCTCTCCTCCAGCACCCCATCTTCCCCTGG|TTACCCCCCTCTCTCCTACTCCTGCTTGCATCTGCTATAGTGGAGGCCGGCGCAGGAACAGGTTGAACAGTCTACCCTCCCTTGGCAGGGAACTACTCCCACCCTGGAGCCTCCGTAGACCTAACCATCTTCTCCTTACACCTAGCAGGTATC…	2	6.23290976168466e-13	0.170189729447764	0.209300629116717	N	N	3.05740813947137	3.08465387517235	3.05740813947137	splitr	7	0	0	0	N	0	N	N	83603	0	ENSG00000130600	ENSG00000237973	-	-	11	1	2022700	567996	intron	intron	H19	RP5-857K21.6	2016406	566454	-	+	0	2019001	566766	+	-	Y	-	1	N	SKBR3_13_2_1	2	0
141681	AAGGCATCCTGAGAGAGTTCTAGACCGACCCAGGTCCTGTGGCACACTATACGGGTCAGGAGGGGTGGAAGACAGGCCTAAGCTCTAGGACGGTGAATCTCGGGGCTATTTGTGGATTTGTTAGAAACAGACATTCTTTTGGCCTTTTCCTGGCACTGGTGTTGCCGGCAGGTGGGCAGAAGTGAGCCACCAGTCACTGTTCAGTCATTGCCACCACA|ATCCTAGGCCTACCCGCCGCAGTACTGATCATTCTATTTCCCCCTCTATTGATCCCCACCTCCAAA	6	1	0.225330085001519	0.544073600774876	N	N	3.45181824439233	3.61038447681384	3.45181824439233	splitr	19	0	0	0	N	0.0151515151515149	N	N	3033	3	ENSG00000122359	ENSG00000230021	-	-	10	1	81965433	659930	coding	intron	ANXA11	RP5-857K21.4	81910645	536816	-	-	0	81915626	569115	+	-	Y	-	0.828962371721779	N	SKBR3_13_2_1	4	0
130016	CGGTGTGCTGGCTTCACCTGCCTGCACCCGCTCACCCTGAGCGCCTTGGGGTGGTGGGAGGCGCTGGAATCCCCACTGTG|CAGTAAGCCCAGAGGTCTCCACCCCACGGGAGGAAGGCTGAGGCCAAGACCCCGGAAGAGATGGACCGCGTGACCAGATACCCCATCCTGGGCATCCCTCAGGCACACCGTGGCACCGGCCTGGTGCTGGATGGAGACACC	1	0.505898609488472	0.612610548302747	0.693969709788871	Y	Y	3.41000685548453	3.43614916339873	3.41000685548453	splitr	221	0	0.0125000000000002	0	Y	0.0125000000000002	N	N	23	2492	ENSG00000099864	ENSG00000099812	+	-	19	19	748328	764318	downstream	intron	PALM	C19orf21	708953	751146	+	+	0	748513	756887	+	-	N	-	0.646196319916724	N	SKBR3_13_2_1	1	0
141385	CGCGGCGATATCATCATCCATGGTGAGCTGGCGGCGGGTGTGGACGGG|ATGTGATTTCTGCCCAGTGCTCTGAATGTCAAAGTGAAGAAATTCAATGAAGGACGGGTAAACGGCGGGAGTAACTATGACTCTCTTAAGGTAGCCAAATGCCTAGTCATCTAATTAGTGACGTTCATGAATGGATGAACGAGATTCCCACTGTCCCTACCTACTATCCAGCGAAACCACAGCCAAGGGAACGGGCTTGGTGGAATCCGCGGGGAAAGAAG	4	0.657584295868767	0.121527969902321	0.22234549849568	N	N	3.45297510534159	3.25252712599539	3.25252712599539	splitr	18	0.125	0	0	N	0.25	N	N	30285	0	ENSG00000075624	ENSG00000198626	-	-	7	1	5603415	238129359	utr5p	intron	ACTB	RYR2	5566782	237205505	-	+	0.125	5570175	237766338	+	-	Y	-	1	N	SKBR3_13_2_1	9	1
125114	AACCTGTCCCCTCGGTTGTGTTGAAGTCCCCTGGACAGTGGGCAGGGGTGGCAGAGGACACGAGCAGCCACTGCCCGTACCCCCTCTCCTCTCTGTAAGCCCATGCCCTGTCTTCCCAGGGACTTGTGAGCCTCTTCCCTCGACGGTCCTCTTCTCTCCTTCCAGTCCTCTCCCCCTGCTGTCTGCAGCCCCTCCCCGGGGAGTTGGTGCTTTCTTTTCC|TTTTTTTTTTTTTTTCCAGGAAGACACTACGATCCTTTTTCTCTAC	8	1	0.245142686227586	0.630676151708166	N	N	3.15575602456989	2.83392221919384	2.83392221919384	splitr	26	0.41304347826087	0.41304347826087	0.5	N	0.434782608695652	N	N	3910	0	ENSG00000103495	ENSG00000228114	+	+	16	4	29822502	191010176	utr3p	upstream	MAZ	DUX4L3	29817427	191008560	+	+	0.41304347826087	29821983	130167919	+	+	Y	-	-	N	SKBR3_13_2_1	38	0
113131	ACCTCCCGGTTCAATTCTTCAGTCCGGCTGGTGAACCAGGCTTCAGCATCCTTCCGGTTCTGCTCGGCCATGACCTCATATTGGCTTCGCATGTCACTCAGGATCTTGGCGAGATCGGTGCCCGGAGCGGAATCCACCTCCACACTGACCTGGCCTCCCACTTGGCCCCTCAGCGTACTGATTTCCTCCTCATGGTTCTTCTTCAGGTAGGCCAGCTCTTCCTTCAGGCCT|TCGATCTTCTTCACAACCACGGCCCTCGAGGAGCTGGTGCGGCTGAAGGAGCTGGAGCCCGCGCCAGAGCCAAAGCTGGAG	1	0.445405371378608	0.311204357582937	0.306030290211129	N	N	3.36504701400119	3.71041843152174	3.36504701400119	splitr	8	0.0864197530864196	0.0864197530864196	0	N	0.148148148148148	N	N	58670	0	ENSG00000171345	ENSG00000224520	-	+	17	1	39684560	157044494	coding	intron	KRT19	RP11-110J1.3	39679869	157043049	-	+	0.0864197530864196	39681140	157044444	+	+	Y	-	1	N	SKBR3_13_2_1	20	0
140288	GGCAAGAGTTTACAGGAAGGTCCTAACCAACTTCAAGGGCACTGCCAGGACACC|ACCAACTGCTTAGCACCCCTGGCCAAGGTCATCCATGACAACTTTGGTATCGTGGAAGGACTCATGACCATAGTCCACGCCATCACTGCCACCCAGAAGACTGTGGATGGCCCCTCCGGGAAACTGTGGCGTGATGGCCACGGGGCTCTCCAGAACATCATCCC	1	0.756687591607622	0.311204357582937	0.306030290211129	N	N	3.54144175291192	3.6272104187567	3.54144175291192	splitr	4	0.0740740740740742	0.0185185185185185	0	N	0.0740740740740742	N	N	9025	0	ENSG00000198668	ENSG00000228232	-	+	14	X	90874617	39647390	utr3p	intron	CALM1	GAPDHP1	90863327	39646386	+	-	0.0740740740740742	90873582	39646931	-	+	Y	-	1	N	SKBR3_13_2_1	8	0
78042	GCTAACCGGCTTTTTGCCCAAATGGGCCATTATCGAAGAATTCACAAAAAACAATAGCCTCATCATCCCCACCATCATAGCCACCATCACCCTCCTTAACCTCTACTTCTACCTAC|CCCTCACAATCATGGCAAGCCAACGCCACTTATCCAGTGAACCACTATCACGAAAAAAACTCTACCTCTCTATACTAATCTCCCTACAAATCTCCTTAATTATAACATTCACAGCCACAGAACTAATCATATTTTATATCTTCTTCGAAACCACACTTATCCCCACCTTGGCTATCATCACCCGATGAGGCAACCAGCCAGAACGCCTGAACGCAGGCACATACTTCCTA	1	1	1	0.935920242646516	N	Y	3.12332620197713	3.67741954747551	3.12332620197713	splitr	346	1	0.043103448275862	0	Y	0.129310344827586	N	N	24767	93473	ENSG00000198763	ENSG00000198886	+	-	MT	MT	5511	12137	coding	coding	MT-ND2	MT-ND4	4470	10760	+	+	0	5352	10980	+	-	N	-	-	N	SKBR3_13_2_1	6	0
128028	AGTGCAAGAACAGTTAACCTTTCTTAATTGATTTTTGTAATTGGAGGTTTATATTGTCTTGCCTAATGCATATTCTCTTTTTTTTTTTTTTTTTGAGACGGAGTCTTGTTCTGTTGCCAGGCTGGAGTGCGGTGGTGCAATCTCAGCTCACTGCAATCTCCACCTCCTGGGTTCAAGAGGTTCTCCTGCCTCAGCCTCCTGAGTAGCCGGGGAGCTACAAGCATGCACCACCACACCCAGCTAATTTTTTTTTTTTTTT|TTTTTGAGAGGAGTCTCGCTCTGTCGCCCAGGCTGGAGGGCAGTGGCGCGAT	2	0.279460276037483	0.746902376490081	0.902195137443948	N	Y	2.74811370055571	3.2274272354209	2.74811370055571	splitr	311	0.884615384615384	0.884615384615384	0.5	N	0.884615384615384	N	N	3257	2	ENSG00000182180	ENSG00000136267	+	-	10	7	75012451	15014402	utr3p	intron	MRPS16	DGKB	75006510	14184674	-	-	0.884615384615384	75009978	14728845	-	-	Y	-	1.02607222004954	N	SKBR3_13_2_1	88	0.907407407407407
67030	GCCTTGACCTCAGCGATGATGCCGTCCAGGTCCAGGGAGCGACTGTTGTCCATGGACAGCACCACAGATGTGTCGGAGATCTGGGACTGCAGCTCTGTCAACTCCGTCTCATTGAGGGTCCTGAGGAAGTTGATCTCATCATTCAGGGCATCCACCTTGGCCTCCAGCTCCACCTTGCTCATGTAGGC|AGCATCCACAGCCATACATCTTCCCTGACTCTCCTGGGGGCACCTCCTATGAGAGATACGATTGCTACAAGGTCC	1	1	0.899266171301115	0.897571427984624	N	N	3.50376264308368	3.33168675516419	3.33168675516419	splitr	41	0.253333333333333	0.133333333333333	0	N	0.253333333333333	N	N	34840	19357	ENSG00000135480	ENSG00000147684	-	-	12	8	52662180	125580751	coding	coding	KRT7	NDUFB9	52626954	125551344	+	+	0	52632476	125555450	-	-	Y	-	-	N	SKBR3_13_2_1	1	0
136488	GGCGGGTGGATCACTTGAGGTCAGGAGTTCGAGACCAGCCTGGCCAACATGGTGAAACCCCGTCTCTACTAAAAATACAAAAATTAGCCAGGCATGGTGGTACATGCCTATAATCCCAGCTACTCAGGAGGTGAGGCAGGAGAATCACTTGAACCCGGGA|GGCAGAGGTTGCAGTGAGCCGAGATCGTGTCGC	1	0.561522878466796	0.899266171301115	0.897571427984624	N	Y	3.57233464462502	3.40251826628863	3.40251826628863	splitr	193	0.727272727272727	0.515151515151515	1	N	0.606060606060606	N	N	392	0	ENSG00000059588	ENSG00000236778	+	+	1	13	234614849	52124128	intron	intron	TARBP1	RP11-550E22.3	234527059	52028283	-	+	0.666666666666667	234543173	52096958	-	+	Y	-	1	N	SKBR3_13_2_1	1980	1
110906	AGCCCAGGGACCGGTAGTTGGTGGAGAAGGTGGAGCGA|TTTGTCTGGCTAATTCCAATAACGAACGAGACTCTGGCATGCCAACTAGTTATGTGACCCTGGAGCGGTCGGCATCCCCCAACTTCTTAGAGGGACAAGTGGCGTTCAGCCACCTGAGATTGAGCAATAACAGGTCTGTGATGCCCTTAAATGTCCAGGGCTGCACGCGCGCTACACTGACTGGCTCAGCGT	1	1	0.205558172728075	0.155228020814782	N	N	3.26883215707457	3.82232940528072	3.26883215707457	splitr	10	0.184210526315789	0	1	N	0.184210526315789	N	N	31732	1	ENSG00000111057	ENSG00000163046	-	+	12	2	53346684	133015542	coding	intron	KRT18	ANKRD30BL	53342655	132905164	+	-	0.184210526315789	53342972	133012423	-	+	Y	-	0.81549815498155	N	SKBR3_13_2_1	16	1
96717	GGAAATAGAATGATCAGTACTGCGGCGGGTAGGCCTAGGATTGTGGGGGCAATGAATGAAGTGAACAGATTTTCGTTCATTTTGGTTCTCAGGGTTTGTTATAGTTTTTTATTTTTATGGGCTT|GGTGAAGGAAGGGCTGGTCATGGTGGAGGTGCGCAAGGAGAAACAGTTCCAGAAAGTGGTA	1	0.0431805058750813	0.205558172728075	0.155228020814782	N	N	2.81663226893456	3.23374944521961	2.81663226893456	splitr	15	0.0819672131147541	0	0	N	0.229508196721312	N	N	3	13658	ENSG00000230021	ENSG00000197157	-	-	1	7	659930	127732661	intron	coding	RP5-857K21.4	SND1	536816	127292234	-	+	0.0819672131147541	569032	127729687	-	-	Y	0.828962371721779	0.6404641593763	N	SKBR3_13_2_1	3	0
46878	CCTCTACCAAGATCTCTCTGGCCTTAGCGCACAGGGCCTTGACTTCGCTCTCCTTGATGAGCTCGCAGCGACGCAGCTGCTCGATCTGCCGGTCCAGGTCGCTGATCTCCGCCATGGCCCACCCCCGGCGCGGGTCAGAGTCGGG|GCCGCCGCCGCCCTACCTGGTGAAGCAGTAC	1	0.112061711112447	0.254583648908217	0.223418152789081	N	N	3.17255146128921	3.41085529405366	3.17255146128921	splitr	14	0	0.419354838709677	0	N	0.419354838709677	N	N	1597	800	ENSG00000149923	ENSG00000143499	-	+	16	1	30096698	214510474	utr5p	intron	PPP4C	SMYD2	30087311	214454445	+	+	0	30087669	214454786	-	+	Y	-	1.11332841654214	N	SKBR3_13_2_1	49	0.357142857142857
138987	GAGGAAGAAGAAGGTGATGGTGAGGAAGAGGATGGAGATGAAGATGAGGAAGCTGAGTCAGCTACGGGCAAGCGGGCAGCTGAAGATGATGAGGATGACGATGTCGATACCAAGAAGCAGAAGACCGACGAGGATGACTAGACAGCAAAAAAGGAAAAGTTAAACT|AAAAAAAAAAAAGGCTGCCCAGTATTGTTACAGTGGGCTCCTAC	11	0.361004052517088	0.0589490042767064	0.155661435131802	N	N	3.23999710710482	3.19496271770798	3.19496271770798	splitr	15	0.25	0.318181818181818	0	N	0.431818181818182	N	N	14698	18	ENSG00000187514	ENSG00000165029	+	+	2	9	232578251	107690518	utr3p	utr3p	PTMA	ABCA1	232571605	107543283	+	-	0.25	232577586	107545135	+	-	Y	-	-	N	SKBR3_13_2_1	136	0.411764705882353
104321	TCCAGGCCCTCCCTATCCTGAAGACATTAGCTGAGAGTCTGGCACCTTTTAAAGGTCTGATCATCAATTGTCTCTCTGGGCGGCCACCTATGAGACTTCATCTGTGTGGT|TATACCTTATTGGTGTGGACGTTGTCTAAATTTCGGTAGCCATGGCACAAGAATATAGTAAGTACTATGC	3	0.288087288649327	0.951795713797723	0.802063025170886	N	Y	3.6052936758779	3.55976477294109	3.55976477294109	splitr	180	1	0	0	N	0.814285714285714	Y	N	0	1000	ENSG00000253128	ENSG00000197555	+	-	14	14	107281252	72206118	downstream	upstream	IGHV4-80	SIPA1L1	107281000	71996042	-	+	0	71979564	71996031	+	-	N	-	-	N	SKBR3_13_2_1	1	1
67327	TGGCCACGGGCTCTGGAGGCCAGTGCCTCCCGCTCGCCGCCCGCTGCGCTCCTCACCCCT|TTCTTGACCTCCTCCTCCTTCAAGCTCAAACACCACCTCCCTTATTCAGGACCGGCACTTCTTAATGTTTGTGGCTTTCTCTCCAGCCTCTCTTAGGAGGGGTAATGGTGGAGTTGGCATCTTGTAACTCTCCTTTCTCCTTTCTTCCCCTTTCTCTGCCCGCCTTTCCCATCCTGCTGTAGACTTCTTGATTGTCAGTCTGTGTCACATCCAGTGATTGTTTTGGTTTCTGTTCCCTTTCTGACT	1	1	0.447538936456759	0.5	N	N	2.86800244849925	3.05476778080493	2.86800244849925	splitr	5	0.0833333333333333	0.0833333333333333	0	N	0.0833333333333333	N	N	83603	1101	ENSG00000130600	ENSG00000170296	-	-	11	17	2022700	7145772	intron	utr3p	H19	GABARAP	2016406	7143333	-	-	0.0833333333333333	2017872	7144113	+	+	Y	-	-	N	SKBR3_13_2_1	1	0
103255	CACCTCCTCCTCCTCTGCCTCCTCGGAAGCCTCCTCGCCCTCCAAAGCCTCCCCGGCCTCTGCCACCAAATCCTCCTCGGCCTCCTCTACCACCACCTCGTCCTCCAAAGCCGCCTCTGCCTCCACCACGACCCCCGAAGCCACCTTCACCCTTAGGTTTGGCCCAGTCCAAGGTAACTTTATTTCCATCAATTTCACCGTCTTCCATGGCCTCCTTGGCAGCTTTGGCATCCTCCTCAC|CCTACTCCTAATCACATAATCTATTCCCCCGAGCAAT	1	0.96986908066308	0.526775457519482	0.600084425908804	N	N	3.22952388018421	3.35161207139652	3.22952388018421	splitr	7	0	0	0	N	0	N	N	1636	31	ENSG00000255948	ENSG00000132570	+	+	2	5	232323077	134343649	coding	intron	AC017104.1	PCBD2	232319621	134240596	+	+	0	232320312	134260356	+	+	Y	-	1.2575464834446	N	SKBR3_13_2_1	2	0
121550	TCTCCCCAGAAAGCCAATCATCACCCGTGTCTCCGCCTCAGTAACAGCCAGATGGAGTTTGGTGTGCCCTGTCTCATTGGAACCACCACCCCAGCAGTGGGGTACAACAGACCACAGTGGGTGGGGTGGGCAGTGCTACGGGGCTGGCATGTTGCCCTGGGGGGAA|CCTTCTCTCTCCTGGGCGAGATCTCGGTGGGGGCCGGCAGGCGGGGACGGGGGCACCGGGTCCCGCGGGGCTCCGTCTTCCATCTGCAGGATCCCCCGTGCCCCA	3	1	0.130715914556096	0.197936974829114	Y	Y	3.1840484104099	3.26616992024256	3.1840484104099	splitr	271	0	0.0285714285714286	0	Y	0.0285714285714286	N	N	497	7	ENSG00000132510	ENSG00000183914	-	+	17	17	7758106	7737058	utr5p	downstream	KDM6B	DNAH2	7743222	7623039	+	+	0	7743225	7739898	-	+	N	-	-	N	SKBR3_13_2_1	1	0
131272	GTGGCTTCTTCGTAGGGTTCCTCAGCCTCTTCCTCTACCTCATCACCATCCTCATCGTCCTCGTCATCATCGGCTTCTTCTTCTTCCACCTCAGC|CACTACTCCCTATATCTAACAACGTAAAAATAAAATGACAGTTTGAACACA	1	0.0707826026022932	1	0.935920242646516	N	N	3.22799629687436	3.0667948634596	3.0667948634596	splitr	15	0.0784313725490198	0.0784313725490198	0	N	0.117647058823529	N	N	8411	0	ENSG00000142192	ENSG00000225630	-	-	21	1	27543446	566063	coding	intron	APP	RP5-857K21.8	27252861	565020	-	+	0.0784313725490198	27394318	565927	+	-	Y	-	1	N	SKBR3_13_2_1	2	1
79526	TCCGGGGACAGTGCCAGGTGGGGAGTTTGACTGGGGCTGTACACCTGTCAAACGGTAACGCAGGTGTCCTAAGGCGAGCTCAGGGAGGACAGAAACCTCCCGTGGAGCAGAAGGGCAAAAGCTCGCTTGATCTTGATTTTCAGTACGAATACAGACCGTGAAAGCGGGGCCTCACGATCCTTCTGACCTTTTGGGTTTTAAGCAGGAGGTGTCAGAAAAGTTACCACAGGGATAACTG|GCTTGGCGCCAGAAGCGAGAGCCCCTCAGGGCTCGCCCCCCCGCCTCACCGGGTCAGTGAAAAAACGATCAGAGTAGTGGTATT	1	0.119288165897262	0.467532148991838	0.526369772984128	N	N	3.54552998930151	3.12445255770286	3.12445255770286	splitr	5	0.0595238095238096	0	0.333333333333333	N	0.154761904761905	N	N	0	0	ENSG00000162669	ENSG00000226958	-	+	1	X	91870426	108297792	intron	upstream	HFM1	RN28S1	91726323	108297361	-	-	0.0595238095238096	91852911	108297821	-	+	Y	1	-	N	SKBR3_13_2_1	1	0.99107142857143
85941	CGGTGAAGAGACGTGAGAGGTGTAGAATAAGTGGGAGGCCCCCGGCGCCCCACTGTCCCCGGGAGGGGGCGGGGCGGGGTCTGCCCGCCTTGAGGGCTGCCGGTGTAATACCACTACTCTGATCGTTTTTTTTTCACTGACCTGGTGAGGCCGGGGGGGCGGGGGGCGAGCCCCGAGGGG|ACAGTGCCAGGTGGGGAGTTTGACTGGGGCTGTACACCTGTCAAACGGTAACGCAGGTGTCCTAAGGCGAGCTCAGGGAGGACAGAAACCTCCCGTGGAGCAGAAGGGCAAAAGCTCGCTTGATCTTGATTTTCAGTACGAATACAGACCGTGAAAGCGGGGCCT	8	0.106758072443311	0.100781395074444	0.264802881996348	N	N	2.57445679616388	3.25360004855864	2.57445679616388	splitr	4	0.0121212121212121	0	0.285714285714286	N	0.860606060606061	N	N	0	0	ENSG00000220804	ENSG00000162669	+	+	2	1	243102304	91870426	upstream	intron	AC093642.5	HFM1	243030784	91726323	+	-	0.0121212121212121	78928957	91853141	+	+	Y	-	1	N	SKBR3_13_2_1	3	0.981735159817352
83782	CTGTTTATTTGGCAGTGTGCCGGAAAGGGTGATGGACTTAGCATTCACAGACGACACCACACAC|ACACCAGGGGAACCAAGAGAACCACGTAGAATCCTCAACCGTGCGGACCATCAACCTTCGAGAAATTCCAGTTGTCTTTTTCCCAGCCGCATCCTGCCTGTAGATGGCCGGGGAAGGCTCTAGAAAAGGGGCGCATTGCGATCCAAC	2	0.588406245585484	0.386241008618129	0.580811673976624	N	N	3.49843365026151	3.3463227663879	3.3463227663879	splitr	11	0.171875	0.171875	0	N	0.234375	N	N	37145	8986	ENSG00000149925	ENSG00000169100	-	+	16	X	30081741	1511626	utr3p	utr3p	ALDOA	SLC25A6	30064444	1505045	+	-	0.171875	30081658	1505465	-	+	Y	-	1.51562695594147	N	SKBR3_13_2_1	2	0
57836	CCTCACACTCATTCTCAACCCCCTGACAAAACACATAGCCTACCCCTTCCTTGTACTATCCCTATGAGGCATAATTATAACAAGCTCCATCTGCCTACGACAAACAGACCTAAAATCGCTCATT|GCATACTCCTCAATTACCCACATAGGATGAATAATAGCAGTTCTACCGTACAACCCTAACATAACCATTCTTAATTTAACTATTTATATTATCCTAACTACTACCGCATTCCTACTACTCAACTTAAACTCCAGCACCACGACCCTACTACTATCTCGCAC	1	1	0.447538936456759	0.5	N	N	3.53039946453785	3.53465553479678	3.53039946453785	splitr	25	0	0	0	N	0.0645161290322579	Y	N	93473	24767	ENSG00000198886	ENSG00000198763	+	-	MT	MT	12137	5511	coding	coding	MT-ND4	MT-ND2	10760	4470	+	+	0	11617	5007	+	-	N	-	-	N	SKBR3_13_2_1	4	0
128461	CCGGGATGAATGCCTGGCTCCCCCTTCTTTCCAGCCCTAGCTCAGGCCCATCGTCCCCAGCTGATGTCGCCCTGTCTGCACGATGCCTGGGCGCCTACTCCACACTCCTCACTGGCCTCAGGCCCCACCAGC|CCTGCCTCCTGCCTGCCCCTCTCCCGCCAGACTGTTAGAAAATGGACACTGTGCCCAGCCCGGACCTTGGCAGCCCAGGCCGGGGTGGAGCATGGGCCTGG	3	1	0.121602838876833	0.178044243998848	N	N	3.04011818921209	3.26034641388042	3.04011818921209	splitr	33	0.277227722772277	0.277227722772277	0	N	0.277227722772277	N	N	83603	1185	ENSG00000130600	ENSG00000102882	+	+	11	16	2022700	30134827	intron	utr3p	H19	MAPK3	2016406	30125426	-	-	0.277227722772277	2018892	30126027	+	+	Y	1.53869614155853	1.83627909637802	N	SKBR3_13_2_1	1	0
26788	TCCGCAGGTTCACCTACCGAAACTTTGTTACGACTTTTACTTCCTCTAGATAGTCAAGTTCGACTGTCTTCTCAGCGTTCCGCCAGGGCAGTGGGCTGACCCAGCGGGCTGATCCGAGGGCCTCACTAAACCATCCAATCAGGAGTAGCGACTGCAGTGTGTACAAAGGGCAGGGACTTCATGCAAGCTTATGACCAGCACTTACTGGGAATTCC|TCGGTCATGGGGAATAATTGCAATCCCCAATCCCCATCACGAATAGGGTTCA	3396	0.848028105598515	0.870855041588009	0.727528022552079	N	Y	3.65591337975064	3.30232144676095	3.30232144676095	splitr	267	0.461538461538461	0	0.704918032786885	N	0.596153846153846	N	N	1	0	ENSG00000163046	ENSG00000213285	+	-	2	5	133015542	180899431	intron	upstream	ANKRD30BL	AC138031.1	132905164	180898964	-	+	0.557692307692308	133012144	174541792	+	-	Y	0.81549815498155	-	N	SKBR3_13_2_1	3	1
141749	TAGTAGCTGTGGAGGAAGATGCAGAGTCAGAAGGTGAAGAGGAGGAGGATGTGAAACTCTTAAGTATAACTGGAAAGCAGTCTGCCCCTGGAGGTGGTAGCAAGGTTCCACAGAAAAAAGTAAAACTTGCTGCTGAGGAAGATGATGATGATGATGATGATGACGATGAAGAAGATGAAGATGA|AGCGCCTGAGAAAGAAGTTTGCCCAAAAGATGCTTCGAAAGGCAAGGAGGAAGCTTATCTATGAAAAAGCAAAGCACTATCACAAGGAATATAGGCAGATGTACAGGACTGAAATTCGAAT	1	0.913570617737712	0.899266171301115	0.897571427984624	N	N	2.3450396197309	3.1825606798934	2.3450396197309	splitr	51	1.11022302462516e-16	0	0	N	0	N	N	0	107	ENSG00000138315	ENSG00000182578	-	-	10	5	74692791	149492935	intron	intron	OIT3	CSF1R	74653339	149432854	+	-	1.11022302462516e-16	74677764	149473956	-	-	Y	1	0.525371610097155	N	SKBR3_13_2_1	374	0
127353	GCCTGGGTGGAGCTGTCCCAGGTGCAGATCTTGGTGGTAGTAGCAAATATTCAAATGAGAACTTTGAAGGCCGAAGTGGAGAAGGGTTCCA|TGTGAACAGCAGTTGAACATGGGTCCCAGGTGAACAGCAGT	169	0.00084429691024236	0.251025433968076	0.777182965904673	N	N	3.43681151080804	3.34785034969775	3.34785034969775	splitr	73	0.292682926829268	0	0.565217391304348	N	0.780487804878049	N	N	0	0	ENSG00000251948	ENSG00000252318	-	+	19	2	24184165	133038738	intron	intron	AC092279.1	AC097532.1	24184075	133038647	-	-	0.536585365853659	24184079	133038650	-	+	Y	1	1	N	SKBR3_13_2_1	1	1
137369	CTGGAGCCTGAGTCCGCTGCACGGAGACTCTGGTGTGGGTCTTGACGAGGTGGTCAGTGAACTCCTGATAGGGAGACTTGGTGAATACAGTCTCCTTCCAGAGGTCGGGGGTCAGGTAGCTGTAGGTCTTAGAAATGGCATCAAAGGTG|GCCTTGGGCATGAGCCTGGGTGGAGCTGTCCCAGGTGCAGATCTTGGTGGTAGTAGCAAATATTCAAATGAGAACTTTGAAGGCCGAAGTGGAGAAGGGTTCCAGTTGAAGATGGGT	1	1	0.375556752806067	0.399915574091196	N	N	3.42849770938305	3.23424395875957	3.23424395875957	splitr	7	0.0598290598290597	0.0598290598290597	0	N	0.196581196581196	N	N	34301	0	ENSG00000140988	ENSG00000251948	-	+	16	19	2014861	24184165	coding	upstream	RPS2	AC092279.1	2012061	24184075	-	-	0.0598290598290597	2012264	24184182	+	+	Y	-	-	N	SKBR3_13_2_1	44	1
122651	GGAATGACCTTATATAGCTACGGCATGCTGCTCCCATGTGGGGTAGACCAGTTCCATGGCACTGAATATGTGTGCTGCCCTCAGACAAAGATTATTGGATCTGTGTCAAAAGAAGAGGAAGAGGAAGATGAAGAGGAAGAGGAAGAGGAAGATGAAGAGGAAGACT|GAAGAGGAAGAGGAAGAGGAAGAGGAAGAGGAAGAGGAAGAGGAAGAGGAAGAAGAAGAGGAAGAGGAAGAGGAAGAAGAAGAAGAA	5	0.87689033370646	0.513673612676347	0.565110920192527	N	N	2.49476703196392	1.91687165141613	1.91687165141613	splitr	59	0	0	0.4	N	0.149425287356322	N	N	5174	0	ENSG00000084234	ENSG00000253128	+	-	11	14	130014699	107281252	coding	downstream	APLP2	IGHV4-80	129939732	107281000	+	-	0	129991689	48240733	+	-	Y	-	-	N	SKBR3_13_2_1	4	1
115314	TATCTAGGCCTTCTTACGAGCCAAAACCTGCCCCTACTCCTCCTAGACCTAACCTGACTAGAAAAGCTATTACCTAAAACAATTTCACAGCACCAAATCTCCACCTCCATCATCACCTCAACCCAA|TACCAAACGCCCCTCTTCGTCTGATCCGTCCTAATCACAGCAGTCCTACTTCTCCTATCTCTCCCAGTCCTAGCTGCTGGCATCACTATACTACTAACAGACCGCAACCT	2	0.748089010690316	0.572228613671423	0.790699370883283	N	N	2.8240180537267	3.54296933622177	2.8240180537267	splitr	7	0	0.1	0	N	0.172727272727273	Y	N	54817	121749	ENSG00000198786	ENSG00000198804	+	-	MT	MT	14148	7445	coding	coding	MT-ND5	MT-CO1	12337	5904	+	+	0	14076	6438	+	-	N	2.73700989869751	-	N	SKBR3_13_2_1	6	0
112738	GGCCTCGATCAGAAGGACTTGGGCCCCACACGAGCGGCGCCGGGGAGTGGGTCTTCCGTACGCCA|CACGTCTCTTCACCGTGCCAGACTAGAGTCAAGCTCAACAGAGTCTTCTTTCCCCGCTGATTCCGCCAAGTCCGTTCCCTTGGCTGTGGTTTCGCTGGATAGTAGGTAGGGACAGTGGGAATCTCGTT	1	0.370975213236674	0.311204357582937	0.306030290211129	N	N	3.48167806633553	3.5963175270436	3.48167806633553	splitr	0	0	0	0.5	N	0.0923076923076924	N	N	0	0	ENSG00000141161	ENSG00000226958	+	+	17	X	33516364	108297792	intron	intron	UNC45B	RN28S1	33474836	108297361	+	-	0.153846153846154	33478340	108297643	+	+	Y	1	1	N	SKBR3_13_2_1	4	1
47509	CCATGATGGATAAGATTGAAAGAGTGAGGAGAAGGCTTACGTTTAATGAGGGAGAAATTTGGTATATGATTGAGATGGGGGCTAGTTTTTGTCATGTGAGAAGGAGCAGGCCGGATGTCAGAGGG|GGTCACATGGATGAGGAGAATGACGATTTTGCGCCGGCTGCTCAGAAGATACCGTGAATCTAAGAAGATCGATCGCCACACGTATCACAGCCTGTACCTGAAGGTGAAGGGGAATGTGTTCAAAGACAAGC	2	1	0.935695919090345	0.0375810925093224	N	N	3.32423818963975	3.59528445727371	3.32423818963975	splitr	1	0	0	0	N	0.032	N	N	0	0	ENSG00000225630	ENSG00000218227	-	-	1	5	566063	177483195	intron	intron	RP5-857K21.8	RP11-889L3.1	565020	177482605	+	+	0	565385	177482880	-	-	Y	1	1	N	SKBR3_13_2_1	22	0
130758	GCACTTTGGGAGGCCGAGGTGGGCAGATTACTTGAGGTCAGGAGTTCAAAACCAACCTGGCCATCATGGTGAAACCCCGCCCTACCAAAAATACAAAAAATTAGTGGGGCGTGGTGGTGTATGCCTGTAATCCCAGCTACTTGGGAGGCTGAGGCAGGAGAATCGCTTGAACCCAAGAGGCAGAGGGTGCAGTGAGCCGAGATCGTGCCACTGCACTCCAACCTGGGCGACAGAGCAAGACTCT|GGGAAAAAAAAAAAAAAAAAAAAAAAAAAACCTCAACAAATTCCTCCAGT	1	1	0.899266171301115	0.897571427984624	N	Y	3.46145674063593	1.64734087996324	1.64734087996324	splitr	0	0.4	0.56	1	N	0.76	N	N	683	0	ENSG00000143376	ENSG00000220804	-	-	1	2	151671567	243102304	utr3p	upstream	SNX27	AC093642.5	151584541	243030784	+	+	0.0200000000000002	151669149	60794938	-	-	Y	-	-	N	SKBR3_13_2_1	710	1
119114	AACGAGAAGGAGACCATGCAAAGCCTGAACGACCGCCTGGCCTCTTACCTGGACAGAGTGAGGAGCCTGGAGACCGAGAACCGGAGGCTGGAGAGCAAAATCCGGGAGCACTTGGAGAAG|CTGGAGAGCGGGAAGACAGGCAGTGCTCGGGGAGTTGCAGCAGGACGTCACCAGGAGGGCGAAGCGGCCACGGGAGGGGGGCCC	1	0.568846524554264	0.447538936456759	0.5	N	N	3.4210491438586	3.31229081257178	3.31229081257178	splitr	6	0	0	0	N	0.202380952380952	N	N	31732	83603	ENSG00000111057	ENSG00000130600	+	-	12	11	53346684	2022700	coding	intron	KRT18	H19	53342655	2016406	+	-	0	53343311	2018214	+	+	Y	-	-	N	SKBR3_13_2_1	5	0
134655	AGTGGCCGAGGCTGGACCCTGTGGCACCAAGTGGGGTCGGCTGACCGTGTGGCAGGGATCGTTGCACTGGACTCTTGGCGTGTGGGAAGGGATGCTTTCTCTTTGTCGCCCACTCTTCATTCCTGTTTCTCCTCAGTTCCCCTGTGCAGATGGG|CAAAGATGAAGTTGTCAGGCCGGAAAAGCTGCCCAAAAGGCCCAGACCGCACGCTGTCCATGGTGCCTGGCTCTAAGTCCACCAGGGCGGCCC	2	0.95156169173627	0.935695919090345	0.0727055885476373	Y	Y	3.22167408707565	3.33577499155378	3.22167408707565	splitr	247	1	0.0107526881720431	0	Y	1	N	N	1753	249	ENSG00000141385	ENSG00000176014	+	+	18	18	12377253	12326568	utr3p	coding	AFG3L2	TUBB6	12328943	12308070	-	+	0	12329145	12311052	-	+	N	-	-	N	SKBR3_13_2_1	1	0
89475	GAAGATCAGCACTGTGGTGAGCTCCAAGGAAGTGAATAAGTTTCAGATGGCTTATTCAAACCTCCTTAGAGCTAACATGGATGGGCTGAAGAAGAGAGACAAAAAGAACAAAACTAAGAAGACCAAAGCAGCAGCAGCAGCAGCAGCAGCAGCACCTGCCGCAGCAGCAACAGCACCAACAACAGCAGCAACAACAGCAGCAACAGCAGCA|ACAGCAGCAGCAACAACAGCAGCAACAACAGCAGCGGGGAACAGTTGAGTAAAACCAA	1	1	0.704121951840997	0.776581847210919	N	N	2.34878425159547	2.61228018278236	2.34878425159547	splitr	1	0	0	0	N	0.155172413793103	N	N	1977	0	ENSG00000140319	ENSG00000144642	+	-	15	3	40331389	30051886	coding	coding	SRP14	RBMS3	40327891	29322473	-	+	0	40328540	29476286	-	-	Y	-	-	N	SKBR3_13_2_1	22	0.607142857142857
79085	TGGAGTGGAGGAGGGTGTGGCTGTGGACATGGTGGCCGTGGGTGTGGTGGTCTGTGATAGGCGGGTCCAGGTGGTAGGGAGGAGGAGGGGATGGCTGTAAAGCTGGTAGCTGTGGGTGGTGGCTGTGCTTCTCAGTGCTGGAAGGGCAGTTGCAGTCCCTGGACTGGAGGAGGGAGTGGCTTTGGAGCTGGTGACTGTGGGTG|AGCTTGTTTGTGTCCCTGTGGGTGGACGTGGTTGGTGATTGGCAGGATCCTGGTATCCGCTAACAGGTCAAAATGCAGATCTTCGTGAAAACCCTTACCGGCAAGACCATCACCCTTGAGGTGGAGCCCAGTGACACCATCGAAAA	1	0.141363808903879	0.311204357582937	0.306030290211129	N	N	2.79521422949233	3.01910653502718	2.79521422949233	splitr	27	0	0	0	N	0	N	N	2000	7494	ENSG00000117983	ENSG00000170315	-	-	11	17	1284402	16286054	coding	utr5p	MUC5B	UBB	1244296	16284113	+	+	0	1271570	16284433	-	-	Y	-	-	N	SKBR3_13_2_1	35	0
44430	GGCCAACAAAGCCAAGCACATACACAAAATGTCTGAACCTGCGGTTC|CTCTCCTACTTACAGGACTCAACATACTAATCACAGCCCTATACTCCCTCTACATATTTACCACAACACAATGAGGCTCGCTCAGCCACCACATTAACAACATAAAACCCTCATTCACACGAGAAAACACTCTCATGTTCATACACCTATCCCCTATCCTCCTCCTATCC	1	0.95156169173627	0.12875022366714	0.0640797573534845	N	N	3.6623288755052	3.33524062522047	3.33524062522047	splitr	10	3.33066907387547e-16	0	0	N	3.33066907387547e-16	N	N	0	31	ENSG00000243092	ENSG00000132570	+	+	12	5	34372611	134343649	upstream	intron	AC140847.1	PCBD2	34372314	134240596	-	+	3.33066907387547e-16	34372645	134262552	+	+	Y	-	1.2575464834446	N	SKBR3_13_2_1	2	1
135813	ATTCATTGCCTCAACTATTTGTTCTTTATTTTACGAACAATCTAATAACATTCTTTTAGTTACTTAAAAATGTACAATTAAATTGCTTTTGACTATAGTCACTC|CCGACCAGAGAAAAACCCTGTAGACATTAGTCACTCCTCATTCTGTCTCAAACCCTCTCCCTGACCCTCAGCCCTAGGTAGCAACTACCTAGTGCGATCAACCCCATATGCATAGATTTCCATATTGTG	5	1	0.934930712933681	0.793809624211707	N	N	3.31063524818594	3.4555052531978	3.31063524818594	splitr	6	0.0384615384615384	0	0	Y	0.971153846153846	N	N	82	0	ENSG00000197701	ENSG00000250769	+	-	4	4	88099	49510641	intron	upstream	ZNF595	RP11-241F15.3	53179	49509781	+	-	0.0480769230769229	68717	49512211	+	-	N	3.10857768638369	-	N	SKBR3_13_2_1	7	1
133561	GACTAAGTTATTGAGCTTGTCCCGAACTTTGCCTTTGGACCACTTCTTCTTTTTGGCCTTGCCCCCGGATTTGTTAACTGGGTCTTTGTCTTTCTTGGCCGACTTTCCAGCATCCTTCTTCTTGTCATCCTTGGGTGGCATTGTGAAGCTCGGACAGCAGCAGCAGACACCGCAGCCTCGCTGAGATGTCGGAC|AAAAAAAAAAAAGACCCAGTGAATTAGCAGGGTGTGAGTCTTATCTTT	2	1	0.152365231029065	0.176595062077575	N	N	3.43824580816205	3.0349223351391	3.0349223351391	splitr	6	0.104166666666667	0	0	N	0.0624999999999997	N	N	0	427	ENSG00000245573	ENSG00000185596	-	+	11	15	27719721	102516768	intron	upstream	BDNF-AS1	WASH1	27528385	102501356	+	+	0.104166666666667	27603174	96335182	-	+	Y	1	-	N	SKBR3_13_2_1	96	0.75
122332	AGTGCTTCTGAAACGTCAGCTGCGCTCCCCTAGGAGTGCTGAGCCCGCGGAACCGCAGCCATGACTGAGGCTGATGTGAATCCAAAGGCCTATCCCCTTGCCGATGCCCACCTCACCAAGAAGCTACTGGACCTCGTTCAGCAGTCATGTAACTATAAGCAGCTTCGGAAAGGAGCCAATGAG|GTTTTGGCCAAACGGATTCGTGTTCTCGAGCTGCTGCGGCGGCCACAAGGAACCCGGATGCCGCTGAGCTTAGCCCGCCAGACTCTCCGGCTTATGGCTCCCAGGCCCAGGCACCCGGCCTGCCTCG	1	1	0.12875022366714	0.0640797573534845	Y	Y	3.78105657260285	3.56232542602083	3.56232542602083	splitr	310	1	0.00787401574803137	0	Y	0.622047244094488	N	N	1985	1	ENSG00000100138	ENSG00000172346	+	+	22	22	42086508	42069998	coding	intron	NHP2L1	CSDC2	42069934	41956767	-	+	0	42076249	42063014	-	+	N	-	1.02632964718273	N	SKBR3_13_2_1	1	0
118104	TAGTATGAGGAGGGTTGTGGAGTGGAAGTGAAATCACATGGC|CGGCCTGGAGGTCAGCGTGCAGGGCCCGTTCCTGAGTGTGTCCGTCCTGCTGCCTGAGAAGTTCCTCACCCACACCCACGGCCTCCTCGGGACACTCAACAACGACC	1	0.122481245164157	0.612610548302747	0.693969709788871	N	N	3.29400764533596	3.35463656781289	3.29400764533596	splitr	17	0.0714285714285716	0.0714285714285716	0	N	0.0714285714285716	N	N	3	18054	ENSG00000230021	ENSG00000099994	-	-	1	22	659930	24585078	intron	coding	RP5-857K21.4	SUSD2	536816	24577227	-	+	0.0714285714285716	569849	24583228	-	-	Y	0.828962371721779	0.430574956401719	N	SKBR3_13_2_1	2	0
85086	ATCGCTGGGTCAATAGTACTTGCCGCAGTACTCTTAAAACTAGGCGGCTATGGTATAATACGCCTCACACTCATTCTCAACCCCCTGACAAAACACATAGCCTACCCCTTCCTTGTACTATCCCTATGAGGCATAATTATAACAAGCTCCATCTGCCTACGACAAACAGACCTAAAATCGCTCATTGCATACTCTTCAATCAGC|CACATCTACCATCACCCTCTACATCACCGCCCCGACCTTAGCTCTCACCATCGCTCTTCTACTATGAACCCCCCTCCCCATACCC	1	0.557748642223252	1	0.935920242646516	N	N	3.54144175291192	3.11591748924604	3.11591748924604	splitr	19	0.0588235294117647	0.0588235294117647	0	N	0.188235294117647	Y	N	93473	17065	ENSG00000198886	ENSG00000198888	+	-	MT	MT	12137	4262	coding	coding	MT-ND4	MT-ND1	10760	3307	+	+	0.0588235294117647	11635	3498	+	-	N	-	-	N	SKBR3_13_2_1	2	0
139038	TCTTTCATGTTGTGGGTTCTGGGAGCCCAGAGGGCAGCCATAGTGTGCCGACTCCGTGGAGGAAGTAAAGAAACAGACCCGCTTCTTGCCGCAGCCCCACCAGCCTAAGGTGTTCAGGAAGGCCG|CCCCTCCTCATTCCAGAACGAACAGCCTGACACATACGCACGGGGCCGCCGCCCCCAGTAGTTGGTCTTGTACATGCGCAGTGTCCTAGTGCCCATCGTCTGTTTCCCCGGCCTTG	1	1	0.526775457519482	0.600084425908804	N	N	3.57336771439491	3.53465553479678	3.53465553479678	splitr	9	0	0.0689655172413794	0	N	0.0689655172413794	N	N	83603	2394	ENSG00000130600	ENSG00000185883	-	-	11	16	2022700	2570219	intron	utr3p	H19	ATP6V0C	2016406	2563871	-	+	0	2017527	2569791	+	-	Y	-	0.868985914058205	N	SKBR3_13_2_1	1	0
134505	AAAATTATCCTGGGCAAGGGGAAGTCCAGGCCAAAACTGTCCTTCTCATTAAAAACCCAGGATTAAATTGCAAACTCTGAACTTTTTACAAAGAAAAATGGAAAAACTTTGTATGGTAGCTTCATGTTGAAGTGGTTTTTTGTTTTTGTTTTTGTTTTTTTAATTTGTAAAATCTGGAAAGTTAGCTTGTTCTAATAGGGGCTATGCTCTGCAATTC|CCTTTTTTTTTTTTTTTTTTCCTTTTGGAGACGGAGTTTCTTGTTGCC	2	1	0.808744637905766	0.927294411452363	N	Y	3.38912318237562	2.44877504708174	2.44877504708174	splitr	29	0.479166666666667	0.479166666666667	0.5	N	0.479166666666667	N	N	1023	3	ENSG00000134884	ENSG00000249233	+	-	13	19	107220512	58220562	utr3p	downstream	ARGLU1	AC003006.1	107194021	58208735	-	-	0.479166666666667	107196193	58206900	-	-	Y	-	-	N	SKBR3_13_2_1	98	0.431372549019608
123201	GGGATTTTCTTCCTCCTCTGCCACCCTGAACAGCAAGACCAACACTTCCTGTATTTCCTCCTCCTCCTCCTCCTCAGCCTACTTGATGTGAAGAGAAGGATGAAGACCTCTGTGATGAGCCATCTCCACTTAAT|GACTGTCTCACATTGGCCGGCAACTTGTTCCAGGTATAGTTGTGCCGGATGTG	2	0.47068207365387	0.628320794780147	0.834131705711819	N	Y	3.68208619288838	3.88721439801659	3.68208619288838	splitr	187	0.943396226415094	0	0	N	0.641509433962264	N	N	2217	0	ENSG00000176853	ENSG00000240007	-	+	8	1	124827692	143721519	intron	intron	FAM91A1	BX284650.4	124780696	143719704	+	+	0.641509433962264	124785136	143719779	-	+	Y	0.774568230253067	1	N	SKBR3_13_2_1	4	0.557894736842105
106347	TAAAGTGCAGCATATTCATTTCCAAGCTAGAGGGTTTTGTGTCCGGATTCAAAGGCCCAGGCTTGAGCTGGGTAGCACCATTTCTTTCATGTTGTGGGTTCTGGGAGCCCAGAGGGCAGCCATAGTGTGCCGACTCCGTGGAGGAAGTAAAGAAACAGACCCGCTTCTT|GCCGCAGCCATGAGCATGCTCGGGCCTCAGAAGAGGCTCGCCTCTAGTGTCCTCCGCTGTGGCAAGAAGAAGGTCTGGTTAGACCCCAGTGAGACCAATGAAATCGCCAATGCCAACTCCC	1	0.955769338327132	0.447538936456759	0.5	N	N	3.56129235625094	3.37973645838739	3.37973645838739	splitr	9	0.0743801652892562	0.0743801652892562	0	N	0.0743801652892562	N	N	83603	0	ENSG00000130600	ENSG00000218227	-	-	11	5	2022700	177483195	intron	upstream	H19	RP11-889L3.1	2016406	177482605	-	+	0.0743801652892562	2017394	177482596	+	-	Y	-	-	N	SKBR3_13_2_1	5	0
91083	TCCATGCGCAGTCATGAGTCGCTTCAAGTTTATCGGTAAGAGGAGCGTTTTCCACGCCCTTGGGTCTTTCTGACTTGTCCCGGGCGTCGGTCACCAAGGTCACAGGACCCAGGAATTGCGCCCTCCGGCATT|GTATCTGAGGTCCTGATTTCCGGGGAGCTACACATGGAGGACCCAGACAAGCCTCTCCTAAGCAGCCTTTTTAATGCTGCTGGGGTCTTGGTAGAAGCGCGTGCAAAAGCCATTCTGGACTTCCTGGATGCCCTGCTAGAGCTGTCTGAAGAGCAGCAGTTTGTGGCTGAGGCCCTGGAGAAGGGGAC	4	0.903604313523035	0.922486819675656	0.940922325898937	N	N	3.63296356710195	3.64553343878587	3.63296356710195	splitr	3	0	0	0	N	0.318181818181818	N	Y	485	5095	ENSG00000147687	ENSG00000073605	+	-	8	17	125551699	38077313	coding	coding	TATDN1	GSDMB	125500726	38060848	-	-	0	125551169	38062238	-	+	Y	-	-	N	SKBR3_13_2_1	1	0
70759	ATGAATGAAGTGAACAGATTTTCGTTCATTTTGGTTCTCAGGGTTTGTTATAGTTTTTTATTTTTATGGGCTTTGGTGAGGGAGGTAG|GTGGTAGTAGCAAATTTTCAAATGAGAACTTTGAAGGCCGAAGTGGAGAAGGGTTCCATGTGAACAG	4	0.0242216387816351	0.733432666307043	0.46110163947934	N	N	2.81407161585482	3.588962247475	2.81407161585482	splitr	9	0.0895522388059702	0.0895522388059702	0	N	0.238805970149254	N	N	3	0	ENSG00000230021	ENSG00000252318	-	+	1	2	659930	133038738	intron	intron	RP5-857K21.4	AC097532.1	536816	133038647	-	-	0.0895522388059702	569017	133038708	-	+	Y	0.828962371721779	1	N	SKBR3_13_2_1	4	1
109452	TATCCGTGTCCTCCGCCCGCTTTGTGTCCTCGTCCTCCTCGGGGGCCTACGGCGGCGGCTACGGCGGCGTCCTGACCGCGTCCGACGGGCTGCTGGCGGGCAACGAGAAGCTAACCATGCAGAACCTCAACGACCGCCTGGCCTCCTACCTGGACAAGGTGCGCGCCCTGGAGGCGGCCAACGGCGAGCTAGAGATTCTTGGTGCCACCATTGAGAACTCCAGGATTGTCCTGCAGATCGACAA|CGCCCCCCCCCCCCCCCAGCTCCTACAAGACCCTGGGTGGAAGT	1	0.830016054389531	0.311204357582937	0.306030290211129	N	N	3.72146071989581	2.90456036027495	2.90456036027495	splitr	5	0.0909090909090913	0.0909090909090913	0	N	0.363636363636364	N	N	58670	50	ENSG00000171345	ENSG00000144668	+	-	17	3	39684560	37865005	coding	intron	KRT19	ITGA9	39679869	37493606	-	+	0	39681476	37494605	-	-	Y	-	0.681462803211524	N	SKBR3_13_2_1	1	0.48
120094	ATCCTGGCTAACACGGTGAAACCCCGTCTCTACTAAAAATACCAAAAA|AAAAAAAAAGTTAGCCAGACGTTGTGGCGGGTGCAGAGTCTGAGGGAGGCGAATTGCTTCAACCTACCTGGAAGGTGGAGGTTGCAGTGCACTGCAGCCTGGGCGACAGAGTGAGACTCTGTCTCCGAAAATAAATAAATAAATAACATTCTTTAACATGGGAAGAAAAAAAATTCAATCCTATTACAAACACAGAAAT	1	0.303368718173829	0.899266171301115	0.897571427984624	N	Y	3.12279699331701	3.3070415253363	3.12279699331701	splitr	247	0	0	0	N	0.0208333333333331	N	N	507	0	ENSG00000239789	ENSG00000198398	-	-	7	3	56024192	190167665	utr3p	downstream	MRPS17	TMEM207	56019512	190146444	+	-	0	56023308	190142561	-	-	Y	-	-	N	SKBR3_13_2_1	82	1
107426	GTTTTCCAAAATATATTTGCAAATGGACAAAGTGGGTGTGGAGAAGGACCCCCCACACTTGCCTCCCCATACAACACCCATTCTCCCCCTGGGTCTTTATTTCATCTTTAAAAAAACAAAACAAAAAAAGTAAAAACTAAACAGAAAAGCACTCTGTACAAAGCCTGGATACTGACACCATTGCTGTTCCTTCCTCATGGGGGGCAGTACTAGGTTTCAGGGACAGTCTCTGAATGGGTCGCTTTTGTTCTTAGACACTCCCTTAGGGCCGCTTCCCCTCTCAGGCCAGCTTCCCTAAG|GGAGTGTTTAACAACAAAGAATCAACTCGCCCTGAAAAATGGATGGTACTGAAACATTGGGCCCATACCCGGCCATTGCCAGCAGTTGAGAGTGGATGG…	1	1.70127584512506e-11	0.467532148991838	0.526369772984128	N	N	3.05678564485542	3.43044944821597	3.05678564485542	splitr	6	0	0	0	N	0	N	N	74211	0	ENSG00000141736	ENSG00000251948	-	+	17	19	37884915	24184165	utr3p	upstream	ERBB2	AC092279.1	37844393	24184075	+	-	0.0133779264214047	37884612	24184365	-	+	Y	-	-	N	SKBR3_13_2_1	2	1
138299	ACCTGAAAGGAATGTTCCTGTCGGTGGCTGCCGGGGACAGGGTCTCCATCATGCTGGCATCAGGGGCCGGCCTGGAGGTCAGCGTGCAGGGCCCGTTCCTGAGTGTGTCCGTCCTGCTGCCTGAGAAGTTCCTCACCCACACCCACGGCCTCCTCGGGACAC|GTGATGGGAAGCTGGTGTCTGAGTCCTCTGACGTCCTGCCCAAGTGAACAGCTGCGGCAGCCCCTCCCAGCCTACCCCTCCTGCGCTGCCCCAGAGCCTGGGAAGGAGGCCGCTATGCAGGGTAGCACTGGGAACAGGAGACCCACCTGAGGCTCAGCCCTAGCCCTCAGCCCACCTGGGGAGTTTACTACCTGGGGACCCCCCTTGCCCATGCCTCCAGCTACAAAACAATTCAA…	1	6.8388726793531e-06	0.254583648908217	0.223418152789081	N	N	3.28296535696188	3.36460593362372	3.28296535696188	splitr	5	0.0308641975308643	0.0308641975308643	0	N	0.0493827160493827	N	N	18054	64916	ENSG00000099994	ENSG00000170421	+	+	22	12	24585078	53298868	coding	coding	SUSD2	KRT8	24577227	53290971	+	-	0.0308641975308643	24583322	53291258	+	+	Y	-	0.915290057108772	N	SKBR3_13_2_1	3	0
135230	GGGTCGAAGAAGGTGGTGTTGAGGTTACGGTCTGTTAGTAGTATAGTGATGCCAGCGGCTAGGACTGGGAGAGATAGGAGAAGTAAGACTGCTGTGATTAGGACGGATCAGACGAAAAGGGGCGTTTGGTATTGGGTTATGGCAGGG|GGTGTCAGAAAAGTTACCACAGGGATAACTGGCTTGTGGCGGCCAAGCGTTCATAGCGACGTCGCTTTTTGATCCTTCGATGTCGGCTCTTCCTATCATTGTGAAGCAGAATTCACCAAGC	6	1	0.778181841349716	0.611376558801704	N	N	3.36344488277784	3.65488030998075	3.36344488277784	splitr	19	0.024793388429752	0	0	N	0	Y	N	0	0	ENSG00000237973	ENSG00000162669	-	+	1	1	567996	91870426	intron	intron	RP5-857K21.6	HFM1	566454	91726323	+	-	0.024793388429752	566972	91852941	-	+	N	1	1	N	SKBR3_13_2_1	4	1
77502	CCTAAATAAATTAAAAAAACTATTAAACCCATATAACCTCCCCCAAAATTCAGAATAATAACACACCCGACCACACCGCTAACAATCAATACTAAACCCCCATAAATAGGAGAAGGCTTAGAAGAAAACCCCACAAACCCCATTACTAAAC|TCACACTCATTCTCAACCCCCTGACAAAACACATAGCCTACCCCTTCCTTGTACTATCCCTATGAGGCATAATTATAACAAGCTCCATCTGCCTACGACAAACAGACCTAAAATCGCTCATTGCATACTCTTCAATCAGCCACATAGCCCTCGTAGTAACAGCCATTCTCATCCAAACCCCCTGAAGCTTCACCGGCGCAGTCATTCTCATAATCGCCCACGGGCTTACATCCTCATTACTATTCTG…	1	3.62091739368667e-05	0.254583648908217	0.223418152789081	N	N	3.11704384497176	3.22060116451241	3.11704384497176	splitr	10	0.00662251655629154	0.00662251655629154	0	N	0.00662251655629154	Y	N	19641	93473	ENSG00000198695	ENSG00000198886	-	-	MT	MT	14673	12137	coding	coding	MT-ND6	MT-ND4	14149	10760	-	+	0.00662251655629154	14642	11496	+	-	N	-	-	N	SKBR3_13_2_1	3	0
18328	CCATGTGTTGCTACCATGGTAATCCTGCT|TCACAATGATAGGAAGAGCCGACATCGAAGGATCAAAAAGCGACGTCGCTATGAACGCTTGGCCGCCACAAGCCAGTTATCCCTGTGGTAACTTTTCTGACACCTCCTGCTTAAAACCCAAAAGGTCAGAAGGATC	1	3.24100659837077e-05	0.526775457519482	0.600084425908804	N	N	3.49916954766151	3.33528047801382	3.33528047801382	splitr	0	0.172413793103448	0	0.833333333333333	N	0.793103448275862	N	N	0	0	ENSG00000243092	ENSG00000162669	-	-	12	1	34372611	91870426	upstream	intron	AC140847.1	HFM1	34372314	91726323	-	-	0.172413793103448	34372657	91852838	-	-	Y	-	1	N	SKBR3_13_2_1	2	1
26036	CGCAGCTAGGAATAATGGAATAGGACCGCGGTTCTATTTTGTTGGTTTATGGAACTGAGGCCATGATTAAGAGGGACAGCTGGGGGCATTTGTATTGCACCGCTAGAGGTGAAATTCTTGGACCGGCGCAGTTTGGACCAGAGTGAAAGCATTTGCCAAGAATGTTTTCATTAATCAAGAATGAAAGTCGGAGGTTCGAAGACGATCAGATACCGTGGTAGTTCTGACCATAAACGATGCCGACTGGCAACGTGGCGGTGTTATTCCCATGACCCGCTGGGCAGCTTCCAAGAAACCAAAGTCTTTGGGTT|CTTGGAAGCTGCCCAGCGGGTCATGGGAATAACACCGCCACATCGCCAGTTGGCATCGTTTATGGTCGGAATTACAACGGTATCTGA…	2	1.08336095411755e-12	0.332952788415832	0.5	N	N	3.36241181300795	3.67320333000993	3.36241181300795	splitr	16	0	0	0	N	0	N	N	1	1	ENSG00000256642	ENSG00000163046	+	-	16	2	33962503	133015542	upstream	intron	NCRNA00273	ANKRD30BL	33961052	132905164	-	-	0	33963657	133012641	+	-	Y	-	0.81549815498155	N	SKBR3_13_2_1	1	1
139012	TATTCAAAGAACTGATGAAGAAACAACTGATAATCAAGAAGGCAGTGTGGAGTCATCTGAAGAGGGTGAAGACCAAGAACATGAAGATGATGGTGAAGATGAAGATGATGAAGATGATGATGAT|GATGAAGAAGATGAAGATGAAGAAGATGATGAATAAGTTGGTTCTAGCGCAGTTTTTTTTTTCTTGTCTATAAAGCATTTAACCCCCCTGTACACAACTCACTCCTTTTAAAGAAAAAA	3	1	0.586398215173431	0.451731126833041	N	N	2.39224612817561	2.61272126315983	2.39224612817561	splitr	70	0.226890756302521	0.226890756302521	0	N	0.226890756302521	N	N	12701	108	ENSG00000156802	ENSG00000128294	+	-	8	22	124428590	26992681	coding	intron	ATAD2	TPST2	124332090	26921458	-	-	0.226890756302521	124382191	26957092	-	-	Y	-	3.64863201999984	N	SKBR3_13_2_1	4	0
18970	CCTTCTGGTGGGTTTGTGGTCTCGCTGGCTCAGGAGTGAAGCTGCAGACCTTCGTGGTGAGTGTTAACAGCTCTTAAGGCAGCGCGTCTGGAGTTCTTCGTTCCTCCTGGTGGGCTCGTGATCTCGCTGGCTTCAGGAGTGAAGCTGCAGACCTTTGTGGTGAGTGTTACAGCTCATAAAAGCA|ATGTAGACTCAAAGACTGAGCAGTAGCAAGATTTATTGCAAAGAGCA	1	1	0.526775457519482	0.600084425908804	N	Y	3.60103760561896	3.46232197653647	3.46232197653647	splitr	231	0.872340425531915	0.638297872340426	1	N	0.638297872340426	N	N	69	0	ENSG00000196757	ENSG00000214894	+	-	19	6	12061588	30798436	intron	intron	ZNF700	AL662797.1	12035900	30766431	+	-	0.872340425531915	12051407	30783213	+	-	Y	0.859221117810005	1	N	SKBR3_13_2_1	6	1
123792	CAGTCGGCATCGTTTATGGTCAGAACTACCACGGTATCTGATCGTCTTCGAACCTCCGACTTTCATTCTTGATTAATGAAAACATTCTTGGCAAATGCTTTCACTCTGGTCCAAACTGCGCCGGTCCAAGAATTTCACCTCTAGCGGTGCAATACAAATGCCCCCAGCTGTCCCTCTTAATCATGGCCTCA|CGATCCTTCTGACCTTTTGGGTTTTAAGCAGGAGGTGTCAGAAAAGTTACCACAGGGATAACTGGCTTGTGGCGGCCAAGCGTTCATAGCGACGTCGCTTTTTGATCCTTCGATGTCGGCTCTTCCTATCATTGTGAAGCAGAATTCACCAAGCGTTGGATTGTTCACCCACTAATAGGGAACG	1	0.0268461933675116	0.375556752806067	0.399915574091196	N	N	3.37126417066287	3.62514427921692	3.37126417066287	splitr	7	0	0	0	N	0.298913043478261	N	N	1	0	ENSG00000256642	ENSG00000162669	-	+	16	1	33962503	91870426	upstream	intron	NCRNA00273	HFM1	33961052	91726323	-	-	0	33963402	91852974	-	+	Y	-	1	N	SKBR3_13_2_1	6	1
133041	AAGCTAGAGGGTTTTGTGTCCGGATTCAAAGGCCCAGGCTTGAGCTGGGTAGCACCATTTCTTTCATGTTGTGGGTTCTGGGAGCCCAGAGGGCAGCCATAGTGTGCCGACTCCGTGGAGGAAGTAAAGAAACAGACCCGCTTCTTGCCGCAGCCCCACCAGCCTAAGGTGTTCAGGAA|GGCCGTACGCCTAACCGCTAACATTACTGCAGGCCACCTACTCATGCACCTAATTGGAAGCGCCACACTAGCAATATCAACTATTAACCTTCCCTCTACACTTATCATC	1	0.485714371028907	0.899266171301115	0.897571427984624	N	N	3.64400585547602	3.54313717009112	3.54313717009112	splitr	10	0.0825688073394495	0.0825688073394495	0	N	0.0917431192660551	N	N	83603	3	ENSG00000130600	ENSG00000230021	-	-	11	1	2022700	659930	intron	intron	H19	RP5-857K21.4	2016406	536816	-	-	0.0825688073394495	2017522	569543	+	-	Y	-	0.828962371721779	N	SKBR3_13_2_1	2	0
56032	GAGACGCCCCTGCTAACGGGAATGCTGAGAATGAGGAAAATGGGGAGCAGGAGGCTGACAATGAGGTAGACGAAGAAGAGGAAGAAGGTGGGGAGGAAGAGGAGGAGGAAGAAGAAGGTGATGGTGAGGAAGAGGATGGAGATGAAGATGAGGAAGCTGAGTCAGCTACGGGCAAGCGGGCAGCTGAAGATGATGAGGATGACGATGTCGATACCAAGAAGCAGAAGACCGACGAGGATGACTAGACAGCAAAAAAGGAAAAGTTAAACT|AAAAAAAAAAAAGGCCGGCGCGGTGGCTCATGCCTGTAGTCCCAG	8	0.127557728359011	0.059876086506749	0.133037440763108	N	Y	3.23999710710482	3.18768198605288	3.18768198605288	splitr	315	0.355555555555556	0.355555555555556	0	N	0.488888888888889	N	N	14698	31	ENSG00000187514	ENSG00000232938	+	+	2	17	232578251	81188573	utr3p	upstream	PTMA	AC139099.1	232571605	81174666	+	+	0.355555555555556	232577586	28997196	+	+	Y	-	-	N	SKBR3_13_2_1	56	0.82
24239	AGCGCCGAGGCGCGGCCGGGGGTGCGGGCGCGGCCCCCGCCCCGAGGAGCGAGTGCCCATTGCCCAGCCCGGTGCGGGGTCGGCGGAGACCGAGGCTCTAACCCCTCGGGGGCAGCGCGGCAGAGCCGAGAAGG|AGAAGGGGAAAATAATGTGACTACCTCTGGCCAAAGCACTGAATTCCACTTCAAGACCCACCTTTTCCCTCAGCTACAATGACTGGCA	1	0.725682129830147	1	0.935920242646516	N	N	3.25360004855864	3.51001030496889	3.25360004855864	splitr	3	1.11022302462516e-16	0	0	N	0	Y	N	430	799	ENSG00000140396	ENSG00000182307	-	+	8	8	71316040	146281416	intron	upstream	NCOA2	C8orf33	71021997	146277764	-	+	1.11022302462516e-16	71315432	91213277	-	+	N	4.18588703279348	-	N	SKBR3_13_2_1	1	0.264705882352941
141710	GATTTTGCTGATAATCTTGATGTTCTTTCCCTTCTCTCCCAGGACCTTCCTAACTTCATGGACATCAGATGCCTTGCGGATGAATGACGCAAACACCATATCAACATCCTGCTCGACCCCAAACTTCAGATCCTGGATGTCCTTCTCCGACACAGCAGGCAAGTCCACAGCAGCCCCAGGAAGGTTCACACCCTTCTTGCTGCCCAAGGAGCCACCATTTTCCACCTCCGTCACCAGGAAGTCGGCACCTTTCTGCTTCACCTGGAGAGAAATAAGCCCATCATCCACGTAG|ATCATAGCCATCATCACCCTCCTTAACCTCTACTTCTACCTGCGCCTAATCTACTCCACCTCAATCACACTACTCCCTATAT	1	0.0434718828110103	0.20555784636729	0.155228020814782	N	N	3.73808832274579	3.1850280470173	3.1850280470173	splitr	21	0.0365853658536587	0.0365853658536587	0	N	0.109756097560976	N	N	21606	0	ENSG00000067225	ENSG00000225630	-	-	15	1	72524163	566063	coding	intron	PKM2	RP5-857K21.8	72491370	565020	-	+	0.0365853658536587	72502057	565860	+	-	Y	-	1	N	SKBR3_13_2_1	2	0
140851	GTCTGGAATTGGTGGGTTCTTGGTCTCACTGACTTCAAGAATGAAGCCGCGGGCCCTCACGGTGAGTATTACAGTTCTTAAAGGCAGTGTGTCCAGAGTTTGTTCCTTCTGATGTTCAGATGTGTTCGGAGTTTCTTCCTTCTGGTGGGTTCGTGGTCTTGCTGGCTCAGGAGTGAAGCTGCGGGACCTTCGCGGTGAGTGTTACAGCTCTTAAGGTGGCGCATC|TGGAGTCTGTCCCTTCTGATGTTCGGATGTGTTCGGAGTTTCTTCATTCTG	2	1	0.871805782194921	0.947136850676906	N	Y	3.86785830821752	3.24887996998328	3.24887996998328	splitr	276	0.372549019607843	0.11764705882353	1	N	0.215686274509804	N	N	12	799	ENSG00000236882	ENSG00000182307	-	+	5	8	95195837	146281416	utr5p	upstream	C5orf27	C8orf33	95187936	146277764	+	+	0.509803921568628	95188126	144042206	-	+	Y	-	-	N	SKBR3_13_2_1	170	1
121947	GAGGCGAGCGGGGGCGCGGGTGGCGCGGCGGGACGCGAGCGGCGAGCCGGAGCGCGGAGCCCGGCTCCCGCACCATGGAGGAGGACGACAGCTACG|ATCATTCCATCGGAAAGAGGTCGAAAATGTACAGTAGGCATGCACAAAGGATACCGCCTGGAAAGAAGATGGCGTCCCGCAAGGAAGGTACCGGCTCTACTGCCACCTCTTCCAGCTCCACCGCCGGCGCAGCAGGGAAAGGCAAAGGCAAAGGCGGCTCGGGAGATTCAGCCGTGAAGCAAGTGCAGATAGATGGCCTTGTGGTATTAAAGATAATCAAACATTATCAAGAAGAAGGA	16	1	0.322784334847733	0.253714449979125	N	N	3.39590940049075	3.6035982586987	3.39590940049075	splitr	1	0.0104166666666665	0.0104166666666665	0	N	0.0208333333333334	N	Y	554	11199	ENSG00000108669	ENSG00000147677	+	-	17	8	76778379	117779164	coding	utr5p	CYTH1	EIF3H	76670130	117654369	-	-	0	76778284	117768258	-	+	Y	-	-	N	SKBR3_13_2_1	1	0
74983	GCTCACACCGGTAATCCCAGCACTTTGGGAGGCCGAGGCGGGTGGATCACTTCAGGTCAGGAGTTCGAGACCATCCTGGCCAACATGGTGAAACCCCCATCTCTACTAAAAATACAAAAATTAGC|TGGGCGTGGTGGCACGCGCCTGTAGTCCCAGCTACTCAGGAGGCTGAGGCAGGAGAATCGCTTGAACCCGGGAGGCGGAGGTTGCAGTGAACCGAGATGGTGTCACTGCACTCCAGCCTGGGCAACGAGAGCAAAACTGTCTCAAAAAAAACAAAAACAAAAACAGGGTCATCGGGCCACCCTGGGCTGGTCGACACATGAGGATAGGCGGCTTCCTCA	2	1	0.808744637905766	0.0727055885476373	N	Y	3.26304020570935	3.40847927217468	3.26304020570935	splitr	344	0.416	0.336	0.5	N	0.344	N	N	25	31	ENSG00000164294	ENSG00000232938	+	+	5	17	54462899	81188573	utr3p	upstream	GPX8	AC139099.1	54455946	81174666	+	+	0.0719999999999998	54462713	77730495	+	+	Y	-	-	N	SKBR3_13_2_1	1932	1
124972	TTACGTGAGCGTATAATCCCAAGATCAGTGTTATATTTTACTGGAGAAGCTATTGAAGATGATGATGATGATTATGATGAAGAAGGTGAAGAAGCGGATGAGGGTT|TTGCGCCGGCTGCTCAGAAGATACCGTGAATCTAAGAAGATCGATCGCCACATGTATCACAGCCTGTACCTGAAGGTGAAGGGGAATGTGTTCAAAAACA	1	0.707799631456424	0.375556752806067	0.399915574091196	N	N	3.09569616354643	3.80144573217181	3.09569616354643	splitr	11	0.02	0.02	0	N	0.12	N	N	4449	129759	ENSG00000187109	ENSG00000108298	+	-	12	17	76478738	37360980	coding	coding	NAP1L1	RPL19	76438682	37356536	-	+	0.02	76443302	37359310	-	-	Y	-	-	N	SKBR3_13_2_1	15	0
109226	TGGCGATCGATCTTCTTAGATTCACGGTATCTTCTGAGCAGCCGGCGCAAAATCCTCATTCTCCTCATCCATGTGACCTTCTCTGGCATTCGGGCATTGGCTGTACCCTTCCGCTTACCTATGCCCATGTGCCT|TCACCGTGCCAGACTAGAGTCAAGCTCAACAGGGTCTTCTTTCCCCGCGGATTCCACCAAGCCCGTTCCCTTGGCTGTGGTTTCGCTGGATAGTAGGTAGGGACAGTGGGAATCTCGTTCATCCATTCATGAACGTCACTAATTAGATGACTAGGCATTTGGCTACCTTAAGAGAGTCATAGTTACTCCCGCCGTTTACCCGTCCTTCATTGAATTTCTTCACTTTGACATTCAGAGCACTGGGCAGAAATCACATCATGTCAT…	1	0.000587517830173077	0.899266171301115	0.897571427984624	N	N	3.39657174790006	3.60273302279816	3.39657174790006	splitr	2	0.0149253731343282	0	0	N	0	N	N	129759	0	ENSG00000108298	ENSG00000198626	-	+	17	1	37360980	238129359	coding	intron	RPL19	RYR2	37356536	237205505	+	+	0.0149253731343282	37358677	237766593	-	+	Y	-	1	N	SKBR3_13_2_1	6	1
140827	TCACCACCCTTGGGCCACGCCGTCTAGTCCACACCTGAGGAGTTGGTCAGGTAGAAGGGGCGGATGACCGTGCGGAAGCCGTTGAAGTGCCCTGCCGGGCAGGGGAAGGAGGA|TTTTGCGCCGGCTGCTCAGAAGATACCGTGAATCTAAGAAGATCGATCGCCACACGTATCACAGCCTGTACCTGAAGGTGAAGGGGAATGTGTTCAAAGACAAGCGGATTCTCATGGAACACATCCACAAGCTGAAGGCAGACAAGGCCCGCAAGAAGCTCCTGGCTGACCAGGCTGAGGCCCGCAGGTCTAAGACCAAGGAAGCAGGCAAGTGCCCTGAAGAGCGCCTCCAGGCCAAGAAGGAGGAGTTCATCAAGACTTTATCCAAGGAGGAAGAGACCAAGA…	2	1.18944466878077e-05	0.258666488296237	0.373143407944048	N	N	3.21232721588077	3.79040344379773	3.21232721588077	splitr	5	0.0176991150442478	0	0	N	0.141592920353982	N	N	18288	0	ENSG00000108679	ENSG00000218227	-	-	17	5	76976061	177483195	coding	intron	LGALS3BP	RP11-889L3.1	76967336	177482605	-	+	0.0176991150442478	76967747	177482906	+	-	Y	-	1	N	SKBR3_13_2_1	4	0
120350	GGAGCAAGCTCTTTGTGCTTGGCCAGCTTGACGGTATCCACCCATTCGGGGACTTTCAGCTTCCCGGACTTTTTGAGGAAGGCTGCCAGAGCTCTGACGAACTCCTGCTGGTTCACGTCTTTTACAGTAACTCCAGGCATCGTGCGGCCTCCGCGCTGCCAGCCAGGGGAA|CGGGCTTGGCGGAATCAGCGGGGAAAGAAGACCCTGTTGAGCTTGACTCTAGTCTGGCATGGTGAAGAGACATGAGAGGTGTAGAATAAGT	1	0.795928741454303	0.311204357582937	0.306030290211129	N	N	3.38652267650252	3.43577844103815	3.38652267650252	splitr	18	1.11022302462516e-16	1.11022302462516e-16	0.5	N	0.0769230769230769	N	N	9495	0	ENSG00000105372	ENSG00000252197	-	+	19	8	42375482	70602417	utr5p	intron	RPS19	AC091047.1	42363988	70602344	+	-	1.11022302462516e-16	42364329	70602400	-	+	Y	-	1	N	SKBR3_13_2_1	10	1
19916	AGTATCTCGTATAGATTTCTTCACTGGCGCTTTTTCTTCAGCTTCCTCATCATCAAAATCATCATCATCATCATCTTCATCATCATCCTCTTCATCATCATCGT|CATCATCACCCTCCTTAACCTCTACTTCTACCTGCGCCTAATCTACTCCACCTCAATCACACTACTCCCTATATCTAACAACGTAAAAATAAAATGACAGTTTGAACACACAAAACCCACCCCATTC	2	0.9510959198126	0.808744637905766	0.128734512121114	N	N	2.41567776081201	3.25310553501868	2.41567776081201	splitr	32	0.153846153846154	0.0192307692307691	0	N	0.134615384615385	N	N	14119	0	ENSG00000181163	ENSG00000225630	-	-	5	1	170838141	566063	coding	intron	NPM1	RP5-857K21.8	170814120	565020	+	+	0.153846153846154	170819952	565868	-	-	Y	-	1	N	SKBR3_13_2_1	20	0.355932203389831
141189	GGCCAATGGCCTGATCCAGGGGGCATGCCATGGCTGAGGGCTGGGCTTGGAGCTGGCAGCAGAGGGCCGGTAGGGAGGCGGCCAAATGCGACGCGAGCGGTCGAGGGGAT|GGGGGAAACAGAGTCGTGGAGGCTTTGAATCTCTCAGAAAAAAGGAAAGACAGGAAAGCTCAGAAACAAAGAGACA	1	0.136147294241825	0.254583648908217	0.223418152789081	N	N	3.23168330567983	3.29703230673212	3.23168330567983	splitr	8	0.0394736842105263	0.0394736842105263	0	N	0.0394736842105263	N	N	24283	83603	ENSG00000197956	ENSG00000130600	-	-	1	11	153508720	2022700	utr5p	intron	S100A6	H19	153507075	2016406	-	-	0.0394736842105263	153508467	2016733	+	-	Y	-	0.895665140396807	N	SKBR3_13_2_1	1	0
123795	CAGAGCAAGACTCCAACTCAAAAAAAAAAAAAAAAAAAAAAAAAA|TTTAGAATGAAAATACTGAAGGAAGCCCTCAAGAAGATGGTGTGGAACTAGAAGGCCTAAAACAAAGATTAGAAAAGAAACAGAAAAGAGAACCAGGTATTACAACATTTTTAGAAAAA	1	0.226772256258966	0.899266171301115	0.897571427984624	N	Y	1.88070803776896	3.28189243439864	1.88070803776896	splitr	164	0.644444444444445	0	0	N	0	N	N	315	9342	ENSG00000196935	ENSG00000131747	-	+	12	17	64541613	38574408	utr3p	intron	SRGAP1	TOP2A	64238073	38544768	+	-	0.644444444444445	64538617	38551796	-	+	Y	-	0.928563420950164	N	SKBR3_13_2_1	26	0.411764705882353
121516	AACTGATTTTCTCTTTCTTTCTCCAGTTCTCCTTGGTCTGTAACAGGAATGCCCCTTACTCAGTAGCAGGCGGACACGGCCATGGGTCAAGACACCCTGCTTCATGGGGAAACCTTGTTTGTCGTTCCC|CAACTAAATACTACCGTATGACCCACCATAATTACCCCCATACTCCTTACACTATTCCTCATCACCCAACTAAAAATATTAAATACAAATTACCACCTACCTCCCTCACCAAAGCCCATAAAAATAAAAAACTATAACAAACCCTGAGAACCAAAATGAACGAAAATCTGTT	1	0.87589452313036	0.205558172728075	0.155228020814782	N	N	3.43408302385895	3.0667948634596	3.0667948634596	splitr	3	0.0232558139534885	0	0	N	0.0310077519379846	N	N	15005	3	ENSG00000137154	ENSG00000230021	-	-	9	1	19380252	659930	coding	intron	RPS6	RP5-857K21.4	19375713	536816	-	-	0.0232558139534885	19378892	568921	+	-	Y	-	0.828962371721779	N	SKBR3_13_2_1	8	0
135508	AGAAGAAGAAATGATCAAGATTAGATCCTGTGCTGAAAGAGAAACCAAGAAAAAAGATGACATTCCAGAAGAAGACAAAGGAAATGTAAAACAATGTGAAATCAATTATGTAAAGAAATTTCAGAGCTTCCAAGACCACAAACTTAAAATAAGTAAAGAAGACAGTAAAATTCTTAAAAAGGCTCGGAAAGATGGATTTTTGCATGAGACGCTTCTGGACA|GAAGCTGGACTGTACTGCTGCCATCTCGGCTCACTGCAGCCTCCCTGCCTGATTCTTCTGCCTCAGCCTGCCGAGTG	1	0.347214591588854	0.20555784636729	0.155228020814782	N	Y	3.41000685548453	3.56654164348642	3.41000685548453	splitr	206	0.714285714285714	0.0129870129870132	0	N	0.935064935064935	N	N	236	2	ENSG00000109536	ENSG00000238272	+	-	4	1	190884359	173581911	coding	intron	FRG1	RP3-436N22.3	190861943	173524390	+	+	0	190883086	173581783	+	-	Y	-	-	N	SKBR3_13_2_1	36	1
55107	AACGGTCCTGATGCGTGTGTCCAGGCTTTTTTTTTTTTTTTTTA|CAGACTTCACAGAGAATGCAGTTGTCTTGACTTCAGGTCTGTCTGTTCTGTTGGCAAGTAAATGCAGTACTGTTCTGATCCCGCTGCTATTAGAATGCATTGTGAAACGACTGGAGTATGATTAAAAGTTGTGTTCCCCAATGCTTGGAGTAGTGATTGTTGAAGGAAAAAATCCAGCTGAGTGATAA	4	1	0.144414175972875	0.27895058607173	N	N	2.97044791755717	3.50376264308368	2.97044791755717	splitr	21	0.318181818181818	0	0	N	0.386363636363636	N	N	0	0	ENSG00000121743	ENSG00000251562	+	-	13	11	20735188	65273940	downstream	intron	GJA3	MALAT1	20712394	65265233	-	+	0.318181818181818	20711287	65271794	+	-	Y	-	1	N	SKBR3_13_2_1	37	0
68914	GATCTGCGCCCCAGACATCTGACGGATCTCATTGATTTTGGCGCCTTGACGCCCGATTATGCAGCCAATCAAATCGTTTGGAATGGTGAGTTCATGAGAAGTAGTCTGAGCAGATGCATCCAAACCCCAATAGCCTTTCACCTCTGGAGAGCTGGATTCAATGCCACTGAATCCGGTGTTGCCATGCGTCATGGGAAAATGAGACTGTTGCATTGCCAACTGGTGCAGCTT|GGTCAACTCTAGAAGTGGTCCCTCCAGGTCACAGTTGAGGCACATGGACGAA	9	0.695361570913106	0.726239495179605	0.307605314380219	N	N	3.43933231109443	3.46824295875106	3.43933231109443	splitr	0	0.153846153846154	0.903846153846154	1	N	0.903846153846154	N	N	6880	0	ENSG00000197111	ENSG00000235701	-	-	12	21	53874945	40544032	coding	intron	PCBP2	PCBP2P1	53835525	40543056	+	-	0	53861011	40543381	-	-	Y	-	1	N	SKBR3_13_2_1	4	0.509090909090909
122244	GTTTTGTGTGTTCAAACTGTCATTTTATTTTTACGTTGTTAGATATAGGGAGTAGTGTG|AAGAAGAGGCGAGAAAGACCCCCCGACAGACCAAAGCCCGTGTGCCGCTGCATCCTGCATCCAGCACCTACCTCCCGCCACTGTCGCCACTGCCACCATGCCCAAGAGAAAGGCTGAAGGGGATGCTAAGGGAGATAAAGCCAAGGTGAAGGATGAACCACAGAGAAGATCCGCAAGGTTGTCTGCTAAACCTCCTCCTCCAAAGCCAGACAGCCCAAGCCTAGAAAGGCCCCTGCAAAGAAGGGAGAGAAGGTACCCAAAGGGAAAAAG	1	0.470460098137837	0.20555784636729	0.155228020814782	N	N	3.0667948634596	2.75080233471144	2.75080233471144	splitr	12	0	0	0	N	0	N	N	0	18	ENSG00000225630	ENSG00000203451	-	+	1	16	566063	90233540	intron	upstream	RP5-857K21.8	AC133919.1	565020	90232651	+	+	0.101694915254237	565925	35037645	-	+	Y	1	-	N	SKBR3_13_2_1	44	0
136966	CGGCGCAAAATCCTCATTCTCCTCATCCATGTGACCTTCTCTGGCATTCGGGCATTGGCTGTACCCTTCC|TCATGGGGGGCAGTACTAGGTTTCAGGGACAGTCTCTGAATGGGTCGCTTTTGTTCTTAGACACTCCCTTAGGGCCGCTTCCCCTCTCAGGCCAGCTTCCCTAAGGCTTTCAGTACCCAGGATCTGGAAGGAAAGGGCCAAGCTGGGCTGTGGCATCCACTGGACCCTAGAGTCTCATTGGGCAGGGCCTCAGAATCCACAAAGACTCCCCAGTGCTGTTCCTCTTCCAACGAG	1	0.707145076972533	0.163782765099475	0.102428735043176	N	N	3.53039946453785	3.38127338926705	3.38127338926705	splitr	18	0.214285714285714	0.214285714285714	0	N	0.214285714285714	Y	N	129759	74211	ENSG00000108298	ENSG00000141736	-	+	17	17	37360980	37884915	coding	utr3p	RPL19	ERBB2	37356536	37844393	+	+	0.214285714285714	37359248	37884716	-	+	N	-	1.28528718482854	N	SKBR3_13_2_1	10	0
138288	GCTGACCCTGGCCAGGACCGACCTGGAGATGCAGATCGAAGGCCTGAAGGAAGAGCTGGCCTACCTGAAGAAGAACCATGAGGAGGAA|GTGGGGAACCGAGGGGCAACCAGGGGAAGATGGGGTGCTGGAGGAGAGCTTGTGGGAGCCAAGGAGCACCTTGGACATCTGGAGTCTGGCAGGAGTGATGACGGGTGGAGGGGCTAGCTCGAGGCAGGGCTGGTGGGGCCTGAGGCCAGTGAGGAGTGTGGAGTAGGCGCCCAGGCATCGTGCAGACAGGGCGACATCAGCTGGGGACGATGGGCCTGAGCTAGGGCTGGAAAGAAGGGGGA	1	0.082547215963593	0.311204357582937	0.306030290211129	N	N	3.30119509103522	3.21741801681671	3.21741801681671	splitr	4	0.0454545454545456	0.0454545454545456	0	N	0.056818181818182	N	N	58670	83603	ENSG00000171345	ENSG00000130600	+	+	17	11	39684560	2022700	coding	intron	KRT19	H19	39679869	2016406	-	-	0.0454545454545456	39680790	2019020	-	+	Y	-	11.7740407530776	N	SKBR3_13_2_1	5	0
132345	GGGATGGGGGTGACATCCTCAATCCGCCCGATCTTCATACCCGAGCGGGCAAGGGCTCTGAGGGCCGACTGGGCCCCAGGTCCAGGGGTCTTGGTCCTATTTCCTCCTGTGGCCCGGAGTTTGATGTGTAGGGCGGTGATACCCAGCTCCTTGCACCTCTGGGCCACATCCTGGGCA|CTCCCACTTATTCTACACCTCTCACGTCTCTTCACCGTGCCAGACTAGAGTCAAGCTCAACAGAGTCTTCTTTCCCCGCTGATTCCGCCAAGTCCGTTCCCTTGGCTGTGGTTTCGCTGGATAGTAGGTAGGGACAGTGGGAATCTCGTTCATCCATTCATGCGCCTCACTAATTAGATGACGAGGCATTTGGCTACCTTAAGAGAGTCATAGTTACTCCT…	1	2.98395755935303e-06	0.899266171301115	0.897571427984624	N	N	3.31233066536513	3.24161281869731	3.24161281869731	splitr	5	0	0	0	N	0	N	N	20474	0	ENSG00000164587	ENSG00000226958	-	+	5	X	149829319	108297792	coding	intron	RPS14	RN28S1	149822753	108297361	-	-	0.0225988700564972	149826445	108297665	+	+	Y	-	1	N	SKBR3_13_2_1	20	1
119613	TCCACAAGCTGAAGGCAGACAAGGCCCGCAAGAAGCTCCTGGCTGACCAGGCTGAGGCCCGCAGGTCTAAGACCAAGGAAGCACGCAAGCGCCGTGAAGAGCGCCTCCAGGCCAAGAAGGAGGAGATCATCAAGACTTTATCCAAGGAGGAAGAGACCAAGAAATAAAACCTCCCACTTTGTCTGTACATACTGGCCTCTGTGATTACATAGATCAGCCATTAAAATAAAACA|ACCCCATCTCTATCAAAAATACAAAAATTAGAATCCCCGCCCCGCGGTGGGGCGCGGGAAATGTGGCGTACGGAAGACCCACTCCCCGGCGCCGCTCGTGTGGGGCCCAAGTCCTTCTGATCGAGGCCCGCGACCTCAGATCAGACGTGGCGACCCGCTGAATTT…	1	1.85017736487713e-12	0.899266171301115	0.897571427984624	N	N	3.63974978521709	3.12023634023727	3.12023634023727	splitr	33	0.0042918454935621	0	0	N	0	N	N	129759	0	ENSG00000108298	ENSG00000141161	+	+	17	17	37360980	33516364	utr3p	intron	RPL19	UNC45B	37356536	33474836	+	+	0.0042918454935621	37360967	33478403	+	+	N	-	1	Y	SKBR3_13_2_1	6	0.987654320987654
71657	CCCGCTGCTGCCAGCTACACCTCCGTTGCCCAGGCCCTGGGATCAAACCCTGCCAGACTCCAGATGTCCAAGGTGCTCCTTGGCTCCCACAAGCTCTCCTCCAGCACCCCATCTTCCCCTGGTTGCCCCTCGGTTCCCCACTTCCCCAGTTTCCC|TCAATAAACGTAATCCATCACATAAACAGAACCAAAGACAAAAACCACATGATTATCTCAATAGATGCAGAAAAGGCCTTCGACAAAATTCAACAGCCCTTCATGCTAAGAACTTCATTGGTTTCCTAGGGTTTATTGTGTGAGCACACCATATATTTACAGTAGGAATGGACGTAGACACACGAGCTTATTTCACCTCCGCTACCATAATCATCGCTATCCCCACCGGCGTCAAAGTATTTA…	1	1.02418523118528e-05	0.254583648908217	0.223418152789081	N	N	2.93279931295247	3.07676422927044	2.93279931295247	splitr	0	0	0	0	N	0	N	N	83603	0	ENSG00000130600	ENSG00000220804	-	+	11	2	2022700	243102304	intron	upstream	H19	AC093642.5	2016406	243030784	-	+	0	2019034	49457154	+	+	Y	-	-	N	SKBR3_13_2_1	5	1
81517	CCCTCACTCGGCTTGTCCCCAGATTGGGCTTTGAACTCCTCCAGGGTCTGGTCAAGCTCGTCCTGGGTCACCAGATAGCCACGGTCGTGGCACAGCTGCATGATGGTCTTGCGGATTTTCCAGAGCCGGTACGTCTCCTCCTCGTCGTCCATGGCAGCCT|CCGCCGCCGCCGCCGCCTCTCCTTAGTCGCCGCCATGACGACC	3	0.376794342963288	0.333433116701036	0.595833718556044	N	N	3.55760534744548	3.19077184779274	3.19077184779274	splitr	23	0.372093023255814	0.372093023255814	0	N	0.465116279069768	N	N	1713	3936	ENSG00000099817	ENSG00000167996	-	+	19	11	1095391	61735132	utr5p	utr5p	POLR2E	FTH1	1086578	61727190	-	-	0.372093023255814	1095322	61734931	+	+	Y	-	0.906426326348061	N	SKBR3_13_2_1	10	0.636363636363636
95338	GCCTGATGTTCAAACACCTGGTACACAAACCATCGGAGGAGAGAGTAAGAGAAATAATTATCAATGCTGTTCGGATAGAACAGGAGTTCCTCACTGAGGCCTTGCCTGTGAAGCTCATTGGGATGAATTGCACTCTAATGAAGCAATACATTGAGTTTGTGGCAGACAGACTTATGCTGGAACTGGGTTTTAGCAA|GGTGCTGGGAGACCGTGAAGTGCAAAGCAGATGGAGTCCAGGCCCTCGGGGAGACAGCACGCCAGTGAGGGAGATGGAGACCAATCACCCACCCAGTGTGCGGGGATGAGAAGCTCGGG	2	1	0.51863115005231	0.741210747674579	Y	Y	3.50425715662364	3.44785379918211	3.44785379918211	splitr	315	1	0.0252100840336134	0	Y	0.605042016806723	N	Y	4782	17	ENSG00000171848	ENSG00000163009	+	-	2	2	10271545	10351851	coding	utr5p	RRM2	C2orf48	10262455	10281509	+	+	0	10269281	10281981	+	-	N	-	-	N	SKBR3_13_2_1	2	0.821138211382114
140648	CAACATCGTTGTCTGGTTTTAGTATCAAGATAATACTGGCTTCATAGAATGAACTGGGGAGTGTTTTTTCCTTTTCTGTTTTTTGGAAGAGTTCTTCACTTGATCTTAGCCAAAATGCCAAGAAGCAATGGAAGAGTTGTTGAAGGAGATATTTTATAGGTTTCTGTATA|CACCTTATACAAAAGTTTATTCAAGACGGATGAAAGACTTAAATGTTACATCTTAAGCCATACAAACCCTAGGAGAAAACCTAGGCAATACCATTCAGGACATAGGCATGGGCAAGGACCTCATGTCTAAAACGCCAAAAGCAAAGGCAACAAAAGCCAATATTGACAAACGGCATCTAATTACACTAAAGAGTTTCTGC	13	1	0.842339870490288	0.707252999732185	N	N	3.18888288969212	3.51935717616377	3.18888288969212	splitr	171	0.0411764705882351	0	0	N	0	Y	N	2719	3150	ENSG00000067167	ENSG00000205176	-	+	8	8	71520622	86575726	intron	downstream	TRAM1	REXO1L1	71485677	86568695	-	-	0.0117647058823529	71492314	86563816	-	+	N	0.194314238584077	-	N	SKBR3_13_2_1	103	1
138734	TAATTTGACTCAATATGGGAAACCTCACCCGGCCCGGACATGGACAGGATTGACA|GATTGATAGCTCTTTCTCGATTCCACGGGTGGTGGTGCATGGCCTTAGTT	1665	0.00449784055262974	0.830256606070744	0.991738124945024	N	Y	3.29872772391132	3.63552422018169	3.29872772391132	splitr	105	0.9	0	0.333333333333333	N	0.92	N	N	0	1	ENSG00000225840	ENSG00000163046	+	+	Y	2	10036711	133015542	intron	intron	RN18S1	ANKRD30BL	10036113	132905164	-	-	0.94	10036146	133012483	+	+	Y	1	0.81549815498155	N	SKBR3_13_2_1	1	1
128787	GGGTTTTAAGCAGGAGGTGTCAGAAAAGTTACCACAGGGATAACTGGCTTGTGGCGGCCAAGCGTTCATAGCGACGTCGCTTTTTGATCCTTCGATGTCGGCTCTTCCTATCATTGTGAAGCAGAATTCACCAAGCGTTGGATTGTTCACCCACTAATAGGGAACGTGAGCTGGAGGTTCTATTTCATAGACAAGACTGATGAAATCACTGGCCATTGCTAATTAAACTTGATCTTCAGCCCCTGAATGGATAAGTCATCTCCATTACTTATTCTATAAGATGTGAATGTTTTATTA|AGGGAGATTAGTATAGAGAGGTAGAGTTTTTTTCGTGATAGTGGTTCATTGGATAAGTGGCGTTGGCTTGCCATGATTGTGAGGGGCAGGAGTCAGGTAGT…	1	9.61547606751783e-07	0.261533274614987	0.233421673643755	N	N	3.33101506018507	2.84909678664747	2.84909678664747	splitr	16	1.11022302462516e-16	0	0	N	0	N	N	0	31	ENSG00000162669	ENSG00000132570	-	-	1	5	91870426	134343649	intron	intron	HFM1	PCBD2	91726323	134240596	-	+	1.11022302462516e-16	91852660	134263422	-	-	Y	1	1.2575464834446	N	SKBR3_13_2_1	2	1
123224	AAACCAAGGTTATGGCACACAGCTTGTGCCAGCGATGAAGGAGAAGTAATTGTTTTTGGTGGATGTGCCAACAACTTGCTTGTCCATCACAGAGCTGCACACAGTAATGAAATACTAATATTTTCAGTTCAACCAAAATCTCTTGTAC|GGCTGGTCCATTCAGGTCCAGGAAAGGGATCACCCCAGGCTGGTGTGGATCTGTCCTTTGCAACGCGAACTGGTACCAGGCAAGGGATTGAAACACATCTCTTCAGAGCAGAGACCAGCAGGGACCTCTCCCACTGGACAAGGAGCATAGTACAGGGT	2	1	0.419771231117896	0.626856592055952	N	N	3.34359427943881	3.36295036923788	3.34359427943881	splitr	4	2.22044604925031e-16	2.22044604925031e-16	0	N	2.22044604925031e-16	N	Y	676	119	ENSG00000165516	ENSG00000172164	+	+	14	8	50249909	121825513	coding	intron	KLHDC2	SNTB1	50234326	121547985	+	-	2.22044604925031e-16	50249312	121561198	+	+	Y	-	2.47840553426323	N	SKBR3_13_2_1	1	0
141649	GACATGGCGTAAGGGTGTGCGTGGTGGGAGCTACCGCCCTCCAGTGGGTGGGGAAATGCTCCAGGAGGAGGGGGCCCAGAGTTTCCGTGATGCTGCTGCTGCTGCTGCTGCTGCTGC|TGCTGCTGGTGTTGCTGAATTTGAAGCTGGTATCTCCAAGAATGGGCAGACCCAAGAGCATGCCCTCCTGTCTTACACAC	1	0.376794342963288	0.311204357582937	0.306030290211129	N	N	2.797350727049	3.48015048302568	2.797350727049	splitr	17	0.2	0.2	0	N	0.2	N	N	1841	0	ENSG00000111676	ENSG00000223668	-	-	12	3	7051484	39401413	coding	intron	ATN1	EEF1A1P24	7033626	39400036	+	+	0.2	7045912	39400382	-	-	Y	-	1	N	SKBR3_13_2_1	55	0.328358208955224
99061	AAGTCAGTGAGACCAAGAACCCACCAATTCCGGATACATTTTGGTGACCCAGATGGGACTATTACCTATCGCCAAGCGGTGAGACCACTGCCTATCGCTGAGCGGTGAGACTATCACCTATCGCCAAGCAGT|CAACGGCAGGGGTCTAAGGAGTGACTGCCCAACGTGAGGCTTCAAGATGAGCCAATTACCAATTATGCACGGCGTTTCTCCTTCTCTTCCTTCATTCCCATAGAGAATCCCATTCCTATCTCCTTCGCCAGCCCAAGGCAATGGGCCTCTCCCAGCAACTGGGTGGGCAAGTTTTACCTGCTGGATAGTGT	13	1	0.828217323007277	0.47101461382519	Y	Y	3.81657625693547	3.55553920790569	3.55553920790569	splitr	323	1	0	0	Y	0	N	N	719	3501	ENSG00000104823	ENSG00000104824	+	-	19	19	39322497	39342987	intron	intron	ECH1	HNRNPL	39306068	39327029	-	-	0	39314039	39327518	+	-	N	0.914237290809833	0.799731838659575	N	SKBR3_13_2_1	14	0.411764705882353
116808	GCGAAGACCATCGGCTGAGGGATTTGTTGGGTTTTTTTTTTTTTTTTTTGGAAG|GTCTTGCTGTATTGCCCAGGCTGGAGTGTGGTGGCACAATCACAGCTCATTGCATCCTCAATCACCCAGGCCTAAGCAATCCTC	1	0.072888231487881	0.612610548302747	0.693969709788871	N	N	2.26737793125143	3.54036883034868	2.26737793125143	splitr	29	0.444444444444445	0.351851851851852	0	N	0.537037037037037	N	N	440	0	ENSG00000112941	ENSG00000175061	+	-	5	17	6757161	16367300	intron	intron	PAPD7	NCRNA00188	6714718	16342289	+	+	0.444444444444445	6738045	16344914	+	-	Y	0.311252514009467	1	N	SKBR3_13_2_1	20	1
115193	TGGTTTATGTGAAACCAACAACAGGAACTGTACAGCTGGTCAGGTGAGCTTCACAGCTGCATTACTTCACCAGGATCATCCTTGCTTACTTCCACTGGAGTCCCTCCTGGGGGATATTTATATCCCTTCCACATGGTT|CCTCCTTTAGTGCTTCTACTCCGGTCCTTCCTAGTCTTCTCTTCATAAGTGTCCCCAAGTTTCCTTCCAGGAAGATGGGTCGTGGTTTCCTTGACGCCAATGCGTTTCTGGCCGTGCCCTCGTCACTTGCCCACTCCGGGGTCACGAAGGAG	4	1	0.697119769803096	0.651968193672452	N	Y	3.25832012713399	3.11653998386199	3.11653998386199	splitr	136	0	0	0	Y	0	N	N	22	266	ENSG00000247595	ENSG00000151116	-	+	11	11	18631802	18610294	intron	upstream	RP11-504G3.1	UEVLD	18621334	18552748	+	-	0	18624706	18610543	-	+	N	-	-	N	SKBR3_13_2_1	1	0
136437	CCCATTTAAAGTTTGAGAATAGGTTGAGATCGTTTCGGCCCCAAGACCTCTAAGGCACTCACATTCCATTGACTGCTGGCGATGGCCGGGTATGGGCCTGATGCTCCAGTGCCATCCATTTTCAGGGCTAGTTGATTCGGCAGGTGAGTTGTTACACACTCCTTAGTGGATTCTGACTTCCATGGCCACCGTCCTGCTGTCTATATCAACCA|ACACCTCTCACGTCTCTTCACCGTGCCAGACTAGAGTCAAGCTCAACAGAGTCTTCTTTCCCCGCTGATTCCGCCAAGTCCGTTCCCTTGGCTGTGGTTTCGCTGGATAGTAGGTAGGGACAGTGGGAATCTC	1	0.534224320064533	0.899266171301115	0.897571427984624	N	N	3.6769648867289	3.52634173337179	3.52634173337179	splitr	6	0	0	0.5	N	0	N	N	0	0	ENSG00000252666	ENSG00000226958	-	+	19	X	36066721	108297792	upstream	intron	AD000090.1	RN28S1	36066627	108297361	+	-	0.0451127819548873	36066532	108297651	-	+	Y	-	1	N	SKBR3_13_2_1	8	1
128972	ATTAAAGCCTTAAGCACAATTAATTAAAAGTGAAACGTAATTGTACAAGCAGTTAATCACCCACCATAGGGCATGATTAACAAAGCAACCTTTCCCTTCCCCCGAGTGATTTTGCGAAACCCCCTTTTCCCTTCAGCTTGCTTAGATGTTCCAAATTTAGAAAGCTTAAGGCGGCCTACAGAAAAAGGAAAAAAGGCCACAAAAGTTCCCTCTCACTTTCAGT|AAAAAAAAAAAAAAAAGACCCAAAAATAAAAAGCAAAACAAAG	1	1	0.447538936456759	0.5	N	Y	3.08086181322984	1.93237439178073	1.93237439178073	splitr	42	0.558139534883721	0.558139534883721	0	N	0.581395348837209	N	N	18455	0	ENSG00000087460	ENSG00000179133	+	+	20	10	57486247	23633774	utr3p	utr3p	GNAS	C10orf67	57414773	23556124	+	-	0.558139534883721	57486127	23607037	+	-	Y	-	-	N	SKBR3_13_2_1	71	0.835820895522388
133499	CCGCGGTCCTATTCCATTATTCCTAGCTGCGGTATCCAGGCGGCTTGGACCTGCTTTGAACACTCTAATTTTTTCAAAGTAAACGCTTTGGGCCGCGGAACACTCAGCTAAGAGCATCGAGGGGGCGCCAAGAGGCAAGGGGCGGGGACGGGCAGT|AACTATGACTCTCTTAAGGTAGCCAAATGCCTAGTCATCTAATTAGTGACGTTCATGAATGGATGAACGAGATTCCCACTGTCCCTACCTACTATCCAGCGAAACCACAGCCAAGGGAACGGGCTTGGTGGAATCCGCGGGGAAAGAAGACCCTGTTGAGCTTGACTCTAGTCTGGCAC	3	0.127557728359011	0.186152620242768	0.319416284894315	N	N	2.89678511507989	3.66848325143457	2.89678511507989	splitr	8	0.0448717948717948	0	0	N	0.0576923076923077	N	N	1	0	ENSG00000256642	ENSG00000198626	-	-	16	1	33962503	238129359	upstream	intron	NCRNA00273	RYR2	33961052	237205505	-	+	0.0448717948717948	33963222	237766410	-	-	Y	-	1	N	SKBR3_13_2_1	8	1
133975	AGAAGGTGGGTTGCCCAAAGAAGGTGGCGATAAACTCATGGTTCTTGATGTAGTGGATTTTGGCCTGTTTGATGGCT|CCGCGGCGGGTGTTGATGCGATGTGATTTCTGCCCAGTGCTCTGAATGTCAAAGTGAAGAAATTCAATGAAGCGCGGGTAAACGGCAGGAGTAACTATGACTCTCTTAAGGTAGCCAAATGCCTCGTCATCTAATTAGTGAGGCGCATGAATGGATGAACGAGATTCCCACTGTCCCTACCTACTATCCAGCGAAACCACAGCCAAGGGAACGGACTTGGCGGAATCAGCGGGGAAAGAAGACTCTGTTGAGCTTGACTCTAGTCTGGCACGGTGAAGAGACGTGAGAG	1	0.0125319436984963	0.375556752806067	0.399915574091196	N	N	3.19078119536255	3.26932256271472	3.19078119536255	splitr	9	0	0	0.5	N	0	N	N	3512	0	ENSG00000163932	ENSG00000226958	-	-	3	X	53226733	108297792	coding	downstream	PRKCD	RN28S1	53190025	108297361	+	-	0	53215521	108297359	-	-	Y	-	-	N	SKBR3_13_2_1	5	1
6390	GCCATAGGGGCCAGAGCTTCTGCCTCCAAAATTTCCTCCCTTCATGGGTCCAAAATTTGAAGACTGATTGTTGTAATTCCCAAAATCATTGTAGCTTCCACCACCTCCAAAATTGCTTCCATCATTACCAAATCCATTATAGCCATCCC|AATTACCACCTACCTCCCTCACCAAAGCCCATAAAAATAAAAAACTATAACAAACCCTGAGAACCAAAATGAACGAAAATCTGTTCACTTCATTCATTGCCCCCACAATCCTAGGCCTACCCGCCGCAGTACTGATCATTCTATTTCCCCCTCTATTGATCCCCACCTCCAAATATCTCATCAACAACCGACTAATTACCACCCAACAATGACTAATCCAACTAACCTCAAAACAAATGATAGCCATAC…	2	0.0405254697873107	1	0.97388564551795	N	N	3.14484171727181	3.00190987072374	3.00190987072374	splitr	0	0	0	0	N	0	N	N	12277	3	ENSG00000135486	ENSG00000230021	-	-	12	1	54679028	659930	coding	intron	HNRNPA1	RP5-857K21.4	54674488	536816	+	-	0	54676629	569008	-	-	Y	-	0.828962371721779	N	SKBR3_13_2_1	126	0.291666666666667
124654	TCCGCCAGGCTCCAGGGAAGGGGCTGGAGTGGGTCTCATCCATTAGTGGTGGTAGCACATACTACGCAGACTCCAGGAAGGGCAGATTCACCATCTCCAGAGACAATTCCAAGAACACGCTGTATCTTCAAATGAACAACCTGAGAGCTGAGGGCACGGCCGTGTATTACT|CGGAAACCTGAAGGCAGCGGCGGCCTCTCCCAGCCAGGACCTCGCCGGCATCCGGGTCTCCAGGCCCAACCCTGTACCACATAAAGGAAGTCCCCGCTGAGCTA	1	1	0.205558172728075	0.155228020814782	N	Y	3.75847748231475	3.36720643949681	3.36720643949681	splitr	275	0.932692307692308	0	0	N	0.0384615384615384	Y	N	4	87	ENSG00000211958	ENSG00000187156	+	+	14	14	106866934	106977000	coding	intron	IGHV3-38	NCRNA00221	106866406	106938445	-	+	0	106866417	106938642	-	+	N	-	-	N	SKBR3_13_2_1	2	0
129403	TTGCTCTTTCTGCCTGGAACGGGCCCATAACCCCCCAGCCTTGCGCAGTCTCGGCTCCCCCCGAGAAGATGTCACCTTTGCTAACTTCCTGCCAGACTCCAGATGTCCAAGGTGCTCCTTGGCTCCCACAAGCTCTCCTCCAGCACCCCATCTTCCCCTGGTTGC|CCACTGAGCCACCCTACAGCCAGAAGAGATACGAGGAAATCATTAAGGAAGTCAGCACTTACATTAAGAAAATTGGCTACAACCCTGACACAGTAGAATTTGTGCCAATTTCTAGTTGGAATGGTGACAACATGCTGGAGCCAAGTGCTAACATGCCTTGGTTCAAGGGATGGAAAGTCACCGGTAAGGATGGCAATGCCAGTGGAACCACG	1	0.0268461933675116	0.375556752806067	0.399915574091196	N	N	3.29037406969298	3.34718800228844	3.29037406969298	splitr	2	0	0	0	N	0	N	N	83603	14	ENSG00000130600	ENSG00000196511	-	+	11	7	2022700	144533146	intron	intron	H19	TPK1	2016406	144149034	-	-	0	2019005	144345198	+	+	Y	-	0.88522710895465	N	SKBR3_13_2_1	20	0
141455	ATTCTCTTAGAGGGACAGAACTAATAAGATATATATATATATATATAT|TCAGAATTAGGCAGCTGCACTCAGTTTAGATAATCCCAATTTTGTTGGCAACATCCAAAGCATCGTAATCAGGAGTCAGTCGAACATATACCTTCTTCTCTCCATCAGGCCGAATCAGGGTGTTGACCTTGGCCACATCAATGTCATAGAGCTTCTTCACAGCCTGTTTGATCTGGTGCTTGTTGGCTTTAACATCCACAATGAACACAAGTGTGTTGTTG	3	0.756687591607622	0.903767212031958	0.973846840902194	N	Y	2.61494618473286	3.57233464462502	2.61494618473286	splitr	47	0.25	0.25	0	N	0.375	N	N	0	0	ENSG00000227059	ENSG00000246896	+	+	12	19	133812681	16748905	downstream	intron	AC226150.2	AC020911.1	133794898	15050246	-	+	0.333333333333333	14445844	15722959	+	+	Y	-	1	N	SKBR3_13_2_1	672	0.54
111974	AAAAAGTCAGGAAACAACAGGTGCTGGAGAGGTTGTGGAGAAATAGGAACACTTTTACACTGTTGGTGGGACTGTAAACTAGTTCAACCATTGTGGAAGTCAGTGTGGCGATTCCTCAGGGATCTAGAACTAGAAATACCATTTGATCCAGCCATCCCATTACTGGGTATATACCCAAAGGATTATAAATCATG|AATAAACTTTTGTATAAGGTGTAAGGAAGGGATCCAATTTCACCTTCGGACATATGGCTAGCCAGTTTTCCCAGCACCATTTATTAAATAGG	1	0.416030158832586	0.205558172728075	0.155228020814782	N	Y	3.22532124308776	3.34512186274866	3.22532124308776	splitr	286	0.923913043478261	0	1	N	0	N	N	611	3150	ENSG00000181458	ENSG00000205176	-	-	3	8	100296288	86575726	intron	downstream	TMEM45A	REXO1L1	100211463	86568695	+	-	0.891304347826087	100290929	86563796	-	-	Y	-	-	N	SKBR3_13_2_1	162	1
27984	TCGTCGACGCTGGGCTTTCGGGTCCCGCGCCCAGAGATGGGCTCCAAGGCAAAGAAGCGCGTGCTGCTGCCCACCCGCCCAGCGCCCCCCACGGTGGAGCAGATCCTGGAGGATGTGCGGGGTGCGCCGGCAGAGGATCCAGTGTTCACCATCCTGGCCCCGGAAG|GCTGGAGTGCAGTGGCGAGATCTCGACTCACTGCAGGCTCCGACTCCCCAGTTCAAGCGATTCTCCTGCCTCAGCCTCCGGAGT	1	1	1	0.935920242646516	Y	Y	3.63655728995158	3.4718366816007	3.4718366816007	splitr	250	1	0.0119047619047621	0	Y	1	N	N	262	10	ENSG00000119559	ENSG00000115266	+	+	19	19	1479228	1473243	coding	intron	C19orf25	APC2	1473203	1450148	-	+	0	1478773	1461823	-	+	N	-	0.927710219674817	N	SKBR3_13_2_1	1	1
30252	CGGACCTGCGCTACGAGGTGACCAGCGGCGGCGGGGGCACCAGCAGGATGTACTATTCTCGGCGCGGCGTGATCACCGACCAGAACTCGGACGGCTACT|GAATCGTTCTTGGACACTGCTCTCACTGAGCTTACCGTCAGGACTTGATTTCCATGGAGAAGTTTGATTCCCTCCAATACGCTGGCTGCCAGCCCTCCTCACTAAGAAAGGTGACTCTGGGACGGCAGCCTCCTTCCTTCTGAGCCCTCGTCCTATACC	2	1	0.628320794780147	0.626856592055952	N	N	3.59268395140062	3.74337746277462	3.59268395140062	splitr	1	0	0	0	N	0	N	N	6001	0	ENSG00000096696	ENSG00000219814	+	+	6	6	7586950	171055065	coding	upstream	DSP	XX-C2158C6.2	7541808	171054606	+	+	0	7542317	8222810	+	+	N	0.614068370446485	-	Y	SKBR3_13_2_1	1	0
96375	TCCCCCCCCCCCCCCCCCCCCCCCCCCCCCCCCCCCCCCCCCCCCCCCCCCCCCCCCCCCCCCCCCCCCCCCCCCCCCCCCCGCCCCCC|CCCCTCCTCCCCCCCCTCCCCTGCAGCCCCACGGAGTCTACGCCGGGAGGAGTAGGAGGGCCGCTGCGGTAAGCTTTGAAGCCTAGGGTATGGGCCCAGGTGGATAGGCCACAGGTGCAGATCTTGGTGGTAGTAGCAAATTTTCAAATGAGAACTTTGAAGGCCGAAGTGGAGAAGGGTTCCATGTGAACAGCAGTTGAACATGGGTCCCAGGT	1	0.724170556489985	0.612610548302747	0.693969709788871	N	N	0.776482662581515	2.83986884469249	0.776482662581515	splitr	30	0	0	0	N	0	Y	N	0	0	ENSG00000230876	ENSG00000252318	-	+	2	2	33151760	133038738	intron	upstream	AL121656.4	AC097532.1	33050510	133038647	+	-	0	33141313	133038834	-	+	N	1	-	N	SKBR3_13_2_1	8	1
56573	CACATAAGTTTTGCGACAAACCCAGCTCCGGGCCACTGGCATGTTGGCTCCGCTTCCCCGTCTGCGCTCATGGAAACTCGGAAGGCCCGGGCCACCATCCAACCCAAACCCTAGAGAAAAAGCACACCGCCGCACCTCACCTAAGCAA|CCCCCCTCCTAATACTAACTACCTGACTCCTGCCCCTCACAATCATGGCAAGCCAACGCCACTTATCCAATGAACCACTATCACGAAAAAAACTCTACCTCTCTATACTAATCTCCCTACAAATCTCCTTAATTATGACATTCACAGCCATAGAACTAATCATATTTTATATCTTCTTCGAAACCACACTTATCCCCACCCTGGCTATCATCACCCGATGAGGCAACCAACCAGAACGCCTGAACGCAGG…	1	3.62091739368667e-05	0.375556752806067	0.399915574091196	N	N	3.18718747251292	2.92076799749848	2.92076799749848	splitr	9	0.0067567567567568	0	0	N	0.0202702702702703	N	N	8800	31	ENSG00000170889	ENSG00000132570	-	+	19	5	54752862	134343649	utr5p	intron	RPS9	PCBD2	54704610	134240596	+	+	0.0067567567567568	54704749	134263539	-	+	Y	-	1.2575464834446	N	SKBR3_13_2_1	9	0
10931	TGGCGCCAGAAGCGAGAGCCCCTCAGGGCTCGCCCCCCCGCCTCACCGGGTCAGTGAAAAAACGATCAGAGTAGTGGTATTTCACCGGCGGCCCGCAGGGCCGGCAGACCCCGCCCTGGACCCCTCGCGGGGACACCGGGGGGCGCCGGGGGCCTCCCACTTATTCTACACCTCTCACGTCTCTTCACCGTGCCAGACTAGAGTCAAGCTCAACAGAGTCTTCTTTCCCCGCTGATTCCGCCAAGTCCGTTCCCTTGGCTGTGGTTTCGCTGGATAGTAGGTAGGGACAGTGGGAATCTCGTTCATCCATTCATGCGCCTCACTAATTAGATG|CCTCTCATTTACATAAATATTATACTAGAATTTACCATCTCACTTCTAGGAATACTAGTATATCG…	1	0.00018361837913748	0.375556752806067	0.399915574091196	N	N	3.68208619288838	3.0756913067072	3.0756913067072	splitr	3	0	0	0.5	N	0	N	N	0	0	ENSG00000226958	ENSG00000198868	-	+	X	5	108297792	134264016	intron	intron	RN28S1	CTB-36O1.4	108297361	134263720	-	-	1.11022302462516e-16	108297486	134264013	-	+	Y	1	1	N	SKBR3_13_2_1	6	1
140355	AAAATGGGGAGCAGGAGGCTGACAATGAGGTAGACGAAGAAGAGGAAGAAGGTGGGGAGGAAGAGGAGGAGGAAGAAGAAGG|AGGTTCCTGCTGTGCCAGAAACCCTTAAGAAAAAGAGAAGGAATTTCGCAGAGCCGAAGATCAAGCACCTGAGAAAGAAGTTTGCCCAAAAGATGCTTCAAAAGGCAAGGAGGAAGCTTATCTATGAAAAAGCAAAGCACTATCACA	9	1	0.224110088685002	0.606800596095339	N	N	2.19315783450189	3.32320511986986	2.19315783450189	splitr	16	0.0853658536585366	0.134146341463415	0	N	0.182926829268293	N	N	14698	0	ENSG00000187514	ENSG00000187504	+	+	2	17	232578251	49580594	coding	intron	PTMA	RP11-958E11.1	232571605	49579849	+	-	0.121951219512195	232576688	49580566	+	+	Y	-	1	N	SKBR3_13_2_1	56	0.735294117647059
138860	CTGGCAGATCACAAAGATGGCGAGCGCCAGTTTCACCTGCTGAGCTCCGTAGGTAGGGGGAGTGTAGAGAGGGTGATTGATGTAATAGGCCATCCACGCGGCGAAGCCCCAGTAGTAGGTGCAG|ATCTTGGTGGTAGTAGCAAATTTTCAAATGAGAACTTTGAAGGCCGAAGTGGAGAAGGGTTCCATGTGAACAGCAGTTGA	1	0.561522878466796	0.311204357582937	0.306030290211129	N	N	3.50529022639353	3.46704205511183	3.46704205511183	splitr	14	0	0.0625	0	N	0.0625	N	N	1752	0	ENSG00000099797	ENSG00000252318	-	+	19	2	14676791	133038738	coding	intron	TECR	AC097532.1	14640382	133038647	+	-	0	14675600	133038714	-	+	Y	-	1	N	SKBR3_13_2_1	4	1
30139	TTTCTTATACTCCATACCACTGGTCTGTTTCTTTCCAGAACAGCAGAAGAGGATAACCAGGAACACAGGAAGGGCTACAGTTAGAATATAGACTACCCACAGCCACGGGCGCTCTTCAGCTGCCTCGATCATCTGCCCCACAACGCCTGGCTCAGCAGCCCCATCAGCA|GCCTCATCATCCCCACCATCATAGCCATCATCACCCTCCTTAACCTCTACTTCTACCTGCGCCTAATCTACTCCACCTCAATCACA	1	0.840280680658375	0.899266171301115	0.897571427984624	N	N	3.18399497724741	2.76903206878478	2.76903206878478	splitr	3	0	0.0232558139534882	0	N	0.0232558139534882	N	N	16908	0	ENSG00000127022	ENSG00000225630	-	-	5	1	179157926	566063	coding	intron	CANX	RP5-857K21.8	179105629	565020	+	+	0	179150002	565843	-	-	Y	-	1	N	SKBR3_13_2_1	2	0
118368	ACAAACTTGGACTGGGTCAGCTTCTTTCTGCGGTCCTTCTTCACTGCTTCAGCCTTCAGCTCGGAGATGCGGGTGTGTTTGGGCCGGAAGATCTTGGGGG|TAGTAGCAAATATTCAAATGAGAACTTTGAAGGCCGAAGTGGAGAAGGGTTCCAGTTGAAGATG	1	0.222637345284545	0.205558172728075	0.155228020814782	N	N	3.20703807585194	3.57808779297027	3.20703807585194	splitr	18	0.078125	0.078125	0	N	0.078125	N	N	3193	0	ENSG00000115461	ENSG00000251948	-	+	2	19	217560248	24184165	coding	intron	IGFBP5	AC092279.1	217536828	24184075	-	-	0.078125	217543742	24184132	+	+	Y	-	1	N	SKBR3_13_2_1	2	1
136200	AAAAAACATTGAAGACGTCATTGCCCAGGGTATTGGCAAGCTTGCCAGTGTACCTGCTGGTGGGGCTGTAGCCGTCTCTGCTGCCCCAGGCTCTGCAGCCCCTGCTGCTGGTTCTGCCCCTGCTGCAGCAGAGGAGAAGA|AAGAAGAAAAGAAGGATGGTGACAAGAAGAAGAAGAAGAAGATTAAGGAAAAGTACATCGATCAAGAAGAGCTCAACAAAACAAAGCCCATCTGGACCAGAAATCCCGACGATA	1	1	0.375556752806067	0.399915574091196	N	N	3.22952388018421	2.48828027051028	2.48828027051028	splitr	16	0.12280701754386	0.12280701754386	0	N	0.201754385964912	N	N	10215	26619	ENSG00000177600	ENSG00000080824	+	-	11	14	812880	102606086	coding	coding	RPLP2	HSP90AA1	809647	102547073	+	-	0.12280701754386	812771	102551202	+	+	Y	-	-	N	SKBR3_13_2_1	2	0.283018867924528
136452	GGCCCAAGAGGGTGTGCTTACATGTGGCGATCGATCTTCTTAGATTCACGGTATCTTCTG|AGCAGCCGGCTCATAAAGGTTCATTTGGACAAAGCACAGCAGAACAATGTGGAACACAAGGTTGAAACTTTTTCTGGTGTCTATAAGAAGCTCACGGG	1	0.153774376193213	0.163783040919641	0.102428735043176	N	N	3.60888739872753	3.50744965188915	3.50744965188915	splitr	10	0	0	0	N	0	Y	N	129759	0	ENSG00000108298	ENSG00000213326	-	+	17	17	37360980	44799533	coding	intron	RPL19	CTC-305D20.1	37356536	44798948	+	-	0	37359324	44799085	-	+	N	0.69206372304717	1	N	SKBR3_13_2_1	21	0
135936	GACATTGAAGGTGGGGGCCCCACCGGTGCTCTTGGTACGAAGATCCATGCTAAATTCCCCATCCTGCAGCAGT|GAGTCCCTGCCACACTCAGTCCCCCACCACACTGAATCTCCCCTCCTCACAGTTTCCATGTAGACCCCTTGAAGAGGGGAGGGGCCTAGGGAG	1	0.239504753645452	0.612610548302747	0.693969709788871	N	Y	3.72551845106187	3.17784060131804	3.17784060131804	splitr	92	0	0	0	N	0.10958904109589	N	N	6616	0	ENSG00000108518	ENSG00000228232	+	+	17	X	4852309	39647390	coding	downstream	PFN1	GAPDHP1	4848947	39646386	-	-	0	4850017	39646323	+	+	Y	3.10462862829125	-	N	SKBR3_13_2_1	2	0
138280	GACCCTTTTGGCTCCCCCCTGCAAATGAGCCCCAGCCTTCTCCATGGTGGTGAAGACGCCAGTGGACTCCACGACGTACTCAGCGCCAGCATCGCCCCACTTGATTTTGGAGGGATCTCGCCTATGGGGGTGGGGGGGAGATGGGGACAGGACCATATTGAGGGACACAAGGTTACCATATACCCAAGGGAGCCACACCATCCTAGTTGCCTCCCCAAAGCACATTTCTTCCATTCTGTCTTCCACTCACTCCTGGAAGATGGTGATGGGATTTCCATTGATGACAAGCTTCCCGTTCTCAG|GCTACACCCTAGACCAAACCTACGCCAAAATCCATTTCGCTATCATATTCATCGGCGTAAATCTAACTTTCTTCCCACAACACTTTCTCGGCCTAT…	1	8.26470924707118e-14	0.447538936456759	0.5	N	N	3.52614339427891	3.30128837699106	3.30128837699106	splitr	13	0	0	0	N	0	N	N	62936	0	ENSG00000111640	ENSG00000237973	-	-	12	1	6647537	567996	coding	intron	GAPDH	RP5-857K21.6	6643093	566454	+	+	0	6645905	567659	-	-	Y	-	1	N	SKBR3_13_2_1	6	0
109107	AAACTTCCACCGATGAGGCAGGTAGGAGATAAAGATGAATTCTGAACTGTTACTAAAAGTACTCATTTTTTACCTTGTAGGGAGGGTGGGCAATGGGGTTACCTGACCTTATTTGAGGGTATGGGCTTTCTTTTTTATTTCATCACTTGTTATCTCAAAGAGACTCGGAGCCAGTGATCCTTTTATCCTGCTACAGTCTTTAGGGAGCTAAAAAAAAAAAAAAAGCAGGGGCTGCCAAAACTCTTGATTTCATATTTCCTTCTCTAAATATATATGTATCCTGTTTTTTGGATAAAATTTTACCAAGAATCC|AAAAAAAAAAAAAAAAAAAAAAAAAAAAAAAAAAAAAAAA	2	0.0155891248353863	0.196734923242299	0.258789252325421	N	Y	3.34000055658918	0.494089294346095	0.494089294346095	splitr	0	0.325	0.325	0	N	1	N	N	4421	422	ENSG00000069275	ENSG00000172869	+	-	1	5	205719404	118584833	coding	intron	NUCKS1	DMXL1	205681947	118373467	-	+	0.325	205686537	118584833	-	-	Y	-	-	N	SKBR3_13_2_1	7	0
76354	CAACTGGCTTTGGCATGATTTATGATTCCCTGGATTATGCAAAGAAAAATGAACCCAAACATAGACTTGCAAGACATGGCCTGTATGAGAAGAAAAAGACCTCAAGAAAGCAACGAAAGGAACGCAAGAACAGAATGAAGAAAGTCAGGGGGACTGCAAAGGCCAATGTTGGTGCTGGCAAAAAGCCGAAGGAGTAAAGGTGC|GGGAGTAACTATGACTCTCTTAAGGTAGCCAAATGCCTAGTCATCTAATTAGTGACGTTCATGAATGGATGAACGAGATTCCCACTGTCCCTACCTACTATCCAGCGAAACCACAGCCAAGGGAACG	1	1	0.209527252024466	0.160545729398276	N	N	3.36038971615814	3.63040291402221	3.36038971615814	splitr	2	0	0	0	N	0.00787401574803148	N	N	25185	0	ENSG00000138326	ENSG00000198626	+	-	10	1	79816570	238129359	utr3p	intron	RPS24	RYR2	79793518	237205505	+	+	0	79800390	237766404	+	-	Y	-	1	N	SKBR3_13_2_1	18	1
114058	AGTACTACCACAGCCTTTAAGTGACATTGATTTATAACTTGGTCACAATTCACTGCATTTAGGAAAACCAGCATTCTTATCTGGTCAGTGCTCGCTTCTTAGCAACCCCTAATTAAATTTAATTCATCTCTAAATCTTAGCTTCAACTTTATTCAATTACATTTGGCTGACGGCTGTTTTCTAAAACCCTTAAGTGTTGACCATAAATGCAAAACTTCCAGTATCTGTTGGGTTTTATTAGCAGATGCTG|TTTTTTTTAAAAAAAAAAAAAAGGACAGTAGTGTGTGAGGTGGGCCTGGTGGCTC	1	0.70847974388354	0.375556752806067	0.399915574091196	N	N	3.56129235625094	2.67065883613592	2.67065883613592	splitr	30	0.4	0.454545454545455	0	N	0.490909090909091	N	N	21446	1070	ENSG00000072274	ENSG00000198824	-	+	3	13	195809060	115092796	utr3p	upstream	TFRC	ZNF828	195754054	115079988	-	+	0.4	195777813	30477632	+	+	Y	-	-	N	SKBR3_13_2_1	1	0.58
128908	AATCAGGCAGGAATTTGGCAGGAACATCAGACATTGGAAGGTTAGATGAGACTGAACAGGTGAGAAAACTCTTAGGGTCCCCAGACAGCATTGAGATCTCACAGAGGGGCCCCAAGGGCCTGCGACTCC|TTGACGTTGACAATCGAGTAGTACTCCCGGTTGAAGCCCCCATTCGTATAATAATTACATCA	2	0.353854973869309	0.196734923242299	0.258789252325421	N	N	3.50000108636471	3.71873223294673	3.50000108636471	splitr	11	0	0	0	N	0	Y	N	16903	3	ENSG00000188643	ENSG00000230021	-	-	1	1	153585644	659930	utr3p	intron	S100A16	RP5-857K21.4	153579362	536816	-	-	0	153579805	568543	+	-	N	-	0.828962371721779	N	SKBR3_13_2_1	3	0
141099	TGTCTGACCCAGGCCTGGGGTACCACCCCACGTGCTGGACCCTACGCTGGCCACCCCTGTGCTCCCTCCCTGCCCTCTTGCTCTTTCTGCCTGGAACGGGCCCATAACCCCCCAGCCTTGCGCAGTCTCGGCTCCCCCCGAGAAGATGTCACCTTTGCTAACTTCCTGCCAGACTCCAGATGTCCAAGGTGCTCCTTGGCTCCCACAAGCTCTCCTCCAGCACCCCATCTTCCCCTGGTTGCCCCTCGGTTCCCCACTTCCCCA|GATTCCCCGTCACCCGTGGTCACCATGGTAGGCACGGCGACTACCATCGAAAGTTGATAGGGCAGACGTTCGAATGGGTCGTCGCCGCCACGGGGGGCGTGCGATCAGCCCGAGGTTATCTAGAGTCACCAAAG…	1	0.0194088978113578	0.552238018696473	0.629579620139678	N	N	3.02808268386148	3.53974633573272	3.02808268386148	splitr	8	0.0362694300518136	0.0362694300518136	0	N	0.0621761658031088	N	N	83603	0	ENSG00000130600	ENSG00000212932	-	+	11	21	2022700	48111157	intron	upstream	H19	RPL23AP4	2016406	48110676	-	+	0.0362694300518136	2019027	9827421	+	+	Y	-	-	N	SKBR3_13_2_1	1	1
124525	GGGAGCGCAGAATGAATCAAGAAGTGAACCATTCAAATGTGGCTGCAGTTTTTGTGTGTATCACAGATGGGATCCTTCTGAGAATGCTAGAAAAGGGAATTATGACACAGAGCCTATTCAGCCATAAACATTATTTTTGTACTTTTTCTTTCTTGCTGGTAATTTT|ATGGAGCAGGTTAAGAAGGCTGCTCTGTGTTAGGATAAACTGTATACCAATAATGTTGACAA	1	1	0.163782765099475	0.102428735043176	N	N	2.96472527443546	3.60785432895764	2.96472527443546	splitr	0	0	0	0.5	N	0.0967741935483871	N	N	2	120	ENSG00000204527	ENSG00000236756	+	+	19	10	57678856	75036742	downstream	intron	DUXA	C10orf103	57663094	75006946	-	+	1.11022302462516e-16	57662385	75009289	+	+	Y	-	16.9910028553693	N	SKBR3_13_2_1	2	0
76226	AGCCAGGCAACCTTCTAGGTAACGACCACATCTACAACGTTATCGTCACAGCCCATGCATTTGTAATAATCTTCTTCATAGTAATACCCATCATAATCGGAGGCTTTGGCAACTGACTAGTTCCCCTAATAATCGGTGCCCCCGATATGGCGTTTCCC|CGCCCGCCCCCCGGCCGGGGCCGGAGAGGGGCTGACCGGGTTGGTTTTGATCTGATAAATGCACGCATCCCCCCCGCGAAGGGGGTCAGCGCCCGTCGGCATGTATTAGCTCTAGAATTACCACAGTTATCCAAGTAGGAGAGGAGCGAGCGACCAAAGGAACCATAACTGATTTAATGAGCCATTCGCAGTTTCACTGTACCGGCCGTGCGTACTTAGACATGCATGGCTTAATCTTTG…	1	9.0844388848882e-05	0.163783040919641	0.102428735043176	N	N	3.3608842296981	2.5959231110954	2.5959231110954	splitr	3	2.22044604925031e-16	0	0	N	0.0316455696202531	N	N	0	0	ENSG00000237973	ENSG00000212932	+	+	1	21	567996	48111157	intron	upstream	RP5-857K21.6	RPL23AP4	566454	48110676	+	+	2.22044604925031e-16	566738	9827280	+	+	Y	1	-	N	SKBR3_13_2_1	2	1
17428	GGAGGAATGGGGTGGGTTTTGTGTGTTCAAACTGTCATTTTATTTTTACGTTGTTAGATATAGGGAGTAGTGTGATTGAGGTGGAGTAGATTAGGCGCAGGTAGAAGTAGAGGTTAAGGAGGGT|GATGAGGACAAAGATGAGGATGAGGAGGATGAGGAGGACAAGGAGGAAGATGAGGAGGAAGATGTCCCCGGCCAGGCCAAGGACGAGCTGTAGAGAGGCCTGCCTCCAGGGCTGGACTGAGGCCTGAGCGCTC	1	1	1	0.935920242646516	N	N	3.04607902422004	2.63242243203542	2.63242243203542	splitr	14	0.0645161290322582	0.0645161290322582	0	N	0.120967741935484	N	N	0	9938	ENSG00000225630	ENSG00000179218	-	-	1	19	566063	13055304	intron	coding	RP5-857K21.8	CALR	565020	13049414	+	+	0.0645161290322582	565875	13054635	-	-	Y	1	1.18395575914235	N	SKBR3_13_2_1	2	0.354545454545455
135184	GCGGCTAGGACTGGGAGAGATAGGAGAAGTAAGACTGCTGTGATTAGGACGGATCAGACGAAAAGGGGCGTTTGGTATTGGGTTATGGCAGGGGGTTTTATATTAATAATTGTTGTGATGAAATTGATGGCTCCTAAGATAGAGGAGATACCTGCTAGGTGTAAGGAGAAGATGGTTAGGTCTAC|GGAGGCAAGAAGAAGGATCCTAATGCCCCCAAAAGGCCACCATCTGGATTCTTCCTGTTCTGTTCAGAATTCCGCCCCAAGATCAAATCCACAAACCCCGGCATCTCTATTGGAGACGTGGC	1	0.338215752869519	0.254583648908217	0.223418152789081	N	N	3.57696143724454	3.2729561383577	3.2729561383577	splitr	6	0.0491803278688526	1.11022302462516e-16	0	N	0.081967213114754	N	N	0	0	ENSG00000237973	ENSG00000215283	-	+	1	9	567996	36304921	intron	intron	RP5-857K21.6	HMGB3P24	566454	36303496	+	-	0.0491803278688526	566880	36303874	-	+	Y	1	1	N	SKBR3_13_2_1	15	0
99617	GAAACTTCCCCATTCGGTGCACCAAGAGCAACCTCACACGGTGTGGGCCGAATGAAGAGCTGCCAGATCCCACAGATGGAGTTATTTCTCTTTTCCTTGGGCTCAAATGCAACGGCACCATCTCAGCTCACTGCAACC|TCCACCTCCTGGGTTCAAGTGATTCTCCTGCCTCAGCCTCCGGAATAGCTGGGATTACAAGCGCCTGCCACAAT	1	0.794959941388834	0.704121951840997	0.776581847210919	N	Y	3.27035563248461	3.40165320126619	3.27035563248461	splitr	114	0.905405405405405	0	0.333333333333333	N	0.905405405405405	N	N	594	1	ENSG00000225241	ENSG00000224738	+	+	1	17	144621656	57195628	intron	intron	NBPF8	AC099850.1	144593363	57183959	+	+	0	144603193	57195561	+	+	Y	-	-	N	SKBR3_13_2_1	112	1
73100	TCCCGGGGCCCCCCTCCCGTGGCCGCTTCGCCCTCCTGGTGACGTCCTGCTGCAACTCCCCGAGCACTGCCTGTCTTCCCGCT|CTCCACTTCAACCACAGTGGCATCTGTGAGCTGCACTGCCCAGCCCTGGTCACCTACAACACAGACACGTTTGAGTCCATGCCCAATCCCGAGGGCCGGTATACATTCGGCGCCAGCTGTGTGACTGCCTGTCCCTACAACTACCTTTCTACGGACGTGGGATCCTGCACCCTCGTCTGCCCCC	1	1	0.254583648908217	0.223418152789081	N	N	3.29972094088785	3.53568860456667	3.29972094088785	splitr	23	0	0.0963855421686747	0	N	0.120481927710843	N	N	83603	74211	ENSG00000130600	ENSG00000141736	-	-	11	17	2022700	37884915	intron	coding	H19	ERBB2	2016406	37844393	-	+	0	2018208	37866599	+	-	Y	-	-	N	SKBR3_13_2_1	1	0
106472	GTTCCTGCTACCACCAAAGTTTCCACTCTTCATTGGACCGTAGTTAGAAGGTTGCTGGTTATAATTTCCAAAATCATTGTAATTTCCACTTCCATAATTTCCTCCTCCATAGTTGTCATAACCACCTCCGTAGCCCCCACCCTGGTTGCCATATCCAG|GCCACCACCCCAGCACCATATCCTCCTCTTCCACCAGAGTTTCTACCCATGGCCAAA	1	0.280696313700176	0.899266171301115	0.897571427984624	N	N	3.4555052531978	3.15781281653986	3.15781281653986	splitr	32	0.350877192982456	0.350877192982456	0	N	0.385964912280702	N	N	13407	2051	ENSG00000122566	ENSG00000149100	-	-	7	11	26241149	32627808	coding	intron	HNRNPA2B1	EIF3M	26229547	32605344	-	+	0.350877192982456	26233251	32613658	+	-	Y	-	4.25380896623648	N	SKBR3_13_2_1	1	1
141719	GCGGGCGGGCCTCTCTACTCGAAGGTGACCACGTTTAGATTCTGAGACGGGAAGTGGAGGGTGAATAGGTCACGGCGGCCTTTTTTTTTTTAGTTTAACTT|TTCCTTTTTTTTTTTTTTTTTTAACTTCCTGCCTATACACACGCAGCCATCAGCCCACAAAGACATGACTACCAACGCGGGC	2	0.419085444591636	0.10660547549289	0.0978048625560518	N	N	3.3655644554801	2.60330919162126	2.60330919162126	splitr	10	0.121951219512195	0.121951219512195	0	N	0.207317073170732	N	N	14698	971	ENSG00000187514	ENSG00000147155	-	-	2	X	232578251	48387104	utr3p	utr5p	PTMA	EBP	232571605	48379546	+	+	0.121951219512195	232577577	48382096	-	-	Y	-	0.101796445943151	N	SKBR3_13_2_1	7	0.378048780487805
140817	CAGGAGACTGGCTGCGAACATTTTCAGGTAGGTGGACATGGGCACGCCCGCGGGCATGGTCGGCAGG|CTGATAATGCAACACAGTCTTTAATCGGGGCGAATTTCGGGGTGGAAAGGACTAGATAATGCTGATAAGCGTCATCATCCCATATACACAGCACCCCAAGGACAGCACCCTATCGCCCACGCGTCCACCAGCCCCCGAAAATACTGGAGACAAAAGCTGACGTCGGCAGAGCGCTCCTAGTCCCCGTCTTCTGGTCCTCCACCCTTCC	1	0.899552451125161	0.311204357582937	0.306030290211129	Y	Y	3.26932256271472	3.62192127872787	3.26932256271472	splitr	275	1	0	0	Y	0.716417910447761	N	N	100	653	ENSG00000204954	ENSG00000139372	-	-	12	12	104350993	104382652	utr5p	upstream	C12orf73	TDG	104343981	104359582	-	+	0	104350526	104359294	+	-	N	-	-	N	SKBR3_13_2_1	1	0
136819	CGGGTGCGGTGGTTCACGCCTGTAATCCCAGCACTTTGGGAGGCCGAGGTAGGTGGATCACCCGAGGTCAGGAGTTCGAAACCAGCCTGGCTAACGTGGTGAGACCCCGTCTCTACTAAAAATACAAAATTAGCCGGG|TGTGGTGGCGGGTGCCTGTAATCCCAGCTACTCCGAAGCCTGAGACAGGAGAATCACTTGAACCCGGGAGAAGGAGGTTGTGGTGAGCCAGAGATCCCACCATTGCATTCCAGCCTGAGCAACAAGAGCAAAACTCACAAAAATAAATAAATAAATAAATATATAAATAAAAATAAAACTGT	1	0.656564023634529	0.375556752806067	0.399915574091196	N	Y	3.52407725473913	3.60103760561896	3.52407725473913	splitr	320	0.956521739130435	0.58695652173913	0.5	N	0.681159420289855	N	N	8	440	ENSG00000198592	ENSG00000196502	+	+	12	16	122837333	28634907	intron	intron	RP11-144J4.1	SULT1A1	122830348	28616903	-	-	0	122836763	28619466	-	+	Y	-	2.33606946077352	N	SKBR3_13_2_1	16	1
129482	AAGTTTTTTTTTTTCTCTTCTTCTTCTTCTTTTTTTTTTTTTTTTTT|TTTTGAGATGGTCTGGCTCTGTCACCCAGGCTGGAGTGCAGTGGTGCAATCATAGCTCACCACAGCCTCAAACTAGGGGTCACTTCTAAGGGATGCTGGGGGTTGGGCGGAAGGGGTGAGGAGGTAGGATTGAGTAACTTGCTGTCACTGCTTGTACTTTGTAGACAGCCTGAGAGTGGCAGGACCTTATGTGAATGGGGGGG	1	0.857250964338357	0.899266171301115	0.897571427984624	N	Y	1.35824902870485	3.42360979693834	1.35824902870485	splitr	128	0	0.425531914893617	0.5	N	0.617021276595745	N	N	667	1326	ENSG00000196792	ENSG00000105514	+	-	14	19	31495607	11450344	utr3p	utr3p	STRN3	RAB3D	31363005	11432723	-	-	0	31364268	11434933	-	+	Y	-	-	N	SKBR3_13_2_1	79	0.596491228070175
119615	GGAAGGGCAGGCACATGGGCATAGGTAAGCGGAAGGGTACAGCCAATGCCCGAATGCCAGAGAAGGTCACAT|GGAGGAAAAGAAACTAACCAGGATTCCCTCAGTAATGGCGAGTGAACAGGGAAGAGCCCAGCGCCGAATCCCCGCCCCGCGGTGGGGCGCGG	1	0.166973642283167	0.375556752806067	0.399915574091196	N	N	3.52105259334297	3.60679075396421	3.52105259334297	splitr	9	2.22044604925031e-16	0	0	N	0	N	N	129759	0	ENSG00000108298	ENSG00000141161	+	+	17	17	37360980	33516364	coding	intron	RPL19	UNC45B	37356536	33474836	+	+	2.22044604925031e-16	37359289	33478222	+	+	N	-	1	Y	SKBR3_13_2_1	6	1
119226	GCTTCTTTGACAGGCTCTTCCTCCTCCTCTTCTTCCTCCTCCTCATCATCTTCATCATCATCATCTTCATCATCTTCGTCGTCGTCGTCATCCTCGTCCTCATCATCCTCTTCTTCATCTTCATCCTCAGCCACGTTCTTGGCTTTCACAGGAACAACTTTTGCAGCTTTCTTTCCTTTGGCTGGTGTAGTCTCCATAGCTTCTTCTTCAGAGTCATCTTCCTCATCGTCATC|GCCCTCCCATCCCTACGCATCCTTTACATAACAGACGAGGTCAACGATCCCTCCTTTACCATCAAATCAATTGGCCATCAATGGTACT	2	1	0.808744637905766	0.0727055885476373	N	N	3.20351890091582	3.43511609362884	3.20351890091582	splitr	6	0	0.0113636363636362	0	N	0.0568181818181817	N	N	7868	3	ENSG00000115053	ENSG00000230021	-	-	2	1	232348352	659930	coding	intron	NCL	RP5-857K21.4	232318242	536816	-	-	0	232326269	568365	+	-	Y	-	0.828962371721779	N	SKBR3_13_2_1	2	0.359504132231405
136425	TGGCAAGACAACTGGCTTTGGCATGATTTATGATTCCCTGGATTATGCAAAGAAAAATGAACCCAAACATAGACTTGCAAGACATGGCCTGTATGAGAAGAAAAAGACCTCAAGAAAGCAACGAAAGGAACGCAAGAACAGAATGAAGAAAGTCAGGGGGACTGCAAAGGCCAATGTTGGTGCTGGCAAAAAGGCCTCCTTGGAGCGGGGAAGGAGAGCTCTTCAGTTCCTTTGGCACCTTCACGCAGCATGCAAGACGGGCTGCTTTTTCTTCTGTTTATGGATGAGGCACAGAGGGTAGATGACTTGCCCCAAGTCCTTCAGCTCATTCAT|TGCCCCCACAATCCTAGGCCTACCCGCCGCAGTACTGATCATTCTATTTCCCCCTCTATTGATCC…	1	5.82840229884244e-07	0.321839855309698	0.321669634186996	N	N	3.63552422018169	3.5319270478477	3.5319270478477	splitr	8	0	0	0	N	0	N	N	25185	3	ENSG00000138326	ENSG00000230021	+	-	10	1	79816570	659930	intron	intron	RPS24	RP5-857K21.4	79793518	536816	+	-	0	79808878	569105	+	-	Y	-	0.828962371721779	N	SKBR3_13_2_1	21	0
126486	TTCATGCTGCTGACTCTTTGCTTGTGGCCAGTCCCCATGCCTGCAGAGACACAGCTCCTCAGCTCCCATTGGAGGGGCTCAACAGCCAGTTTCCAGTGAACACATTTTCTTCTATTCATTTTGATATTATAAGTTAT|CTTGGCCTGTGGGCTAATGCCATAGCTGGTGAAGGCATATTGCCACTGGGGCAGGCCCAGGTGGGTGATGAGCAGGCGGTAATAGGCAGTAAAGGTGTCTGTGAGAAAATGCCAGTATAACGCTCTGTCCAGGAACCAGATCTCAGTGTCTTCTGCTAATG	2	0.345663129627714	0.572228613671423	0.686272108117709	Y	Y	3.14843544012144	3.46079439322662	3.14843544012144	splitr	298	1	2.22044604925031e-16	0	Y	1	N	N	2	409	ENSG00000134775	ENSG00000134779	+	-	18	18	34360018	34409158	downstream	coding	FHOD3	C18orf10	33877702	34376035	+	-	0	34367042	34378412	+	-	N	-	0.767593384210478	N	SKBR3_13_2_1	1	0
119813	GGAGTACTTGTGGAAGATGGCCACGAGGAGGCCAATGGCCTGATCCAGGGGGCATGCCATGGCTGAGGGCTGGGCTTGGAGCGGTAGGGAGGCGGCCAAAT|GTACCAAGAAAGTCGGGATCGTCGGTAAATACGGGACCCGCTATGGGGCCTCCCTCCGGAAAATGGTGAAGAAAATTGAAATCAGCCAGCACGCCAAGTACACTTG	1	0.764937316172662	0.447538936456759	0.5	N	N	3.21956809474252	3.21960794753587	3.21956809474252	splitr	9	0.0693069306930693	0.0693069306930693	0	N	0.178217821782178	N	N	24283	8876	ENSG00000197956	ENSG00000197756	-	-	1	2	153508720	217443903	utr5p	coding	S100A6	RPL37A	153507075	217362912	-	+	0.0693069306930693	153508444	217364000	+	-	Y	-	0.312603553287731	N	SKBR3_13_2_1	3	0
30403	TTTTTTTTTTTTTTTTTTTTCCCCCTTAAATAGCTGTTTATTTGGCAGTGTGCCGGAAAGGGTGATGGACTTAGCATTCACAGACGA|CACCACACACCACCTGTCCAGAAAGGCCTTCGATACGGGATAATCCTATTTATTACCTCAGAAGTTTTTTTCTTCGCAGGATTTTTCTGAGCCTTTTACCACTCCAGCCTAGCTCCCACCCCCCAACTAGGGGGACACTGGCCCCCAACAGGCATCACCCCGCTAAATCCCCTAGAAGTC	3	1	0.397375327750185	0.5	N	N	3.69681549006792	3.54296933622177	3.54296933622177	splitr	18	0	0	0	N	0.172413793103448	N	N	37145	3	ENSG00000149925	ENSG00000230021	-	-	16	1	30081741	659930	utr3p	intron	ALDOA	RP5-857K21.4	30064444	536816	+	-	0	30081668	569963	-	-	Y	-	0.828962371721779	N	SKBR3_13_2_1	2	0
81817	GACAAGGGCCCTGTGGTTTCCTGGTGTTCGTAAGTGAATGTGCTCCAGTTAGAGCAACAGGATGTTGGGGGAATGAAGGGAAAGAGTTGGTATCAATGGAGTGGGAGAGGTGAGGAGA|ATGAGGATTTTGCGCCGGCTGCTCAGAAGATACCGTGAATCTAAGAAGATCGATCGCCACATGTATCACAGCCTGTACCTGAAGGTGAAGGGGAATGTGTTCAAAAACAAGC	2	0.905085628440081	0.14642513198438	0.165868294288181	N	N	2.9845800676711	3.73656073943594	2.9845800676711	splitr	10	0.0178571428571429	0.0178571428571429	0	N	0.151785714285714	N	N	6770	129759	ENSG00000089597	ENSG00000108298	-	-	11	17	62414104	37360980	utr3p	coding	GANAB	RPL19	62392298	37356536	-	+	0.0178571428571429	62393106	37359301	+	-	Y	-	-	N	SKBR3_13_2_1	10	0
140278	AATGCTGGCTCGCAGTTTTCTCACGTGCTGA|TCTTGGTGGTAGTAGCAAATTTTCAAATGAGAACTTTGAAGGCCGAAGTGGAGAAGGGTTCCATGTGAACAGCAGT	1	0.0137019454484729	0.447538936456759	0.5	N	N	3.51816465901612	3.45447218342791	3.45447218342791	splitr	7	0	0	0	N	0.354838709677419	N	N	0	0	ENSG00000235552	ENSG00000252318	+	+	18	2	6463009	133038738	intron	intron	CTD-2124B20.1	AC097532.1	6462143	133038647	-	-	0.193548387096774	6462608	133038713	+	+	Y	1	1	N	SKBR3_13_2_1	22	1
84578	GCAAATTAAATTCAGAAGGGACGGGGGAAACAGAGTCGTGGAGGCTTTGAATCTCTCAGAAAAAAGGAAAGACAGGAAAGCTCAGAAACAAAGAGACAGAAGGATGAAAAAGAAGAAGAGGGAG|ACGAAGATGATGAGGATGACGATGACGATGAGGAAGATGACTCTGAAGAAGAAGCTATGGAGACTACACCAGCCAAAGGAAAGAAAGCTGCAAAAGTTGTTCCTGTGAAAGCCAAGAACGTGGCTGAGGATGAAGATGAAGAAGAGGATGATGAGGACGAGGATGACGACGACGACGAAGATGATGAAGATGATGATGATGAAGATGATGAGGAGGAGGAAGAAGAGGAGGAGGAAGAGCCTGTCAAAGAAGCACCTGGAAAACGAAAGAAGGA…	1	3.71292362413307e-05	0.800133926999915	0.844771979185218	N	N	2.36675859038612	2.70501654325161	2.36675859038612	splitr	1	0.00806451612903225	0.00806451612903225	0	N	0.0806451612903228	N	N	83603	7868	ENSG00000130600	ENSG00000115053	-	-	11	2	2022700	232348352	intron	coding	H19	NCL	2016406	232318242	-	-	0.00806451612903225	2016834	232326289	+	+	Y	-	-	N	SKBR3_13_2_1	1	0.399082568807339
33767	CCTTGTCTGCCTTCAGCTTGTGGATGTGTTCCATGAGAATCCGCTTGTTTTTGAACACATTCCCCTTCACCTTCAGGTACAGGCTGTGATACATGTGGCGATCGATCTTCTTAGATTCACGGTATCTTCTGAGCAGCCGGCGCAAAATCCTCATTC|TCCATCATCCACAACCTCAACAATGAACAAGATATTCGAAAAATAGGAGGACTACTCAAAACCATACCTCTTACTTCAACCTCCCTCACCATTGGCAACCTAGCATTGGCAGGAATACCCTTCCTCACAGGTTTCTACTCCAAAGACCACATCATCGAAACCGCAAACATATCATACACAAACGCCTGA	2	1	0.210799777258963	0.285087288643579	N	N	3.71976530271662	3.33949669547941	3.33949669547941	splitr	13	0	0	0	N	0	N	N	129759	31	ENSG00000108298	ENSG00000132570	-	+	17	5	37360980	134343649	coding	intron	RPL19	PCBD2	37356536	134240596	+	+	0	37359299	134261117	-	+	Y	-	1.2575464834446	N	SKBR3_13_2_1	18	0
138746	TGTACTGGCGCCCGCAGGCCTCATCCTCCTCCATGATGCCCTTGCTGCTGACGGAGGGCACGCAGGTGTTGGCGCCCGAGTGGATACCCGAGTCGTAGGTGTATGTCTGCTGCCACTCAGTCACCTTGATAGGCTGCTCCATCAGGTTCATCACC|ACAATTATTAATATAAAACCCCCTGCCATAACCCAATACCAAACGCCCCTTTTCGTCTGATCCGTCCTAATCACAGCAGTCTTACTTCTCCTATCTCTC	1	1	0.375556752806067	0.399915574091196	N	N	3.61144805180727	2.87423653001532	2.87423653001532	splitr	17	0	0	0	N	0	N	N	14067	0	ENSG00000173801	ENSG00000237973	-	-	17	1	39943183	567996	coding	intron	JUP	RP5-857K21.6	39775692	566454	-	+	0	39928101	566952	+	-	Y	-	1	N	SKBR3_13_2_1	3	0
135210	CGAGCATCTCGGCCAGCAGCCAGCGGTCAATGTGCTGGTAAGTGATACCCACAACATGGCAGATAAACTTTCGGACAGAGTCTTCAAAGCCAGTTATACCTTCCAAGAGGTCCATGTTTTCATCCAGGGCTTGCCAGAAGGCCTGGAAATGGCAGGTCTCCAGCAGGTCCCCGAGGTACAAAATCTGTCGGATTGGCCGTTCTTCTTGATGTGCCTGGTCGATC|CTGCCAGTAGCATATGCTTGTCTCAAAGATTAAGCCATGCATGTCTAAGTACGCACGGCCGGTACAGTGAAACTGCGAATGGCTCATTAAATCAGTTATGGTTCCTTTGGTCGCTCGCTCCTCTCCTACTTGGATAACTGTGGTAATTCTAGAGCTAATACATGCCGACGGG	1	0.895311471609699	0.447538936456759	0.5	N	N	3.38440310380026	3.53143253430774	3.38440310380026	splitr	11	0	0	0	N	0.0232558139534885	N	N	4148	0	ENSG00000178982	ENSG00000212932	-	-	19	21	39127595	48111157	coding	upstream	EIF3K	RPL23AP4	39109722	48110676	+	+	0	39114822	9827018	-	-	Y	-	-	N	SKBR3_13_2_1	1	1
47514	CTCACACGATAAACCCTAGGAAGCCAATTGATATCATAGCTCAGACCATACCTATGTATCCAAATGGTTCTTTTTTTCCCGGAGTAGTAAGTTACAATATGGGAGATTATTCCGAAGCCTGGTAGGATGAGAATATAAACTTCAGGGTGACCGAAAAATCAGAATAGGTGTTGGTATAGAATGGGGTCTCCTCCTCCGGCTGGGTC|GAAGAAGGTCTGGTTAGACCCCAGTGAGACCAATGAAATCGCCAATGCCAACTCCCGTCAGCAGATCCGGAAGCTCATCAAAGACGGGCTGATCATCCGCAAGCCTGTGACGGTCCATTCCCGGGCTCGATGCCGGAAAAACACCTTGGCCCGCCGGAAGGGCAGGCACGTG	2	0.0434718828110103	0.258666488296237	0.373143407944048	N	N	3.38656252929588	3.49168728493972	3.38656252929588	splitr	9	0.052325581395349	0.0348837209302325	0	N	0.063953488372093	N	N	0	0	ENSG00000237973	ENSG00000218227	-	-	1	5	567996	177483195	intron	intron	RP5-857K21.6	RP11-889L3.1	566454	177482605	+	+	0.052325581395349	567114	177482661	-	-	Y	1	1	N	SKBR3_13_2_1	8	0
139422	GAGATCGCACCACTGCACTCCAGCCTGGGCAACAGAGCAAGACTCCGTCTAAAAAAAAAAAA|AAAAAAAAAAAGAAAAGAAACACCAGGGAGGTTTCTTCTTTAAAGCACTTGAGAGAAAGAGGGTAATAAGTAACCTTCACTCTGCTATGCAAACACTGTACAAGGGTGAG	1	0.290467481002461	0.163783040919641	0.102428735043176	N	Y	3.16406982599488	2.74493055286001	2.74493055286001	splitr	172	0	0.629032258064516	0	N	0.790322580645161	N	N	1	506	ENSG00000135094	ENSG00000154945	+	+	12	17	113841692	48785285	intron	utr3p	SDS	ANKRD40	113830257	48770553	-	-	0	113832152	48771491	-	-	Y	-	-	N	SKBR3_13_2_1	40	1
28866	GAAGAAGATATAAAATATGATTAGTTCTATGGCTGTGAATGTCATAATTAAGGAGATTTGTAGGGAGATTAGTATAGAGAGGTAGAGTTTTTTTCGTGATAGTGGTTCATTGGATAAGTGGCGTTGGCTTGCCATGAT|TGAGAAGTGTAGAATAAGTGGGA	1	0.154066662474196	0.375556752806067	0.399915574091196	N	N	3.64759957832565	2.79015461294967	2.79015461294967	splitr	0	0.0869565217391303	0	1	N	0.217391304347826	N	N	31	0	ENSG00000132570	ENSG00000198626	+	-	5	1	134343649	238129359	intron	intron	PCBD2	RYR2	134240596	237205505	+	+	0.0869565217391303	134263498	237766601	+	-	Y	1.2575464834446	1	N	SKBR3_13_2_1	9	1
135558	AAATGGAAGAGACGCCCCTGCTAACGGGAATGCTAATGAGGAAAATGGGGAGCAGGAGGCTGACAATGAGGTAGACGAAGAAGAGGAAGAAGGTGGGGAGGAAGAGGAGGAGGAAGAAGAAGGTGATGGTGAGGAA|GAGGATGAGGATGAAGATGAAATTGAACCAGCAGCGATGAAAGCAGCAGCTGCTGCCCCTGCCTCAGAGGATGAGGACGATGAGGATGACGAAGATGATGAGGATGACGATGACGATGAGGAAGATGATGATGATGATGAAGATGATGAGGAGGAGGAAGAAGAGGAGGAGGAAGAGCCTGTCAAAGAAGCACCTGGAAAACGAAAGAAGGAAAT	2	1	0.226190941649262	0.313727891882291	N	N	2.49187399335991	3.12928703698507	2.49187399335991	splitr	37	0.139705882352941	0.139705882352941	0	N	0.220588235294118	N	N	14698	7868	ENSG00000187514	ENSG00000115053	+	-	2	2	232578251	232348352	coding	coding	PTMA	NCL	232571605	232318242	+	-	0.139705882352941	232577160	232326377	+	+	N	-	-	Y	SKBR3_13_2_1	8	0.308510638297872
139054	TTTTGAGATGGAGTCTCACTCTGTTGCCCAGGCTGGAGTGCAGTGGCATGATCTCGGCTCACTGCAAGTTCCGCCTCCCGGGTTCACGCCATTCTCCTGCCTCAGCCTCCCGAGTAGCTGGGACTACAGGCACCCACCACCACGCCCGGCTAATTTTTT|TTTTTGTATTTTTAGTAGAGACAGGGTTTCACCACATTGGCCAGGCTGGTCTCGAACTCCGGACCTCAGGTGATCCACCTGCCTCGGCCTCCCAAAGTGCTGGGATTACAGG	1	0.977457932051343	0.704121951840997	0.776581847210919	N	Y	3.18768198605288	3.09343168491377	3.09343168491377	splitr	271	0.892857142857143	0.910714285714286	1	N	0.8125	N	N	92	0	ENSG00000158122	ENSG00000113262	+	+	9	5	99417599	178423207	utr3p	utr3p	C9orf21	GRM6	99401859	178392096	-	-	0.642857142857143	99402959	178407802	-	-	Y	-	-	N	SKBR3_13_2_1	693	1
104703	AGCATATTTCACCTCCGCTACCATAATCATCGCTATCCCCACCGGCGTCAAAGTATTTAGCTGACTCGCCACACTCCACGGAAGCAATATGAAATGATCTGCTGCAGTGCTCTGAGCCCTAGGATTCATCTTTCTTTTCACCGTAGGTGGCCTGACTGGCATTGTATTAGCAAACTCA|TCACTAAACATTCTACTACTCACTCTCACT	1	0.348260990726482	0.311204357582937	0.306030290211129	N	Y	3.80297331548166	2.63785104924971	2.63785104924971	splitr	208	1	0.533333333333333	0	Y	1	N	N	121749	93473	ENSG00000198804	ENSG00000198886	+	-	MT	MT	7445	12137	coding	coding	MT-CO1	MT-ND4	5904	10760	+	+	0.466666666666667	6986	11276	+	-	N	-	-	N	SKBR3_13_2_1	8	0
65753	GGTCCAAGAATTTCACCTCTAGCGGTGCAATACAAATGCCCCCAGCTGTCCCTCTTAATCATGGCCTCAGTTCCATAAACCAACAAAATAGAACCGCGGTCCTATTCCATTATTCCTAGCTGCGGTATCCAGGCGGCTTGGACCTGCTTTGAACACTCTAATTTTTTCAAAGTAAACGCTTTGGGCCGCGGAACACTCAGCTAAGAGCATCGAGGG|GGCCCGAAGCACTTACTTTGAAAAAATTAGAGTGTTCAAAGCAGGCCCAAGCCGCCTGGATACTGCAGCTTGGAATAATGGAATAGGACCACAGTTCTATTTTGTTGGTTTTCGGAACTGAGGCCATGATTAAGAGGGACGGCCGGGGGCATTCATATTGCACCGCTAGAGGTGAAATTCTT…	4	2.88241157263016e-05	0.883957023659923	0.810283835747011	N	N	3.52936639476796	3.50216051186033	3.50216051186033	splitr	3	0	0	0.333333333333333	N	0.0416666666666666	N	N	1	1	ENSG00000256642	ENSG00000163046	-	+	16	2	33962503	133015542	upstream	intron	NCRNA00273	ANKRD30BL	33961052	132905164	-	-	0	33963255	133012993	-	+	Y	-	0.81549815498155	N	SKBR3_13_2_1	1	1
141288	GGATGTGGCTGCTGCTTCCAATAAAAAGGCTCCAAAATAGAAGACAAATACTGTAAAATGGTAGGCAAAATCCAGGAAGTTCCAGTTAGCATCAATTTGAGCCACCATGCCAGAGAGGAACATGCCCAGAAAGAGGAGCGAAAAGAAAAACGCTGTCACGGACACAAACATGACCCATCCTTGTAGTAGAGGTAGAG|TGAATTTGAAGCTGGTATCTCCAAGAATGGGCAAACCCAAGAGCATGCCCTTCTGGCTTACACACTGGGTGTGAAACAACTAATTGTTGGTGTTAACAAAATGGATTCTACTGAGCCACCCTACAGCCAGAAGAGATATGAGGAAAATTGTTAAGGAAGTCAGCACTTACATTAAGAAAATTGGCTACAACCCTGACACAG…	1	2.47502492528997e-05	0.311204357582937	0.306030290211129	N	N	3.55976477294109	3.46704205511183	3.46704205511183	splitr	1	0.00507614213197971	0	0	N	0	N	N	12786	0	ENSG00000147676	ENSG00000214199	-	+	8	2	120257913	107315132	intron	intron	MAL2	EEF1A1P12	120177273	107313787	+	-	0.00507614213197971	120233873	107314770	-	+	Y	-	1	N	SKBR3_13_2_1	11	0
26353	CTCACACCTGTAATCCCAGCACTTTGGGAGGCCGAGGCAGGTGGATCACGAGGTCAGTTCGAGACTAGCCTGGCTAATAC|GGTGAAACCCTGTCTCTACTAAAAATACAAAAAATTAGCCAGGTGTGGTGGTGGGTGCCTGTAATCTCAGCTACTCGGGAGGTTGAGACAGGGAGAATTGCTTGAACCTGGGAGGCAGAGGCTGCAGTGAGCCGAGATCGTGCCACTGCACTCCAGCCTGGGC	1	0.773213797860988	0.899266171301115	0.897571427984624	N	Y	3.88721439801659	3.28599001835805	3.28599001835805	splitr	243	0.8875	0.7625	0.5	N	0.7375	N	N	325	117	ENSG00000139233	ENSG00000196663	+	+	12	14	66524548	102968809	utr3p	intron	LLPH	TECPR2	66516842	102829300	-	+	0.8	66517110	102922149	-	+	Y	-	1.30620284867882	N	SKBR3_13_2_1	3328	1
117758	GGCGGCCACTTCCGCTTCCGCTGGGGAGGTCCTCCATGCGCAGTCATGAGTCGCTTCAAGTTTATC|GGAAGCTGAAGAGGGAACTACCCTTTTCATTCCGATCAATTAATACGAGAGAAAACCTGTATCTGGTGACAGAAACTCTGGAGACGGTAAAGGAGGAAACCCTGAAAAGCGACCGGCAATATAAATTTTGGAGCCAGATCTCTCAGGGCCATCTCAGCTATAAACACAAGGGCCAAAGGGAAGTGACCATCCCCCCAAATCGGGTCCTGAGCTATCGAGTAAAGC	322	0.904117110941711	0.594626845289385	0.488430112630591	N	N	3.63655728995158	3.56129235625094	3.56129235625094	splitr	14	2.22044604925031e-16	2.22044604925031e-16	0	N	2.22044604925031e-16	N	Y	485	5095	ENSG00000147687	ENSG00000073605	+	-	8	17	125551699	38077313	coding	coding	TATDN1	GSDMB	125500726	38060848	-	-	2.22044604925031e-16	125551266	38066177	-	+	Y	-	-	N	SKBR3_13_2_1	3	0
115824	CTTCTTCCCACTCATCCTAACCCTACTCCTAATCACATAACCTATTCCCCCGAGCAATCTCAATTACAATATATACACCAACAAACAATGTTCAACCAGTAACTACTACTAATCAACGCCCATAATCATACAAAGCCCCCGCACCAATAGGATCCTCCCGAATCAACCCTGACCCCTCTCCTTCATAAATTATTCAGCTTCCTACACTATTAAAGTTTACCACAACCACCACCCCATCATACTCTTTCACCCACAGCACCAAT|CCTACCTCCCTCACCAAAGCCCATAAAAATAAAAAATTATAACAAACCCTGAGAACCAAAATGAACGAAAATCTGTTCGCTTCATTCATT	3	1	0.397375327750185	0.686215388897037	N	N	2.89933642058982	2.88470975693593	2.88470975693593	splitr	17	0.188888888888889	0	0	N	0.244444444444445	Y	N	19641	3466	ENSG00000198695	ENSG00000228253	+	-	MT	MT	14673	8572	coding	coding	MT-ND6	J01415.25	14149	8366	-	+	0.188888888888889	14371	8467	+	-	N	1.05740142809649	-	N	SKBR3_13_2_1	5	0
78058	CACATTCACCTGAGAACCAGCCATTTCTTCCTCTTCTTCCTTCTTCTCTGGGATTCCTTCTCAGGTGAGATTATCTGGACAAATCACACC|ATTTCCCAGCTTCCCGGGTGTCCAGGCTGCTTAGCTATGGATCTCCTGATACCTGCAGGTCAGAGGGCAAGAGGCTGTGGCGGCCACCTGAGCTTCCCCGAGCAAAGCACGCCGAGCACAGAAGACGACCCAGCTGAGGCTGGCAGGA	1	1	0.447538936456759	0.5	Y	Y	3.59528445727371	3.39640391403072	3.39640391403072	splitr	238	1	0.0111111111111111	0	Y	0.9	N	N	0	2	ENSG00000227671	ENSG00000232347	+	-	1	1	247372795	247405125	intron	intron	RP11-488L18.4	RP11-488L18.8	247353153	247373993	-	-	0	247365398	247373994	+	-	N	1	0.77924944812362	N	SKBR3_13_2_1	1	0
141610	TGGCCTCGTCTCCAGCCCGAACGCTGAGGCACCGATCCCGGCTCCGTCGCCGCCCGCGAGGCCCGCCTTGGCCACGGGCTCTGGAGGCCAGTGCCTCCCGCTCGCCGCCCGCTGCGCTCCTCACCCCTGCCTGCACCATCCT|CCCCTTGCCCATGCCTCCAGCTATGAAACAATTCAATTGCTTTTTTTTTTTTTTCCCAAAATAAACCTCGGCTAG	1	0.94293961408239	0.375556752806067	0.399915574091196	N	N	2.87522974699186	3.34359427943881	2.87522974699186	splitr	3	2.22044604925031e-16	0.04	0	N	0.146666666666667	N	N	83603	244	ENSG00000130600	ENSG00000128881	-	+	11	15	2022700	43213007	intron	intron	H19	TTBK2	2016406	43036550	-	-	2.22044604925031e-16	2017886	43093013	+	+	Y	-	0.254168445487234	N	SKBR3_13_2_1	15	0
31981	GGGGGCTTCAACCGGGAGTACTACTCGATTGTCAACGTCAAGGAGTCGCAGGTCGCCTGGTTCTAGGAATAATGGGGGAAGTATGTAGGAGTTGAAGATTAGTCCGCCGTAGTCGGTGTATTCGTAGGTTCAGTACCATT|GGTGGGCATGGAAGTCAGAATCCACTAAGGAGTGTTTAACAACAAAGAATCAACTCGCCCTGAAAAATGGATGGTACTGAAACATTGGGCCCATACCCGGCCATTGCCAGCAGTTGAGAGTGGATGGGAGTGGTGAGGGTGGTCGCTCCCGCTGGAGCCCCGAGGATGCTATGCTGCTATGAGTGGGAGGACCGCTGCAATGAGCCTTGAAGCCTTGGGCATGAGCCTGGGTGGAGCTGTCCCAGGTGCAGATCTTGG…	1	8.03878275270039e-09	0.526775457519482	0.600084425908804	N	N	3.45181824439233	3.62295434849776	3.45181824439233	splitr	5	0	0	0	N	0	N	N	3	0	ENSG00000230021	ENSG00000251948	-	+	1	19	659930	24184165	intron	upstream	RP5-857K21.4	AC092279.1	536816	24184075	-	-	0	568444	24184393	-	+	Y	0.828962371721779	-	N	SKBR3_13_2_1	6	1
138652	GTGAAAGTGGTTTGGTTTAGACGTCCGGGAATTGCATCTGTTTTTAAGCCTAATGTGGGGACAGCTCATGAGTGTAAGACGTCTTGTGATGTAATTATTATACGAATGGGG|GCTTCAATGTCAAGAATGTGTCTGTCAAGGATGTTCGTCGTGGCAACGTTGCTGGTGACAGCAAAAAGGACCCACCAATGGAAGCAGCTGGCTTCACTGCTCAGGTGATTATCCTGAACCATCCAGGCCAAATAAGTGCTGGCTATGC	4	1	0.697119769803096	0.348031806327548	N	N	3.43953999775712	3.48696720636436	3.43953999775712	splitr	15	0.0270270270270269	0.0270270270270269	0	N	0.0990990990990991	N	N	794	0	ENSG00000175387	ENSG00000249264	+	-	18	4	45457515	106407237	intron	intron	SMAD2	AC004066.1	45357922	106405855	-	+	0.0540540540540542	45379754	106406774	+	-	Y	0.235886398771963	1	N	SKBR3_13_2_1	48	0
37872	GTTAATAGTTGATATTGCTAGTGTGGCGCTTCCAATTAGGTGCATGAGTAGGTGGCCTGCAGTAATGTTAGCGGTTAGGCGTACGGCCAGGGCTATTGGTTGAATGAGTAGGCTGATGGTTTCGATAATAACTAGTATAGGGATAAGGGGTGTAGGTGTGCCTTGTGGTAAGAAGTGGGCTAGGGCATTTTTAATCTTAGAGCGAAAGCCTATAAT|CACTGCGCCCGGCCCCAAGTGATCTATTCTTGCCATGACTGTTAACTAAACATGGTGACAGGATTGCATTTTCTTTACATTAGATTTGAAAACCGATGTTGGTTTTGGGAGATTGCTGCAATTTTTAGGTGACTTCTCTTTCAGACTCTGAAGAAGAAGCTATGGAGACTACACCAGCCAAA…	1	4.12148024272075e-11	0.254583648908217	0.223418152789081	N	N	3.22639416565101	3.69359248957888	3.22639416565101	splitr	11	0	0	0	N	0	N	N	3	7868	ENSG00000230021	ENSG00000115053	-	+	1	2	659930	232348352	intron	intron	RP5-857K21.4	NCL	536816	232318242	-	-	0	569415	232325721	-	+	Y	0.828962371721779	1.11832668852747	N	SKBR3_13_2_1	2	0.929577464788732
135314	GAAAGCCCTGAGCCTAGTAAGCTGTTTCGCGGGGGGCGTCTTTTTGGCCACTTGTCTCCTGGACCTGCTGCCTGACTACCTGGCTGCCATAGATGAGGCCCTGGCAGCCTTGCACGTGACG|TTACAGGCCCAAAAACTGCGACTGGCATACACAAGGAGCTCTCATTATGGTGGGTCTCTGCCCAATGTTAACCAGATTGGCTCTGGCCTGGCCGAGTTCCAGAGCCCCCTCCACTCACCTTTGGATTCATCTCGGAGCACTCGGCACCATGGGCTGGTGGAACGGGTGCAGCGAGATCCTCGAAGAATGGTGTCCCCACTTCGCCGATACA	6	0.277156064315381	0.378712451384142	0.310270059984405	Y	Y	3.56914214935951	3.43681151080804	3.43681151080804	splitr	332	1	0.00826446280991722	0	Y	0.669421487603306	N	Y	4895	781	ENSG00000143570	ENSG00000160741	+	-	1	1	153940188	153931101	coding	coding	SLC39A1	CRTC2	153931575	153920145	-	-	0	153934696	153927642	-	+	N	-	-	N	SKBR3_13_2_1	1	0
139775	TCTTTTCCTTGCTCCAGACAAGTGATCAGGTCTGGCTTAGAGACAGCAATACCC|AGGGAGACCAGGTTTCTGTAGTTTTCTAACATCACGTCCCTATACAGATTCTGCTGAGCAGGGTCCAGATAGCTCCACTCCTCCGGAGAGAATTCTATGGCCACATCCCTGAATATCAACAGTCCCTGGCAAAGAAAAAACACATACGTATCAAGTGGTCATGGGC	4	0.630440055365886	0.807806667617636	0.687332409693668	N	Y	3.66592259835483	3.50575423470996	3.50575423470996	splitr	176	0.888888888888889	0	0	N	0.185185185185185	N	N	58	0	ENSG00000198039	ENSG00000227671	-	-	7	1	64391344	247372795	coding	intron	ZNF273	RP11-488L18.4	64330550	247353153	+	-	0.888888888888889	64378084	247363371	-	-	Y	-	1	N	SKBR3_13_2_1	11	0
110375	ATCGAAACCGCAAACATATCATACACAAACGCCTGAGCCCTATCTATTACTCTCATCGCTACCTCCCTGACAAGCGCCTATAGCACTCGAATAATTCTTCTCACCCTAACAGGTCAACCTCGCTTCCCCACCCTTACTAACATTAACGAAAATAACCCCACCCTACTAAACCCCATTAAACGCCTGGCAGCCGGAAGCCTATTCGCAGGATTTCTCATTACTAACAACATTTCCCCCGCATCCCCCTTCCAAACAACAATCC|CCCTTTTCCTAACACTCACAACAAAACTAACTAATACTAACATCTCAGACGCTCAGGAAATAGAAACCGTCTGAACTATCCTGCCCGCCATCATCCTAGTCCTCATCGCCCTCCCATCCCTACGCATCCTTTACAT…	1	3.315149258036e-06	0.899266171301115	0.897571427984624	N	N	2.79574859582564	2.8167203972172	2.79574859582564	splitr	4	0.0167364016736403	0.0167364016736403	0	N	0.0585774058577406	Y	N	54817	58402	ENSG00000198786	ENSG00000198712	+	-	MT	MT	14148	8269	coding	coding	MT-ND5	MT-CO2	12337	7586	+	+	0.0167364016736403	13783	7707	+	-	N	-	0.577149746109304	N	SKBR3_13_2_1	6	0
120355	GGAGGTGGAGGAGGACCAGGTGGGGGTGGCGGGGGAGGAGGAATTGGCATTCTTGCCCTGCTCCCAGTTGGCACTGTTCTCTCTCCGTCTTTATTTGTACCTTTAGGTCATTCATATACCTGGCCGCAGCTGCTCTGGGAGCGAATCCTCTGCCGCCTACACTCCGGCTTCGTCCTGTCCTGCTCGCCCCCCGGCAAGCTCTTTCTC|GCCGTCGCCGCCGCCCCCGCCGCCGCCCCCGCCCCCCCCGCCGCCGCCACCGCCCCCGCCGCCGCCGCCGTG	3	0.802538879556228	0.304103290313704	0.548268873166959	N	N	3.09248674342652	1.75635460653274	1.75635460653274	splitr	56	0.597222222222222	0.597222222222222	0	N	0.819444444444444	N	N	4455	1	ENSG00000171475	ENSG00000184486	-	+	17	6	38440388	99286660	utr5p	coding	WIPF2	POU3F2	38375574	99282580	+	+	0	38375657	99283019	-	+	Y	-	1.22675736961451	N	SKBR3_13_2_1	5	0.923076923076923
51770	CCCATCTTCAACTGGAACCCTTCTCCACTTCGGCCTTCAAAGTTCTCATTTGAATATTTGCTAC|TACCACCAAGATCTGCACCTGTGGCCTATCCAC	186	0.00052356447821244	0.95579554915018	0.993491623697513	N	N	3.61936062564813	3.59001826628863	3.59001826628863	splitr	73	0	0	0.6	N	0.575757575757576	N	N	0	0	ENSG00000251948	ENSG00000252318	+	-	19	2	24184165	133038738	intron	intron	AC092279.1	AC097532.1	24184075	133038647	-	-	0.636363636363636	24184130	133038703	+	-	Y	1	1	N	SKBR3_13_2_1	1	1
136732	GAGTGACATCTGGGCCGGACCAGCTGGTGCTGCGCGGCGCAGGTCTCTCGGTTTCCTCATCTGCTGCCTCTCCAGACTTCTGCCAGAACATTGCACGCGACAGTTTCAGGCACAGAACTGACTGGCAGCAGGGGCTGCTCCACGAGTGGGAATTTGCTCCAGCACTTCACGGACTGCAAGCGAGGCACTTGCTAACTCTTG|GGACATGCGGAAGCACGTGGCCATGACCCTGCTGGACACAGAGCAGTCGTATGTGGAGTCGCTGCGCACCCTGATGCAGGGCTACATGCAGCCGCTGAAGCAGCCAGAGAACTCCGTGCTCTGTGACCCTTCACTGGTGGACG	2	0.0453431922686849	0.332952788415832	0.5	Y	Y	3.53568860456667	3.43631699726808	3.43631699726808	splitr	344	0	0.0069930069930072	0	Y	0.0069930069930072	N	Y	852	679	ENSG00000171631	ENSG00000110237	+	-	11	11	73009662	73080136	utr5p	intron	P2RY6	ARHGEF17	72975550	73019334	+	+	0	72983511	73057928	+	-	N	-	-	N	SKBR3_13_2_1	1	0.161538461538462
134960	CTTCATCCTCCTCTTCGGCAGCTCTCTTCAGCGCGGGCCCTTCATCATCCTCTTCTTCTTCTTCCTCATCTTCTTCTTCCCCTTCATCTTCCTCCTCTCCATCCTCGGCAGTTTCTTCTTCTTCCTCCTCAGCCCCG|TCCTCCTCCTCCTCCTCCTCCTCTTCTTCCTCCTCCTCTTCCTCTTCTTCTTCTTCCTCCTCATCTTCCTCCTCCTCGTCGTCTTCCTCCCCTTCCCCTGCTAAGCCTGGCCCTCAGGCCTTGCCCAAACCTGCAAGCCC	3	0.871614217943042	0.112181603672907	0.157722588470309	N	N	3.0065671685668	1.84474577981852	1.84474577981852	splitr	30	0.072992700729927	0.0802919708029197	0	N	0.18978102189781	N	N	2107	5610	ENSG00000159335	ENSG00000167978	-	-	12	16	6880118	2821411	coding	coding	PTMS	SRRM2	6874682	2802330	+	+	0.072992700729927	6879098	2819119	-	-	Y	-	1.1524519658456	N	SKBR3_13_2_1	2	0.5625
34976	TGGGGTGGGTTTTGTGTGTTCAAACTGTCATTTTATTTTTACGTTGTTAGATATAGGGAGTAGTGTGATTGAGGTGGAGTAGATTAGGCGCAGGTAGAAGTAGAGGTTAAGGAGGGTG|GGGGTGGCTATGGTGGGGACAGAGGCGGCGGCTATGGTGGGGACAGAGGAGGCGGCTATGGAGGAGACCGAGGAGGTGGCTATGGAGGAGATCGAGGTGGCTATGGAGGAGACCGAGGTGGAGGCTATGGTGGAGACCGAGGAGGCTATGGAGGAGATCGAGGAGGTTACGGAGGAGATCGAGGAGGTTATGGAGGAGATCGAGGAGGCTATGGAGGAGACAGAAGCCGGGGGGGCTATGGAGGAG	1	0.0793477576688922	1	0.935920242646516	N	N	3.16633430462754	3.10619503375109	3.10619503375109	splitr	22	0.0254237288135594	0.0254237288135594	0	N	0.0254237288135594	N	N	0	1731	ENSG00000225630	ENSG00000172660	-	-	1	17	566063	34174237	intron	coding	RP5-857K21.8	TAF15	565020	34136488	+	+	0.0254237288135594	565874	34171658	-	-	Y	1	0.886542031010488	N	SKBR3_13_2_1	2	0.813793103448276
136735	TGTGGGCCGGGCAGAAGGTCTTGGAGATGGCCGACATCAGCTTGGGTTTGGCCCCCTTCAGCACTGCCTCCGGCTCCTCCGCAAGCACCTGCACGACGACTTTGCCAATGTGCTTCCCTTGGGCCATGTAGCGGAAGGCGTCCTCCACCTGGGCCCCATGGAACACCGTGCACTTGAGGGGCCGTACCACCCCATCCCGGATGCCGGCCTGCACAAGCGC|CCAAGGGAACGGACTTGGCGGAATCAGCGGGGAA	1	1	0.390564714822603	0.421349522516249	N	N	3.4267624394105	3.39731985435217	3.39731985435217	splitr	3	0.0882352941176471	0.0882352941176471	0	N	0.0882352941176471	N	N	94538	0	ENSG00000169710	ENSG00000226958	-	-	17	X	80056106	108297792	coding	intron	FASN	RN28S1	80036215	108297361	-	-	0.0882352941176471	80041209	108297561	+	-	Y	-	1	N	SKBR3_13_2_1	5	1
130459	GATATAGGAGATGCCACCCAAGTTTATGTAGCGTTCTTGGTTTACCTGGACCTCATGGAAAGCAAAAGCTGGCATGAAGTAAACTGTGTAGGATTACCAGAACTCCAGCTCATCTGCCTTGTTGGTACTGAGATAGAAGGGGAGGGGTTACAGACTGTGGTGCCTACCCCCATCACTGCTTCCCTCAGCCATAA|CAGTTGTACACAGAAGAAAGCCCATATGAGGACACAGCAAGAAGGTGGCTGTCTTCAAGCCAAGAAGAGAGGCCTCATCAGAGATGGAATGTTCCTGCACTTCGGT	8	1	0.93383856532962	0.433754919601629	N	Y	3.42424163912411	3.3241983368464	3.3241983368464	splitr	300	1	0.0283018867924527	0	Y	1	N	N	239	0	ENSG00000198860	ENSG00000233084	+	-	1	1	184043346	249231242	coding	upstream	TSEN15	AL672183.2	184020811	249230780	+	+	0	184023994	184064821	+	-	N	-	-	N	SKBR3_13_2_1	4	1
118133	AAATTATTTTGGAAATTGAGTCTGAAGCACTCTCGCACACACAGTGATTCCCTCCTCCCGTCACTCCACGCAGCTGGCAGAGAGCACAGTGATCACCAGCGTGAGTGGTGGAGGAGGACACTTGGAT|ATTTTTTTTTTTTTTTTTTTTTTTTGAGACGGAGTCTCATTCTGTCGCCC	4	0.280696313700176	0.436317047342443	0.78268225771684	N	N	3.4944157718888	2.41581601582886	2.41581601582886	splitr	37	0.48	0.48	0	N	0.48	N	N	7461	1541	ENSG00000092820	ENSG00000110696	+	-	6	11	159240444	16778649	utr3p	intron	EZR	C11orf58	159186773	16634679	-	+	0.48	159187356	16777810	-	-	Y	-	-	N	SKBR3_13_2_1	80	0.490196078431373
71763	GCCAGCGACCTCCCGGTTCAATTCTTCAGTCCGGCTGGTGAACCAGGCTTCAGCATCCTTCCGGTTCTGCTCGGCCATGACCTCATATTGGCTTCGCATGTCACTCAGGATCTTGGCGAGATCGGTGCCCGGAGCGGAATCCACCTCCACACTGACCTGGCCTCCCACTTGGCCCCTCAGCGTACTGATT|TCCTCCGACCCCCTAACGACCCCCCTCCTAATACTAACTACCTGACTCCTGCCCCTCACAATCATGGCAAGCCAACGCCACTTATCCAATGAACCACTATCACGAAAAAAACTCTACCTCTCTATACTAATCTCCCTACAAATCTCCTTAATTATGACATTCACAGCCATAGAACTAATCATATTTTATATCTTCTTCGAAACCACAC…	1	3.0539898292391e-08	0.526775457519482	0.600084425908804	N	N	3.53039946453785	2.78846786417054	2.78846786417054	splitr	8	0	0	0	N	0	N	N	58670	31	ENSG00000171345	ENSG00000132570	-	+	17	5	39684560	134343649	coding	intron	KRT19	PCBD2	39679869	134240596	-	+	0	39680790	134263558	+	+	Y	-	1.2575464834446	N	SKBR3_13_2_1	4	0
140339	CACAAAATGGCGGCGGCGGCGGCGGCGGC|GGCGGCTGCAGCTACGAACGGGACCGGAGGAAGCAGCGGGATGGAGGTGGATGCAGCAGTAGTCCCCAGCGTGATGGCCTGCGGAGTGACTGGGAGTGTTTCCGTCGCTCTCCATCCCCTTGTCATTCTCAACATCTCAGACCACTGGATCCGCATGCGCTCCCAGGAGGGGCGGCCTGTGCAGGTGATTGGGGCTCTGATTGGCAAGCAGGAGGGCCGAAATAT	1	1	0.447538936456759	0.5	N	Y	2.5352085350865	3.23527702852946	2.5352085350865	splitr	26	0.517241379310345	0.517241379310345	0	N	0.724137931034482	N	N	911	2304	ENSG00000221978	ENSG00000168090	+	-	1	7	1334708	99689823	coding	coding	CCNL2	COPS6	1321091	99686577	-	+	0.517241379310345	1334664	99686631	-	-	Y	-	-	N	SKBR3_13_2_1	2	0.42
112928	GTTTTATGGGGCTCCCTGGCTCTGGGAGTGGCAGTGAGGCACGCTGAGGAAGGGCTGCCATCTTGGTTTTGTGGCAACCTGCCGTATGACCGTGGGCAAGTGCCTTCTCCTGTTTGGGCATCTGTCTTCTGCTCTGTAACATCAAGGGGCTGGGCTGGATGATCTCTCAGCGTCTTCCAACCTCTATGGTCTAAGACGGCCTTCCCCACTCCAGCACTGCCTCAAACTGGGATGATGAGGACAGTAAAAGGGCGTTCTTTTTT|TTTTTTTTAAGACGGAGTCTCGCTCTGTCGCCCAGGCTGGAGTGCAGTGGCA	2	0.593953103748137	1	0.97388564551795	N	Y	3.36919803112309	3.48639814491089	3.36919803112309	splitr	84	0.942307692307693	0.942307692307693	0.5	N	0.942307692307693	N	N	6037	661	ENSG00000197879	ENSG00000184014	+	+	17	11	1395995	9286937	utr3p	intron	MYO1C	DENND5A	1367480	9160372	-	-	0.942307692307693	1368115	9268784	+	+	Y	1.09179419013046	3.60024082130975	N	SKBR3_13_2_1	5	0.692307692307692
135228	GGTAGGAGCAGTGTGGTAAGGGCGATGAGTGTGGGGAGGAATGGGGTGGGTTTTGTGTGTTCAAACTGTCATTTTATTTTTACGTTGTTAGATATAGGGAGTAGTGTGATTGAGGTGGAGTAGATTAGGCGCAGGTAGAAGTAGAGGTTAAGGAGGGTGATGATGGCTATGAT|GGTGGGGAGTTTGACTGGGGCTGTACACCTGTCAAACGGTAACGCAGGTGTCCTAAGGCGAGCTCAGGGAGGACAGAAACCTCCCGTGGAGCAG	1	0.6758502527496	0.375556752806067	0.399915574091196	N	N	3.1850280470173	3.32064446679012	3.1850280470173	splitr	8	0.0851063829787234	0.021276595744681	0	N	0.0319148936170212	Y	N	0	0	ENSG00000225630	ENSG00000162669	-	+	1	1	566063	91870426	intron	intron	RP5-857K21.8	HFM1	565020	91726323	+	-	0.0851063829787234	565860	91853132	-	+	N	1	1	N	SKBR3_13_2_1	2	1
77503	GAGCAATCTCAATTACAATATATACACCAACAAACAATGTTCAACCAGTAACTACTACTAATCAACGCCCATAATCATACAAAGCCCCCGCACCAATAGGATCCTCCCGAATCAACCCTGACCCCTCTCCTTCATAAATTATTCAGCTTCCTACACTATTAAAGTTTACCACAACCACCACCCCATCATACTCTTTCACCCACAGCACCAATCCTACCTCCATCG|CACTAATTTACACTCACAACACCCTAGGCTCACTAAACATTCTACTACTCACTCTCACTGCCCAAGAACTATCAAACTCCTGAGCCAACAACTTAATATGACTAGCTTACACAATAGCTTTTATAGTAAAGATACCTCTTTACGGACTCCACTTATGACTCCCTAAAGCCCAT…	2	0.000346099738033539	1	0.97388564551795	N	N	3.13908856892656	3.03226839610352	3.03226839610352	splitr	22	0.0497237569060772	0.00552486187845302	0	N	0.287292817679558	Y	N	19641	93473	ENSG00000198695	ENSG00000198886	-	-	MT	MT	14673	12137	coding	coding	MT-ND6	MT-ND4	14149	10760	-	+	0.0497237569060772	14384	11247	+	-	N	-	-	N	SKBR3_13_2_1	2	0
128582	AGGTTGGACTCTTCACAGAAATTGGGCCCATGTCTTGCTTCATCTCTCGACATTCCATCCCTTCAGAGATGGAGTTTGATCCTAACTCCAACCCACCATGTTACAAGACAATGGATGAGGATATTG|CCAGAGAAGGTCACATGGATGAGGAGAATGAGGATTTTGCGCCGGCTGCTCAGAAGATACCGTGAATCTAAGAAGATCGATCGCCACATGTATCACAGCCTGTACCTGAAGGTGAAGGGGAATGTGTTCAAAAACAAGCGGATTCTCATGGAACACATCCACAAGCTGAAGGCAGACAAGGCC	4	0.695361570913106	0.167842858810016	0.335560000302618	N	N	3.49015970162987	3.29693902077628	3.29693902077628	splitr	2	0.0158730158730159	0.0158730158730159	0	N	0.0555555555555556	N	N	581	129759	ENSG00000168002	ENSG00000108298	+	-	11	17	62534182	37360980	coding	coding	POLR2G	RPL19	62529016	37356536	+	+	0.0158730158730159	62533131	37359274	+	-	Y	-	-	N	SKBR3_13_2_1	8	0
61857	TATCTCGTATAGATTTCTTCACTGGCGCTTTTTCTTCAGCTTCCTCATCATCAAAATCATCATCATCATCATCTTCATCATCATCCTCT|CTTTCTTCTTCCCACTCATCCTAACCCTACTCCTAATCACATAATCTATTCCCCCGAGCAATCTCTAGTACAATATACACACCAACAAACAATGTTCAACCAGTAACTACTACTAATCAA	1	0.127813156876704	0.447538936456759	0.5	N	N	2.29031386779727	2.88098289533711	2.29031386779727	splitr	6	0.0674157303370788	0	0	Y	0.134831460674157	N	N	14119	31	ENSG00000181163	ENSG00000132570	-	+	5	5	170838141	134343649	coding	intron	NPM1	PCBD2	170814120	134240596	+	+	0.0674157303370788	170819965	134260381	-	+	N	-	1.2575464834446	N	SKBR3_13_2_1	20	0.308823529411765
113134	AATGAGGATTTTGCGCCGGCTGCTCAGAAGATACCGTGAATCTAAGAAGATCGATCGCCACATGTATCA|CACCTTCATCTTCAGGCTGGGCATGTTCTCCACGGCAGTGTCCAGGCAGGCCTTGAGTGCCGGGGAGTCCAGGAGGCCGCTGAGCAGAGGGTCCTCTGGCAGCTTGGGCCTCTCCTGGGCCAGCACCTGCGCCAGCTCCAGCTGCAGGTTCCCGTTGAGCTGAAGCCTGCAGGCAGCCGACAACAGCCGGGGCAGTTCCTGCTGTGAGGGGTCCCGGGGGATCTGGGCCCCATCCAGTCCGGGCACCACCATCTTCAGCCCCTGCT	3	0.295491376044874	0.155813141901902	0.253202127346121	N	N	3.64081336021051	3.50529022639353	3.50529022639353	splitr	4	0	0	0	Y	0	N	N	129759	94538	ENSG00000108298	ENSG00000169710	+	+	17	17	37360980	80056106	coding	coding	RPL19	FASN	37356536	80036215	+	-	0	37360335	80044136	+	-	N	-	-	N	SKBR3_13_2_1	6	0
73047	CCATTTCTTTCATGTTGTGGGTTCTGGGAGCCCAGAGGGCAGCCATAGTGTGCCGACTCCGTGGAGGAAGTAAAGAAACAGACCCGCTTCTTGCC|GCAGCCCCTCCCAGCCTGCCCCTCCTGCGGCTGCCCCAGAGCCCAGCGGGGGAGGCTGCTGTGCAGGGTAGCACAGGGAACGGGAGACCCACCTGAGGCTCAGCCCTAGCCCTCAACCCACCTGCGGGGGAGTTTACTGCCTAGGGACCCCCCTTGCCCATGCCTCCAGCTACAAAACAATTCAATTGCTTTTTTTTTTTGGTCCAAAATAAAACCTCAGCTATCTCTGCCAAAAAAAAAAAATAGTGTTTG	2	0.00232352691447001	0.170189729447764	0.209300629116717	N	N	3.62192127872787	2.79317859517609	2.79317859517609	splitr	17	0	0	0	N	0	N	N	83603	0	ENSG00000130600	ENSG00000158163	-	+	11	3	2022700	137834660	intron	intron	H19	DZIP1L	2016406	137780832	-	-	0	2017397	137820310	+	+	Y	-	1	N	SKBR3_13_2_1	3	0
129176	AGGAGGAGGAAGGAGAAGAGGAAGAAGAGGAAGCAGAAGAAGAGGAGGAGGAAGATGAGGAAGAGGAGGAAGAAGAGGAGGAGGAGGAGGAAGAAGA|CAAGAAACGCAAAGAGGAGGAGGAGGCAGAGGACAAGGAGGATGATGAGGACAAAGATGAGGATGAGGAGGATGAGGAGGACAAGGAGGAAGATGAGGAGGAAGATGTCCCCGGCCAGGCCAAGGACGAGCTGTAGAGAGGCCTGCCTCCAGGGC	3	0.857250964338357	0.213795359019634	0.377851049121103	N	N	1.90537470229545	2.63668784986417	1.90537470229545	splitr	16	0.164948453608248	0.164948453608248	0	N	0.164948453608248	N	N	2709	9938	ENSG00000100401	ENSG00000179218	+	-	22	19	41698963	13055304	coding	coding	RANGAP1	CALR	41641615	13049414	-	+	0.164948453608248	41650382	13054592	-	-	Y	-	1.12346974262507	N	SKBR3_13_2_1	1	1
61432	AAAGCAGCATCAGCAGCAACATTTCCCAGAGAAGTATCTTGACCTTTGGCCCATGACTAGTTTCTCCATATCAATCATGAGATATACACATC|CGTTCCGGTCTGGCGCTCCCTTTTCTCCACACCCACACGCCTCCCGCTCCACGCTGGCGGCGCAGCTGCTCCCGCTGCCACAGCCGCCACCGCCGCCGAAGCTCGCGCCGCCGCCGCTGCCG	1	0.764937316172662	0.899266171301115	0.897571427984624	N	Y	3.33631354778371	3.20910421539172	3.20910421539172	splitr	214	1	0	0	Y	1	N	N	521	0	ENSG00000070961	ENSG00000227059	+	-	12	12	90049844	133812681	upstream	downstream	ATP2B1	AC226150.2	89981828	133794898	-	-	0	90049885	90102997	+	-	N	-	-	N	SKBR3_13_2_1	1	0.447368421052632
136710	AGGATGGTGGCGTACACCCGCCGGGCCAGGGACTTCTTGGTCAGCAGGACGGCCACCACACCCTCCGAGCGGCAGTACCCATTCCCCGCTGTGTCGAAGGCCTTGCAGGTGCCCTCGGGGCTGAGCATCCCCAGCCTCAAGAACTGCACGGAGGTGTTGGGCTTCAGCAGGACATT|GATGCCCCCCACCCTACCACACATTCGAAGAACCCGTATACATAAAATCTAGACAAAAAAGGAAGGAATCGAACCCCCCAAAGCTGGTTTCAAGCCAACCCCATGGCCTCCATGACTTTTTCAA	1	0.837295245289053	0.254583648908217	0.223418152789081	N	N	3.6272104187567	3.37448717115191	3.37448717115191	splitr	12	0.0967741935483872	0.0967741935483872	0	N	0.0967741935483872	N	N	94538	0	ENSG00000169710	ENSG00000237973	-	-	17	1	80056106	567996	coding	intron	FASN	RP5-857K21.6	80036215	566454	-	+	0.0967741935483872	80051185	567944	+	-	Y	-	1	N	SKBR3_13_2_1	2	0.779411764705882
137378	GGCCAATTACACGACTGCAAAGCTAGAGCTGCCAACAGGGCTCCAGGGAGCTTGGCTTCTGTAGAAGTTCTAAGGAAGCGGTACGAACTCCACGGCGGTGGGGCGCTAACTAGCAGGGACCCCTGCAAGTGTTGGTCGGGGGCCTCGAGCTGCCTGAGCTGACACGAGGGGAGGGGTCTGTGTAGCCAACAGGTGACCGAAGGGCTTGCCTGCCCACAGCTTACTTGGCCAAGGGGTTTCTGAAGTTCCTGCCGGCAAACTTAGCCTTGCTGCCCAGCTCCTCTTCAATTCTGAGGAGCTGGTTGTACTTGGCCAAGCG|AGCCTGTGGCCCAGGCAAGTTGACACATAAAATTAGCCATCACAAGCATATAAATGGGATCATAGAATATGTAAACTTT…	1	1.26331208502239e-18	0.311204357582937	0.306030290211129	N	N	3.8333716936548	3.56232542602083	3.56232542602083	splitr	0	0	0	0	N	0	N	N	37212	0	ENSG00000074800	ENSG00000252248	-	-	1	7	8939308	68527457	coding	upstream	ENO1	AC093693.1	8921061	68527371	-	+	0	8922974	68527200	+	-	Y	-	-	N	SKBR3_13_2_1	12	1
140956	CGCTCAGCTCGCTCCTCTGCATCATCTGCCTGCTGCTGCAGAACCTGGATCTTGCGCTTCACCGCCTCGATGGTGGTGATCCCAGCCATGGTGCCCACCCAGCTACTGCTCGCGCTCCGGTTCCTGCC|CCCGCTAACCGGCTTTTTGCCCAAATGGGCCATTATCGAAGAATTCACAAAAAACAATAGCCTCATCATCCCCACCATCATAGCCATCATCACCCTCCTTAACCTCTACTTCTACCTGCGCCTAATCTACTCCAC	1	1	0.254583648908217	0.223418152789081	N	N	3.36720643949681	3.31791597984103	3.31791597984103	splitr	6	0.0468750000000001	0.0312499999999999	0	N	0.0468750000000001	Y	N	5925	0	ENSG00000143549	ENSG00000225630	-	-	1	1	154167124	566063	utr5p	intron	TPM3	RP5-857K21.8	154127784	565020	-	+	0.0468750000000001	154155634	565784	+	-	N	-	1	N	SKBR3_13_2_1	14	0
125117	GTGCATCCTTCCCACGCTGGTACTTTGACGTGGAGAGGAACTCCTGCAATAACTTCATCTATGGAGGCTGCCGGGGCAATAAGAACAGCTACCGCTCTGAGGAGGCCTGCATGCTCCGCTGCTTCCGCCAGCAGGAGAATCCTCCCCTGCCCCTTGGCTCAAAG|GCCCTGGAGCCCACCTCCCAGAAGCCCGGTGTGGGGGCGGGCCACGGGGGAGATCCCAAGCTCAGTCCCCACAAAGTTCAGGGCCGGTCGGAGGCAGGGGCAGGTCCGGGTCCAAAGCAAGGACACCACAGCTCTTCCGACTCCAGCAGCAGCTCCAGCGATTCGGACACGGATGTGAAGTCCCACGCTGCTGGCTCCAAGCAGCACGAGAGCATC	5	0.577541692038044	0.624241887176156	0.793809624211707	N	Y	3.31059539539258	3.17151839151932	3.17151839151932	splitr	380	1	0	0	Y	1	N	Y	5703	459	ENSG00000167642	ENSG00000167644	+	-	19	19	38783253	38795646	coding	coding	SPINT2	C19orf33	38755098	38794804	+	+	0	38781215	38795015	+	-	N	-	-	N	SKBR3_13_2_1	1	0
123640	AATGATGGTTGTCTTTGGATATACTACAGCGATGGCTATTGAGGAGTATCCTGAGGCATGGGGGTCAGGGGTTGAGGTCTTGGTGAGTGTTTTAGTGGGGTTAGCGATGGAGGTAGGATTGGTGCTGTGGGTGAAAGAGTATGATGGGGTGGTGGTTGTGGTAAACTTTAATAGTGTAGGAAGCTGAATAATTTATGAAGGAGAGGGGTCAGGGTTGATTCGGGAGGATCCTATTGGTGCGGGGGCTTTGTATGATTATGGGCGTTGATTAGTAGTAGTTACTGGTTGAACATTGTTTGTTGGTGTATATATTGTAATTGAGATTGCTCGGGGGAATAG|GTTATAATTAAGGAGATTTGTAGGGAGATTAGTATAGAGAGGTAGAGTTTTTTTCGTGA…	1	1.83262048750604e-11	0.800133926999915	0.844771979185218	N	Y	3.34785034969775	2.88160538995306	2.88160538995306	splitr	590	1	0.00398406374501992	0	Y	0.0876494023904383	N	N	19641	93473	ENSG00000198695	ENSG00000198886	+	+	MT	MT	14673	12137	coding	coding	MT-ND6	MT-ND4	14149	10760	-	+	0	14150	11085	-	+	N	-	-	N	SKBR3_13_2_1	2	0
117826	GAGAATGAGGAAAATGGGGAGCAGGAGGCTGACAATGAGGTAGACGAAGAAGAGGAAGAAGGTGGGGAGGAAGAGGAGGAGGAAGAAGAAGGTGATGGTGAGGAAGAGGATGGAGATGAAGATGAGGAAGCTGAGTCAGCTACGGGCAAGCGGGCAGCTGAAGATGATGAGGATGACGATGTCGATACCAAGAAGCAGAAGACCGACGAGGATGACTAGACAGCAAAAAAGGAAAAGTTAAAC|AAAAAAAAAAAAAGAGTCACCTTCTACTGCAGATGAGA	3	0.711213146844781	0.090523917043459	0.112587901998213	N	Y	3.23999710710482	3.16833491427046	3.16833491427046	splitr	29	0.289473684210526	0.289473684210526	0	N	0.526315789473684	N	N	14698	0	ENSG00000187514	ENSG00000213753	+	+	2	19	232578251	59111168	utr3p	upstream	PTMA	AC016629.2	232571605	59084870	+	+	0.289473684210526	232577585	43181937	+	+	Y	-	-	N	SKBR3_13_2_1	126	0.470588235294118
138509	AATAGCAAACAACGGAAGAGACGGGCAGAGTTGAAGCAACAAAGAGAGGAGGAGGCAACATGGCAAGAGCAGGAAGCCCCTCGGAGAGACACTCCCACCGAAAGTTCTTGCGCAGTGGCCGCCATTGGCACCCTGGAAGGCAGCCCCC|CAGATGAGCCCACCTCCCCCAAGAGGCCGAAGAGCATCTCTGAGCCACAGCACAGTGATGCGGAAGGGGACGCTGCCTCTCCCCTGCCCTCCGAGTGGACCTCAGTGAGGATCAGCCCTGGGGAGGAAGCAGCTGGACAGGATGT	2	1	0.935695919090345	0.128734512121114	Y	Y	3.28867865251378	3.28296535696188	3.28296535696188	splitr	293	0	0.0827586206896552	0	Y	0.0827586206896552	N	N	1472	132	ENSG00000133816	ENSG00000133808	+	-	11	11	12285334	12380691	coding	upstream	MICAL2	MICALCL	12115543	12297627	+	+	0	12281441	12297530	+	-	N	-	-	N	SKBR3_13_2_1	1	0
120057	AATCTTTGATGTACTTCTTGTAGGCTTCTTTTGTGAAACTTGTTTCCTGCAGGTGATGGTTCATGACAATATCGACACCAGTGATTACTGTGCTTTCGGTACCTTCGCCCTCGGGGCCTTCAGCGGAGGCATTTCCACCAATGAGCGAGTCATCAATG|TTACCACCTACCTCCCTCACCAAAGCCCATAAAAATAAAAAACTATAACAAACCCTGAGAACCAAAATGAACGAAAATCTGTTCACTTCATTCATTGCCCCCACAATCCTAGGCCTACCCGCCGCAGTACTGATCATTCTATTTCCCCCTCTATTGATCCCCACCTCCAAATATCTCATCAACAACCGACTAATTACCACCCAACAATGACTAATC	1	0.242006270503862	0.375556752806067	0.399915574091196	N	N	3.58527523866953	2.93702487798787	2.93702487798787	splitr	5	0	0	0	N	0.00632911392405067	N	N	20843	3	ENSG00000133112	ENSG00000230021	-	-	13	1	45915505	659930	coding	intron	TPT1	RP5-857K21.4	45911008	536816	-	-	0	45914296	569010	+	-	Y	-	0.828962371721779	N	SKBR3_13_2_1	9	0
46207	AAAAAGTAAAGAATTATCCCAGGTTCTTGGGCATCTCAACGATTTTTTCCAAACAAATGCCTCAAAGAGAGAGAAACAGCGAGAGCGAGCAAGCGAGACAGAGAGAGAGAGAGAGAGAGAGAGAGAGAGAGAGAGAGAGAA|AGAGAGAGAGAGAGAGAGAGAGAGAGAGAGAGAGAGAGAGAGAGAGAGAGAGAGACAGGAGAGAGAGGGAGGGAGCGAGAGGGAGAGCAAAAGAAGGAAAGGATCCAAGAAAAAAAAGCCCCA	1	1	0.254583648908217	0.223418152789081	N	N	1.14639592371209	0.99952568929365	0.99952568929365	splitr	79	0.520325203252032	0.113821138211382	0	N	0.154471544715447	N	N	20564	226	ENSG00000167258	ENSG00000085276	-	-	17	3	37690800	169381406	utr3p	intron	CDK12	MECOM	37617739	168801287	+	-	0.0569105691056909	37688355	169381317	-	+	Y	-	-	N	SKBR3_13_2_1	10	0.622047244094488
138173	GCGCTTTTTCTTCAGCTTCCTCATCATCAAAATCATCATCATCATCATCTTCATCATCATCCTCTTCATCATCATCG|CTCTTCATCTTCCTCCTCCTCCTCCTCCTCCTCTTCTTCCTCCTCCTCTTCCTCTTCTTCTTCTTCCTCCTCATCTTCCTCCTCCTCGTCGTCTTCCTCCCCTTCCCCTGCTAAGCCTGGCCCTCAGGCCTTGCCCAAACCTGCAAGCCC	1	0.874287491456395	0.800133926999915	0.844771979185218	N	N	2.2954224804045	2.12834410746512	2.12834410746512	splitr	16	0	0	0	N	0.220779220779221	N	N	14119	5610	ENSG00000181163	ENSG00000167978	-	-	5	16	170838141	2821411	coding	coding	NPM1	SRRM2	170814120	2802330	+	+	0	170819953	2819109	-	-	Y	-	1.15002152145851	N	SKBR3_13_2_1	4	0.617391304347826
140148	ATACCGTCAAACCCTCATCATCTGTGGGTTGCTTTTTTTTTTTTTTTTT|CCTTTTAAAGTCATCTCTATAGGAAGGTGCTGGGCAGGGATCCCAGAGAAAGAAAGGGTCCAAGACTCCATTAACTGCCCTGGATGAAGGGCACTGCTACAGCAGCTAGTACCAGAGACTCTCCTATCTCACGGTTGAGGCAG	3	0.539829588595621	0.833460801719988	0.948949167355464	N	N	2.67904299557779	3.47382827322697	2.67904299557779	splitr	27	0.510204081632653	0.510204081632653	0	N	0.530612244897959	N	N	0	4477	ENSG00000082293	ENSG00000131236	+	+	6	1	70919679	40538321	utr3p	utr3p	COL19A1	CAP1	70576463	40505905	+	+	0.510204081632653	70917085	40537924	+	+	Y	-	-	N	SKBR3_13_2_1	104	0.425925925925926
107934	CAACTGGAACCCTTCTCCACTTCGGCCTTCAAAGTTCTCATTTGAATATTTGCTACTACCACCAAG|ATCTGCACCTGCGGCGGCTCTGCCCGGGCCCAGCCCTGGGCTTCAAGACTCACCGCAGCGGCCCTCCTACTAGACG	2958	0.000413093615045158	0.988236138682252	0.864004922733617	N	Y	3.50000108636471	2.96635033359777	2.96635033359777	splitr	73	0	0	0.0845070422535211	N	0.833333333333333	N	N	0	0	ENSG00000251948	ENSG00000252194	+	-	19	1	24184165	108113552	intron	intron	AC092279.1	AC114491.2	24184075	108113461	-	-	0.848484848484848	24184140	108113527	+	-	Y	1	1	N	SKBR3_13_2_1	4	1
53920	GAGAAGATGTCACCTTTGCTAACTCTCCTGCCCCCATCCTGCCCCTCTGCTGGGAGGGTGTCTGCTTCTCCCCGCCAGCCCTCGATCCCCTAAACCTCCTTCTTTCAGAAGGCTGGGGAAGCGAGGCCTGGGGAGGGAAGGGACTCACCTGCCCGGCAGATGGGGTCCTCACCTGCCCGCTGCTGCCAGCTAC|ACCCCCCTTGCCCATGCCTCCAGCTACAAAACAATTCAATTGCTTTTTTTTTTTGGTCCAAAATAAAACCTCAGCTAGCTC	2	1	0.51863115005231	0.741210747674579	N	N	3.45976132345673	3.20128492750669	3.20128492750669	splitr	18	0.148148148148148	0.160493827160494	0	N	0.197530864197531	N	N	83603	64916	ENSG00000130600	ENSG00000170421	-	+	11	12	2022700	53298868	intron	utr3p	H19	KRT8	2016406	53290971	-	-	0.148148148148148	2018674	53291061	+	+	Y	-	0.614010163787943	N	SKBR3_13_2_1	3	0
82094	ATTTGTCTATAGACACAAGTATCAATGTCTAAAAAAAATCATGACTTTAAACTTCCACCGATGAGGCAGGTAGGAGATAAAGATGAATTCTGAACTGTTACTAAAAGTACTCATTTTTTACCTTGTAGGGAGGGTGGGCAATGGGGTTACCTGACCTTATTTGAGGGTATGGGCTTTCTTTTTTATTTCATCACTTGTTATCTCAAAGAGACTCGGAGCCAGTGATCCTTTTATCCTGCTACAGTCTTTAGGGAGCT|AAAAAAAAAAAAAAGCAGGGGTTGCAATCCTAGTCTCTGATAAAA	2	0.73497367787732	0.232990949158678	0.326303527982929	N	Y	3.51001030496889	3.09918483325901	3.09918483325901	splitr	29	0.466666666666667	0.466666666666667	0.5	N	0.466666666666667	N	N	4421	0	ENSG00000069275	ENSG00000220804	+	+	1	2	205719404	243102304	utr3p	upstream	NUCKS1	AC093642.5	205681947	243030784	-	+	0.466666666666667	205686640	3861336	-	+	Y	-	-	N	SKBR3_13_2_1	49	1
83766	GCTCTGCCCATGTCCCCTACGTCGGTGCGCGGCGCGTCTAGCAGGATGCTGGGTGCTTGGAGAACCGCTGGCTCCGGGCGGGCGCAGGCA|AGGTGGGGAGTTTGACTGGGGCTGTACACCTGTCAAACGGTAACGCAGGTGTCCTAAGGCGAGCTCAGGGAGGACAGAAACCTCCCGTGGAGCAGAAGGGCAAAA	3	0.59108706487798	0.226651492638844	0.404166281443956	N	N	3.32316526707651	3.36191729946799	3.32316526707651	splitr	10	0	0	0.5	N	0.155555555555556	N	N	0	0	ENSG00000176728	ENSG00000162669	+	+	Y	1	21239302	91870426	intron	intron	NCRNA00185	HFM1	21034387	91726323	-	-	0	21154674	91853133	+	+	Y	1	1	N	SKBR3_13_2_1	1	1
84823	TTAGTTGTGGCAATAAAAATGATTAAGGATACTAGTATAAGAGATCAGGTTCGCCCTTTAGTGTTGTGTATGGCTATCATTTGTTTTGAGGTTAGTTGGATTAGTCATTGTTGGGTGGTAATTAGTCGGTTGTTGATGAGGTATTTGGAGGTGGGGATCAATAGAGGGGGAAATAGAATGATCAGTACTGCGGCGGGCAGACCTAGGATTGTGGGGGCAATGAATGAAGCG|AACAAACCTCAAAACAAAGGATTTTTAAAATAGAGCTGGGACACAGG	9	0.830016054389531	0.168971100679517	0.479956270829138	N	N	3.49744043328497	3.15940318058201	3.15940318058201	splitr	4	0.0851063829787233	0	0	N	0.0425531914893617	N	N	42	0	ENSG00000185304	ENSG00000253128	-	+	2	14	88285309	107281252	intron	downstream	RGPD2	IGHV4-80	88055474	107281000	-	-	0.0851063829787233	88124639	99831320	-	+	Y	1.62714648350007	-	N	SKBR3_13_2_1	6	0.196078431372549
112384	CTGGGTGGCAGTGATGGCATGGACTGTGGTCATGAGTCCTTCCACGATACCAAAGTTGTCATGGATGACCTTGGCCAGGGGTGCTAAGCAGTTGGTGGTGC|GATTTGTCTGGTTAATTCCAATAACCAACGAGACTCTGGCATGCTAACTAGTTACGTGACCCCCGAGCGGTCGGCGTCCCCCAACTTCTTAGAGGGACAAGTGGCCTTCAGCCACCC	3	0.524462374483855	0.808929210062517	0.955249021598247	N	N	3.45972147066338	3.83489927696465	3.45972147066338	splitr	12	0	0	0.25	N	0.158415841584158	N	N	20857	1	ENSG00000256901	ENSG00000256642	+	-	12	16	6647316	33962503	coding	upstream	AC006064.3	NCRNA00273	6645876	33961052	-	-	0.0990099009900989	6646486	33963856	-	-	Y	-	-	N	SKBR3_13_2_1	23	1
127426	TGACTACCACAACTCAACGGCTACATAGAAAAATCCACCCCTTACGAGTGCGGCTTCGACCCTATATCCCCCGCCCGCGTCCCTTTCTCCATAAAATTCTTCTTAGTAGCTATTACCTTCTTATTATTTGATCTAGAAATTGCCCTCCTTTTACCCCTACCATGAGCCCTACAAACAACTAACCTGCCACTAATAGTTATGTCATCCCTCTTATTAATCATCATCCTAG|TCCTCATCGCCCTCCCATCCCTACGCATCCTTTACATAACAGACGAGGTCAACGATCCCTCCCTTACCATCAAATCAATTGGCCACCAATGGTACTGAACCTACGAGTACACCGACTACGGCGGACTAATCTTCAA	2	0.477688787812265	0.686645868634774	0.871265487878886	N	N	3.19652499613799	3.08615095325867	3.08615095325867	splitr	11	0	0	0	N	0.0294117647058826	Y	N	12756	58402	ENSG00000198840	ENSG00000198712	+	-	MT	MT	10404	8269	coding	coding	MT-ND3	MT-CO2	10059	7586	+	+	0	10353	7806	+	-	N	-	-	N	SKBR3_13_2_1	2	0
139225	TTCTTCGTTGTAGATCAGAATTTCACCAGGGAGTAAAATTACCTGAAAACGTAAGAAGTTTTAAACAGCTTTTCACACAAATTAGATGCAACTGTTCCCATGTCTGAGTACTTATTTAAAAGAAAGGTAAAGATTGGCCTGTTAGAAAAAGCATAATGTGAGCTTTGGATTACTGGA|TTTTTTTTTTTTTTTAAACACACAGTTGGGCTAAAATATCCATGAAAA	2	1	0.51863115005231	0.741210747674579	N	N	3.49065421516983	2.77582344457311	2.77582344457311	splitr	28	0	0.458333333333333	0.5	N	0.479166666666666	N	N	1557	0	ENSG00000119707	ENSG00000240269	+	-	14	22	73588122	23247204	utr3p	intron	RBM25	D87024.2	73525144	23154489	+	-	0.458333333333333	73587904	23174979	+	-	Y	-	1	N	SKBR3_13_2_1	4	0.46
130014	CCTGACCAACATGGCGAAACCCCGTCTCTACTAAAAATACAAAAATTAGCCGGGCGTGGTGGCGCATGCCTGTAATCGCAGCTACTTGGCTAGAGGCTGAGGCAGGAGAATCACTTGAACCCGGGAGGTGGAG|GTTGCAGTGAGCCATGATCACACCACTGCACTCCAGCCTGGACAACAGAGTGAGACCCCCATCTCAAAAAAAAAAAAAAGAAAAAAAGAAA	1	0.636725521399774	0.311204357582937	0.306030290211129	N	Y	3.44296588673741	3.4194817077554	3.4194817077554	splitr	224	0.89010989010989	0.769230769230769	0.5	N	0.78021978021978	N	N	129	0	ENSG00000137135	ENSG00000220804	+	+	9	2	35675863	243102304	utr5p	upstream	C9orf100	AC093642.5	35658872	243030784	-	+	0.802197802197802	35675070	164035722	-	+	Y	-	-	N	SKBR3_13_2_1	836	1
127578	GAAACAGGTTTGCTTTCAGCTGTCACTTGCACACATACTGCCTAGTTGTGAACCAAATGTGAAAAAACCTCCTTCATCCCATTGTGTATCTGATACCTGCCGAGGGCCAAGGGTGTGTGTTGACAACGCCGCTCCCAGCCGGCCCTGGTTGCGTCCACGTCCTGAACAAGAGCCGCTTCCGGATGGCTCTTCCCAAGGGAGGAGGAGCTCAAGTGTCGGGAACTGTCTAACTTCAGGTTGTGTGAGTGCGTT|AAAAAAAAAAAAAAAAAAAGAATGGCAAGCTACTAGCTACTTAGGTG	2	1	0.808744637905766	0.927294411452363	N	Y	3.46335504630636	2.55099407056932	2.55099407056932	splitr	23	0.468085106382978	0.468085106382978	0	N	0.638297872340426	N	N	2756	0	ENSG00000130508	ENSG00000230304	+	+	2	3	1748624	197953181	utr3p	downstream	PXDN	CICP6	1635659	197950368	-	-	0.468085106382978	1636957	152545700	-	+	Y	-	-	N	SKBR3_13_2_1	152	0.442307692307692
138968	TGGTGGTTTACCTACTCAATGGATAGCAGCACGAGGACTGCTGTACTGCAAAAAAAGAAGACCAAAAGATTACAGTGGACCATGGGATACAGAAGCCAGCATGGCAGACAGAAGAAAAATAGTTTGGGAACATGTAACTATTCTAAGTGGAAGTTTTGTTGTAGGAATTATAGTAATCACACCACATTACTTGGCCTTTCGGTAATGTG|AAAAAAAAAAAAAAAAACCCTCAGAGATAGTCTTTGTGAAGAGCTTCTGAC	2	1	0.935695919090345	0.927294411452363	N	N	3.70719543103269	2.74968113665891	2.74968113665891	splitr	30	0.431372549019608	0.431372549019608	0	N	0.470588235294118	N	N	935	6465	ENSG00000114120	ENSG00000111371	+	-	3	12	140698775	46663208	utr3p	utr3p	SLC25A36	SLC38A1	140660672	46576843	+	-	0.431372549019608	140695478	46581582	+	+	Y	-	-	N	SKBR3_13_2_1	33	0
92255	TTTCAGCTCACCGCAGCCTCCACCTCCCAGGTTCAAGCAGTTCTCCTGCCTCAACCTCCCGAGTAACTGGGATTACAGGTGTGTGCCACCACACCCGACTAATTTTTTTATTTTTAGTAGAGACGGGGTTTCACCATGTTGGCCAGGCTGGTCTTGAACTCCTGACCTCAG|GGTGGTCCACCCGCCTCGGCCTCCCAAAGTGCTGGCATTACAGGCGTGAACCACCGTGCCTGGCCGGAAGTCTTTAAAAAATAAAGTGATTCTACTCTTCTAAGCTTACAGAGACCAGACCAGGTGAATGTAACTGGGGAAAATCAAGATGGTACCTCTCTGCATTA	1	1	0.612610548302747	0.693969709788871	N	N	3.65760879692984	3.51001030496889	3.51001030496889	splitr	227	0.359281437125749	0.622754491017964	0.5	N	0.616766467065868	N	N	2603	1199	ENSG00000149639	ENSG00000156030	+	-	20	14	35492089	74256988	utr3p	utr3p	KIAA0889	C14orf43	35405845	74181825	-	-	0.263473053892216	35409721	74183160	-	+	Y	-	-	N	SKBR3_13_2_1	51	1
140592	CAAATGTGAGGCATGTGCTGATAAGTTGAAAAGAGAAATAGAGCTGTATGGTTGCCCCCCTGATTTTCCAGATGAAGAAGAGGAAGAGGAAGAA|GAGGAAGAAGGTGGGGAGGAAGAGGAGGAGGAAGAAGAAGGTGATGGTGAGGAAGAGGATGGAGATGAAGATGAGGAAGCTGAGTCAGCTACGGGCAAGCGGGCAGCTGAAGATGATGAGGATGACGATGTCGATACCAAGAAGCAGAAGACCGACGAGGATGACTAGACAGCAAAAAAGGAAAAGTTAAACTAAAAAAAAAAAGGC	5	1	0.391316156835248	0.76966335168802	N	N	2.93548794710821	2.18533368467738	2.18533368467738	splitr	19	0.202127659574468	0.0638297872340424	0	N	0.180851063829787	N	N	2657	14698	ENSG00000133706	ENSG00000187514	+	-	5	2	145562223	232578251	coding	coding	LARS	PTMA	145492601	232571605	-	+	0.0531914893617019	145547745	232576648	-	-	Y	-	-	N	SKBR3_13_2_1	3	0.0511363636363636
137757	CTTGAAGGTCCGGAGGCCTCGAGGGGTTTCCACGTAGCCCACAATGCCCACAACCACCATGGGTGGTGTCTCTACAATGGTCACA|ACCTCAACACCACCTTCTTCGACCCAGCCGGAGGAGGAGACCCCATTCTATACCAACACCTATTCTGATTTTTCG	1	0.100608387246777	0.800133926999915	0.844771979185218	N	N	3.28292550416853	3.37824872787089	3.28292550416853	splitr	22	0.213333333333333	0.213333333333333	0	N	0.226666666666667	N	N	22077	0	ENSG00000100316	ENSG00000237973	-	-	22	1	39716394	567996	coding	intron	RPL3	RP5-857K21.6	39708887	566454	-	+	0.213333333333333	39713606	567094	+	-	Y	-	1	N	SKBR3_13_2_1	2	0
108378	AGCCTAATTTATCTTGTTTCTAGTTATATGTCTTTTTTTTTTTTTTTTT|CTTCAGAGACAGGATCCCGCTCTGTCTCCCAGGCCGGAGTGCAGTGGCACGATCATAGCTCACTGTAACCTCAAACTCCTGGACTCAAGCGATCTTCCTGCCTTAGCCTTAGCCTCCTGAGTAGCTAGGACTGTAGGCATGTACCACCGCGCCTGGCCTGTGTCTATTTTATCATTCAGATTAATTTAATTTTGTATTTTCTGGCTCAGATGAACTTAAAGAAGCATCAAACAT	1	0.714973209004746	0.800133926999915	0.844771979185218	N	Y	2.34586586544111	3.48912663185998	2.34586586544111	splitr	24	0.448979591836735	0.448979591836735	0	N	0.448979591836735	N	N	1064	0	ENSG00000150961	ENSG00000203321	-	+	4	9	119759838	77611209	utr3p	intron	SEC24D	RP11-197P3.4	119643978	77567884	-	+	0.448979591836735	119657193	77598167	+	+	Y	-	1	N	SKBR3_13_2_1	24	0.846153846153846
31964	GTGGACTCATTCCAATTACAGGGCCTCGAAAGAGTCCTGTATTGTTATTTTTCGTCACTACCTCCCCGGGTCGGGAGTGGGTAATTTGCGCGCCTGCTGCCTTCCTTGGATGTGGTAGCCGTTTCTCAGGCTCCCTCTCCGGAATCGAACCCTGATTCCCCGTCACCCGTGGTCACCATGGTAGGCACGGCGACTACCATCGAAAGTTGATAGGGCAGACGTTCGAATGGGTCGTCGCCGCCACGGGGGGCGTGCGATCAGCCCGAGGTTATCTAGAGTCACCAAAGCCGCCGGCGCCCGCCCCCCGGCCGGGGCCGGAGAGGGGCTGACCGGGTTGGTTTTGATCTG|CTCTTTCTCCTGGGTTTAAGCAATTCTTGTGCCTCAGCCTCCCAAGTACC…	1	2.38459574245208e-13	0.20555784636729	0.155228020814782	N	N	3.25828027434064	3.3012485241977	3.25828027434064	splitr	98	0	0	0	N	0	N	N	0	0	ENSG00000212932	ENSG00000141161	-	-	21	17	48111157	33516364	upstream	intron	RPL23AP4	UNC45B	48110676	33474836	+	+	0	9827227	33478017	-	-	Y	-	1	N	SKBR3_13_2_1	2	1
28832	GTTACCGCCCGCAGCGCCCTTTAACTCCCGCCCCCGCCCCGCTCACCGCCCCCTTCCCCTGCTACAGCGCGCTCGCCCCGCGGCCGCCAATCAGCCGCGCGCCCCGGCCGCGCGCCCCGCCCCGCCCCCGGTGGGTGTGCGCGCGGCCAATGGGCGGTGCGCGGGGGCCGGGCCGCGGCGGGGCGGGGCAGCGGGGCGGCCGCCAATCGCCGTGGTGTTGTTGAAACTGAAAATACTACATTATGCTAATCGCGGCCGGGCCCGCGCGCACGGGGGTGGGGCCCGCGCG|CAGGTGCAGATCTTGGTGGTAGTAGCAAATATTCAAATGAGAACTTTGAAGGCCGAAGTGGAGAAGGGTTCCAGT	2	0.000584183788850709	0.196734923242299	0.258789252325421	N	N	2.36935909625921	3.48846428445067	2.36935909625921	splitr	0	0	0	0	N	0	N	N	4	0	ENSG00000129757	ENSG00000251948	-	+	11	19	2907111	24184165	utr5p	intron	CDKN1C	AC092279.1	2904443	24184075	-	-	0	2907036	24184151	-	+	Y	1.15923566878981	1	N	SKBR3_13_2_1	2	1
128487	CCCCTGAATGTTTCTATCATTTTCTTTTCTTTTTTTTTTTTTTTCGA|AGACAGGGTCTTGCTATATTGCCCAGAATGGCCTCAAACTCCTGGGCTCAAGCGATCCTCCTCCAGCCTCCCGAGTAGCTATAGTTTGGTTTTAATCAGTAAATATTTATTTAGCACTTGGACTGCTCTAGGCACTATAGGGTACAAAATTAGTTGTATTTTATCCTCTCATCCCAGCTGTGAGGTAGGTTTGCTAAAGCTGTAATACCACTAAGCAGTTTTTTCAAT	1	0.955769338327132	0.800133926999915	0.844771979185218	N	Y	2.28558202204071	3.65384724021086	2.28558202204071	splitr	0	0	0.425531914893617	1	N	0.468085106382979	N	N	272	798	ENSG00000205730	ENSG00000118873	+	-	16	1	19132946	220445796	intron	utr3p	ITPRIPL2	RAB3GAP2	19125254	220321635	+	-	0.425531914893617	19131777	220323467	+	-	Y	-	0.768174411856614	N	SKBR3_13_2_1	14	1
141100	CGGGTCTGCCCATTCTTGGAGATACCAGCTTCAAATTCACCAACACCAGCAGCAACAATCAGGACAGCACAGTCAGCCTGAGATGTCCCTGTAATCATGTTTTTGATAAAGTCTCTGTGTCCTGGGGCATCAATGATAGTCACATAGTACTTGCTGGTCTCAAATTTCCACAAGGAGATATCAATGGTGATACCACGTTCACGCTCAGCTTTCAGTTTATCCAAGACCCAGGCATACTTGAAGGAGCCCTTTCCCATCTCAGCAGCCTCCTTCTCAAATTTTTCAATGGT|TCTTTTCTCTTCCCTGACCAGTGACCAGGCTGAGGCCCGCAGGTCTAAGACCAAGGAAGCACGCAAGCGCCGTGAAGAGCGCCTCCAGGCCAAGAAGGAGGAGATCAT…	1	8.30279108905066e-05	0.321839855309698	0.321669634186996	N	N	3.13379942889774	3.40744620240479	3.13379942889774	splitr	6	0.0344827586206898	0.0344827586206898	0	N	0.0517241379310345	N	N	108743	129759	ENSG00000156508	ENSG00000108298	-	-	6	17	74233520	37360980	coding	intron	EEF1A1	RPL19	74225473	37356536	-	+	0.0344827586206898	74229638	37360757	+	-	Y	-	0.90483202280879	N	SKBR3_13_2_1	48	0
133778	GCGCAGGAGGGGTAGGCTGGGAGGGGCTGCCACAGCTGTTCACTTGGGCAGGACGTCAGAGGACTCGGACACCAGCTTCCCATCACGT|TGTCTCTCCTTCTTCCCCCTGGCCTGTTCTGTCTCTGAGCTCTGTGTCCTCCGTTCATTCCATGGCTGGGAGTCACTGATGCTGCCTCTGCCTTCTGATGCTGGACTGGCCTTGCTTCTACAAGTATGCTTCTCCCACAGCTGTGG	1	1	0.447538936456759	0.5	N	N	3.44143830342756	2.86951645143996	2.86951645143996	splitr	15	0	0	0	N	0.102272727272727	N	N	138	10309	ENSG00000168944	ENSG00000158710	+	+	5	1	122759286	159895522	intron	utr3p	CEP120	TAGLN2	122680579	159887897	-	-	0	122736661	159888296	+	+	Y	1.21176927801009	1.83135107939795	N	SKBR3_13_2_1	18	0
48400	CTCCCGACCTCAAGAGATCCACCTGCCTCAGCCTCCCAAAGTGCTGGTGAGCCACCATACCCAGCCTAAACTGGTTTTTGTTTTTTTTTTCTGAGACAGAGTCTCGCTCTGTT|GCCAGGCTGGTCTTGAACTCCTGACCTCAG	1	0.0179080100794109	1	0.935920242646516	N	Y	2.87573360810164	3.55197054750939	2.87573360810164	splitr	143	0.766666666666667	0.333333333333333	1	N	0.9	N	N	1697	164	ENSG00000116005	ENSG00000185917	-	-	2	21	70508323	37451687	utr3p	utr5p	PCYOX1	SETD4	70484518	37406839	+	-	0.266666666666667	70506894	37431797	-	+	Y	-	-	N	SKBR3_13_2_1	174	1
71990	CTGCAGCCTCCTTGCTGCGCAATGTCCCGGGGCCCCCCTCCCGTGGCCGCTTCGCCCTCCTGGTGACGTCCTGCTGCAACTCCCCGAGCACTGCCTGTCTTCCCGCTCTCCAGCCCTCGAGGCTCCGGCATAGGCCTGAGAAAGCCGTGCCGGAGCTGCCCCTGTGCCTGCTACTAAATGAATTGC|GGTGTGGTGGCCGTCCTGCTGACCAAGAAGTCCCTGGCCCGGCGGGTGTACGCCACCATCCTGAACGCCGGCACCAATACAGATGGCTTCAAGGAGCAAGGCGTGACCTTCCCCTCAGGGGATATCCAGGAGCAGCTCATCCGCTCGTTGTACCAGTCGGCCGGAGTGGCCCCTGAGTCATTTGAATACATCGAAGCCCACGGCACAGGCAC…	1	4.57626127976305e-05	0.447538936456759	0.5	N	N	3.35356364524965	3.36720643949681	3.35356364524965	splitr	9	1.11022302462516e-16	1.11022302462516e-16	0	N	1.11022302462516e-16	N	N	83603	94538	ENSG00000130600	ENSG00000169710	-	-	11	17	2022700	80056106	intron	coding	H19	FASN	2016406	80036215	-	-	1.11022302462516e-16	2018287	80050872	+	+	Y	-	-	N	SKBR3_13_2_1	1	0
140740	CTCGAGCCGCTGGACGAGGATCTCTTCAGAGGAAGGCATTACTGGGTACCGGCCAAGAGGCTGTTTGGTGGTCAGATCGTGGGCCAGGCCCTGGTGGCTGCAGCCAAGTCTGTGAGTGAAGACGTCCACGTGCACTCCCTGCACTGCTACTTTGTTCGGGC|AGGCACCATGACTCCTGTGAGGATGCAGCACTCCCTGGCAGGTCAGACCTATGCCGTGCCCCTCATCCAGCCAGACCTGCGGTGAGAGGAGGCCGTCCAGCAGATGGCAGATGC	1	1	1	0.935920242646516	N	N	3.28296535696188	3.43209143223268	3.28296535696188	splitr	5	0.0263157894736841	0.0263157894736841	0	N	0.0263157894736841	N	N	592	0	ENSG00000101473	ENSG00000146556	+	-	20	2	44486045	114356655	coding	intron	ACOT8	WASH2P	44470360	114341664	-	+	0.0263157894736841	44483800	114346125	-	-	Y	-	1	N	SKBR3_13_2_1	6	0
131274	CAATGCTGGTGGTTCTCTCTGTGGCTTCTTCGTAGGGTTCCTCAGCCTCTTCCTCTACCTCATCA|AACTAACCTCAAAACAAATGATAGCCATACACAACACTAAGGGACGAACCTGATCTCTTATACTAGTATCCTTAATCATTTTTATTGCCACAACTAACCTCCTCGGACTCCTGCCTCACTCATTTACACCAACCACCCAACTATCTATAAACCTAGCCATGGCCATCCCCTTATGAGCGGGCGCAGTGATTATAGGCTTTCGCTCTAAGATTAAAAATGCCCTAGCCCACTTCTTACCACAAGGCACACCTACACCCCTTATCCCTATACTAGTTATTATCGAAACCATCAGCCTACTCATTCAACCAATAGCCCTGGCCGTACGCCTAACCG…	1	6.3217570051569e-05	0.375556752806067	0.399915574091196	N	N	3.22845095762097	3.10865033796007	3.10865033796007	splitr	4	2.22044604925031e-16	2.22044604925031e-16	0	N	0.046153846153846	N	N	8411	3	ENSG00000142192	ENSG00000230021	-	-	21	1	27543446	659930	coding	intron	APP	RP5-857K21.4	27252861	536816	-	-	2.22044604925031e-16	27394268	569227	+	-	Y	-	0.828962371721779	N	SKBR3_13_2_1	2	0.63265306122449
141163	TGGTAGGGCCGACTCTCTGAAGGGCCAGAATTCATCCAGGGTGGGCGGCTCTGGGTGGTAGACATGAGAGACGGTGGAGGTGGGTTGTTGGCGGGAGCAGCAGGACGAGGTGCGCTGGCCAGGGGTGTGGTGGCAGGCCCAGAGGTGGAGCC|GCCACAGGTGCAGATCTTGGTGGTAGTAGCAAATTTTCAAATGAGAACTTTGAAGGCCGAAGTGGAGAAGGGTTCCATGTGAACAGC	283	1	0.0252170571820231	0.0898400266422404	N	N	3.00567142744271	3.61360747730288	3.00567142744271	splitr	24	0.0574712643678161	0.0574712643678161	0	N	0.0574712643678161	N	N	2194	0	ENSG00000168066	ENSG00000252318	-	+	11	2	64546316	133038738	coding	intron	SF1	AC097532.1	64532078	133038647	-	-	0.0574712643678161	64535658	133038727	+	+	Y	-	1	N	SKBR3_13_2_1	2	1
136278	GGCACCTGTAGTCCCAGCTACTCCTGGGACTACTCGGGAGGCTGAAGCAGGAGAATGGCATGAACCCAGGAGACAGAGCTTGCAGTGAGCCGAGATCGCGCCACTGCACTCAAGCCTGGGCGACAGAGCGAGACTCCTCTCAAAAAAAAAAAAAAAATTAGCTGG|GTGTGGTGGTGCATGCCTGTAGTTCCAGCTACTCAGGACACTGACGTAGGAGGGTTGCTTGAGACTGAGAGTTGGAGGCTGCGATGAGCCATGAATGCCCCACTGCACTCCAGCCTGG	2	1	0.12528675945291	0.128734512121114	N	Y	3.09918483325901	3.5920919620082	3.09918483325901	splitr	283	0.76271186440678	0.322033898305085	0	N	0.271186440677966	N	N	3257	4550	ENSG00000182180	ENSG00000133313	-	-	10	18	75012451	72190687	utr3p	utr3p	MRPS16	CNDP2	75006510	72163443	-	+	0	75010000	72187919	+	-	Y	-	5.23098175859198	N	SKBR3_13_2_1	47	1
137569	TGTTCCTGGTTATCCTCTTCTGCTGTTCTGGAAAGAAACAGACCAGTGGTATGGAGTATAAGAAAACTGATGCACCTCAACCGGATGTGAAGGAAGAGGAAGAAGAGAAGGAAGAGGAAAAGGACAAGGGAGATGAGGAGGAGGAAG|AAGAGGAAGAAGGTGGGGAGGAAGAGGAGGAGGAAGAAGGTGATGGTGAGGAAGAGGACGGAGATGAAGATGAGGGAGCTGAGTCAGCTACGGGCAAGCGGGCAGCTGAAGATGATGAGGATGACGATGTCGATACCCAG	4	0.593953103748137	0.114079620368998	0.203838792220813	N	N	2.40923232670323	2.19315783450189	2.19315783450189	splitr	17	0.142857142857143	0.0357142857142857	0	N	0.114285714285714	N	N	16908	0	ENSG00000127022	ENSG00000198134	+	-	5	12	179157926	12264423	coding	intron	CANX	RP11-267J23.4	179105629	12264097	+	+	0.0357142857142857	179151769	12264260	+	-	Y	-	1	N	SKBR3_13_2_1	5	0.236842105263158
95586	CCTCCAAATATCTCATCAACAACCGACTAATCACCACCCAACAATGACTAA|TCAAACTCTACTCCCACTAATAGCTTTTTGATGACTTCTAGCAAGCCTCGCTAACCTCGCCTTACCCCCCACTATTAACCTACTGGGAGAACTCTCTGTGCTAGTAACCACGTTCTCCTGATCAAATATCACTCTCCTACTTACAGGACTCAACATACTAGTCACAGCCCTATACTCCCTCTACATATTTACCACAACACAATGGGGCTCACTCACCCACCACATTAACAACATAAAACCCTCATTCACACGAGAAAACACCCTCATGTTCATACACCTATCCCCCATTCTCCTCCTAT	1	0.0587948116617089	0.311204357582937	0.306030290211129	N	Y	3.15417924089688	3.24571040265672	3.15417924089688	splitr	350	1	1.11022302462516e-16	0	Y	0.0980392156862744	N	N	38194	93473	ENSG00000198899	ENSG00000198886	+	-	MT	MT	9207	12137	coding	coding	MT-ATP6	MT-ND4	8527	10760	+	+	0	8674	11803	+	-	N	-	-	N	SKBR3_13_2_1	6	0
71562	TTTCCCACCTTCTTCCTCCTCTTCATCCTCATCCTCATCTTCATCTTCTTCATCAAGTCCAAATTCTTCTTCCTCCTC|CTGCCCCTCACAATCATGGCAAGCCAACGCCACTTATCCAATGAACCACTATCACGAAAAAAACTCTACCTCTCTATACTAATCTCCCTACAAATCTCCTTAATTATGACATTCACAGCCATAGAACTAATCATATTTTATATCTTCTTCGAAACCACACTTATCCCC	1	1	0.209527252024466	0.160545729398276	N	N	2.77232056535123	3.48230056095149	2.77232056535123	splitr	3	0.0384615384615383	0	0	N	0.217948717948718	N	N	2326	31	ENSG00000136938	ENSG00000132570	-	+	9	5	100778225	134343649	coding	intron	ANP32B	PCBD2	100745638	134240596	+	+	0.0384615384615383	100773666	134263510	-	+	Y	-	1.2575464834446	N	SKBR3_13_2_1	3	0.319672131147541
82369	ACGCTGGGAGCCTTCTTGGGTGCTGGAATAGTTTTTGGGCTGTATTATGATGCAATCTGGCACTTCGCCGACAACCAGCTTTTTGTTTCGGGCCCCAATGGCACAGCCGGCATCTTTGCTACCTACCCCTCTGGATGTACATACATAAGTAGGAGCAGTGGGACGTGTTTCTGTCATAATGCAGGCATGAAGGGTGGAGTGAAGTCAGGTCATAAGTTTCATGTTTGCTTTTGTTTTGTTTTGTTTTTAATGTATGTAGCAGATGTTACAGTCTTAGGGATCCGGGATGGGAGACCCCACTTTAGAAAGGGTCGTCACT|ACCTCCCCGGGTCGGGAGTGGGTAATTTGCGCGCCTGCTGCCTTCCTTGGATGTGGTAGCCGTTTCTCAGGCTCCCTCT…	1	7.7060448139014e-07	0.209527252024466	0.160545729398276	N	N	3.40112399260607	3.37023110089298	3.37023110089298	splitr	8	0	0	0	N	0	N	N	6106	0	ENSG00000165272	ENSG00000212932	+	+	9	21	33447609	48111157	utr3p	upstream	AQP3	RPL23AP4	33441152	48110676	-	+	0	33441232	9827515	-	+	Y	-	-	N	SKBR3_13_2_1	1	1
141593	TCTCAGAGGTGATCGGCGATCAGAGGGCGATGAAGTTCTAGATCCATTGAGACAAGCTCTAGACAGTAGCATGCAGTCCCACAACTTGTACCAGCATCCCCAGCGTCTGGCATTCCATGTTTCTGCTCCTGTGGCCTCCACGGTGCAACAAGCTAGCGGTTTACTTGGACCTCTGCCTCATCTTTCTTCTTTTGCGCTTCAGCCTGCGCATTCGCTTCTTCCTCCACTTGGCTCTCATGGC|TCTTCACCGTGCCAGACTAGAGTCAAGCTCAACAGGGTCTTCTTTCCCCGCGGATTCCACCAAGCCCGTTCCCTTGGCTGTGGTTTCGCTGGATAGTAGGTAGGGACAGTGGGAATCTCGTTCATCCATTCATGAACGTCACTAATTAGATGACTAG…	1	5.86683887897313e-06	0.800133926999915	0.844771979185218	N	N	3.26140998887385	3.60273302279816	3.26140998887385	splitr	10	0.0252100840336135	0	0	N	0.0546218487394958	N	N	6323	0	ENSG00000198637	ENSG00000198626	-	+	7	1	137198984	238129359	utr5p	intron	AC090498.1	RYR2	137198564	237205505	+	+	0.0252100840336135	137198602	237766596	-	+	Y	-	1	N	SKBR3_13_2_1	70	1
139438	GCTGCTTGGGAGGCTGAGGCAAAATAATCACCTGAACCCTGGAGTCAGAGGTTGTGGGGAGCCGAGATTGTGCCACTACACTCTAGTTGGGCGACAAGAGTGGGACTCCGTCTCAAAAAAAAAAAAAAAAAAAAAAAAAAAC|AAAAAAAAAAAAAAAAAAAAGAGAATCGTACGTCGACTTTCGATTTTTCACAGCCTCAGCCTAGGAAAAATGGTTCATGGGATAAACAGCTGGTATTTGTATCTAAAACTCAGATTGGTCACATAAATGCCACGGCATTCCGAAGTTTTGATTTTGATTAACATTGACAGGATTACTGTGTGTTTAATTTTTTAAAAACT	1	1	0.205558172728075	0.155228020814782	N	Y	2.0656372782672	2.50546516763251	2.0656372782672	splitr	151	0	0	0	N	0.028169014084507	N	N	546	6167	ENSG00000130338	ENSG00000166913	-	-	6	20	158932860	43537173	utr3p	utr3p	TULP4	YWHAB	158733692	43514317	+	+	0	158929910	43535149	-	-	Y	-	0.824779635712122	N	SKBR3_13_2_1	42	0.839285714285714
141260	GGACTGTGGTCATGAGTCCTTCCACGATACCAAAGTTGTCATGGATGACCTTGGCCAGGGGCGCTAAGTAGTTGGTGGTGCAGGAGGCATTGCTGACGATCTTGAGGTTGTTGTCATACTTCTCATGGTTC|TCTCTTCACCCTGCCAGACTAGAGTCAAGCTCAACAGGGTCTTCTTTCCCTGCTGATTCCGCCAAGCCCATTCCCTTGGCTGTGGTTTCGCTGGATAGTAGGTAGGGACAGTGGGAATCTCGTTCATCCATTCATGTGCGTCACTAATTAGATGACAAGGCATTTG	1	1	0.205558172728075	0.155228020814782	N	N	3.58441000276898	3.44529314610237	3.44529314610237	splitr	14	0.0152671755725191	0	0	N	0.0534351145038168	N	N	0	356	ENSG00000235587	ENSG00000149262	+	+	X	11	46300149	77705724	intron	intron	GAPDHP65	INTS4	46299144	77589766	-	-	0.0152671755725191	46299744	77597765	+	+	Y	1	1.69881089015784	N	SKBR3_13_2_1	66	1
60655	TCAAGATGCGGCGCCGCGGGGAGGGGGGGCA|TGGGCGGAAGTGACCGTGGTGGCTTCAATAAATTTGGTGGCCCTCGGGACCAAGGATCACGTCATGACTCCGAACAGGATAATTCAGACAACAACACCATCTTTGTGCAA	1	0.000728341774743594	0.311204357582937	0.306030290211129	N	N	2.88199133356859	3.50000108636471	2.88199133356859	splitr	4	0	0.129032258064516	0	N	0.451612903225807	N	N	42	4330	ENSG00000007402	ENSG00000089280	-	-	3	16	50541675	31203127	utr5p	coding	CACNA2D2	FUS	50400233	31191445	-	+	0	50540893	31196497	+	-	Y	-	-	N	SKBR3_13_2_1	39	0.408450704225352
73172	GGAAAGCCTTCCTGCTCCTGCTGCTCTTGGGGCTGGTGCAGCTGCTGGCCGTGGCGGGTGCCGAGGGCCCGGACGAGGATTCTTCTAACAGAGAAAATGCCATTGAGGATGAAGAGGAGGAGGAGGAGGAAGATGATGATGA|TGATGAAGAGGAGGAAGGATTAGAAGATATTGACGAAGAAGGGGATGAGGATGAAGGTGAAGAAGATGAAGATGATGATGAAGGGGAGGAAGGAGAGGAGGATGAAGGAGAAGATGACTAAATAGAACACTGATGGATTCCAACCTTCCTTTTTTTAAATTTTCTCCAGTCCCTG	2	0.511211649793655	0.871805782194921	0.902195137443948	N	N	2.48475781335974	2.95656509737052	2.48475781335974	splitr	35	0.225352112676056	0.225352112676056	0	N	0.232394366197183	N	N	2316	7284	ENSG00000155660	ENSG00000119335	+	-	7	9	148725733	131458679	coding	coding	PDIA4	SET	148700154	131445703	-	+	0.225352112676056	148718176	131456225	-	-	Y	-	-	N	SKBR3_13_2_1	5	0.434782608695652
140437	CTGTCTGGCACTCCCTAGTGAGATGAACCCGGTACCTCAGATGGAAATGCAGAAATCACCCGTCTTCTGCGTCGCTCATGCTGGGAGCTGTAGACCGGAGCTGTTCCTATTTGGCCATCTTGGCTCCTCCCCCCA|AGAACTACTTAACAATATACATACTGATCCATTGTGGAATTATTAAGGAAAATACATTGAAATAGGTGGCATTCTTGTCAAAGATATATATGGACGGCTAGATGGATAGATAGGTGAAAATCATGTTCCATGGAAGAAGAGTTAGCTCAGC	1	1	0.311204357582937	0.306030290211129	N	Y	3.38809011260573	3.5482584762506	3.38809011260573	splitr	286	0.962962962962963	2.22044604925031e-16	0	N	0.962962962962963	N	N	299	3	ENSG00000047621	ENSG00000232023	+	-	12	2	4647674	229476111	intron	intron	C12orf4	AC009410.1	4596894	229347977	-	-	0.0148148148148148	4618060	229371044	-	+	Y	-	-	N	SKBR3_13_2_1	31	1
68247	CCATCTTCAACTGGAACCCTTCTCCACTTCGGCCTTCAAAGTTCTCATTTGAATATTTGCTACTACCACCAAGATCTGCA|CCTCCATCATCACCTCAACCCAAAAAGGCATAATCAAACTTTATTTCCTCTCTTTCTTCTTCCCACTCATCCTAACCCTACTCCTAATCACATAATCTATTCCCCCGAGCAATCTCTAGTACAATATACACACCAACAAACAATGTTCAACCAGTAACTACTACTAATCAACGCCCATAATCATACAAAGCCCCCGCACCAATAGGATCCT	3	1	0.672179231214042	0.0910743065647112	N	N	3.58424216889964	2.98996249365577	2.98996249365577	splitr	17	0.075	0	0	N	0.15	N	N	0	31	ENSG00000251948	ENSG00000132570	+	+	19	5	24184165	134343649	intron	intron	AC092279.1	PCBD2	24184075	134240596	-	+	0.075	24184147	134260432	+	+	Y	1	1.2575464834446	N	SKBR3_13_2_1	2	1
138782	GTCGGTCAGCCCTTCCAGGCGAGACTCCAGCTCTACCTTGTTCATGTAAGCTTCATCCACATCCTTCTTGATGAGGACAAATTCGTTCTCCATCTCTGTACGCTTATTGATCTCATCCTCATACTTGTTCTTGAAGTCCTCCACCAGCCCCTGCA|AGAGCACAAGAGGAAGAGAGAGACCCTCACTGCTGGGGAGTCCCTGCCACACTCAGTCCCCCACCACACTGAATCTCCCCTCCTCACAGTTTCCATGTAGACCC	2	1	0.304034687748377	0.452412299844665	N	N	3.50272957331379	3.02592325836586	3.02592325836586	splitr	15	0	0	0	N	0.0192307692307693	N	N	64916	0	ENSG00000170421	ENSG00000228232	-	+	12	X	53298868	39647390	coding	downstream	KRT8	GAPDHP1	53290971	39646386	-	-	0	53295678	39646360	+	+	Y	-	-	N	SKBR3_13_2_1	78	0
75768	ATATCGTCGGGATTTCTGGTCCAGATGGGCTTTGTTTTGTTGAGCTCTTCTTGATCGATGTACTTTTCCTTAATCTTCTTCTTCTTCTTCTTGTCACCATCCTTCTTTTCTTCTTCCTCATCAG|AACCCTACTCCTAATCACATAATCTATTCCCCCGAGCAATCTCTAGTACAATATACACACCAACAAACAATGTTCAACCAGTAACTACTACTAATCAACGCCCATAATCATACAAAGCCCCCGCACCAATAGGATCCTCCCGAATCAGCCCTGACC	1	0.775303715492152	0.612610548302747	0.693969709788871	N	N	2.80050336952116	3.31166831795583	2.80050336952116	splitr	22	0.129032258064516	0	0	N	0.129032258064516	N	N	26619	31	ENSG00000080824	ENSG00000132570	+	+	14	5	102606086	134343649	coding	intron	HSP90AA1	PCBD2	102547073	134240596	-	+	0.129032258064516	102551211	134260359	+	+	Y	1.53264849268147	1.2575464834446	N	SKBR3_13_2_1	4	0.359550561797753
87293	GATACCAGGATCCTGCCAATCACCAACCACGTCCACCCACAGGGACACAAACAAGC|TCACCCATAACACTAATCCTACTTCCATCACCAACCCCACTAAAACACTTACCAAGACCTCAACCCCTGACCCCCATGCCTCAGGATACTCCTCAATAGCCACCGCTGTAGTATATCCAAAAACAACCATCATTCC	1	0.127813156876704	0.375556752806067	0.399915574091196	N	N	2.89885125461967	2.91609200451579	2.89885125461967	splitr	7	1.11022302462516e-16	0	0	N	0.107142857142857	N	N	7494	0	ENSG00000170315	ENSG00000249119	-	+	17	5	16286054	134260334	utr5p	intron	UBB	MTND6P4	16284113	134259813	+	+	1.11022302462516e-16	16284434	134260131	-	+	Y	0.0764775747742149	1	N	SKBR3_13_2_1	3	0
108915	ACCCTACTAAACCCCATTAAACGCCTGGCAGCCGGAAGCCTATTCGCAGGATTTCTCATTACTAACAACATTTCCCCCGCATCCCCCTTCCAAACAACAATCCCCCTCTACCTAAAACTCACAGCCCTCGCTGTCACTTTCCTAGGACTTCTAACAGCCCTAGACCTCAACTACCTAACCAACAAACTTAAAATAAAATCCCCACTATGCACATTTTATTTCTCCAACATACTCGGATTCTACCCTAGC|ATCACCCCGCTAAATCCCCTAGAAGTCCCACTCCTAAACACATCCGTATTACTCGCATCAGGAGTATCAATCACCTGAGCTCACCATAGTCTAATAGAAAACAACCGAAACCAAATAATTCAAGCAC	2	0.0212844920204757	0.808744637905766	0.927294411452363	N	N	3.39165333023182	3.20959872893168	3.20959872893168	splitr	23	0.110236220472441	0.110236220472441	0	N	0.133858267716536	Y	N	54817	33743	ENSG00000198786	ENSG00000198938	+	-	MT	MT	14148	9990	coding	coding	MT-ND5	MT-CO3	12337	9207	+	+	0.110236220472441	13929	9567	+	-	N	-	-	N	SKBR3_13_2_1	3	0
134786	ATGGCCCACATGGCCTCCAAGGAGTAAGACCCCTGGACCACCAGCCCCAGTAAGAGCACAAGAGGAAGAGAGAGACCCTCACTGCTGGGGAGTCCCTGCCACACTCAGTCCCCCACCACA|TTAACAACATAAAACCCTCATTCACACGAGAAAACACTCTCATGTTCATACACCTATCC	3	0.376794342963288	0.151268937487973	0.243187587436591	N	N	3.09616017186285	3.13060693363223	3.09616017186285	splitr	24	0	0	0	N	0.203389830508475	N	N	0	31	ENSG00000228232	ENSG00000132570	-	+	X	5	39647390	134343649	downstream	intron	GAPDHP1	PCBD2	39646386	134240596	-	+	0	39646293	134262459	-	+	Y	-	1.2575464834446	N	SKBR3_13_2_1	6	0
58815	CCTGATGCAAAGGTGGAAGAAGAGCCCGAAGAAGAACCTGAAGAGACAGCAGAAGACACAACAGAAGACACAGAGCAAGACGAAGATGAAGAAATGGATGTGGGAACAGATGAAGAAGAAGAAACAGCAA|AGATGAGCTGAGCTGGACAACTAAAAGCACCTGTAGCAGTTCTCCCCAACACAGCACTGAGCACAAGTCTAGGCAGTCATCATGGTCTCCTCTGCTCGACTCTGCCCAGACCTTCCAGTTCTCCGACCGAAAGACTTGTGATCCAGTTTTGCTACAAAGAACAAAGTGGTTGA	2	1	0.170189729447764	0.209300629116717	Y	Y	2.91034820374036	3.46335504630636	2.91034820374036	splitr	303	1	0	0	Y	0.992307692307692	N	N	9945	100	ENSG00000166598	ENSG00000204954	+	-	12	12	104341679	104350993	coding	intron	HSP90B1	C12orf73	104324160	104343981	+	-	0	104341206	104347162	+	-	N	-	0.834360596327878	N	SKBR3_13_2_1	1	0.84375
135835	GTTACGATGCAATTCTAGCCAAAAAAAAAAAAAAAAAAAAAAAAATTTTTTT|GTACCATCACAACTTTTCACAACGATGGCAAGCCTTATGTCTTGGGAGCCTGTTTTGCTAGGCAAAGTTACAAGTGACCTAATGGGAGCTCAAATGTGTGTGTGTCTCTCTGTGTGTTTGTGTGTGTGTGTGCACTCAAGACCTCTAACAGCCTCGAAGCCTGGGGTGGCATCCCGGCCTTGCCATTAGCATGCCTCATGCATCATCAGATGACAAGGACAACCCTCATGACGAAGCAACATGAATT	1	1	0.800133926999915	0.844771979185218	N	Y	1.94436162164205	3.7297745213208	1.94436162164205	splitr	26	0	0.461538461538461	0	N	0.519230769230769	N	N	0	2390	ENSG00000168309	ENSG00000074410	+	-	3	15	58613337	63674360	utr3p	utr3p	FAM107A	CA12	58549844	63613577	-	-	0.461538461538461	58551156	63616879	-	+	Y	-	-	N	SKBR3_13_2_1	34	1
131681	TTTCAGTTCTGTACATCTGCCTATATTCCTTGTGATAGTGCTTTGCTTTTTCATAGATAAGCTTCCTCCTTGCCTTTCGAAGCATCTTTTGGGCAAACTTCTTTCTCAGGCGCTTG|ATCTTCAACTCCTACATACTTCCCCCATTATTCCTAGAACCAGGCGACCTGCGACTCCTTGACGTTGACAATCGAGTAGTACTCCCGGTTGAAGCCCCC	1	0.549135603516424	1	0.935920242646516	N	N	3.26680176242833	3.2201465037658	3.2201465037658	splitr	16	0.0707070707070706	0.0707070707070706	0	N	0.191919191919192	N	N	62363	3	ENSG00000147604	ENSG00000230021	-	-	8	1	74208024	659930	coding	intron	RPL7	RP5-857K21.4	74202506	536816	-	-	0.0707070707070706	74204957	568485	+	-	Y	-	0.828962371721779	N	SKBR3_13_2_1	48	0
115218	ACATACTGGCCTCTGTGATTACATAGATCAGCCATTAAAATAAAACAAGCCTTAATCTGCAAAAA|AAAAAAAAAAAAAAAAATTAGCCGGGCGTGGCGATGCATGCCTGTAATCCCAGCTACTCGGGAGGCTGAGCCAGGAGAATTGCTTGAACCCGGGAGGCGGAGGTTGCAGTGAGCCAAGATCGCGCCACTACACTCCAGTCCGGGCGACAGAGCAAGAGTCCATTCCCCCACCACCAAAAAAAAAAAAAAAAGAAAGAAAGATGATGTGATACATATCACATATTTCCTAACACCCCCA	1	0.456026046492622	0.311204357582937	0.306030290211129	N	N	3.21741801681671	2.82813856562505	2.82813856562505	splitr	201	0.046153846153846	0	0	N	0	N	N	129759	0	ENSG00000108298	ENSG00000239353	+	-	17	9	37360980	132275965	downstream	intron	RPL19	RP11-492E3.51	37356536	132264269	+	+	0	37360985	132266537	+	-	Y	-	1	N	SKBR3_13_2_1	2	0.672268907563025
140719	ACTACTTAAAAAGCAAAATAAACTTGGTTTACTTTTTTTTTTTTTT|AAAGGAAACTGTAAGTTACACTGTGGTTAAGACTTGTATCTTCACCCTTGAAAAAGCCCACATTCTATCACAGTGATGTATGGTCAGACTTAACAGCCCCAATTGTTAAACACTTGGATCAAGTCATAACCAGTTTTATTGCAAAAGGACCCTGTACACATTTATCAACTCTAGTACCTTAATAGCTACCCAACAAGTCATTAACATACAGAAACATGCATCATGAGAAGCAAGAAGTATCACCCATCCCTTCTGCATATTAGCAACTTGTCA	9	0.643828295372364	0.395149201946681	0.842622308053094	N	Y	2.54095920868107	3.42783536197374	2.54095920868107	splitr	21	0.434782608695652	0.434782608695652	0.5	N	0.543478260869565	N	N	0	3779	ENSG00000249295	ENSG00000132475	-	-	5	17	68798293	73775860	intron	utr3p	RP11-241G9.3	H3F3B	68773299	73772517	-	-	0.434782608695652	68787617	73774213	-	-	Y	1	0.253448478828782	N	SKBR3_13_2_1	9	0
141239	CCCGCACTGAAATTCGAGGAATGATACCGGGGGCTTTCAGACCAACTCGCCTACGCGTCTTGGAACCAATTGGACCCTTTCCATCAATAGCATTACCAAGGGCATCAACTACACGACCCAACAGCTCCTCACCAACTGGAACGTCCA|TACTCCTTACACTATTCCTCATCACCCAACTAAAAATATTAAATACAAATTACCACCTACCTCCCTCACCAAAGCCCATAAAAATAAAAAACTATAACAAACCCTGAGAACCAAAATGAACGAAAATCTGTTCACTTCATTCATTGCCCCCACAATCCTAGGCCTACCCGCCGCAGTACTGATCATTCTATTTCCCCCTCTATTGATCCCCACCTCCAAATATCTCATCAACAACCGACTAATTACCACCC…	1	9.8523499416246e-09	0.390564714822603	0.421349522516249	N	N	3.38014703354132	3.00463835767282	3.00463835767282	splitr	3	0.0204081632653061	0	0	N	0	N	N	5709	3	ENSG00000152234	ENSG00000230021	-	-	18	1	43684300	659930	coding	intron	ATP5A1	RP5-857K21.4	43664110	536816	-	-	0.0204081632653061	43669859	568961	+	-	Y	-	0.828962371721779	N	SKBR3_13_2_1	3	0
125794	ACCCCATCTCTACTAAAAATACAAAAATTAGCTGGGCATAGTGGCGGGCGGGCACCTGTAGTCCCAGCTACTTGGGAGGCTGAGGTAGGAGAATCGCTTGAACCTAGGAGGCGGAGGTTGCAGTGAGCCGAG|GATCGCGTCATTGCACTCCAGCCTGAGCAACAAGAGCAAAACAAAAACAAACAAACAAACAAAAAAAACCCACCCAAATCCTTTTTTTTAATGTAGTAGGGTTTATATAGATATACTAATATAATTGCATTTGGAGAATTAGAGTATGTATGGAGCCCACACATACTGTGATATAAAGTG	1	0.161522942144834	0.704121951840997	0.776581847210919	N	Y	3.73080759109069	3.57592836747465	3.57592836747465	splitr	312	0.212121212121212	0.78030303030303	0	N	0.803030303030303	N	N	10	280	ENSG00000188305	ENSG00000068489	-	-	19	17	2282181	57279924	intron	utr3p	C19orf35	PRR11	2274631	57233101	-	+	0.0378787878787878	2279815	57279283	-	-	Y	1.41858518208455	1.37028180227811	N	SKBR3_13_2_1	4	1
138473	TTCACAGTCTTTGTCCAGTTTTAGCCTAGTGATAACCACCTTGCTGGGGTGAATGCCTACGTGGACAGTTGTGCCATTAGCCTTTTCC|CACTGTCCCTACCTACTATCCAGCGAAACCACAGCCAAGGGAACGGGCTTGGCGGAATCAGCGGGGAAAGAAGACCCTGTTGAGCTTGACTCTAGTCTGGCATGGTGAAGAGACATG	1	0.715870716530371	1	0.935920242646516	N	N	3.755916829235	3.51849194026323	3.51849194026323	splitr	10	0.0454545454545454	0	0.5	N	0.0454545454545454	N	N	0	0	ENSG00000226221	ENSG00000137571	+	+	5	8	55800899	70747299	intron	intron	AC022431.1	SLCO5A1	55800462	70584568	-	-	0.0454545454545454	55800639	70602443	+	+	Y	1	1	N	SKBR3_13_2_1	60	1
136382	CGGTGGTATTTCGTCTTTTAGCCTTGGCACTCCAGTTATACTTTCTCTTGCGCTTGGCAGGGTAGCCACATTTGCCACAGGTCGACTTCTGAAGGTGGTAGGCCTTAGAGCCACAGCGGCGGCACAACGTGTGCGTCTTATTGCGACGCTTTCCAAACGATGACGTTCCCTTCG|CCTGCTGATTCCGCCAAGCCCATTCCCTTGGCTGTGGTTTCGCTGGATAGTAGGTAGGGACAGTGGGAATCTCGTTCATCCATTCATGTGCGTCACTAATTAGATGACAAGGCATTTGGCTACCTTAAGAGAGTCATAG	1	0.394463044055408	1	0.935920242646516	N	N	3.4561676006071	3.41167176744019	3.41167176744019	splitr	5	0.028776978417266	0.00719424460431672	0	N	0.0359712230215827	N	N	9626	356	ENSG00000145592	ENSG00000149262	-	+	5	11	40835437	77705724	coding	intron	RPL37	INTS4	40825364	77589766	-	-	0.028776978417266	40834707	77597717	+	+	Y	-	1.69881089015784	N	SKBR3_13_2_1	40	1
140358	AACTGGAGTCTCAATATCAGCAAAGTATGGACAGTAAATTATCAGGAAGATATCGGCGACATTGTGGACTTGGCTTCAGTGAGGTAGAAGACCATGATGGAGAAGGTGATGTGGCTGGAGATGATGATGAT|TTTGATGATGAGGAAGCTGAAGAAAAAGCGCCAGTGAAGAAATCTATACGAGATACTCCAGCCAAAAATGCACAAAAGTCAAAT	3	0.917117481063222	0.195965075777766	0.340417286518453	N	N	2.94014524495127	3.09719324163274	2.94014524495127	splitr	24	0.095238095238095	0.095238095238095	0	N	0.25	N	N	1541	14119	ENSG00000110696	ENSG00000181163	+	-	11	5	16778649	170838141	coding	coding	C11orf58	NPM1	16634679	170814120	+	+	0.095238095238095	16776465	170827173	+	-	Y	-	-	N	SKBR3_13_2_1	22	0.290909090909091
98608	CAGAGCTCTGACGAACTCCTGCTGGTTCACGTCTTTTACAGTAACTCCAGGCATCGTGCGGCCTCCGCGCTGCCAGCCAGGGGAAAGGG|CTCCTTCAAGTATGCCTGGGTCTTGCATAAACTGAAAGCTGAGCGTGAACGTGGTATCACCATTGATATCTCCTTGTGGAAATTTGAGACCAGCAAGTACTATGTGACTATCATTGATGCCCCAGGACTCAGAGACTTCATCAAA	1	1	0.12875022366714	0.0640797573534845	N	N	3.26932256271472	3.55128313764676	3.26932256271472	splitr	12	0.0898876404494382	0.0674157303370788	0	N	0.157303370786517	N	N	9495	46	ENSG00000105372	ENSG00000172244	-	+	19	5	42375482	43515247	utr5p	intron	RPS19	C5orf34	42363988	43486803	+	-	0.0898876404494382	42364325	43496401	-	+	Y	-	0.972965631057973	N	SKBR3_13_2_1	9	0
138396	TTGCAAGAAACGCTGTGCCTCGTCAGAACCAACGGTCTTATGTCTCCTAAATTCGTCTTTCACGTACTGGTCGCCCAGGGATTTGAGGTCCGGGGGCAGAACACGGTGCAGCTGCAAGACGCGCTTGTACAATGCCCGGACTCGAGAAACGTGCCGCCCCGGCATAG|CGCCCCCCCCGCCCCCGCCCCCCCTGCTCCTCCCGCCTCCCCGCTCCC	1	0.899949484282616	0.321839855309698	0.321669634186996	N	N	3.56807857436608	2.00235441675469	2.00235441675469	splitr	6	0.125	0.125	0	N	0.25	N	N	194	219	ENSG00000196636	ENSG00000126217	-	+	7	13	96811075	113754053	utr5p	intron	ACN9	MCF2L	96745902	113548692	+	+	0.125	96747034	113705050	-	+	Y	-	0.461378112804309	N	SKBR3_13_2_1	11	1
74037	TGCCTCCCAAGTTCATGCCATTCTCCTGCCTCAGCCTCCCAAGTAGCTGGGACTACAGGCACCTGCCACCAT|GCCCAGCTAATTTTTTAATTTTTAGTAGAGACAGGGTTTTACCATGTTGGCCAGGCTGGTCTTGAACTCCTGACCCTCAAGTGATCTGCCCACCTTGGCCTCCCTAAGTGCTGGGATTATAGGCGTGAGCCACCATGCTCAGCCATTAAGGTATTTTGTTAAGAACTTTAAGTTTAGGGTAAGAAGAATGAAAATGATCCAGAAAAATGCAA	1	1	0.12875022366714	0.0640797573534845	N	Y	3.44463079869307	3.02235246345518	3.02235246345518	splitr	284	0.930555555555556	0.597222222222222	0.5	N	0.597222222222222	N	N	407	6055	ENSG00000164168	ENSG00000094804	+	-	4	17	148593195	38459171	utr3p	utr3p	TMEM184C	CDC6	148538534	38443885	+	+	0	148556034	38458764	+	-	Y	-	-	N	SKBR3_13_2_1	220	1
96242	CTGATGTCGCCCTGTCTGCACGATGCCTGGGCGCCTACTCCACACTCCTCACTGGCCTCAGGCCCCACCAGCCCTGCCTCGAGCTAGCCCCTCCACCCGTCATCACTCCTGCCAGACTCCAGATGTCCAAGGTGCTCCTTGGCTCCCACAAGCTCTCCTCC|AGCAGCCCCCACCCTCCAACGAGGAAGAGAATGTGAAGCTGGCCCATGTGAAGCACAAGGAGCAGATCTGAGTGGGCAGGGGCCATCTCCCCACTCCGCTGCCCTGGCCTTGAGCATCCACTGACTGTCCAAGGGCCACTCCCAAGAAGCCCCCTTCACGATCCACCCTTTCAGGCTAAGGAGCTCCCTATCTACCCTCACCCCACGAGACAGCCCCTTCAGGATTTCCACTGGACC…	2	0.00306844484678684	0.173492094339918	0.215420638564212	N	N	3.48593413659447	3.3755202409218	3.3755202409218	splitr	9	0	0	0	N	0.00621118012422361	N	N	83603	6106	ENSG00000130600	ENSG00000165272	-	+	11	9	2022700	33447609	intron	coding	H19	AQP3	2016406	33441152	-	-	0	2018981	33442111	+	+	Y	-	2.45293114141233	N	SKBR3_13_2_1	1	0
76979	TCATGTGGTGTATGCATCGGGATAGTCCGAGTAACGTCGGGGCATTCCGGATAGGCCGAGAAAGTGTTGTGG|GAAGAAAGTTGAAATCAGCCAGCAGGCCAAGTACACTTGCTCTTTCTGTGGCAAAACCAAGATGAAGAGATGAGCTGCGGGGATCTGGCACTGTGGTTCCCGCGTGAAGACAGTGGCTGGCGGTGCCTGGACATACAATACCACCTCCGCTATCACGGTAAAGTCCGCCATCAGAAGCCTGAAGGAGTTGAAAGACCAGT	1	1	0.261533274614987	0.233421673643755	N	N	3.63296356710195	3.53039946453785	3.53039946453785	splitr	10	0	0	0	N	0	N	N	0	0	ENSG00000237973	ENSG00000226243	-	+	1	20	567996	43095482	intron	intron	RP5-857K21.6	RPL37AP1	566454	43095204	+	-	2.22044604925031e-16	567733	43095405	-	+	Y	1	1	N	SKBR3_13_2_1	6	0
67148	CAGCATGCTGTTTGTAGATGGGTGGCTTTCGGTAAATGTTGATTCCTTGATCAGGTCTGTGGAAATGCTGGGGAGAGC|TTGTGGGAGCCAAGGAGCACCTTGGACATCTGGAGTCTGGCAGGAGTGATGACGGGTGGAGGGGCTAGCTCGAGGCAGGGCTGGTGGGGCCTGAGGCCAGTGAGGAGTGTGGAGTAGGCGCCCAGGCATCGTGCAGACAGGGCGACATCAGCTGGGGACGATGGGCCTGAGCTAGGGCTGGAAAGAAGGGGGAGCCAGGCATTCATCCCGGTCACTTTTGGTTACAGGACGTGGCAGCTGGTTGGACGAGGGGAGCT	1	0.0923709394657222	0.467532148991838	0.526369772984128	N	N	3.40169305405954	3.59272380419397	3.40169305405954	splitr	13	0.166666666666667	0.166666666666667	0	N	0.166666666666667	N	N	2868	83603	ENSG00000099204	ENSG00000130600	-	-	10	11	116444414	2022700	coding	intron	ABLIM1	H19	116190872	2016406	-	-	0.166666666666667	116225483	2018971	+	+	Y	-	-	N	SKBR3_13_2_1	1	0
73388	TAAATGGATAGGTAGGTGGATGGAGGAGTGAATGGGTGGACGGGTAGATGGATGGAAAATGAACAGATGAAAATGGTTGGATTGATGGTTGGATGGGTGATTGGATGGATGGATGGGTGGATGGGTGACAAATAGGTAGGTGGATGGGTGGATAGGTGAGTGGGTAGATGATTGGGTGGGTGGATGGATG|AAGGAGAGAGGCATGGGTGGTAGGTGGATGGATGGATGAATAAATGGATAGGTAGGTGGATGGGCAGATGGGTAGGCGGATAAGTAGGTAGATGGGTAGGTGGATGAGTAGGTAGATGGATAGA	1	0.70847974388354	1	0.935920242646516	N	N	2.69950670306026	2.95691017644705	2.69950670306026	splitr	0	0.161290322580645	0	0	N	0.185483870967742	N	N	486	4023	ENSG00000151176	ENSG00000115648	-	-	12	2	113827458	238463961	downstream	intron	PLBD2	MLPH	113796371	238394071	+	+	0.338709677419355	113828060	238426475	-	-	Y	-	0.738785741655192	N	SKBR3_13_2_1	1	1
114050	AATGCAAAAATGAAGCATCATGGAATGAAATTCCCACTGTCTGTCATGACAAGCTTAGCTGTCCATTGTTTTAAATTGTGTATTTATTTTTTTGACCACTTGGTTCTAGTTGGGCCTGACTCCTTCAGAGTGCTGCACCCCGATAGTACAACAGCGATGGCTGAACTGTTGGAGTCGATGGAAGGTGCTTGCCGGAGAACACGTGCCTTTTTTTTTT|TTTTTTTTTTTTGAGATGGAGTTTCACTCTTTCCCCCAGGCTGGA	1	1	0.899266171301115	0.897571427984624	N	Y	3.41576000382978	2.82813856562505	2.82813856562505	splitr	262	0.911111111111111	0.911111111111111	0.5	N	0.866666666666666	N	N	3840	875	ENSG00000110090	ENSG00000242028	+	+	11	15	68609399	44095241	utr3p	utr3p	CPT1A	C15orf63	68522088	44088340	-	+	0.911111111111111	68523592	44094779	-	+	Y	-	-	N	SKBR3_13_2_1	47	0.580645161290323
78907	ATTTTCAAGAATTGACACCCAAGACCATCCTTTATTGTAGTATTAGTTCATGGTAACTGCATGAAAAAACATTTCAGGAGGAATTTACAATTTCCAGCTTAAAGAACTTTGCCCACCAACATAACCAATTTATGAAAGTCAATTCATTAAAAGGTATAGAACCTCTTGTTGGGCATGATGGCAAGGGACAAAGCTACAACTTGGCCTGTGCCTTTGGAAGCTGAGGCAGGAGGA|AGAGCCGACATCGAAGGATCAAAAAGCGACGTC	1	1	0.311204357582937	0.306030290211129	N	N	3.47758982994594	3.27751826628863	3.27751826628863	splitr	4	2.22044604925031e-16	2.22044604925031e-16	0	N	0	N	N	1086	0	ENSG00000181350	ENSG00000162669	+	-	17	1	16395467	91870426	intron	intron	C17orf76	HFM1	16344891	91726323	-	-	2.22044604925031e-16	16345110	91852852	-	-	Y	-	1	N	SKBR3_13_2_1	1	1
139412	ATAGTAAGACCCTGTCTCTTTACAAAAGTTAAAAAAAAAAAAAAAA|TCCAAATAATCAGCAGTTCAAACACTATTGAATTTCAAACTTCTCCCACCAAGATAGCTCAAACAGCAGTGACAATCTAGATCTTTCCAGGAAGTGAAGGTAGAGCCCCTGGCATTCCTCCTGAGAGCCCTGTGTTAGGCCCTAGAAGTATCTGCTGCTGCTGCAGTTGCTGCTGTTGCTCCATTTGCAACTTCTCAGTCTCA	5	1	0.414263412500737	0.793809624211707	N	N	2.64878194605046	3.29127915838687	2.64878194605046	splitr	27	0.173913043478261	0.173913043478261	1	N	0.195652173913044	N	N	515	0	ENSG00000177548	ENSG00000225155	-	+	16	10	28937073	120403710	intron	downstream	RABEP2	TOMM22P5	28915743	120403272	-	+	0.391304347826087	28925258	120403786	-	+	Y	1.41057140870407	-	N	SKBR3_13_2_1	26	1
140892	AGGCCTCGGGTGTGACGGGGAGATAGAACCTGGGGGGCACAGAAAGGGCAGCAGAGGCCTGGCTGCGGCCTCTCTCCCCCACAGCACAGGCAGAAGCAGCAACGAGACAGGAGACCGAGGAGGCTGGGCCTGTGGGTGGGGGAGGGCTGAGGAGGGGGGTCGGAGGCACTCGGTTGAGCCAGGCCAGGGAGGCGGACCAGGGTGGGAGGGGCACGGAGGGCCTGTCAGCACTTTGGTATGGGGAGGGGAGGGGCTGGGGGGGACACATCCGCCTGTCCGT|CGTCCGTCCGTCGTCCTCCTCGCTTGCGGGGCGCCGGGCCCGTCCTCGCGAGGCCCCCCGGCCGGCCGTCCGGCCGCGTCGGGGCCTCGCCGCGCTCTACCTACCTACCTGGTTGATC…	2	2.28906214996297e-06	0.51863115005231	0.741210747674579	N	N	3.15149995431096	2.85694657975604	2.85694657975604	splitr	18	0.056872037914692	0.056872037914692	0	N	0.056872037914692	N	N	7371	0	ENSG00000141522	ENSG00000212932	-	-	17	21	79829282	48111157	utr3p	upstream	ARHGDIA	RPL23AP4	79825598	48110676	-	+	0.056872037914692	79826711	9826900	+	-	Y	-	-	N	SKBR3_13_2_1	1	1
132781	GGCAAGGGACTTCCTGTAACAACGCATCTCATATTTGGAATGACTATTAAAAAAACAACAATGTGCAATCAAAGTCCTCGGCCACATTGTGAACTTTGGGGGATGCTCGCTCCAACCGACTGCTGTCACCTTCACCGTTCCAG|ACTAGAGTCAAACTCAACAGGGTCTTCTTTCCCCGCTGATTCCACCAAGCCCGTTCCCTTGGCTGTGGTTTTGCTGGATAGTAGGTAGTGACAGTGGGAATCCCGTTCATCCATTCATGCGCGTCACTAATTAGATGACAAGGCATTTAGCTACCTTAAGAGAGTCATAGTTACTCCCGCCGTTTA	1	1	0.447538936456759	0.5	N	N	3.51377186168787	3.52577267191832	3.51377186168787	splitr	14	0.027972027972028	0	0	N	0.104895104895105	N	N	30285	0	ENSG00000075624	ENSG00000252967	-	+	7	7	5603415	68527662	utr3p	intron	ACTB	AC093693.2	5566782	68527589	-	+	0.083916083916084	5567232	68527658	+	+	N	-	1	Y	SKBR3_13_2_1	35	1
127678	TTGAGGGAGGCGTAGTAGACCGTGCAGAGCTGGGCGCCAGGGCAGGTGGGCTGGGCATGGCGCAGCGAGGAGCAGACCCAGC|TCCGGGGACAGTGCCAGGTGGGGAGTTTGACTGGGGCTGTACACCTGTCAAACGGTAACGCAGGTGTCCTAAGGCGAGCTCAGGGAGGACAGAAACCTCCCGTGGAGCAGAAGGGCAAAAGCTCGCTTGATCTTGATTTTCAGTACGAATACAGACCGTGAAAGCGGGGCCTCACGATCCTTCTGACCTTTTGGGTTTTAAGCAGGAGGTGTCAGAAAAGTTACC	1	0.899552451125161	0.447538936456759	0.5	N	N	3.08677344787462	3.23636353146184	3.08677344787462	splitr	0	0	0	0.5	N	0.097560975609756	N	N	94538	0	ENSG00000169710	ENSG00000162669	-	+	17	1	80056106	91870426	coding	intron	FASN	HFM1	80036215	91726323	-	-	0	80042523	91853148	+	+	Y	-	1	N	SKBR3_13_2_1	2	1
108368	TCGGCTGCCGATGGTTGGATCGCAATGCGCCCCTTTTCTAGAGCCTTCCCCGGCCATCTACAGGCAGGATGCGGCTGGGAAAAAGACAACTGGAATTTCTCGAAGGTTGATGGTCCGCACGGTTGAGGATTCTACGTGGTTCTCTTGGTTCCCCTGGTGTGTGTGTGTGTGTG|TGTGTGTGTGTGTGTGTTCTGTGACCTCCTGTCCCCATGGTACGTCCCACCCTGTCCCCAGATCCCCTATTCCCTCCACAATAACAGAAA	3	1	0.364528444440307	0.642019534134658	N	N	2.65944201789977	2.74606867576695	2.65944201789977	splitr	17	0	0	0	N	0.122222222222222	N	N	8986	4909	ENSG00000169100	ENSG00000105281	-	+	X	19	1511626	47291851	utr3p	utr3p	SLC25A6	SLC1A5	1505045	47278140	-	-	0	1505478	47278326	+	+	Y	-	1.3060532767824	N	SKBR3_13_2_1	1	0.209876543209877
141013	GTTTCCCCAATGACTTAGAATGGCTTTGTGCTTAGTTTTAATTGTAGTTTGTGCTATTCTGTGAATTAACAATTCAAACAAAATAAGAAAGCCATGTTGTTAAACAGTAGAGGAGCCAGGGACTCTGTCTCCATTCTCTCATCACACACAAGTCATGCATCTACCAAAAAAAA|AAAAAAAAAAACACAACAAAAAAACTTTGATTCAAACTTGGAAACCTACT	2	0.636725521399774	1	0.97388564551795	N	N	3.11910998451155	2.35109885696234	2.35109885696234	splitr	32	0.46	0.46	0.5	N	0.54	N	N	1336	0	ENSG00000089685	ENSG00000049319	-	-	17	2	76221715	31806136	utr3p	intron	BIRC5	SRD5A2	76210277	31747550	+	-	0.46	76220151	31794750	-	-	Y	-	1	N	SKBR3_13_2_1	54	1
131391	CTCGCCATTACTGAGGGAATCCTGGTTAGTTT|CTTCTCTTCTACACCCTCCATGGTTCCAGCCGGAAAAAGAG	2	0.00147398475179107	0.935695919090345	0.96241881209261	N	N	3.74715864506105	3.57808779297027	3.57808779297027	splitr	5	0.0625	0.0625	0	N	0.0625	N	N	0	0	ENSG00000141161	ENSG00000137970	+	-	17	1	33516364	97145176	intron	intron	UNC45B	RP11-122C9.1	33474836	97144430	+	-	0.0625	33478212	97145156	+	-	Y	1	1	N	SKBR3_13_2_1	9	1
86130	AAAGTGGTTTGGTTTAGACGTCCGGGAATTGCATCTGTTTTTAAGCCTAATGTGGGGACAGCTCATGAGTGTAAGACGTCTTGTGATGTAATTATTATACGAATGGGGGCTTCAACCGGGAGTACTACTCGATTGTCAAAGTCAAGGAGTCGCAGGTCGCCT|GGATACTGCAGCTTGGAATAATGGAATAGGACCACAGTTCTATTTTGTTGGTTTTCGGAACTGAGGCCATGATTAAGAGGGACGGCCGGGGGCATTCATATTGCACCGCTAGAGGTGAAATTCTTGGACTGGCAGTTTAGACCAGAGCGAAAGCATTTGCCAAGAATGTTTTCATTAATCAAGAACGAAAGTCGGAGGTTCGAAGACG	1	1	0.526775457519482	0.600084425908804	N	N	3.76848670091893	3.78465029545248	3.76848670091893	splitr	35	0.0308641975308642	0	0	N	0	N	N	794	1	ENSG00000175387	ENSG00000163046	+	+	18	2	45457515	133015542	intron	intron	SMAD2	ANKRD30BL	45357922	132905164	-	-	0.0308641975308642	45379808	133012936	+	+	Y	0.235886398771963	0.81549815498155	N	SKBR3_13_2_1	9	1
125171	TTGGGGACAGTATTAAGTATTAAGAACAGTTTTTTTTTTTTGTTTTTTTTTTTT|TTTTTTTGGTAGATGCATGACTTGTGTGTGATGAGAGAATGGAGACAGAGTCCCTGGCTCCTCTACTGTTTAACAACATGGCTTTCTTATTTTGTTTGAATTGTTAATTCACAGAATAGCAC	2	0.257253749072857	0.871805782194921	0.947136850676906	N	N	2.27964834627386	3.12845685570642	2.27964834627386	splitr	24	0.351851851851852	0.351851851851852	0.5	N	0.481481481481482	N	N	696	1336	ENSG00000166900	ENSG00000089685	-	-	11	17	59573354	76221715	utr3p	utr3p	STX3	BIRC5	59480929	76210277	+	+	0.351851851851852	59572654	76220152	-	-	Y	-	1.4138237074721	N	SKBR3_13_2_1	12	0.875
131095	TCTTCTATCTTCTTCATGGCAGACTCAGTGGTCAGCGGAAACTTGATGATAGCATAGTGGTCAAGCTTGTTTCTCCTGGGAGCGCTCTTCCGAGGATATTTGGGCTGTCTCCGGAGTCGCAGTGTCTTCGGCCGCCGGAAGGTGGGTGACGTGCGGATCTTCTTCTTTTTGTGGCTGTGGACACCTTTCAACACTGCCTTCTTGGCCTTTAAAGCCTTCGCTTTGGCTTCAGCTTTAGGAGGGGCAGGAGCTTCCTTCT|ATACCAACACCTATTCTGATTTTTCGGTCACCCTGAAGTTTATATTCTCATCCTACCAGGCTTCGGAATAATCTC	1	0.550847021458261	0.704121951840997	0.776581847210919	N	Y	3.06592962755906	3.60256518892881	3.06592962755906	splitr	334	0.786666666666667	0	0	N	0.133333333333333	N	N	23502	0	ENSG00000198242	ENSG00000237973	-	-	17	1	27051377	567996	coding	intron	RPL23A	RP5-857K21.6	27046411	566454	+	+	0	27047040	567143	-	-	Y	-	1	N	SKBR3_13_2_1	32	0
128831	GACTAGAGTCAAACTCAACAGGGTCTTCTTTCCCCGCTGATTCCACCAAGCCCGTTCCCTTGGCTGTGGTTTTGCTGGATAGTAGGTAGTGACAGTGGGAATCCCGTTCATCCATTCATGCGCGTCACTAATTAGATGACAAGGCATTTAGCTACCTTAAGAGAGTCATAGTTACTCCCGCCGTTTACCCGCAT|TTCATTGATATTTCTCCCAACTGTTATTTGGAAAAAAGGTAAAACAAAAAAGGTTCAAGGTCTTGGTGCTCAGCCCAAGGGGCTCCATGT	1	1	0.163783040919641	0.102428735043176	N	N	3.53871326596283	3.34831435801417	3.34831435801417	splitr	17	0.022222222222222	0	0	N	0.0666666666666665	N	N	0	3151	ENSG00000252248	ENSG00000143420	-	-	7	1	68527457	150602088	downstream	utr3p	AC093693.1	ENSA	68527371	150573327	+	-	0.0444444444444443	68527466	150595070	-	-	Y	-	1.22095584561562	N	SKBR3_13_2_1	5	1
88639	AACAAGCGGATTCTCATGGAACACATCCACAAGCTGAAGGCAGACAAGGCCCGCAAGAAGCTCCTGGCTGACCAGGCTGAGGCCCGCAGGTCTAAGACCAAGGAAGCACGCAAGCGCCGTGAAGAGCGCCTCCAGGCCAAGAAGGAGGAGATCATCAAGACTTTATC|CAAGAAGAAGATGAGACCACTGCAATGGTAATTTCATGACATGTACAGGTGTTGATAATTCCTTTGTGCTGGACAAGGTAAAACAAAGAGGGGTGATGACTTTGAAATGTTCTTAATAAAAAATTCCAGCAATAAAAAAAAAAAAAAAAAAAAAAAAAAAAAAAAAAAAA	1	0.0735879982207793	0.447538936456759	0.5	N	N	3.45400817511148	3.51207644450867	3.45400817511148	splitr	19	0.0479041916167665	0.0479041916167665	0	N	0.275449101796407	N	N	129759	2	ENSG00000108298	ENSG00000236432	+	-	17	2	37360980	228189917	coding	intron	RPL19	AC097662.2	37356536	228085768	+	-	0.0479041916167665	37360876	228085902	+	+	Y	-	-	N	SKBR3_13_2_1	16	0
140903	TCAGACGTGGCGACCCGCTGAATTTAAGCATATTTGTCAGCGGAGGAAAAGAAACTAACCAGGATTCCCTCAGTAATGGCGAGTGAACAGGGAAGAGCCCAGCGCCGAATCCCCGCCCCGCGGTGGGGCGCGGGAAATGTGGCGTACGGAAAAATACAAAAATTAGCCAGGTGTGGTGGTGCACGTCTGTAATCCTAGGTACTTGGGAGGCTGAGGCA|GGAGGTGTCAGAAAAGTTACCACAGGGATAACTGGCTTGTGGCGGCCAAGCGTTCATAGCGACGTCGCTTTTTGATCCTTCGATGTCGGCTCTTCCTATCATTGTGAAGCAGAATTCACCAAGCGTTGGATTGTTCACCCACTAATAGGGAACGTGAG	1	0.00118636350693865	0.311204357582937	0.306030290211129	N	N	3.75847748231474	3.63552422018169	3.63552422018169	splitr	69	0	0	0	N	0	N	N	0	0	ENSG00000141161	ENSG00000162669	-	+	17	1	33516364	91870426	intron	intron	UNC45B	HFM1	33474836	91726323	+	-	0	33478046	91852944	-	+	Y	1	1	N	SKBR3_13_2_1	2	1
135956	TCTGAACCCAGGGAGGGGAAAACCACAGAACAAAACAGCAAGTCGGGCTTGGGCCGCCGGCTTCCAGGGCGCCCAGGACAGTGGGCGGGCGAGTGTGTGGGTGTG|GTGTCGTCTGTGAATGCTAAGTCCATCACCCTTTCCGGCACACTGCCAAATAAACAGCTATTTAAGGGGGAGTCGGCCGTCCGTGTCTTGTGGT	1	0.636725521399774	0.375556752806067	0.399915574091196	N	N	2.87998967836057	3.64297278570613	2.87998967836057	splitr	9	0	0	0	N	0.0319148936170213	N	N	28175	37145	ENSG00000117984	ENSG00000149925	+	-	11	16	1785222	30081741	utr3p	utr3p	CTSD	ALDOA	1773982	30064444	-	+	0	1774650	30081665	+	-	Y	1.44693493570612	0.452055143036816	N	SKBR3_13_2_1	1	0
103931	GATTTTATGTATACGGGTTCTTCGAATGTGTGGTAGGGTGGGGGGCATCCATATAGTCACTCCAGGTTTATGGAGGGTTCTTCTACTATTAGGACTTTTCGCTTCGAAGCGAAGGCTTCTCAAATTATGAAAATTATTAATATTACTGCTGTTAGAGAAATGAATGAGCCTACAGATGATAGGATATTTCATGTGGTGTATGCATCGGGATAGTCCGAGTAACGTCGGGGCATTCCGGATAGGCCGAGAAAGTGTTGTGGGAAGAAAGTTAGATTTACGCCGATGAATATGATAGCGAAATGGATTTTGGCGTAGGTTTGGTCTAGGGTGTAGCCTGAGAATAGGGGAAAT|TCAATGAAGCACGGGTAAACGGCGGGAGTAACTATGACTCTCTTAAG…	1	9.34532239524444e-12	0.612610548302747	0.693969709788871	N	N	3.24744567262926	3.57063922744582	3.24744567262926	splitr	15	0.0403587443946187	0.0224215246636771	0.5	N	0.0269058295964125	N	N	0	356	ENSG00000237973	ENSG00000149262	-	-	1	11	567996	77705724	intron	intron	RP5-857K21.6	INTS4	566454	77589766	+	-	0.0403587443946187	567642	77597548	-	-	Y	1	1.69881089015784	N	SKBR3_13_2_1	12	1
131724	TTGGAATCCATCAGTGTTCTATTTAGTCATCTTCTCCTTCATCCTCCTCTCCTTCCTCCCCTTCATCATCATCTTCATCTTCTTCACCTTCATCCTCATCCCCTTCTTCGTCAATATCTTCTAATCCTTCCTCCTCTTCATCATCATCATCATCTTCTTCTCCTT|CTCCTCCTCCTCTTCCTCGTCTTCTTCCTCTTCTTCCTCCTCTGCTTCTTCTTCTTCTTCCTCTTCCTCTTCCTCTCCCCCTCCAGCCTCTCCCCCTGCTTCTTCCCCACCCCGGGTCCT	2	0.643828295372364	0.149372103101681	0.171177951222925	N	N	2.46877474624778	2.14728962211025	2.14728962211025	splitr	5	0.0416666666666665	0.0416666666666665	0	N	0.0416666666666665	N	N	7284	553	ENSG00000119335	ENSG00000174282	-	+	9	17	131458679	7387517	coding	coding	SET	ZBTB4	131445703	7362685	+	-	0.0416666666666665	131456203	7369863	-	+	Y	-	1.75405052416905	N	SKBR3_13_2_1	8	0.615384615384615
141602	AAACGATCAGAGTAGTGGTATTTCACCGGCGGCCCGCAGGGCCGGCAGACCCCGCCCTGGACCCCTCGCGGGGACACCGGGGGGCGCCGGGGGCCTCCCACTTATTCTACACCTCTCACGTCTCTTCACCGTGCCAGACTAGAGTCAAGCTCAACAGAGTCTTCTTTCCCCGCTGATTCCGCCAAGTCCGTTCCCTTGGCTGTGGTTTCGCTGGATAGTAGGTAGG|ATGCAGTCCAGAGCCTCAAGCAGCGTGGTTCCACTGGCATTGCCATCCTTACGGGTGACTTTCCATCCCTTGAACCAAGGCATGTTAGCACTTGGCTCCAGCATGTTGTCACCATTCCAACCAGAAATTGGCACAAATGCTACTGTGTCG	1	0.221307271943572	0.375556752806067	0.399915574091196	N	N	3.45041445226185	3.6508225788147	3.45041445226185	splitr	6	0	0	0	N	0	N	N	0	0	ENSG00000226958	ENSG00000196205	-	+	X	9	108297792	135896553	intron	intron	RN28S1	EEF1A1P5	108297361	135894816	-	+	0	108297534	135895576	-	+	Y	1	1	N	SKBR3_13_2_1	114	1
137915	CCCCTTAAATAGCTGTTTATTTGGCAGTGTGCCGGAAAGGGTGATGGACTTAGCATTCACAGACGACACCACACACCACTGTCACGAGGGAAGAAAGAGCGCGGGCAAGCC|ACCCTGGAGGAGAAGAGGAAAGAGAAAGCCAAGATCCACTACCGGAAGAAGAAACAGCTCATGAGGCTACGGAAACAGGCCGAGAAGAACGTGGAGAAGAAAATTGACAAATACACAGAGGTCCTCAAGACCCACGGACTCCTGGTCTGAG	1	1	1	0.935920242646516	N	N	3.32167753656001	3.04524884294138	3.04524884294138	splitr	13	0.0360360360360361	0.0360360360360361	0	N	0.0990990990990992	N	N	37145	0	ENSG00000149925	ENSG00000236552	-	-	16	10	30081741	98510675	utr3p	intron	ALDOA	RPL13AP5	30064444	98510045	+	+	0.0360360360360361	30081623	98510507	-	-	Y	0.514348159982761	1	N	SKBR3_13_2_1	22	0
139209	AAGTGCAGCATATTCATTTCCAAGCTAGAGGGTTTTGTGTCCGGATTCAAAGGCCCAGGCTTGAGCTGGGTAGCACCATTTCTTTCATGTTGTGGGTTCTGGGAGC|TGAAGGATTTTATGGAGCTGGTGCTTTGGAGGAATCTTAAGGGAAAGGAGTAGAAGCTCAGGCCTTTGAAGGATTTC	1	0.419085444591636	0.209527252024466	0.160545729398276	N	N	3.32895826821511	3.32593360681895	3.32593360681895	splitr	16	0	0	0	N	0	N	N	83603	36259	ENSG00000130600	ENSG00000100867	-	-	11	14	2022700	24114848	intron	utr3p	H19	DHRS2	2016406	24099378	-	+	0	2017333	24114703	+	-	Y	-	2.27181387041857	N	SKBR3_13_2_1	1	0
134029	TTGTCTGCCTTCAGCTTGTGGATGTGTTCCATGAGAATCCGCTTGTTTTTGAACACATTCCCCTTCACCTTCAGGTACAGGCTGTGATACATGTGGCGATCGATCTTCTTAGATTCACGGTATCTTCTGAGCAGCCGGCGCAAAATCCTCATTCTCCT|CATCCATCTTCCCTACCCTTCCTGCCAAGCCAGGGACTAAGCAGCCCAGAAGCCCAGTAACTGCCCTTCCCCTGCACATGCTTCTGATGGTGTC	1	1	0.375556752806067	0.399915574091196	N	N	3.6272104187567	3.41423242051993	3.41423242051993	splitr	7	0.074468085106383	0.074468085106383	0	N	0.234042553191489	N	N	129759	0	ENSG00000108298	ENSG00000226415	-	-	17	1	37360980	77166223	coding	downstream	RPL19	TPI1P1	37356536	77165474	+	+	0.074468085106383	37359295	77166228	-	-	Y	-	-	N	SKBR3_13_2_1	21	0
95648	TTTTTTTTTTTTTTTTTTTTTTTTTTTTTTTTTTTTTTTTAC|AGACTTCACAGAGAATGCAGTTGTCTTGACTTCAGGTCTGTCTGTTCTGTTGGCAAGTAAATGCAGTACTGTTCTGATCCCGCTGCTATTAGAATGCATTGTGAAACGACTGGAGTATGATTAAAAGTTGTGTTCCCCAATGCTTGGAGTAGTGATTGTTGAAGGAAAAAATCCAGCTGAGTGATAAAGGCTGAGTGTTGAGGAAATTTCTGCAGTTTTAAGCAGTCGTATTTGTGATTGA	6	1	0.105297240818105	0.23970044868304	N	Y	0.776482662581515	3.51310951427856	0.776482662581515	splitr	0	0.357142857142857	0	0	N	0.92857142857143	N	N	0	0	ENSG00000215231	ENSG00000251562	-	-	5	11	5070117	65273940	intron	intron	CTD-2247C11.3	MALAT1	5034472	65265233	+	+	0.357142857142857	5059793	65271795	-	-	Y	-	1	N	SKBR3_13_2_1	12	0
141269	CCCGTACATTCCAGGGCAACAATGGAGGAAGGGCAGGCAACGCATGAGGAATTAACAGTCTTTATTGGGCTCAGACCAGGAGTCCGTGGGTCTTGAGGACCTCTGTGTATTTGTCAATTTTCTTC|CCACAACACTTTCTCGGCCTATCCGGAATGCCCCGACGTTACTCGGACTATCCCGATGCATACACCACATGAAATATCCTATCATCTGTAGGCTCATTCATTTCTCTAACAGCAGTAATATTAATAATTTTCATAATTTGAGAAGCCTTCGCTTCGAAGCGAAAAGTCCTAATAGTAGAAGAACCCTCCATAAACCTGGAGTGACTATATGGATGCCCC	3	1	0.397375327750185	0.404166281443956	N	N	3.32912610208445	3.63296356710195	3.32912610208445	splitr	27	0.0559999999999999	0.0320000000000001	0	N	0.128	N	N	29339	0	ENSG00000142541	ENSG00000237973	-	-	19	1	49995565	567996	coding	intron	RPL13A	RP5-857K21.6	49990811	566454	+	+	0.0559999999999999	49995018	567733	-	-	Y	-	1	N	SKBR3_13_2_1	44	0
128251	GAGTTAAGAAAAAACAACTTCTCAGATACTGGAAACTTTGGTTTTGGGATCCAGGAACACATCGATCTGGGTATCAAATATGACCCAAGCATTGGTATCTACGGCCTGGACTTCTATGTGGTGCTGGGTAGGCCAGGTTTCAGCATCGCAGACAAGAAGCGCAGGACAGGCTGCATTGGGGCCAAACACAGAATCAGCAAAGAGGAGGCCATGCGCTGGTTCCAGCA|GAAGCTATTGAAATATTTGAAGAAACTCTCCACCCTGCCTATTACAGTAGACATTCTTGCGGAGACTGGGGTTGGGAAAACAGTAAATAGCTTGCGAAAACACGAGCATGTTGGAAGCTTTGCCA	1	0.0102415911289966	1	0.935920242646516	N	Y	3.55657227767558	3.36191729946799	3.36191729946799	splitr	352	1	0.032	0	Y	0.832	N	Y	7896	889	ENSG00000142676	ENSG00000011007	+	-	1	1	24022915	24088549	coding	intron	RPL11	TCEB3	24018269	24069645	+	+	0	24022398	24075511	+	-	N	-	-	N	SKBR3_13_2_1	3	0
140321	AATGCAACAACACAGTTTTCACACTTCAAATTTTACATGAGGGGTTCTTCACGATTCTCCTGGAACCCAGTCTAGCAAAATGAGAGGAAAGGCCCTAGGGAGATTTATTTCTGTTAAATAGTTAACTCTGCTGAGTATGACAAATAGTGTCTACTATCTCAACCCTCCAAAATTTGCAGAGTGTTGGGACTGTCATTTGTGATTTT|TTTTTTTTTTTTTTTGGTAGAGATAGAGTTTCCCTATGTTGCCCA	1	0.756687591607622	0.375556752806067	0.399915574091196	N	N	3.23896403733493	2.66071997554862	2.66071997554862	splitr	22	0	0.311111111111111	0	N	0.4	N	N	3305	31	ENSG00000173598	ENSG00000232938	+	+	12	17	93797024	81188573	utr3p	upstream	NUDT4	AC139099.1	93771701	81174666	+	+	0.333333333333333	93795702	67911898	+	+	Y	-	-	N	SKBR3_13_2_1	14	0.581818181818182
61157	TCCTAGGGAGAGGAGGGTGGATGGAATTAAGGGTGTTAGTCATGTTAGCTTGTTTCAGGTGCGAGATAGTAGTAGGGTTGTGG|AGCTGGAGGCCAAGGTGGATGCCCTGAATGATGAGATCAACTTCCTCAGGACCCTCAATGAGACG	1	0.114811196399023	1	0.935920242646516	N	N	3.27291628556435	3.3414348539432	3.27291628556435	splitr	12	0.107692307692308	0.0923076923076922	0	N	0.184615384615385	N	N	0	34840	ENSG00000225630	ENSG00000135480	-	-	1	12	566063	52662180	intron	coding	RP5-857K21.8	KRT7	565020	52626954	+	+	0.107692307692308	565693	52632495	-	-	Y	1	0.909023279163966	N	SKBR3_13_2_1	2	0
139838	GAGGAGGATGTGAAACTCTTAAGTATATCTGGAAAGCGGTCTGCCCCTGGAGGTGGTAGCAAGGTTCCACAGAAAAAAGTAAAACTTGCTGCTGATGAAGATGATGACGATGATGATGAAGAGGATGATGATGAAGATGATGATGATGAT|GAAGAGGATGGAGATGAAGATGAGGAAGCTGAGTCAGCTACGGGCAAGCGGGCAGCTGAAGATGATGAGGATGACGATGTCGATACCAAGAAGCAGAAGACCGACGAGGATGACTAGACAGCAAAAAAGGAAAAGTTAAACTAAAAAAAAAAAGGCCGCCGTGACCTATTCACCCTCCACTT	6	0.119288165897262	0.15187762559675	0.369904807636268	N	N	2.17516719999699	3.14478828410932	2.17516719999699	splitr	32	2.22044604925031e-16	2.22044604925031e-16	0	N	0.533333333333333	N	N	14119	14698	ENSG00000181163	ENSG00000187514	+	-	5	2	170838141	232578251	coding	coding	NPM1	PTMA	170814120	232571605	+	+	2.22044604925031e-16	170827169	232577158	+	-	Y	-	-	N	SKBR3_13_2_1	144	0.106796116504854
127766	GAGGTGGGTGGATCACCTAAGGTCAGGAGTTTGAGACCAGCCTGGCCAACATGGTGAAACCCTATCTCTACTG|AAAAATGCAAAAATTAGCTGGGCGTGGTTGCGGGTGCTTGTAATCCCAGCTACTCAGGAGGCTGAGGCAAGAGAATCGCTTGAACCTGGGAGGTGGAGGTTGCAGTGAGCCGAGAACATGCCATTGCACTCCAGCCCGGGCACCAAAAAAAAAAAAAAAAAAAAAAACCTTTCATTTGGCCGGGCATGGTGGCTTATGCCTGTAATCCTGGCACTTTGGGAGGCCAAGGTGGGCAGATCACCTGAGGTCAGGAGTTTGAGACCAGCCTGGCCAACATGGTGAAACCTCATCTCTACTAAAAATACAAAAATTAGGCCGGGCACG	1	0.00973070718851297	0.254583648908217	0.223418152789081	N	Y	3.56911164413597	3.0521588522359	3.0521588522359	splitr	397	0.917808219178082	0.657534246575343	0.5	N	0.657534246575343	N	N	681	106	ENSG00000152061	ENSG00000125347	+	-	1	5	174964445	131826490	utr3p	utr3p	RABGAP1L	IRF1	174128548	131817301	+	-	0	174961414	131818522	+	+	Y	-	-	N	SKBR3_13_2_1	2346	1
135710	GGTGTCCGCGCACGATCAAGCCGGTCCCCACGGTCCCCTCCCCGTTCACTCCGCTCTAGGCGGTCTCCTCG|GGACTCCTGCCTCACTCATTTACACCAACCACCCAACTATCTATAAACCTAGCCATGGCCATCCCCTTATGAGCGGGCGCAGTGATTATA	1	0.195197976807496	0.254583648908217	0.223418152789081	N	N	3.10334761756211	3.24165267149066	3.10334761756211	splitr	8	0.0845070422535211	0.0704225352112676	0	N	0.126760563380282	N	N	15704	3	ENSG00000114867	ENSG00000230021	-	-	3	1	184053146	659930	coding	intron	EIF4G1	RP5-857K21.4	184032283	536816	+	-	0.0845070422535211	184045044	569331	-	-	Y	-	0.828962371721779	N	SKBR3_13_2_1	3	0
134547	TGAATAGGTCACGGCGGCCTTTTTTTTTTTAGTTTAACTTTTCCTTTTTTGCTGTCTAGTCATCCTCGTCGGTCTTCTGCTTCTTGGTATCGACATCGTCATCCTCATCA|ATCCTAGTCCTTATCGCCCTCCCATCCCTACGCATCCTTTACATAACAGACGAGGTCAACGATCCCTCCTTTACCATCAAATCAATTGGCCATCAATGGTACTGAACCTACGAA	1	1	0.612610548302747	0.693969709788871	N	N	3.44825502676623	3.11807691474166	3.11807691474166	splitr	5	0.0363636363636364	0	0	N	0.172727272727273	N	N	14698	3	ENSG00000187514	ENSG00000230021	-	-	2	1	232578251	659930	coding	intron	PTMA	RP5-857K21.4	232571605	536816	+	-	0.0363636363636364	232577220	568350	-	-	Y	-	0.828962371721779	N	SKBR3_13_2_1	18	0
125535	CAGGCTTCGGAGGCGTGCGCTGCTGCTGGGTGTGCAGCCCCCGAGGGGTCTCGGCAGCGCCCGGGTCTGGCTTTGCGTATTACAGTTCATCTTTCACAG|CTTTCATGATCACGCCCTCATAATCATTTTCCTTATCTGCTTCCTAGTCCTGTACGCCCTTTTCCTAACACTCACAACAAAACTAACTAATACTAACATCTCAGACGCTCAGGAAATAGAAACCGTCTGAACTATCCTGCCCGCCATCATCCTAGTCCTTATCGCCCTCCCATCCCTACGCATCCTTTACATAACAGACGAGGTCAACGATCCCTCCTTTACCATCAAATCAATTGGCCATCAATGGTACTGAACCTACGAATACACCGACTACGGCGGACTAATCTTCAACTCCTACA…	1	0.000800012210714794	1	0.935920242646516	N	N	3.47382827322697	3.26294691975352	3.26294691975352	splitr	12	1.11022302462516e-16	0	0	N	0.0909090909090909	N	N	25020	3	ENSG00000185624	ENSG00000230021	-	-	17	1	79818545	659930	coding	intron	P4HB	RP5-857K21.4	79801037	536816	-	-	1.11022302462516e-16	79801907	568202	+	-	Y	-	0.828962371721779	N	SKBR3_13_2_1	2	0
96679	CAATGAATGAAGTGAACAGATTTTCGTTCATTTTGGTTCTCAGGGTTTGTTATAGTTTTTTATTTTTATG|GGCTTTGGTGGCAGCCGTGGTGGTGGTGGATATGGTGGCAGTGGGGATGGCTATAATGGATTTGGTAATGAT	2	0.000444544879256599	0.170189729447764	0.209300629116717	N	N	2.67702089872798	3.09759446921686	2.67702089872798	splitr	15	0.114285714285714	0.0857142857142859	0	N	0.214285714285714	N	N	3	0	ENSG00000230021	ENSG00000224578	-	-	1	16	659930	51680723	intron	intron	RP5-857K21.4	AC084058.1	536816	51679669	-	+	0.114285714285714	569037	51680407	-	-	Y	0.828962371721779	1	N	SKBR3_13_2_1	82	1
82022	GACTTTTCCATCAAACATGGGCGACTGCACCATGATGGCCATCCGGAGCGAGTCCTTGGGGATGCTCTCGCTGCATTTCTTGCAAGAGGCGCGCCCGCTCTTGGCGTACTCGACTCGATAGAGCTTATCCGAAGACT|CCGCCCTCCTGCCCCCCCCTCCCCCCCCCCCCCCGCCGTATTCCTGCAGCATCACTCCACAAT	1	0.0787680464440874	0.375556752806067	0.399915574091196	N	N	3.66016945000958	2.01047802324069	2.01047802324069	splitr	15	0.206349206349206	0.206349206349206	0	N	0.206349206349206	N	N	5547	0	ENSG00000143799	ENSG00000040341	-	+	1	8	226595780	74659943	coding	intron	PARP1	STAU2	224102741	74332604	-	-	0	226595623	74539477	+	+	Y	-	1	N	SKBR3_13_2_1	13	0.450980392156863
59082	TGGAAGATGGCCACGAGGAGGCCAATGGCCTGATCCAGGGGGCATGCCATGGCTGAGGGCTGGGCTTGGAGCGGTAGGGAGGCGGCCAAATGCGACGCGAGCGGTCGAGGGGATGGGCTGTGTCGCAGTCCGACTGGCCTTATAGCGGTCGGTGCCCCGGAGGCCAGCTCGGCCAAGCCCACCCCGCCCGCCCAAGTCCCGCCCGCGCCCCACCCTGCGCCGTGGCTTACACAACGCACATTCGCGGTTTACCCCCTCGACTTTCCACGCCTCCTGCCCGGGGCTGTTCCGGGTTAGGACGGGATGGGGGAGCCCAGCAG|GTGCAGATCTTGGTGGTAGTAGCAAATATTCAAATGAGAACTTTGAAGGCCGAAGTGGAGAAGGGTTCCAGTT	2	0.00018361837913748	0.200408824796317	0.265663619644791	N	N	3.31791597984103	3.5010341561346	3.31791597984103	splitr	3	0	0	0	N	0	N	N	24283	0	ENSG00000197956	ENSG00000251948	-	+	1	19	153508720	24184165	utr5p	intron	S100A6	AC092279.1	153507075	24184075	-	-	0	153508673	24184148	+	+	Y	-	1	N	SKBR3_13_2_1	2	1
49956	TAGAGGGAAGGTTAATGGTTGATATTGCTAGGGTGGCGCTTCCAATTAGGTGCATGAGTAGGTGGCCTGCAGTAATGTTAGCGGTTAGGCGTACGGCCAGGGCTATTGGTTGAATGAGTAGGCTGATGGTTTCGATAATAACTAGTATGGG|GGTCAGGGGTTGAGGTCTTGGTGAGTGTTTTAGTGGGGTTAGCGATGGAGGTAGGATTGGTGCTGTGGGTGAAAGAGTATGATGGGGTGGTGGTTGTGGTAAACTTTAATAGTGTAGGAAGCTGAATAATTTATGAAGGAGAGGGGTCAGGGTTGATTCGGGAGGATCCTATTGGTGCGGGGGCTTTGTATGATTATGGGCGTTGATTAGTAGTAGTTACTGGTTGAACATTGTTTGTTGGTGTATA…	1	0.000351441779616649	1	0.935920242646516	N	N	3.46977054206092	2.85650549937857	2.85650549937857	splitr	15	0.0331125827814568	0.0331125827814568	0	N	0.172185430463576	Y	N	38194	19641	ENSG00000198899	ENSG00000198695	-	-	MT	MT	9207	14673	coding	coding	MT-ATP6	MT-ND6	8527	14149	+	-	0.0331125827814568	8941	14426	-	+	N	-	-	N	SKBR3_13_2_1	2	0
73971	CTAGGGAGAGGAGGGTGGATGGAATTAAGGGTGTTAGTCATGTTAGCTTGTTTCAGGTGCGAGATAGTAGTAG|GGCAGTGGTGCTGGGAGTGTCGTGGACGCCGTGCCGTTACTCGTAGTCAGGCGGCGGCGCAGGCGGCGGCGGCGGCATAGCGCACAGCGCGCCTTAGCAGCAGCAGCAGCAGCAGCGGCATCGGAGGTACCCCCGCCGTCGCAGCCCCCGCGCTGGTGCAGCCACCCTCGCTCCCTCTGCTCTTCCTCCCTTC	1	1	0.311204357582937	0.306030290211129	N	N	3.36716658670346	3.42779550918039	3.36716658670346	splitr	14	0	0	0	N	0.0547945205479452	N	N	0	9025	ENSG00000225630	ENSG00000198668	-	-	1	14	566063	90874617	intron	utr5p	RP5-857K21.8	CALM1	565020	90863327	+	+	0	565701	90863373	-	-	Y	1	0.011037271723922	N	SKBR3_13_2_1	2	0.260416666666667
30405	CTTGTACTGGGCACAGCGCTCAGACAGCCCATCCAACCCTTGGGTGGTAGTCTCGCCATTTGTCCCTGCCAGGGGGACCACGCCCTTGTCTACCTTGATGCCCACAACAC|TTTCTCGGCCTATCCGGAATGCCCCGACGTTACTCGGACTATCCCGATGCATACACCACATGAAATATCCTATCATCTGTAGGCTCATTCATTTCTCTAACAG	3	0.857250964338357	0.716823677278582	0.887412098001787	N	N	3.48639814491089	3.53039946453785	3.48639814491089	splitr	10	0.029126213592233	0.00970873786407767	0	N	0.0776699029126213	N	N	37145	0	ENSG00000149925	ENSG00000237973	-	-	16	1	30081741	567996	coding	intron	ALDOA	RP5-857K21.6	30064444	566454	+	+	0.029126213592233	30078966	567742	-	-	Y	-	1	N	SKBR3_13_2_1	4	0
114243	GCATGGTGGCTCACGCCTGTAATCCCAGTACTTTGGGAGGCTGAGGCGGGTGGATCACGAGGTCAGGAGATCAAGACCATCCTGGCTAACATGGTGAAACCCCGTC|TCTACTAAAAAATACAAAAATTAGCTGGACACGGTGGCACACTCCTGTAATCCCAGCTACTTGGGAGGCTGAGACAGGAGAATTGCTTGAACCCAGGAG	1	0.547013857249903	0.899266171301115	0.897571427984624	N	Y	3.66745018166468	3.42320856935422	3.42320856935422	splitr	205	0.929292929292929	0.858585858585859	0	N	0.848484848484849	N	N	11	6	ENSG00000172379	ENSG00000248265	+	+	15	12	80890278	54516018	intron	intron	ARNT2	RP11-834C11.3	80696692	54452038	+	+	0.868686868686869	80767725	54514845	+	+	Y	-	-	N	SKBR3_13_2_1	820	1
65182	TGTGCATTTTTGGCTGGAGTATCTCGTATAGATTTCTTCACTGGCGCTTTTTCTTCAGCTTCCTCATCATCAAAATCATCATCATCATCATCTTCATCATCATCCTCTTCATCATCATCGTCATCATCTTCATCAGCAGCAAGTTTTACTTTTTTCTGTGGAACCTTGCTACCACCTCCAGGGGCAGACCGCTTTCCAGATATACTTAAGAGTTTCACATCCTCCTCCTCTTCATCTTCTGACTC|CTACCCCTCACAATCATGGCAAGCCAGCGCCACCTATCCAACGAACCACTATCACGAAAAAAACTCTACCTCTCTATGCTAATCTCCCTCCAAATCTCCTTAATTATAACATTCACAGCCACGGAGCTAATCATATTTTATATCTTCTTCGAA…	1	5.02165915419e-05	0.899266171301115	0.897571427984624	N	N	3.26037691910396	3.40165320126619	3.26037691910396	splitr	7	2.22044604925031e-16	2.22044604925031e-16	0	N	0.00602409638554235	N	N	14119	0	ENSG00000181163	ENSG00000232177	-	-	5	X	170838141	125607264	coding	intron	NPM1	RP11-10B2.3	170814120	125606868	+	+	0	170819731	125607084	-	-	Y	-	1	N	SKBR3_13_2_1	30	0.39
9527	CGCAGGCGCTCCACGGAAACCCTCCGAGAATTCTGGGGGCCGTGGGGCCGCCCAGCTCAGTCCGGAGCTCCGGAACTCGGGGAAGAGCGTCCGGGAGCCGGGTCTGGGTTCCGCACTCCGTCCGCCCCGATGGCAGAGAGTGAGATACGGACGCCCCGGGACGAGGGGCTCAGGACCCGGCTACGGACACCTGCCTCCATCTCCCTC|CAGATAACACAAGTGTGAAGAGAGGGGAGAGCAGCAAAGGCTGAGCTGCGTGTGCCTGGTCCCTTCCAGACTTTCCAGATAACTTTGCCCCACGGAGGACAAGGAAAGCCAAAA	2	0.726362867722553	0.467754455729131	0.435742853891277	N	Y	3.34785034969775	3.05528856676911	3.05528856676911	splitr	321	1	0	0	Y	0.421052631578947	N	N	319	0	ENSG00000139323	ENSG00000227059	+	-	12	12	89920039	133812681	intron	downstream	POC1B	AC226150.2	89813500	133794898	-	-	0	89919570	89933882	+	-	N	1.37665368323918	-	N	SKBR3_13_2_1	1	1
78019	TTCATAAATTATTCAGCTTCCTACACTATTAAAGTTTACCACAACCACCACCCCATCATACTCTTTCACCCACAGCACCAATCCTACCTCCATCGCTAACCCCACTAAAACACTCACCAAGACCTCAACCCCTGACCCCCATGCCTCAGGATACTCCTCAATAGCCATCGCTGTAGTATATCCAAAGACAACCATCATTCCCCCTAAATAAATTAAAAAAACTATTAAACCCATATAACCTCCCCCAAAATTCAGAATAATAACACACCCGACCACACCGCTAACAATCAATACTAA|CTAATACTAACATCTCAGACGCTCAGGAAATAGAAACCGTCTGAACTATCCTGCCCGCCATCATCCTAGTCCTCATCGCCCTCCCATCCCTACGCATCCTT…	1	0.000941819737987688	0.526775457519482	0.600084425908804	N	N	3.09503381613712	3.53296011761759	3.09503381613712	splitr	5	2.22044604925031e-16	2.22044604925031e-16	0	N	2.22044604925031e-16	Y	N	19641	58402	ENSG00000198695	ENSG00000198712	-	-	MT	MT	14673	8269	coding	coding	MT-ND6	MT-CO2	14149	7586	-	+	2.22044604925031e-16	14586	7737	+	-	N	-	-	N	SKBR3_13_2_1	6	0
135408	TACTCCTTGATGAGCTCCTGCTTGCTCATGTTCTGCAGGCTCTCCGTGTGGTACCGCTCGTACGTCTCCGAGAAGTCCCGCTGCAGAAACTCGCTGCCGTCCCCTCCCATCCCATCGCTGCCCCCATCCTCCTCACCCCCTTCTTCCATGAAGTCGTC|ATCCTGCCCGCCATCATCCTAGTCCTTATCGCCCTCCCATCCCTACGCATCCTTTACATAACAGACGAGGTCAACGATCCCTCCTTTACCATCAAATCAATTGGCCATCAATGGTACTGAACCTACGAATAC	1	0.511211649793655	0.390564714822603	0.421349522516249	N	N	3.20336464741561	3.12804628055249	3.12804628055249	splitr	3	0	0.0227272727272727	0	N	0.0227272727272727	N	N	1158	3	ENSG00000186834	ENSG00000230021	-	-	17	1	43229468	659930	coding	intron	HEXIM1	RP5-857K21.4	43224684	536816	+	-	0.0227272727272727	43227272	568335	-	-	Y	-	0.828962371721779	N	SKBR3_13_2_1	2	0
26678	GTGATGCTGCCAGGTGCTGAGTGAGTTTCACTCCCCCACTGGCCAACCGGTCGATATTGGGAGTCCTGATAGTTTTGTTCCCATAGCACCCAGGATCTCCAATGCCGAGGTCGTCAGCCATCACCAGGATGATGTTCGGCCTTGATGCTGCGTGGCTCTCGGCTTCCCACAGAAAGAACAGTAGGAGGAAAGGGATCTTCATCTTC|GCTATGAACAGCTGAAGACGATCTTGCGCCATTGTCCTCAGGAAGATCTTAACTTACTGAGATGACTGTGTGCAGGTTCAGCAACTGAGGGGCTCTTAGTAGAGTCAAACCAAGGG	2	1	0.686645868634774	0.871265487878886	Y	Y	3.32423818963975	3.79143651356762	3.32423818963975	splitr	322	1	0	0	Y	1	N	N	97	0	ENSG00000101846	ENSG00000256996	-	+	X	X	7272851	7116648	coding	upstream	STS	AC073583.1	7137497	7109925	+	+	0	7171237	7109049	-	+	N	-	-	N	SKBR3_13_2_1	1	0
84829	GGAGGTGGTGGGGACGGCGTCATCCCGCTGGAGGAGCTCAGCTCTGGGATGATGTGGTGGCTGGTGGTCAACCGTCCGCCGCAGGGGGTGGCCATGAAGATGGAGTCGCCGGTGCGGGGTGGGTGCTGCGGGCGCTGCTGTTCCGA|TGGTGTCTTTGCTGAGGGTCACATTGAGCTGCAGGTTGAATCCGGGGTGCCTTTAGGATTCAGCACCATGGCGGAAGACATGGAGACCAAAATCAAGAACTACAAGACCGCCCCTTTTGACAGCCGCTTCCCCAACCAGAACCAGACTAGAAA	4	1	0.465528157851362	0.810283835747011	N	N	2.90356198562522	3.4006201314963	2.90356198562522	splitr	16	0.0342465753424658	0.0342465753424658	0	N	0.0616438356164384	N	N	83603	3584	ENSG00000130600	ENSG00000126267	-	-	11	19	2022700	36149686	intron	utr5p	H19	COX6B1	2016406	36139125	-	+	0.0273972602739726	2016976	36139250	+	-	Y	-	-	N	SKBR3_13_2_1	1	0
139872	AGCATTCACGGGGGCTCCGGCGGCCGCGGCGTATCCGTGTCCTCCGCCCGCTTTGTGTCCTCGTCCTCCTCGGGGGCCTACGGCGGCGGCTACGGCGGCGTCCTGACCGCGTCCGACGGGCTGCTGGCGGGCAACGAGAAGCTAACCATGCAGAACCTCAACGACCGCCTGGCCTCCTACCTGGACAAGGTGCGCGCCCTGGAGGCGGCCAACGGCGAGCTAGAGGTGAAGATCCGCGACTGGTACCAGAAGCAGGGGCCTGG|GCCCTCCAGCAGCTTCCTGTAGGTGGCGATCTCGATGTCCAGGGCCAGCTTGACGTTCATCAGCTCCTGGTACTCACGCAGCTGCCGTGCCATGTCCTGCTTGGCCCGCTGCAGGGCAGCCTCCA	1	0.00266353549479846	0.447538936456759	0.5	N	N	3.67593181695901	3.61464054707278	3.61464054707278	splitr	7	0.0559999999999999	0.0559999999999999	0	N	0.0559999999999999	N	N	58670	1367	ENSG00000171345	ENSG00000198363	+	+	17	8	39684560	62627199	coding	intron	KRT19	ASPH	39679869	62413115	-	-	0.0559999999999999	39684135	62491969	-	+	Y	-	1.15755270340056	N	SKBR3_13_2_1	11	0
138590	CCCTACTCCTGCCGCTTCTGCTGCTGCCTGTGGCTGGAGGGTCCCCCTGGGGCTGAATCTTTGGGACTTGACCCCGTTCCCTCCCCCTTCCCTCACTCCCCAGCCGGGCGGGAGCATTTATTCCCCAGATTAATTCCCCTTTTGGGGGGGGGCGGGTGTGTGTGTGTGTGTGT|GTGTGTGTGTGTGTGTGTGTGTGTGTTGAGGGCAGCGGGGAGATGCTGGCGAAGGGTC	5	0.547013857249903	0.934930712933681	0.744012660474033	N	N	2.40281264105205	2.32291184420696	2.32291184420696	splitr	32	0.241379310344828	0.241379310344828	0	N	0.396551724137931	N	N	3680	1186	ENSG00000082898	ENSG00000144791	+	+	2	3	61765761	45727830	utr5p	utr5p	XPO1	LIMD1	61704984	45596886	-	+	0.241379310344828	61764902	45636296	-	+	Y	-	-	N	SKBR3_13_2_1	31	0.807017543859649
129286	CAGGAGTCCGAGGAGGTTAGTTGTGGCAATAAAAATGATTAAGGATACTAGTATAAGAGATCAGGTTCGTCCCTTAGTGTTGTGTATGGCTATCATTTGTTTTGAGGTTAGTTGGATTAGTCATTGTTGGGTGGTAATTAGTCGGTTGTTGATGAGATATTTGGAGGTGGGGATCAATAGAGGGGGAAATAGAATGATCAGTACTGCGGCGGGTAGGCCTAGGATTGTGGGGGCAATGAATGAAGTGAACAGATTTTCGTTCATTTTGGTTCTCAGGGTTTGTTATAGTTTT|TTACTCTTTTTTTTTTTCTCCCCCATCATACAGGTGAATATGACCATCTCCCAGAACAGGCCTTCTATATGGTGGGACCCATTGAAGAAGCTGTGGCAAAAGCTGA…	2	4.30448048663432e-06	0.170189729447764	0.209300629116717	N	N	2.87486837220109	3.14368066642593	2.87486837220109	splitr	11	0.0441988950276242	0	0	N	0.0607734806629836	N	N	3	26155	ENSG00000230021	ENSG00000110955	-	+	1	12	659930	57039852	intron	intron	RP5-857K21.4	ATP5B	536816	57031963	-	-	0.0441988950276242	569048	57032240	-	+	Y	0.828962371721779	1.00738658479551	N	SKBR3_13_2_1	3	0
28698	GGGCCATCTACAGTCTTCTGGATGGCAGTGACGGCAAGGACTGTGGTCATGAGTCCTTCCACGATACCAAAGTTATCATGGATGACCTTGGCCAG|GGGTGCTAAGCAGTTGGTGGTGCAGGAGGTATTGCTGACAATCTTGAGGCTGTTGTCATACTTCTCATAGTTCACGCCCATCACAAACACGGGGTCATCACTAGAGGCGGCAGAGATGATGACCTTTTTGGCTCCCCCTGCAAATGAGCCCCAGCCTTCTCCATGGCGG	3	1	0.082794951644286	0.097272422544775	N	Y	3.79040344379773	3.41952156054875	3.41952156054875	splitr	264	0.736842105263158	0.8	1	N	0.810526315789474	N	N	0	0	ENSG00000233876	ENSG00000236993	-	-	7	10	9655615	57428110	intron	intron	GAPDHP68	GAPDHP21	9654608	57427101	+	-	0.8	9655086	57427635	-	-	Y	1	1	N	SKBR3_13_2_1	8	0
49017	GGGTGGAGCTGTCCCAGGTGCAGATCTTGGTGGTAGTAGCAAATATTCAAATGAGAACTTTGAAGGCCGAAGTGGAGAAGGGTTCCA|TGTGAACAGCAGTTGAACATGGGTCAGTTGGTCCTGAGAGATGGGTGAGTGCCATTCCGAAAGGACCTGCA	586	0.0507550826486564	0.0762059067128363	0.337672422510215	N	N	3.43681151080804	3.49015970162987	3.43681151080804	splitr	0	0.225352112676056	0	0.857142857142857	N	0.816901408450704	N	N	0	0	ENSG00000251948	ENSG00000244466	-	+	19	17	24184165	55868752	intron	intron	AC092279.1	AC015845.1	24184075	55868619	-	-	0.633802816901408	24184079	55868752	-	+	Y	1	1	N	SKBR3_13_2_1	1	1
125397	TCAGGCCCATCGTCCCCAGCTGATGTCGCCCTGTCTGCACGATGCCTGGGCGCCTACTCCACACTCCTCACTGGCCTCAGGCCCCACCAGCCCTGCCTCGAGCTAGCCCCTCCACCCGTCATCACTCCTGCCAGACTCCAGATGTCCAAGGTGCTCCTTGGCTCCCACAAGCTCTCCT|CCAGCACCCCCTCTCCTGGAGGGCGCCCAGCAGCCTGCCAGCAGTTACTGTGAATGTTCCCCACCGCTGAGAGGCTGCCTCCGCA	2	1	0.196734923242299	0.258789252325421	N	N	3.5246463161926	2.97995327505158	2.97995327505158	splitr	10	0.117647058823529	0.117647058823529	0	N	0.129411764705883	N	N	83603	1482	ENSG00000130600	ENSG00000179348	-	+	11	3	2022700	128212028	intron	utr3p	H19	GATA2	2016406	128198270	-	-	0.117647058823529	2018979	128199753	+	+	Y	-	1.59534395111866	N	SKBR3_13_2_1	1	0
116991	CTACCTACCTACCTGGTTGATCCTGCCAGTAGCATATGCTTGTCTCAAAGATTAAGCCATGCATGTCTAAGTACGCACGGCCGGTACAGTGAAACTGCGAATGGCTCATTAAATCAGTTATGGTTCCTTTGGTCGCTCGCTCCTCTCCTACTTGGATAACTGTGGTAATTCTAGAGCTAATACATGCCGACGGGCGCTGACCCCCTTCGCGGGGGGGATGCGTGCATTTATCAGATCAAAACCA|ACCCGGACGAGGGCCCTGCACCTAGAAGAAGGTGTTGGGCCTCTTGGTGGTGAAGCGTGGCTTGTGCTGACGGCGCAGGACCCGGTGGGGCAGCGGGAACTTGATCTTGGAGTCGTGGAACTGCTTGACAGCCGGCCGGCGGCACTTGCTGGCC…	7	2.78259438201356e-07	0.128993496081465	0.331521758935845	N	N	3.50472116494007	3.43511609362884	3.43511609362884	splitr	6	0.0281690140845069	0	0	N	0.0281690140845069	N	N	0	0	ENSG00000212932	ENSG00000213442	+	+	21	12	48111157	104659669	upstream	intron	RPL23AP4	RP11-818F20.1	48110676	104659056	+	+	0.0281690140845069	9827239	104659638	+	+	Y	-	1	N	SKBR3_13_2_1	5	1
141498	CATGGCCTTCCGTGTCCCCACTGCCAACGTGTCAGTGGTGGACCTGACCTGCCGTCTAGAAAAACCTGCCAAATATGATGACATC|AAGAAGGTGGCTCCTGTCGTGAAGAAGCAGGAGGCCAAGGAAGTGGTGAATCCCCTGTTTGAGAAAAGGCCTAAGAATTTTGGCATTGGACAGGACATCCAGCCCAAAAGAG	1	0.606132694473333	0.311204357582937	0.306030290211129	N	N	3.48743121468078	3.41013483656052	3.41013483656052	splitr	10	2.22044604925031e-16	0	0	N	0.0352941176470588	N	N	20857	71	ENSG00000256901	ENSG00000136653	+	-	12	1	6647316	206762616	coding	intron	AC006064.3	RASSF5	6645876	206680879	-	+	2.22044604925031e-16	6646998	206702275	+	-	Y	1.28786328453218	0.672133182993141	N	SKBR3_13_2_1	81	0
128890	GCAGCAGCTGGCACCTTATTGGCCAGCAACATGTCCCTGATCTCAGTGAGGTCCTCCTTGGTGAACACAAAGCCCACATTCCCCCGGATATGAGGCAGCAGTTTCTCCAGAGCTGGGTTGTTTTCCAG|GTGGCAGCTGCTGCCCCAGCCACAGCTGCACTGACTGTGCTCACCACACATCTGGGGCAGCCTTCCCTGGCAGGGGCCCTCGTGGCTTCTCATTTTCCATTCCCTTCACTGTGGCTAAGGGGTGGGGTGAGGGGATGGAGAGGGAG	3	1	0.130715914556096	0.197936974829114	N	N	3.37808089400154	3.01820144633329	3.01820144633329	splitr	3	0	0	0	N	0.0703125000000001	N	N	15683	10309	ENSG00000089157	ENSG00000158710	-	+	12	1	120639014	159895522	coding	utr3p	RPLP0	TAGLN2	120634510	159887897	-	-	0	120637138	159888119	+	+	Y	-	1.31182505150614	N	SKBR3_13_2_1	12	0
96661	GACTTGGGAGAGGACTGGGCCATTCTCCTTAGAGAGAAGTGGGGTGGCTTTTAGGATGGCAAGGGACTTCCTGTAACAACGCATCTCATATTTGGAATGACTATTAAAAAAACAACAATGTGCAATCAAAGTCCTCGGCCACATTGTGAACTTTGGGGGATGCTCGCTCCAACCGACTGCTGTCACCTTCACCGTTCCAGTTTTTAAATCCTGAGTCAAG|CCAAAAAAAAAAAAAAAAAACCTTTGCATGAAGAGATAAAAACGGC	2	1	0.572228613671423	0.790699370883283	N	N	3.43358851031899	2.57610330871363	2.57610330871363	splitr	27	0.391304347826087	0.391304347826087	0.25	N	0.543478260869565	Y	N	30285	0	ENSG00000075624	ENSG00000198286	-	-	7	7	5603415	3083579	utr3p	intron	ACTB	CARD11	5566782	2945775	-	-	0.391304347826087	5567252	3012229	+	-	N	-	1	N	SKBR3_13_2_1	99	0
141723	ACAACTCCAACCAGTGCAAATGACTTAGTGCAAATTAAATTCAGAAGGGACGGGGGAAACAGAGTCGTGGAGGCTTTGAATCTCTCAGAAAAAAGGAAAGACAGGAAAGCTCAGAAACAAAGAGACAGAAGGATGAAAAAGA|AGAAGAAGAAGAAGAAGACAGGTCGGGCTAAGCGGCGGATGCAGTACAACCGGCGCTTTGTCAACGTTGTGCCCACCTTTGGCAAGAAGAAGGGCCCCAATGCCAACTCTTAAGTCT	1	1	0.447538936456759	0.5	N	N	2.75484648550836	3.18395512445406	2.75484648550836	splitr	6	0.0512820512820512	0.0512820512820512	0	N	0.102564102564103	N	N	83603	3863	ENSG00000130600	ENSG00000149806	-	+	11	11	2022700	64889945	intron	coding	H19	FAU	2016406	64888100	-	-	0.0512820512820512	2016823	64888265	+	+	N	-	3.99190954309936	Y	SKBR3_13_2_1	1	0
128241	TCCGTACGCCACATTTCCCGCGCCCCACCGCGGGGCGGGGATTCGGCGCTGGGCTCTTCCCTGTTCACTCGCCATTACTGAGGGAATCCTGGTTAGTTTCTTTTCCTCCGCTGACAAATATGCTTAAATTCAGCGGGTCGCCACGTCTGATCTGAGGTCGC|GTGCTCAGCTACTTCTCCTGCACTTTGAAAGACCCCTCCCACTCCTGGCCTCACATTTCTCTGTGTGATCCCCCACTTCTGGGCTCTGCCACCCCACAGTGGGAAAGGCCACCCTAGAAAGAAGTCCGCTGGCACCCATAGGAAGGGGCCTCA	3	0.136639609660844	0.204269397646567	0.357980465865342	N	N	3.70360170818306	3.25828027434064	3.25828027434064	splitr	0	0.176470588235294	0	0	N	0	N	N	0	485	ENSG00000141161	ENSG00000170442	+	+	17	12	33516364	52702947	intron	intron	UNC45B	KRT86	33474836	52643084	+	+	0.176470588235294	33478274	52679956	+	+	Y	1	0.0413504111321948	N	SKBR3_13_2_1	1	1
104532	TCTGTAAAAATCTCAAAGGTTCTTTTTTCACTGACCCGGTGAGGTGGGTGGGGCGAGCCCCGAGGGG|ACAGTGCCAGGTGGGGAGTTTGACTGGGGCTGTACACCTGTCAAACGGTAACGCAGGTGTCCTAAGGCGAGCTCAGGGAGGACAGAAACCTCCCGTGGAGCAGAAGGGCAAAAGCTCGCTTGATCTTGATTTTCAGTACGAATACAGACCGTGAAAGCGGGGCCTCA	11	0.863350661365274	0.349235110327986	0.32724503182731	N	N	3.1034010507246	3.25360004855864	3.1034010507246	splitr	4	0.0597014925373133	0	0.4	N	0.626865671641791	N	N	0	0	ENSG00000253128	ENSG00000162669	+	+	14	1	107281252	91870426	downstream	intron	IGHV4-80	HFM1	107281000	91726323	-	-	0.0895522388059703	43723040	91853141	+	+	Y	-	1	N	SKBR3_13_2_1	2	1
7122	CTCGGATGCTGGCTTCAATCGGCTTCCCTGTGGTCTTCAGATACTCATCGAACACCAACCGAAGATGCTGCTTGCTGCGATTTCCCAAGATGTAAATGAACTGGGCTTCATCTGTTCCCCATTTCAG|ACCAACCACCCAACTATCTATAAACCTAGCCATGGCCATCCCCTTATGAGCGGGCGCAGTGATTATAGGCTTTCGCTCTAAGATTAAAAATGCCCTAGCCCACTTCTTACCACAAGGCACACCTACACCCCTTATCCCTATACTAGTTATTATCGAAACCATCAGCCTACTCATTCAACCAATAGCCCTGGCCGTACGCCTAACCGCTAACATTACTGCAGGCCACCTACTCATGCACCTAATTGGAAGCGCCACACTAGCAATATCAACT…	1	0.00436344271765238	0.254583648908217	0.223418152789081	N	N	3.50575423470996	3.26464233693271	3.26464233693271	splitr	0	0	0	0	N	0.0314960629921262	N	N	7377	3	ENSG00000197043	ENSG00000230021	-	-	5	1	150537443	659930	coding	intron	ANXA6	RP5-857K21.4	150480273	536816	-	-	0	150512727	569354	+	-	Y	-	0.828962371721779	N	SKBR3_13_2_1	3	0
134071	GCATTGGAACTACCACTTTCGGATCCACTCTCAGTGCCTACACCCCGAAAGGGCCTGAAGAAGAGAAACACTCGCAGAAAATGGCTCTCGGCAGCCACAGCACGGGTCCGACACAGCGCCGC|CATGACTTCCTACAGCTATCGCCAGTCGTCGGCCACGT	1	0.0599278659684344	0.899266171301115	0.897571427984624	N	N	3.20653421474217	3.75609018966091	3.20653421474217	splitr	12	0.236842105263158	0.236842105263158	0	N	0.263157894736842	N	N	1344	58670	ENSG00000147586	ENSG00000171345	-	+	8	17	80942524	39684560	coding	utr5p	MRPS28	KRT19	80830952	39679869	-	-	0.236842105263158	80942480	39684500	+	+	Y	-	0.910313960065118	N	SKBR3_13_2_1	2	0
138558	TAAATAAAACAAGCCTGTTTTTGATCTTCCATCAAAAAAAAAAAAAAA|AAATGCAGCTCCATACATTTCCAGTTTAGTCACACTCTGCTAGGACAGATGGAGTAGCCAATGCCAAGAACTTCGCCGGATGGGGCTGCTTCAGCAGATTTTAAAAAAGAAT	1	0.19148986645833	0.800133926999915	0.844771979185218	N	N	2.8794206169071	3.41000685548453	2.8794206169071	splitr	31	0	0.520833333333333	0	N	0.520833333333333	N	N	756	779	ENSG00000077044	ENSG00000104369	+	+	2	8	234380750	75233563	downstream	utr3p	DGKD	JPH1	234263153	75146935	+	-	0.520833333333333	234380761	75148906	+	-	Y	-	-	N	SKBR3_13_2_1	30	0
72145	AAGCCACCACGGTCACTTCCGCCCATGCCACCTCTGCCTCCACGGCCACCTCCACGACCTCTGGGTTCATAGCCACCACTGCTGCGGTTGTAACCACCACCGCCGCCGCCGCCGCCGCCACCACTGCCACCCCTGCCGCGGCCTCCACGGTCCTGCTGTCCATAGCCACCGCTGCCACCTCCACCACTCTGGTCTTGATTGCCATAACCGCCACCACTGCCACCACCACTACTCATGGAGGATTGATCTTGGCCATAGTTACCTCCACCTCCACCTCCA|CCCCCACCCCCACCCCCCACCACTACCCTTCTGAGCCTCTGATAAACATCC	1	0.0399244926739318	0.390564714822603	0.421349522516249	N	N	3.59524460448036	2.63318741297038	2.63318741297038	splitr	13	0	0.215686274509804	0	N	0.215686274509804	N	N	4330	0	ENSG00000089280	ENSG00000101425	-	+	16	20	31203127	36965907	coding	intron	FUS	BPI	31191445	36888551	+	+	0	31195701	36895414	-	+	Y	-	1	N	SKBR3_13_2_1	1	1
77935	AGCTACTCAGGAGGCTGAGGCAGGAGAATTGCTTGAACCCGGGAGGCAGAAGTTGCAGGCAGCCAAACTCGGGCCACCGCACTCCACCCTGGATGACAGAGTAAGACTTGGTCTCTAAATAAATAAATAAATAGAAGGTAGGTGCTTTGCTTCAGCAGCACATATACTGCTAAATTGGAACAACAAAGAGATGATTAGCGTGGCCCCTGTGCAAGCGTGATACGAAAATTGTGAAATGTTCCTTTG|CAAAAAAAAAAAAAAAAAAAAAAAATTTTGCCAGGATTGGTGGTGGGCGCCTGTAATCCCAGCTACTTGGGAGGCTGAGGCAGGACA	1	1	0.209527803558926	0.160545729398276	N	Y	3.44508545943967	2.22901083072983	2.22901083072983	splitr	333	0.931034482758621	0.275862068965517	1	N	0.252873563218391	N	N	1168	5007	ENSG00000182841	ENSG00000008838	+	-	22	17	42978044	38210661	intron	intron	RP1-222E13.10	MED24	42951229	38175350	-	-	0	42965152	38207389	-	-	Y	-	1.49798659501006	N	SKBR3_13_2_1	1224	0.690355329949239
100266	GTGTGGCGCTTCCAATTAGGTGCATGAGTAGGTGGCCTGCAGTAATGTTAGCGGTTAGGCGTACGGCCAGGGCTATTGGTTGAATGAGTAGGCTGATGGTTTCG|CTGGATAGTAGGTAGGGACAGTGGGAATCTCGTTCATCCATTCATGTGCGTCACTAATTAGATGACAAGGCATTTGGCTACCTTAAGAGAGTCATAGTTACTCCCGCCGTTTACCCGTGCTTCATTGAATTTCTTCACTTTGACAT	2	1	0.294240693901846	0.435742853891277	N	N	3.58490451630894	3.6035982586987	3.58490451630894	splitr	14	0.125	0	0	N	0.115384615384615	N	N	3	356	ENSG00000230021	ENSG00000149262	-	+	1	11	659930	77705724	intron	intron	RP5-857K21.4	INTS4	536816	77589766	-	-	0.125	569507	77597675	-	+	Y	0.828962371721779	1.69881089015784	N	SKBR3_13_2_1	15	1
139856	AAGGGAGCTAGGTGAAGGGCAGGGGCTCCCCGACAGATTGAGGGGGTGGGGAAAACCAAAATAAAACGTCAAATAAATTGTGTAGGAGGAGTCCAGCTTAGGACCGGGCCAGAGCCAGGCCAGGCTCGGGGAGGGGGCCTCTGCAGG|GAAGGGTACAGCCAATGCCCGAATGCCAGAGAAGGTCACATGGATGAGGAGAATGACGATTTTGCGCCGGCTGCTCAGAAGATACCGTGAATCTAAGAAGATCGATCGCCACACGTATCACAGCCTGTACCTGAAGGTGAAGGGGAATGTGTTCAAAGACAA	1	0.40435948873096	0.375556752806067	0.399915574091196	N	N	2.94483481830309	3.50848272165904	2.94483481830309	splitr	1	0	0	0	N	0	N	N	7326	0	ENSG00000132507	ENSG00000218227	-	-	17	5	7215782	177483195	utr3p	intron	EIF5A	RP11-889L3.1	7210318	177482605	+	+	0	7215173	177482847	-	-	Y	-	1	N	SKBR3_13_2_1	33	0
141345	TGTAATTGCCAGTTGAGAATTGAGCCTTTGGATTTTTTTTTTTTTTAACT|TTGGCACATTGATCTATCTAAACCTGGTGGGGAGAATTATCCCCACATTGTCTCATGGAAAGACTCAACTTGCAACTGTGCCCTCCACACTATCCTTACTTCTGTCTCCACTCTGATACCAGAGTGCAGCCATGCAGATGGTTATTCCAGCTCTGGTCACCCGACTCCTTTCACCAAATTGCTCCTAACTGGAAGATCTCACTTTCCCCTTGTGGGGTAGGAACCGATGCCAGTGGGAGGGATGTGCCCCTGACCATTA	1	0.183780521665093	0.947341838102727	0.917599595447558	N	Y	2.88214910385619	3.61360747730288	2.88214910385619	splitr	28	0.48	0.48	0.5	N	0.48	N	N	1	1435	ENSG00000237838	ENSG00000100216	+	-	3	22	25215796	39080818	intron	utr3p	AC133680.1	TOMM22	24729410	39077953	+	+	0.48	25002269	39079940	+	-	Y	0.947179589396054	0.797905694749435	N	SKBR3_13_2_1	2	0
80748	TTTTTTTTTTTTTTTTTTTTTTTTTTTTTTTTTTTTTTTTTTTTTTTGGCTT|GACTCAGGATTTAAAAACTGGAACGGTGAAGGTGACAGCAGTCGGTTGGAGCGAGCATCCCCCAAAGTTCACAATGTGGCCGAGGACTTTGATTGCACATTGTTGTTTTTTTAATAGTCATTCCAAATATGAGATGCGTTGTTACAGGAAGT	3	0.660087552081805	0.903767212031958	0.955249021598247	N	N	1.05692817407712	3.49744043328497	1.05692817407712	splitr	0	0.557692307692307	0.557692307692307	1	N	1	N	N	0	30285	ENSG00000211864	ENSG00000075624	-	-	14	7	22987849	5603415	intron	utr3p	AE000662.21	ACTB	22987790	5566782	+	-	0.557692307692307	22987843	5567249	-	+	Y	-	-	N	SKBR3_13_2_1	96	0
104071	ATGTTCGCCGACCGTTGACTATTCTCTACAAACCACAAAGACATTGGAACACTATACCTATTATTCGGCGCATGAGCTGGAGTCCTAGGCACAGCTCTAAGCCTCCTTATTC|TTTACCTTTCACTTCATCTTGCCCTTCATTATTGCAGCCCTAGCAACACTCCACCTCCTATTCTTGCACGAAACGGGATCAAACAACCCCCTAGGAATCACCTCCCATTCCGATAAAATCACCTTCCACCCTTACTACACAATCAAAGACGCCCTCGGCTTACTTCTCTTCCTTCTCTCCTTAATGACATTAACACTATTCTCACCAGACCTCCTAGG	1	0.347214591588854	0.12875022366714	0.0640797573534845	N	Y	3.67952553980864	3.10443412049449	3.10443412049449	splitr	330	1	0.0357142857142857	0	Y	0.125	N	N	121749	37049	ENSG00000198804	ENSG00000198727	+	-	MT	MT	7445	15887	coding	coding	MT-CO1	MT-CYB	5904	14747	+	+	0	6015	15281	+	-	N	-	-	N	SKBR3_13_2_1	3	0
30561	TGTATCTTTTAGTTGGATTGGCATATGGCTCAAAGCGATTGCCTCCTCTTTTTATGTTTTTCTCCTTCCTCTTCTCATTCTGAGCAGGTCGTTCTCCTTCACCCTTAGGGCCCGGAGCCCCGTTGCCGCTCGGCACGCCGGGCGCGCCGCTCTCTTCCTCCATTTTGATCTCCGTCGCCGCCACCTCCGCCGCCGC|CGGAGGAGGAGACCCCATTCTATACCAACACCTATTCTGATTTTTCGGTCACCCTGAAGTTTATATTCTCATCCTACCAGGCTTCGGAATAAT	2	1	0.294240693901846	0.435742853891277	N	N	3.14953886790822	3.60785432895764	3.14953886790822	splitr	4	0	0	0	N	0.032258064516129	N	N	3454	0	ENSG00000099783	ENSG00000237973	-	-	19	1	8553885	567996	coding	intron	HNRNPM	RP5-857K21.6	8509651	566454	+	+	0	8509901	567122	-	-	Y	-	1	N	SKBR3_13_2_1	2	0
141246	GGTCTTTTGGATGGTTTGCATGGAGTTGCTGCTGTCCAAGGCATCACCAAGATTAAAGTCCTCGCCATCTTCCAGCAGGCGGCGGTAG|TTCCAGCTCCAATAGCGTATATTAAAGTTGCTGCAGTTAAAAAGCTCCTAGTTGGATCTTGGGAGCGGGCGGGC	1	0.202771646894377	0.163782765099475	0.102428735043176	N	N	3.64656650855576	3.54400240599166	3.54400240599166	splitr	30	0	0	0.5	N	0.0945945945945947	N	N	31732	1	ENSG00000111057	ENSG00000256642	-	-	12	16	53346684	33962503	coding	upstream	KRT18	NCRNA00273	53342655	33961052	+	-	0.0675675675675675	53346091	33963128	-	-	Y	-	-	N	SKBR3_13_2_1	2	1
9400	GCTGGAGACCTGGCCTCGTCTCCAGCCCGAACGCTGAGGCACCGATCCCGGCTCCGTCGCCGCCCGCGAGGCCCGCCTTGGCCACGGGCTCTGGAGGCCAGTGCCTCCCGCTCGCCGCCCGCTGCGCTCCTCACCCCTGCCTGCACC|TACCTCCCTCACCAAAGCCCATAAAAATAAAAAACTATAACAAACCCTGAGAACCAAAATGAACGAAAATCTGTTCACTTCATTCATTGCCCCCACAATCCTAGGCCTACCCGCCGCAGTACTGATCATTCTATTTCCCCCTCTATTGATCCCCACCTCCAAATATCTCATCAACAACCGACT	2	1	0.0528227949490863	0.0261143544820491	N	N	2.74181260550801	2.79108195041277	2.74181260550801	splitr	14	0.0272108843537415	0	0	N	0.0476190476190478	N	N	83603	3	ENSG00000130600	ENSG00000230021	-	-	11	1	2022700	659930	intron	intron	H19	RP5-857K21.4	2016406	536816	-	-	0.0272108843537415	2017881	569018	+	-	Y	-	0.828962371721779	N	SKBR3_13_2_1	4	0
141375	CTCCTCGTTGCGGTTGATGAGCAGGAAGCGGGGACTCTCGGGGCAGAAGGGCAGCACGATGCACTGCAGCAGGGCCGGGATGAAGATGATG|ACGATGATGATGAAGAGGATGATGATGAAGATGATGATGATGATGATTTTGATGATGAGGAAGCTGAAGAAAAAGCGCCAGTGAAGAAATCTATACGAGATACTCCAGCCAAAAATGCACAAAAGTCAAATCAGAATGGAAAAGACTCAAAACCATCAACA	2	1	0.231619174474302	0.323771392476512	N	N	3.25952103077323	2.41567776081201	2.41567776081201	splitr	28	0.142857142857143	0.131868131868132	0	N	0.142857142857143	N	N	5258	108	ENSG00000117394	ENSG00000113391	+	+	1	5	43424539	93447404	coding	intron	SLC2A1	FAM172A	43391519	92953775	-	-	0.142857142857143	43395650	93018931	+	+	Y	1.55135885731298	0.998229746013441	N	SKBR3_13_2_1	20	0.0373831775700935
141441	GAGGATCGCTTGAGTCCAGGAGTTCTGGGCTGTAGTGCGCTATGCCGATCGGGTGTCCGCACTAAGTTCGGCATCAATATGGTGACCTCCCGGGAGCGGGGGACCACCAGGTTGCCTAAGGAGGGGTGAACCGGCCCAGGTCGGAAACGGAGCAGGTCAAAACTCCCGTGCTGATCAG|TAGTGGGATCGCGCCTGTGAATAGCCACTGCCCTCCAGCCTGGGCAACAGCCAGACC	2	1	0.238534101605131	0.336508538426427	N	Y	3.5319270478477	3.61104682422314	3.5319270478477	splitr	235	0.842105263157894	0	0	N	0.894736842105263	N	N	0	57	ENSG00000153707	ENSG00000204947	+	+	9	7	10612723	148823438	intron	intron	PTPRD	ZNF425	8314246	148799876	-	-	0.842105263157894	9442291	148822847	+	+	Y	1	1.26788943929482	N	SKBR3_13_2_1	110	1
132446	AGCTGGTGGGCACGTCCACCCCAGCTGGAGACCTGGCCTCGTCTCCAGCCCGAACGCTGAGGCACCGATCCCGGCTCCGTCGCCGCCCGCGAGGCCCGCCTTGGCCACGGGCTCTGGAGGCCAGTGCCTCCCGCTCGCCGCCCGCTGCGCTCCTCACCCCTGCCTGCACCATCCTCCCTCCT|TAACCTCTACTTCTACCTGCGCCTAATCTACTCCACCTCAATCACACTACTCCCTATATCTAACAACGTAAAAATAAAATGACAGTTTGAACACACAAAA	1	1	0.704121951840997	0.776581847210919	N	N	2.84181605499237	3.20930255448461	2.84181605499237	splitr	16	1.11022302462516e-16	1.11022302462516e-16	0	N	0.01	N	N	83603	0	ENSG00000130600	ENSG00000225630	-	-	11	1	2022700	566063	intron	intron	H19	RP5-857K21.8	2016406	565020	-	+	1.11022302462516e-16	2017893	565883	+	-	Y	-	1	N	SKBR3_13_2_1	2	0
109588	AGGCCTTCTTACGAGCCAAAACCTGCCCCTACTCCTCCTAGACCTAACCTGACTAGAAAAGCTATTACCTAAAACAATTTCACAGCACCAAATCTCCACCTCCATCATCACCTCAACCCAAAAAGGCATAATTAAACTTTACTTCCTCTCTTTCTTCTTCCCACTCATCCTAACCCTACTCCTAATCACATAAAAAAAAAAAAAAAAAA|TAAAAAATTATAACAAACCCTGAGAACCAAAATGAACGAAAATCTGTTCGCTTCATTCATTGCCCCC	3	1	0.0697481096246482	0.0727719375675796	N	N	2.35265208355625	2.94806716636195	2.35265208355625	splitr	12	0	0.0895522388059703	0	N	2.22044604925031e-16	Y	N	54817	3466	ENSG00000198786	ENSG00000228253	+	-	MT	MT	14148	8572	downstream	coding	MT-ND5	J01415.25	12337	8366	+	+	0	14164	8496	+	-	N	-	-	N	SKBR3_13_2_1	6	0
100215	TGAATGAGTAGGCTGATGGTTTCGATAATAACTAGTATAGGGATAAGGGGTGTAGGTGTGCCTTGTGGTAAGAAGTGGGCTAGGGCATTTTTAATCTTAGAGCGAAAGCCTATAATCACTGCGCCCGCTCATAAGGGGATGGCCATGGCTAGGTTTATAGATAGTTGGGTGGTTGGTGTAAATGAGTGAGGCAGGAGTCCGAGGAGGTTAGTTGTGGC|CATGGTAATCCTGCTCAGTACGAGAGGAACCGCAGGTTCAGACATTTTGTGTATGTGCTTGGCTTTGTTGGCCTTGGATAGGCGGT	1	0.557748642223252	0.526775457519482	0.600084425908804	N	N	3.39397124202697	3.92592657761471	3.39397124202697	splitr	1	0	0	1	N	0.116279069767442	N	N	3	0	ENSG00000230021	ENSG00000243092	-	+	1	12	659930	34372611	intron	upstream	RP5-857K21.4	AC140847.1	536816	34372314	-	-	0	569313	34372671	-	+	Y	0.828962371721779	-	N	SKBR3_13_2_1	3	1
137359	TACCAAATCCATTATAGCCATCCCCACTGCCACCATATCCACCACCACCATGGCTGCCACCAAAGCCACCACGACCACTGAAGTTTCCTCCACGACCGAAGTTGTCATTCCCACCGAAACCACCTCCACGACCACCACCAAAGTTTCCA|TCACGAAAAAAACTCTACCTCTCTATACTAATCTCCCTACAAATCTCCTTAATTATGACATTCACAGCCATAGAACTAATCATATTTTATATCTTCTTCGAAA	1	1	0.375556752806067	0.399915574091196	N	N	2.79889189072798	2.82718004376867	2.79889189072798	splitr	1	0	0	0	N	0.0388349514563106	N	N	0	31	ENSG00000197332	ENSG00000132570	+	+	19	5	11797382	134343649	intron	intron	ZNF833P	PCBD2	11750591	134240596	+	+	0	11777249	134263459	+	+	Y	1	1.2575464834446	N	SKBR3_13_2_1	72	1
136337	TATAGGAACCCAGTAATAATTGAGGGGTGGTGCTGTATCCTGCACGATCCTGATACGGTGGGTGAAGAAGAAGAAAGCCAGGATCCCCACACTACCAACGATCAGAAGTTTGCCCAACAGGAAGAGGAAGTCAGTAACTTTATCCAGGACAGCCACTCTGATGATGTTTCTCATGAGCAGGAAGAAGGCATTCCTGGCCGAGGTGCAGAAATTGGTG|GTAGTAGCAAATATTCAAATGAGAACTTTGAAGGCCGAAGTGGAGAAGGGTTCCAGTTGAAGATGGGTCACT	1	0.557748642223252	0.254583648908217	0.223418152789081	N	N	3.57336771439491	3.57808779297027	3.57336771439491	splitr	17	0	0	0	N	0	Y	N	4922	0	ENSG00000129353	ENSG00000251948	-	+	19	19	10755235	24184165	coding	intron	SLC44A2	AC092279.1	10713121	24184075	+	-	0	10748546	24184133	-	+	N	-	1	N	SKBR3_13_2_1	2	1
129074	CCTCTATTGATCCCCACCTCCAAATATCTCATCAACAACCGACTAATCACC|TTTCCTATTCCCCCGAGCAATCTCAATTACAATATATACACCAACAAACAATGTTCAACCAGTAACTACTACTAATCAACGCCCATAATCATACAAAGCCCCCGCACCAATA	1	0.214530041208772	0.612610548302747	0.693969709788871	N	Y	3.04015804200544	3.30488209984069	3.04015804200544	splitr	163	0.96078431372549	1.11022302462516e-16	0	Y	0.11764705882353	N	N	38194	19641	ENSG00000198899	ENSG00000198695	+	+	MT	MT	9207	14673	coding	downstream	MT-ATP6	MT-ND6	8527	14149	+	-	0.0392156862745097	8658	14146	+	-	N	-	-	N	SKBR3_13_2_1	8	0
82754	AAAGAGGTGATAGATGCCCTCAGAGTGAACAACAACCAGCAGAATGCCGCGTGCGAGTGGCTGCTGGGGGACCGGAAGCCCTCTCCGGAGGAGCTGGACAAGGGCATCGACCCCGACAGTCCTCTCTTTCAGGCCATCCTGGATAACCCGGTGGTGCAGCTGGGCCTGACCAACCCGAAAACATTGC|TAGGTTCGACCTTGAAACTACAAGAGTGAATCTGAAAGTTAGTTCAAAAAGTCAAACGGGTTCACAGCAGCCAAGAGGTGGCGACAACACGAAGCCCATTGG	1	0.802538879556228	0.612610548302747	0.693969709788871	N	Y	3.4780843434859	3.59425138750382	3.4780843434859	splitr	289	1	0.0294117647058822	0	N	1	Y	N	538	0	ENSG00000130560	ENSG00000223256	+	+	9	9	138853226	141150148	coding	upstream	UBAC1	U6.928	138824815	141150045	-	+	0	138830071	138817036	-	+	N	-	-	N	SKBR3_13_2_1	1	0.397260273972603
88341	ACTCATGGCCTTGTAGTTGAGAACCAGGAGTTAAGACAGCGCTTGGGGATGGATGCCCTGGTTGCTGAAGAGGAGGCGGAAGCCAAGGGGAATGAAGTGAGGCCAGTGGCCGGGTCTGCTGAGTCCGCAGCACTCAGACTACGTGCACCTCTGCAGCAGGTGCAGGCCCAGTTGTCACCCCTCCAGAACATCTCCCCATGGATTCTGGCGGTATTGACTCTTCAGATTCAGAGTCTGATATCCTGTTGGGCATTCTGGACAACTTGGACCCAGTCATGTTCTTCAAATGCCCTTCCCCAGAG|CCTGCCAGTAGCATATGCTTGTCTCAAAGATTAAGCCATGCATGTCTAAGTACGCACGGCCGGTACAGTGAAACTGCGAATGGCTCATTAAATCAG…	1	1.27090210039722e-08	0.375556752806067	0.399915574091196	N	N	3.40319013214585	3.55334927718654	3.40319013214585	splitr	8	0.0372093023255813	0.0372093023255813	0	N	0.0372093023255813	N	N	12508	0	ENSG00000100219	ENSG00000212932	+	-	22	21	29196585	48111157	coding	upstream	XBP1	RPL23AP4	29190543	48110676	-	+	0.0372093023255813	29191652	9827017	-	-	Y	-	-	N	SKBR3_13_2_1	2	1
138307	GGTGCGGCTCCCTAGGCCCCTCCCCTCTTCAAGGGGTCTACATGGCAACTGTGAGGAGGGGAGATTCAGTGTGGTGGGGGACTGAGTGTGGCAGG|AGTCCGAGGAGGTTAGTTGTGGCAATAAAAATGATTAAGGATACTAGTATAAGAGATCAGGTTCGTCCCTTAGTGTTGTGTATGGCTATCATTTGTTTTGAGGTTAGTTGGATTAGTCATTGTTGGGTGGTAATTAGTCGGTTGTTGATGAGATATTTGGAGGTGGGGATCAATAGAGGGGGAAATAGAATGATCAGTACT	2	0.40435948873096	0.51863115005231	0.741210747674579	N	N	3.03293074351283	3.49168728493972	3.03293074351283	splitr	13	0.126315789473684	0.0842105263157893	0	N	0.168421052631579	N	N	62936	3	ENSG00000111640	ENSG00000230021	-	+	12	1	6647537	659930	utr3p	intron	GAPDH	RP5-857K21.4	6643093	536816	+	-	0.126315789473684	6647404	569335	-	+	Y	-	0.828962371721779	N	SKBR3_13_2_1	6	0
137115	TGAGAAGCACCTCCAAAAGGGTTGGCCTTTAGGGCTGTGCCCAAATGAGCTTTCTTATACTGTTTATCATGCCACTTCTGGTCTCGTCGGTGACTACGGAGCTTCCTAGCAGTACGAAGTCCACGACACTTGCCCATCCTGTCGGCGCCACGGGCCTGAGCGAAA|GCATTTGCCAAGAATGTTTTCATTAATCAAGAACGAAAGTCGGAGGTTCGAAGACGATCAGATACCGTTGTAATTCCGACCATAAACGATGCC	55	1	0.0268155052810995	0.0858227885669785	N	N	3.52936639476796	3.41679307359967	3.41679307359967	splitr	9	0.0107526881720431	0.0107526881720431	0	N	0.0537634408602149	N	N	9018	1	ENSG00000186468	ENSG00000163046	-	+	5	2	81574396	133015542	utr5p	intron	RPS23	ANKRD30BL	81569177	132905164	-	-	0.0107526881720431	81574170	133012784	+	+	Y	-	0.81549815498155	N	SKBR3_13_2_1	3	1
130904	GCACAGATGAGCACTGAACTGCTGCTGGAAGATGGGTTGTTGTTGTCCCAGAGTCGCCAACGCATTGTCTGCCTCAACTCCCTCAAGGCTAGTGTGCAGGTGACCACCATTGACCTCTCAGCCTCCCTAGTTCTGAACACTTGCATCATTCACTACCGGCACCAGGAATTCTCTCACTGGCTGCACCTGCTAGCACTGGAAACCCAAGGGTCTAGTTCACCTGTT|AAAAAAAAAAGAAAAAAAAGAACCTTCTCCTTCATCTGTCTTGTCCTTTTTAA	1	1	0.899266171301115	0.897571427984624	N	N	3.54193626645188	2.77702434821235	2.77702434821235	splitr	29	0.132075471698113	0.283018867924528	0	N	0.415094339622642	N	N	15262	799	ENSG00000007202	ENSG00000182307	+	+	17	8	26972472	146281416	coding	upstream	KIAA0100	C8orf33	26941459	146277764	-	+	0.132075471698113	26966353	55295497	-	+	Y	-	-	N	SKBR3_13_2_1	7	0
80624	TGGTCAACCGTCCGCCGCAGGGGGTGGCCATGAAGATGGAGTCGCCGGTGCGGGGTGGGTGCTGCGGGCGCTGCTGTTCCGATGGTGTCTTTGATGTTGGGCTGATGAG|GTCTGGTTAGACCCCAATGAGACCAATGAAATCGCCAATGCCAACTCCCGTCAGCAGATCCGGAAGCTCATCAAAGATGGGCTGATCATCCGCAAGCCTGTGACGGTCCATTCCCGGGCTCGATGCCGGAAAAACACCTT	2	1	1	0.0261143544820491	N	N	3.19912550201108	3.66166652809589	3.19912550201108	splitr	10	0.018348623853211	0.018348623853211	0	N	0.18348623853211	N	N	83603	129759	ENSG00000130600	ENSG00000108298	-	-	11	17	2022700	37360980	intron	coding	H19	RPL19	2016406	37356536	-	+	0.018348623853211	2017003	37357524	+	-	Y	-	-	N	SKBR3_13_2_1	13	0
55018	CCATCTTCAACTGGAACCCTTCTCCACTTCGGCCTTCAAAGTTCTCATTTGAATATTTGCTACTACCACCAAGATCTGCACCT|CCTCGCCGCTCCTCCCGCGAATCGCAGCTTCTGAGACCAGGGTTGCTCCGTCCGTGCTCCGCCTCGCCATGACTTCCTACAGCTATCGCCAGTCGTCGGCCACGTCGTCCTTCGGAGGCCTGGGCGGCGGCTCCGTGCGTTTTGGGCCGGGGGTCGCCTTTCGCGC	1	1	0.375556752806067	0.399915574091196	N	N	3.47911741325579	3.36634120359627	3.36634120359627	splitr	0	0	0	0	N	0	N	N	0	58670	ENSG00000251948	ENSG00000171345	+	+	19	17	24184165	39684560	intron	upstream	AC092279.1	KRT19	24184075	39679869	-	-	0	24184150	39684567	+	+	Y	1	-	N	SKBR3_13_2_1	2	1
140196	GAGGATCCCTTGAGCCTGGGAGGTCGAGGCTTCAGTGAACTGTGATTGCACCACTGCACTCCAGCCTGGGTGCCAGACGACGACCCTGTCT|ATAGGCGGACGTTGAGCATCATGGAAGCCACGATGTAGAAGTAGGGGAAGTTGATGCGCAGCCACCAGGCCAGATTGAAGAAGACAGCAGCTTGCGAGTCAGCCCCTTGCGTAAGACTCCACAGGAGCGGGCGGCGGCTGAGCGCTAGAGCCGGACAGCCAGGCGCGACAGAGCCGCCGCCATATAGAGACC	1	1	0.254583648908217	0.223418152789081	N	Y	3.35463656781289	3.76273355257368	3.35463656781289	splitr	283	0.835164835164835	0.021978021978022	0	N	0.021978021978022	N	N	0	0	ENSG00000229435	ENSG00000249385	+	+	7	9	159026067	99893292	upstream	intron	PIP5K1P2	AL445670.1	159024125	99883188	+	-	0	6356726	99883857	+	+	Y	-	1	N	SKBR3_13_2_1	20	1
81955	ATTTCTTTCATGTTGTGGGTTCTGGGAGCCCAGAGGGCAGCCATAGTGTGCCGACTCCGTGGAGGAAGTAAAGAAACAGACCCGCTTCTTGCCGCAGCCCCACCAGCCTAAGGTGTTCAGGAAGGCCGG|ACACACCCCCTCAGCCCTCGCCATCATGGAAAATGCCAATGTTCTGGCCCGTTATGCCAGTATCTGCCAGCAGGTGGGCCTGC	1	0.606132694473333	0.254583648908217	0.223418152789081	N	N	3.54144175291192	3.25256697878875	3.25256697878875	splitr	2	0	0.0240963855421686	0	N	0.192771084337349	N	N	83603	37145	ENSG00000130600	ENSG00000149925	-	-	11	16	2022700	30081741	intron	coding	H19	ALDOA	2016406	30064444	-	+	0	2017528	30080227	+	-	Y	-	0.324841280339939	N	SKBR3_13_2_1	1	0
107337	GGAATAATGGGGGAAGTATGTAGGAGTTGAAGATTAGTCCGCCGTAGTCGGTGTATTCGTAGGTTCAGTACCATTGATGGCCAATTGATTTGATGGTAAAGGAGGGATCGTTGACCTCGTCTGTTATGTAAAGGATGCGT|AGGGCTGGGAGGGAGTGGGACAGATTCTGGGAGTGCAGCGGGGAGGAGTCCCGGCTGGGCTGAGCGCAGGGAGCTGCTTGGCAGTGCCAGAGCCCAGGCCCCAGAGCCCTGCTGGAGAGGA	3	1	0.204269397646567	0.357980465865342	N	N	3.61360747730288	3.13383928169109	3.13383928169109	splitr	13	0.0991735537190084	0.0743801652892563	0	N	0.0826446280991734	Y	N	3	16903	ENSG00000230021	ENSG00000188643	-	+	1	1	659930	153585644	intron	utr5p	RP5-857K21.4	S100A16	536816	153579362	-	-	0.0991735537190084	568379	153585566	-	+	N	0.828962371721779	2.62413551412392	N	SKBR3_13_2_1	2	0
77627	ATCTTCAACTGGAACCCTTCTCCACTTCGGCCTTCAAAGTTCTCATTTGAATATTTGCTACTACCACCAAGAT|CGGCACCAGCGGCGGCGGCGGCGGCGGGAGGAGGAGGAGGAGAAGAAGGACCAGGCGGCGGCAGCAGCGGCGGCGGCGGGGGGAGGAGGGGAGGAGGCGGCGGAGCAGGAGGAGGAGAAGGCGG	112	0.606132694473333	0.0194499270235832	0.0584309374503073	N	N	3.5319270478477	2.61228018278236	2.61228018278236	splitr	7	0	0	0	N	0	N	N	0	1511	ENSG00000251948	ENSG00000095787	+	-	19	10	24184165	28909928	intron	intron	AC092279.1	WAC	24184075	28821422	-	+	0	24184142	28822082	+	-	Y	1	0.362201403208514	N	SKBR3_13_2_1	2	1
134226	TATACTTGGTAACCGAGGGAATTTCTAAGACTTCTTGCTCATTTCTGAGTATTGTCTTTATATCCTGACACTATGAATGCTACTTGGATGCCTCTTAAG|TCTGTTCTCTGGGGAGGCAGTAAGGGGCCGTGGAGCTGGCCTCGGCCTCGGCATCGGGAGAGGCTGGACTTCCTGTCTCTCTGTGCTGAATGGCTGCGATGGCGCCCGCTCTCACTGACGCAGCAGCTGAAGCACACCATATCCGGTTCAAACTGGCTCCCCCATCCTCTACCTTGTCCCC	1	0.775303715492152	0.163782765099475	0.102428735043176	N	Y	3.58697065584872	3.39483647792751	3.39483647792751	splitr	280	0.98989898989899	0.0101010101010101	0	N	0.98989898989899	N	Y	9	260	ENSG00000120088	ENSG00000120071	+	+	17	17	43913193	44270166	utr5p	utr5p	CRHR1	KIAA1267	43699267	44107334	+	-	0	43699407	44249598	+	+	N	2.31654871441085	5.55533141102316	Y	SKBR3_13_2_1	2	0
111898	ACGGACGGCCGACTCCCCCTTAAATAGCTGTTTATTTGGCAGTGTGCCGGAAAGGGTGATGGAC|TTATGACATTCACAGCCATAGAACTAATCATATTTTATATCTTCTTCGAAACCACACTTATCCC	1	0.0325348019228534	0.20555784636729	0.155228020814782	N	N	3.41576000382978	3.30694823938047	3.30694823938047	splitr	15	0.1875	0.078125	0	N	0.078125	N	N	37145	31	ENSG00000149925	ENSG00000132570	-	+	16	5	30081741	134343649	utr3p	intron	ALDOA	PCBD2	30064444	134240596	+	+	0.1875	30081685	134263407	-	+	Y	0.444200761039675	1.2575464834446	N	SKBR3_13_2_1	3	0
32009	GTGTGGTAAGGGCGATGAGTGTGGGGAGGAATGGGGTGGGTTTTGTGTGTTCAAACTGTCATTTTATTTTTACGTTGTTAGATATAGGGAGTAGTGTGATTGAGGTGGAGTAGATTAGGCGCAGGTAGAAGTAGAGGTTAAGGAGGGTGATGATGG|ATTCTGTGTGTTTGAGAGCAACGCCATTGCCTACTATGTGAGCAATGAGGAGCTGCGGGGAAGTACTCCAGAGGCAGCAGCCCAGGTGGTGCAGTGGGTGAGCTTTGCTGATTCCGATATAGTGCCCCCAGCCAGTACCTGGGTGTTCCCCACCTTGGGCATCATGCACCACAACAAACAGGCCACTGAGAATGC	1	1	0.254583648908217	0.223418152789081	N	N	3.23631009829935	3.64549358599252	3.23631009829935	splitr	14	0.0897435897435898	0.0897435897435898	0	N	0.096153846153846	N	N	0	492	ENSG00000225630	ENSG00000256322	-	+	1	7	566063	132720699	intron	coding	RP5-857K21.8	AC008038.2	565020	132719842	+	-	0.0897435897435898	565867	132720483	-	+	Y	1	0.451119200321329	N	SKBR3_13_2_1	6	0
11000	AATAGCCTCCTTGGGTGTCTTGAAGCCCAGACCGATGTTCTTGTAGTACCGCGGGAGCTTCTCCTTGCCAGTTTCTCCCAGCAGGACCCTCTTCTTGTTTTGAAAGATGGTCGGCTGCTTTTGGTAGGCACGCTCAGTCTGAATGT|CCGCCATCATCCTAGTCCTTATCGCCCTCCCATCCCTACGCATCCTTTACATAACAGACGAGGTCAACGATCCCTCCTTTACCATCAAATCAATTGGCCATCAATGGTACTGAACCTACGAATACACCGACTACGGC	5	1	0.870297324046079	0.5	N	N	3.6533527266709	3.14996302343129	3.14996302343129	splitr	25	0.051094890510949	0.0583941605839416	0	N	0.124087591240876	N	N	14502	3	ENSG00000142534	ENSG00000230021	-	-	19	1	50002944	659930	coding	intron	RPS11	RP5-857K21.4	49999634	536816	+	-	0.051094890510949	49999721	568342	-	-	Y	-	0.828962371721779	N	SKBR3_13_2_1	4	0
140493	CCTGAACTGGGTTAGGTGCCGCTGTTGCTGCTCGTGTTGAATCTAGAACCGTAGCCAGACATGGGACTGGAGGACGAGCAAAAGATGCTTACCGAATCCGGAGATCCTGAGGAGGAGGAAGAGGAAGAGGA|AAAGGACAAGGGAGATGAGGAGGAGGAAGGAGAAGAGAAACTTGAAGAGAAACAGAAAAGTGATGCTGAAGAAGATGGTGGCACTGTCAGTCAAGAGGAGGAAGACAGAAAACCTAAAGCAGA	2	1	0.231619174474302	0.323771392476512	N	N	2.89890740312727	2.3559496319588	2.3559496319588	splitr	22	0.105691056910569	0.105691056910569	0	N	0.105691056910569	N	N	4752	16908	ENSG00000173660	ENSG00000127022	+	-	1	5	46782448	179157926	coding	coding	UQCRH	CANX	46769303	179105629	+	+	0.105691056910569	46774789	179151741	+	-	Y	-	-	N	SKBR3_13_2_1	2	0
28186	TCAAGCCATTGGCACACAGGCATTAGACAGAAAGCTGGAAGTTGAAATGGTGGAGTCCAACTTGTCTGGACCAGCTTAATGGTTCTACTCCTGGTAAC|GTTTTTATCCATGGATGACTTGCTTGGGTAAGGACATGAAGACAGTTCCTGTCATACCTTTTAAAGGTACATGTTTTATTGATGTTAACGTTAATTGATTGAGCTACTGTTAGTGATGATTTTAAAATTAAAGCAGATGGGAATCTCTCTGAGAAAGA	2	1	0.226190941649262	0.313727891882291	N	Y	3.69465606457231	3.53615261288309	3.53615261288309	splitr	256	0.979591836734694	0	1	N	0.979591836734694	N	N	0	0	ENSG00000166206	ENSG00000234741	+	+	15	1	27184686	173838020	intron	intron	GABRB3	GAS5	26788693	173833038	-	-	0.979591836734694	26890788	173834674	+	+	Y	1	1	N	SKBR3_13_2_1	1	0
128912	GAGTTTCTAACATTTTCTAGTTTGTCAGTTTTAAAATATAAAATTCTTTTATGTTTTTAAACCGTCAACCAAGAAGTCAAGACCACTGTCCCCTGCTGAGTTAGGCAATCACTTAAAACTCCAAAGAACTCCAGGCTGAGGAGTTCTTTTGGTGCTGAACAGTGGTCTGACAACAGGTGCTAGAATTAAGGTGTGG|AAAAAAAAAAAAATCAGCCAGGAAGTGTGGGGGTGTGCATACCTGTAGTC	1	1	0.526775457519482	0.600084425908804	N	N	3.60632674564779	2.81875184163682	2.81875184163682	splitr	25	0.46	0.46	0	N	0.48	N	N	484	0	ENSG00000132825	ENSG00000230304	-	+	20	3	58515352	197953181	utr3p	downstream	PPP1R3D	CICP6	58511894	197950368	-	-	0.46	58512736	61412034	-	+	Y	1.02071199880253	-	N	SKBR3_13_2_1	67	1
75049	AGATGGACCTGCATCAGGCCTGGGGAAGGGGTGCCACCCCTTAATATCAGGTAAAACCCACCCTCTCCCCTCTCCCACTGCCTTCAATATAATTGTGAAAAATAAAGATATAAATGTCATAGTGGGAAATAAGTTGACCCACCCAGTAGGCAGTCTCCTGACAGCCCAGAGTGCCTTATCTAACGCCC|CCCCCCCCCCAACTTTTTTTTTTTTTTATGGCAGGGTCTCACTCTGTCGCC	1	1	1	0.935920242646516	N	N	3.69359248957888	2.78795223587956	2.78795223587956	splitr	0	3.33066907387547e-16	3.33066907387547e-16	0	N	0.490196078431373	N	N	2596	18	ENSG00000085117	ENSG00000102962	-	-	11	16	44641913	57400102	utr3p	utr3p	CD82	CCL22	44585977	57392684	+	+	3.33066907387547e-16	44641352	57398706	-	-	Y	-	-	N	SKBR3_13_2_1	5	0.283018867924528
133043	TTTTTTTTCCCCCTTAAATAGCTGTTTATTTGGCAGTGTGCCGGAAAGGGTGATGGACTTAGCATTCACAGACGACACCACACACCACTGTCACGAGGGAAGAAAG|AGCACGGGTAAACGGCGGGAGTAACTATGACTCTCTTAAGGTAGCCAAATGCCTTGTCATCTAATTAGTGACGCACATGAATGGATGAACGAGATTCCCACTGTCCCTACCTACTATCCAGC	1	0.831920382744188	0.20555784636729	0.155228020814782	N	N	3.01079273360219	3.57063922744582	3.01079273360219	splitr	16	0.0660377358490566	0	0	N	0.122641509433962	N	N	37145	356	ENSG00000149925	ENSG00000149262	-	-	16	11	30081741	77705724	utr3p	intron	ALDOA	INTS4	30064444	77589766	+	-	0.0660377358490566	30081637	77597555	-	-	Y	-	1.69881089015784	N	SKBR3_13_2_1	6	1
134064	GCTTGTTTTATTTTAATGGCTGATCTATGTAATCACAGAGGCCAGTATGTACAGACAAAGTGGGAGGTTTTATTTCTTGGTCTCTTCCTCCTTGGATAAAGTCTTGATGATCTCCTCCTTCTTGGCCTGGAGGCGCTCTTCACGGCGCTTGCGTGCTTCCTTGGTCTTAGACCTGCGGGCCTCAGCCTGGTCAGCCAGGAGCTTCTTGCGGGCCTTGTCTGCCTTCAGCTTGTGGATGTGTTCCATGAGAATCCGCTTGTTTTTGAACACATTCCCCTTCACCTTCAGGTACAGGCTGTGATACATGTGGCGATCGATCTTCTTAGATTCACGGTAT|CTTCCGCTCAGCCTGGGGCTTCTGCTTCTCTTCCCGTGAACCCTTCTCTTTCCGTGGTGTG…	1	0.000113536340696985	0.254583648908217	0.223418152789081	N	N	3.66273010308932	3.24462389972434	3.24462389972434	splitr	15	0.0512820512820514	0.0512820512820514	0	N	0.102564102564103	N	N	129759	492	ENSG00000108298	ENSG00000256322	-	-	17	7	37360980	132720699	coding	intron	RPL19	AC008038.2	37356536	132719842	+	-	0.0512820512820514	37359330	132719934	-	-	Y	-	0.433875404801387	N	SKBR3_13_2_1	14	0
135804	CTAGCCCTACCTACTAGCCCTACCTACTAACCCTACCTACTAG|CCCTACCTACTATCCAGCGAAACCACAGCCAAGGGAACGGACTTGGCGGAATCAGCGGGGAAAGAAGACTCTGTTGAGCTTGACTCTAGTCTGGCACGGTGAAGAGACGTGAGAG	4	0.0231990474629504	0.465528157851362	0.687332409693668	N	N	2.41165565113716	3.38552945952599	2.41165565113716	splitr	12	0	0	0.333333333333333	N	0.116279069767442	N	N	1179	0	ENSG00000129657	ENSG00000226958	-	-	17	X	75213183	108297792	utr3p	intron	SEC14L1	RN28S1	75084831	108297361	+	-	0	75212411	108297533	-	-	Y	-	1	N	SKBR3_13_2_1	28	1
96384	GGGATGGCATCCGAGATCATCTTCTCCTCAAAAGAGGAGACTTTGCCGATGCCCAGGTTCTTCTCGATGCCCTTTTTCCCAAGCAGCAGCGGTGTGGAGAAGTAGGTACATTCCGTTTCCTGTGACTTAACGAAGGAACATTCCACAACACCTTCCTTTCCATTCATTGCATCCACAAGGGAGAAGACAAAGCGGGCGCCGGCATACGCCATGGAGAGGGTGGCAGAGCCTGCTCCGGCTTTAGCCTTGACCACCTCCGTGCCGGCCT|TCTCCCCAATTACTCCCCTGAATCAATGTACAAATCAGCACCCACATCCCCTTTCTTGACAAATGATTTTTCTAGAGAACTATGTTCTTCCCTGACTTTAGGGAAGGTGAATGTGTTCCCGTCCTCCCGC…	1	0.00199647997986577	0.321839855309698	0.321669634186996	N	N	3.39015625214551	3.39231567764112	3.39015625214551	splitr	3	0	0	0	N	0.0516129032258066	N	N	10048	8913	ENSG00000146701	ENSG00000109062	-	-	7	17	75696826	72765498	coding	coding	MDH2	SLC9A3R1	75677369	72744763	+	+	0	75693718	72764858	-	-	Y	-	0.99979748343943	N	SKBR3_13_2_1	1	0
109886	ATTATATCCTTCTTGCTCATCAGTTGATGATACGCCCGAGCAGATGCCAACACAGCAGCCATTCAAGCAATCCTATACAACCGTATCGGCGATATCGGTTTCATCCTCGCCTTAGCATGATTTATC|CTATTTCCCCCTCTATTGATCCCCACCTCCAAATATCTCATCAACAACCGACTAATCACCACCCAACAATGACTAATCAAACTAACCTCAAAACAAATGATAACCATACACAAC	1	0.498396858056923	0.526775457519482	0.600084425908804	N	N	3.49168728493972	2.92192485844774	2.92192485844774	splitr	3	0.0263157894736842	0.0263157894736842	0	N	0.771929824561404	Y	N	54817	38194	ENSG00000198786	ENSG00000198899	+	-	MT	MT	14148	9207	coding	coding	MT-ND5	MT-ATP6	12337	8527	+	+	0.0263157894736842	12906	8599	+	-	N	-	-	N	SKBR3_13_2_1	8	0
89133	TTGAGGTTACGGTCTGTTAGTAGTATAGTGATGCCAGCGGCTAGGACTGGGAGAGATAGGAGAAGTAAGACTGCTGTGATTAGGACGGATCAGACGAAA|GCATTTGCCAAGAATGTTTTCATTAACCAAGAACGAAAGTCGGAGTTTCGAAGACGATCAGATACCGTCGTTGTTCCGACCATAAACGATGCCAACTGGTGATGCAGCGGTGTTATTTCCATGACCCGCTGGGCAGCTTCCCAGAAACCAAAGTCTTTGGGTTTTTGGGTTCCCAGGCGAGTATGGTTGCAAAGCTGAAACTTAAAGGAATTGGTGGAAGGGCACCACCAGGAGT	62	0.643828295372364	0.0228127364324065	0.0691028852261796	N	N	3.56335849579072	3.44871903508266	3.44871903508266	splitr	9	0	0	0	N	0	N	N	0	0	ENSG00000237973	ENSG00000225840	-	-	1	Y	567996	10036711	intron	downstream	RP5-857K21.6	RN18S1	566454	10036113	+	-	0.0303030303030302	567002	10035844	-	-	Y	1	-	N	SKBR3_13_2_1	9	1
81843	GGGAGGGAGAAAGAGAGCAAAGAGAGAGAGGAGCAATTGGGGGCCAGCTGGAGAGCTCAGATGGAGCAGGTCAGGAGGTGGAACAATGGCAGAGTGAGGGTGGAGGGCGCAGTGTCTGGAGAG|TGAGGAGCCTGGAGACCGAGAACCGGAGGCTGGAGAGCAAAATCCGGGAGCACTTGGAGAAGAAGGGACCCCAGGTCAGAGACTGGAGCCATTACTTCAAGATCATCGAGGACCTGAGGGCTCAGATCTTCGCAAATACTGTGGACAATGCCCGCATCGTTCTGCAGATTGACAATGCCCG	1	0.264030978823642	0.254583648908217	0.223418152789081	N	N	3.16845387732981	3.18142497659786	3.16845387732981	splitr	11	0.032520325203252	0.032520325203252	0	N	0.0650406504065041	N	N	2107	31732	ENSG00000159335	ENSG00000111057	-	-	12	12	6880118	53346684	utr3p	coding	PTMS	KRT18	6874682	53342655	+	+	0.032520325203252	6879763	53343250	-	-	N	-	-	Y	SKBR3_13_2_1	9	0
140768	TCGGGAAGGGTTGGTGTTCATCCGCTTGCGGAGGAAAGCCAGGTACTTCAACTTGTTTCTGTAGAAATTGCCAGAAATGTTGATGCCTTCACAGCGTACGAC|CACCACCTTCTTCGACCCAGCCGGAGGAGGAGACCCCATTCTATACCAACACCTATTCTGATTTTTCGGTCACCCTGAAGTTTATATTCTCATCCTACCAGGCTTCGGAATAATCTCCCATATTGTAACTTACTACTC	4	0.304380550793004	0.284467558893999	0.57742962864615	N	N	3.66745018166468	3.30591516961058	3.30591516961058	splitr	21	0	0	0	N	0.0784313725490194	N	N	29339	0	ENSG00000142541	ENSG00000237973	-	-	19	1	49995565	567996	coding	intron	RPL13A	RP5-857K21.6	49990811	566454	+	+	0	49993503	567101	-	-	Y	-	1	N	SKBR3_13_2_1	30	0
138467	GACGCCCCTGCTAACGGGAATGCTAATGAGGAAAATGGGGAGCAGGAGGCTGACAATGAGGTAGACGAAGAAGAGGAAGAAGGTGGGGAGGAAGAGGAGGAGGAAGAAGAAGGTGATGGTGAGGAAGAGGATGGAGATGAAGATGAGGAAGCTGAGTCAGCTACGGGCAAGCGGGCAGCTGAAGATGATGAGGATGACGATGTCGATACCAAGAAGCAGAAGACCGACGAGGATGACTAGACAGCAAAAAAGGAAAAGTTAAACT|AAAAAAAAAAAAGGCCGAGTGCAGTGGCTCACACCTGT	8	1	0.046328107468559	0.0910071316110105	N	Y	3.23999710710482	3.227521491486	3.227521491486	splitr	32	0.342105263157895	0.421052631578947	0.125	N	0.447368421052632	N	N	14698	0	ENSG00000187514	ENSG00000165495	+	-	2	11	232578251	125303285	utr3p	intron	PTMA	PKNOX2	232571605	125034583	+	+	0.368421052631579	232577586	125289785	+	-	Y	-	1	N	SKBR3_13_2_1	210	0.576271186440678
130645	TGCAGGCTAGGGTACAGGGTGGTGGTAGAGGAGACAAGTTTTATCTCCAGGCCCACAGTCTCTCCCCAACACCCCCCAAGAATTCCAGAGGGAGTTCTCAGTGCCCCCGGACAGGCCTCTCCAGCTTCACACTCTTGGCCGCTTCTCCAATCAGCTCCCAGAAACTCCTGAACTCCAGTTTAGAGTCATTGCAGCT|GCTGGCATCACTATACTACTAACAGACCGTAACCTCAACACCACCTTCTTCGACCCAG	1	1	0.526775457519482	0.600084425908804	N	N	3.49744043328497	3.56142033732694	3.49744043328497	splitr	6	0.0344827586206894	0.0344827586206894	0	N	0.0862068965517243	Y	N	13593	0	ENSG00000189334	ENSG00000237973	-	-	1	1	153589462	567996	coding	intron	S100A14	RP5-857K21.6	153586731	566454	-	+	0.0344827586206894	153587459	567063	+	-	N	-	1	N	SKBR3_13_2_1	2	0
60552	GGCGCTGGGAGGACCCAAGGTTCTCAGGTTTGCTTTTGCAGGAGCTCCGTGCAGCAGGGTGGGGTCCACAGTCCCCGCAGTGTCTCCAAAGCCCAGTGTGGTGCCAGCTGCCTCCTTTCTCTGCGGGCTGCTGGGTGGGACGGAGCTGGGCAGAAGGAAGAG|CCTGTGTCGGCTGAGCCCCTCCGTAGGCTGAGCCCTCCGTAGGCTGACCTGCTCTTCGCCGGATGGACTGCGCGCACTTACCTTC	2	1	0.572228613671423	0.435742853891277	N	Y	3.022961377702	3.23527702852946	3.022961377702	splitr	152	0.835294117647059	0.0470588235294118	0	N	0.0352941176470588	Y	N	119	31	ENSG00000141527	ENSG00000232938	-	+	17	17	78182855	81188573	utr5p	upstream	CARD14	AC139099.1	78152274	81174666	+	+	0	78152308	78143936	-	+	N	-	-	N	SKBR3_13_2_1	1	0
79492	CTCCAGTTGGACAGGGGTCCCTCCTCACCCTCCATTGCTCCCACTTCTTGAGTCAGACTTAACTTCTCTGCTAACCCCCTTCACCCCTAGAGAAATAG|CAGGAATTTATTCATTTCTTCTAGATTTTCGAGTTTGTTTGCCTAGAGGTGTTGACAGTATTCTCTCATGGTAGTTTGTACTTCTGTGGGATCAGTGGTGATAT	2	0.474687110956514	0.808744637905766	0.435742853891277	N	Y	3.27448372166755	3.13317693428178	3.13317693428178	splitr	202	0	0	0	N	0	N	N	0	280	ENSG00000244833	ENSG00000255940	-	-	8	8	81864554	86758745	intron	downstream	AC012533.1	REXO1L2P	81806189	86756718	+	-	0	81845976	86755242	-	-	N	1	-	Y	SKBR3_13_2_1	51	1
139270	GAACTGAGGCCAGGGGAAAACTGCTCCCCACTCAGCCCATGGGAGCCCTGCAGCGGCTGGTGTGCTGTGTAGTGTGGTGGTGAGGGCACAGGTGGAAGATGGGGGTGGCGGCCAGAGGCGGTGGTGATGGTGGGCCTGGGGAAGGGGTGGGGGCGGTGGGAG|TAACTATGACTCTCTTAAGGTAGCCAAATGCCTCGTCATCTAATTAGTGAGGCGCATGAATGGATGAACGAGATTCCCACTGTCCCTACCTACTATCCAGCGAAACCACAGCCAAGGGAACGGACTTGGCGGAATCAGCGGGGAAAGAAGACTCTGTTGAGCTTGACTCTAGTCTGGCACGGTG	3	0.843835262614011	0.167626785193307	0.279157556648517	N	N	2.66922725412701	3.74656995804013	2.66922725412701	splitr	8	0.0246913580246911	0	0.5	N	0.0432098765432098	N	N	3992	0	ENSG00000137309	ENSG00000226958	-	-	6	X	34214008	108297792	coding	intron	HMGA1	RN28S1	34204577	108297361	+	-	0.0246913580246911	34212729	108297450	-	-	Y	-	1	N	SKBR3_13_2_1	8	1
132157	TCATGCTGAAAGGCTGTGTGGTGGGAACCAAGAAGCGGGTGCTCACCCTCCGCAAGTCCTTGCTGGTGCAGACGAAGCGGCGGGCTCTGGAGAAGATTGACCTTAAGTTCATTGACACCACCTCCAAGTTTGGCCATGGCCGCTTCCAGACCATGGAGGAGAAGAAA|CTAACCAGGATTCCCTCAGTAATGGCGAGTGAACAGGGAAGAGCCCAGCGCCGAATCCCCGCCCCGCGGTG	41	1	0.00609544394054543	0.00694912414203923	N	N	3.5816815158199	3.74487454086093	3.5816815158199	splitr	13	0	0	0	N	0.0422535211267606	N	N	22077	0	ENSG00000100316	ENSG00000141161	+	+	22	17	39716394	33516364	coding	intron	RPL3	UNC45B	39708887	33474836	-	+	0	39709205	33478209	-	+	Y	-	1	N	SKBR3_13_2_1	2	1
115826	AAGTCAACTAGGACTCATAATAGTTACAATCGGCATCAACCAACCACACCTAGCATTCCTGCACATCTGTACCCACGCCTTCTTCAAAGCCATACTATTTATGTGCTCCGGGTCCATCATCCACAACCTTAACAATGAACAAGATATTCGAAAAATAGGAGGACTACTCAAAACCATACCTCTCACTTCAACCTCCCTCACCA|AAGCCCATAAAAATAAAAAATTATAACAAACCCTGAGAACCAAAATGAACGAAAATCTGTTCGCTTCATTCATTGC	8	1	0.13795071734613	0.377563691119921	N	N	2.84652678599792	2.86791432021661	2.84652678599792	splitr	13	0	0	0	N	0.789473684210526	Y	N	54817	3466	ENSG00000198786	ENSG00000228253	+	-	MT	MT	14148	8572	coding	coding	MT-ND5	J01415.25	12337	8366	+	+	0	13459	8483	+	-	N	0.887974009814504	-	N	SKBR3_13_2_1	4	0
111063	AGTTAAGAAGAATTTACTTAGGCAGATAGTGAAGGCATGGAAGTCCTCCGTAAAGTTTTCCTTTCTAACGAAGAGCAGCCTGTAAAATCCAGCTGCAGACATAGATCCGACAGTTGTGCCACTCCTGTTGAAGATGGCGGCTCCATCTTCCCTTCTCTTTGTCGGCCACATGTA|CGCTTAGTGATAGGTAATAGTCCCTTCGTGGTCACCAAAATGTGTCCAGAATTGGTTCCTTCTGGTGGGTTCTTGGTTTCGCTGACTTCAAGAATGAAGCTGCAGACCCTTGCGGTGAGTGTTACAGTTCTTAAAGATGGTGTGTCTGGAGTTTGTTCCTTCAGATATTCAGATGTGTCCGGAGTTTCTTTCGTTGGG	29	1	0.822978259788772	0.486189070982637	N	Y	3.43361901554253	3.73552766966605	3.43361901554253	splitr	372	0.293103448275862	0	0	N	0	Y	N	0	187	ENSG00000213753	ENSG00000213965	+	-	19	19	59111168	33204701	upstream	intron	AC016629.2	NUDT19	59084870	33182867	+	+	0.0919540229885059	33178174	33190591	+	-	N	-	7.93235650712923	N	SKBR3_13_2_1	582	0.793969849246231
132109	TACGGAATTGATGGGTTCTTGGCCTCACTGACTTCAAGAATGAAGTTGCAGACCCTTGCGGTGAGTATTACGGTTCTTAAAGATGGTGTGTCCAGAGTTGTTCATTCCTCTCGGTGCATTCGTGGTCTTGCTGGCCCCAGGAGTGAAGTTGCAGACCTTCGCGGTGAGTGTTAC|AGCTCTTAAAGATGGTGTGTCCAGAGTTTTTCCCTTTAGATGTTCAGATGT	4	1	0.883957023659923	0.928526519438958	N	N	3.64400585547602	3.30960217841604	3.30960217841604	splitr	32	0.215686274509804	0.215686274509804	0.666666666666667	N	0.215686274509804	Y	N	36259	11	ENSG00000100867	ENSG00000133962	-	+	14	14	24114848	92198413	utr5p	intron	DHRS2	CATSPERB	24099378	92047118	+	-	0.215686274509804	24105681	92135232	-	+	N	0.437839734194736	0.944516350070425	N	SKBR3_13_2_1	51	1
137522	TGCGGACGCAAACATGCAGATCTTTGTGAAGACCCTCACTGGCAAAACCATCACCCTTGAGGTCGAGCCCAGTGACACCATTGAGAATGTCAAAGCCAAAATTCAAGACAAGGAGGGTATCCCACCTGACCAGCAGCGTCTGATATTTGCCGGCAAACAGCTGGAGGATGGCCGCACTCTCTCAGACTACAACATCCAGAAAGAGTCCACCCTGCACCTGGTG|CTCCGTCTCAGAGGTGGGATGCAAATCTTCGTGAAGACACTCACTGGCAAGACCATCACCCTTGAGGTCGAGCCCAGTGACACTATCGAGAACGTCAAAGCAAAGATCCAAGACAAGGAAGGCATTCCTCCTGACCAGCAGAGGTTGATCTTTGCCGGAAAGCAGCTGGAAGATG…	3	0.000168419011067601	0.406228480701476	0.697348511626705	N	Y	3.48912663185998	3.64553343878587	3.48912663185998	splitr	212	0.816143497757848	0.816143497757848	0	N	0.820627802690583	N	N	5684	19091	ENSG00000221983	ENSG00000150991	+	-	19	12	18688269	125401914	coding	coding	UBA52	UBC	18682614	125396150	+	-	0.816143497757848	18685699	125397651	+	+	Y	-	-	N	SKBR3_13_2_1	9	0
60073	GCTATGCCGATCGGGTGTCCGCACTAAGTTCGGCATCAATATGGTGACCTCCCGGGAGCGGGGGACCACCAGGTTGCCTAAGGAGGGGTGAACCGGCCCAGGTCGGAAACGGAGCAGGTCAAAACTCCCGTGCTGATCAGTAGTGGGATCGCGCCTGTG|AATAGCCACTGCACCCCAGCCTGAGCAACACAGTGAGAATCTGCCTCTATA	3	0.406726107761094	0.304103290313704	0.548268873166959	N	Y	3.58064844605001	3.37080016234644	3.37080016234644	splitr	195	0.549019607843137	0	0	N	0.686274509803922	N	N	3474	58	ENSG00000213741	ENSG00000179399	+	+	14	13	50053094	93519490	upstream	intron	RPS29	GPC5	50043390	92050929	-	+	0.80392156862745	50053548	93413475	+	+	Y	-	0.358645548995463	N	SKBR3_13_2_1	203	1
105284	GTAGTAAGAATCTCAGGGTTATGCTTATTCCCCAATGGAGGTATGACATATAATCTTTTCTGCCTTTACTTATCAATTCACCAAGGAGCTGTTTTCTCTGCATCTAGGCCATCATACTGCCAGGCTGGTTATGACTCAGAAGATGTTATCTGAAAAAAGTCTATAGAAAAAAAAAAAGTTTCCCCTCCCTCATCAACAAAAGCCCA|TAAAAATAAAAAACTATAACAAACCCTGAGAACCAAAATGAACGAAAATCTGTTCACTTCATTCATTGCCCCCACAATCCTAGG	1	0.534224320064533	0.375556752806067	0.399915574091196	N	N	2.59683754735911	2.69637698852705	2.59683754735911	splitr	23	0	0	0	N	0	N	N	4503	3	ENSG00000257018	ENSG00000230021	+	-	11	1	65271093	659930	utr3p	intron	AP000769.2	RP5-857K21.4	65269505	536816	-	-	0	65270062	569039	-	-	Y	-	0.828962371721779	N	SKBR3_13_2_1	2	0
115525	CCCCGCGAAGGGGGTCAGCACCCTTCGGCATGCATTAGCTCTAGAATTACCACAGTTTTCCAAGTAGGAGAGGAGCGAGCGACCAAAAGAACCATAACTGATTTAATGAGCCATTCGCAGTTTCACTGTACCGGCCCTGCCTACTTAGACATGTATGGCATAATCTTTGAGACAAGCATATGGTACTGGTAGGATCAAC|CAGGGAAAATGCCAAGTGGAATAAAAACCAACATCAAGTCGGCTTCCATGCATCCCTACCAGCGGTGAGTGTGGCTGGCAACCTCGACTC	1	0.557748642223252	0.254583648908217	0.223418152789081	N	N	3.63978029044062	3.2274272354209	3.2274272354209	splitr	9	0	0	0	N	0	N	N	1	539	ENSG00000256642	ENSG00000159479	-	+	16	1	33962503	43855479	intron	intron	NCRNA00273	MED8	33961052	43849588	-	-	0.0222222222222223	33962503	43850780	-	+	Y	1.06882312456986	1.10108654520968	N	SKBR3_13_2_1	2	1
135482	TCTCCAGGGGCCGCCCGTTCACCTTG|GCTGTGGTTTCGCTGGATAGTAGGTAGGGAC	1	0.000404479101783342	0.447538936456759	0.5	N	N	3.28215219450621	3.3709424723516	3.28215219450621	splitr	0	0.5	0	0	N	0.769230769230769	N	N	12436	0	ENSG00000105193	ENSG00000198626	-	+	19	1	39926618	238129359	coding	intron	RPS16	RYR2	39923852	237205505	-	+	0.5	39926301	237766520	+	+	Y	-	1	N	SKBR3_13_2_1	15	1
110993	TCATGGTGTTCCCCTCCTGGGATCCCAGAATCGTGTTGCTCTTCTTTTCTTGCCAATGTATCTTAATAATATCTGGGAAAAATTTCTCAAGAAGACAAAGGTATGTTCCAGCCTTCTGGAGTTTTGTTTCAGCAATCGAAGGAAGAAAAATAGTGGGCTTGGGGGAAACATCTGCATCAAGTTGTTTAT|CTGTAATGATAAGCTTTGTTCCGGGACCAAATACCTTGATTTTTTTGCCCAACTCTTGCCCACCACCTGAGAAG	108	1	0.688220317218846	0.623395948261208	N	Y	3.40215706237596	3.6344911504118	3.40215706237596	splitr	263	1	0	0	Y	0.689189189189189	N	N	0	0	ENSG00000227191	ENSG00000211691	+	-	7	7	38289173	38313248	coding	coding	TRGC2	TRGJP	38279181	38313188	-	-	0	38289173	38313188	+	-	N	1	1	N	SKBR3_13_2_1	2	0
65752	CGGGTGGCTGAAGGCCACTTGTCCCTCTAAGAAGTTGGGGGACGCCGACCGCTCGGGGGTCACGTAACTAGTTAGCATGCCAGAGTCTCGTTGGTTATTGGAATTAACCAGACAAATCACTCCACCAACTAAGGCCATGCACCACCACCCATGGAACAGAGAAACAGCTATCAATCTGTCAATCCTGTCCCTGTCCGGCCCGGGGGATTTTTCCCATGTTGAGTCAAATTAAGCCGCAGGCTCCACTCCTGGTGGTGCCCTTCCACCAATTCCTTTAAGTTTCAGCTTTGCAACCGTACTCCCCCCGGAACCTAAAAACCCAAAGACTTTGG|GTTCCGAGGGGAGTATGGTTGCAAAGCTGAAACTTAAAGGAATTGACAGAAGGGCACCACCAGGAG…	9	1.99941872350968e-10	0.0427894857001422	0.0873670897396478	N	N	3.1091940518632	3.56960615767593	3.1091940518632	splitr	5	0	0	0	N	0	N	N	1	1	ENSG00000256642	ENSG00000163046	-	+	16	2	33962503	133015542	upstream	intron	NCRNA00273	ANKRD30BL	33961052	132905164	-	-	1.11022302462516e-16	33963642	133012618	-	+	Y	-	0.81549815498155	N	SKBR3_13_2_1	1	1
119319	GGAGCACTTGGAGAAGAAGGGACCCCAGGTCAGAGACTGGAGCCATTACTTCAAGATCATCGAGGACCTGAGGGCTCAGATCTTCGCAAATACTGTGGACAATGCCCGCATCGTTCTGCAGATTGACAATGCCCGTCTTGCTGCTGATGACTTTAGAGTCAAGTATGAGACAGAGCTGGCCATGCGCCAGTCTGTGGAGAACGACATCCATGGGCTCCGCAAGGTCATTGATGACACCAAT|GAAATCGCCAATGCCAACTCCCGTCAGCAGATCCGGAAGCTCATCAAAGATGGGCTGATCATCCGCAAGCCTGTGACGGTCCATTCCCGGGCTCGATGCCGGAAAAACACCTTGGCCCGCCGGAAGGGCAGGCACATGGGCATAGGTAAGCGGAAGG…	1	1.482048002005e-12	0.254583648908217	0.223418152789081	N	N	3.63978029044062	3.5010341561346	3.5010341561346	splitr	13	0.0414937759336098	0.0414937759336098	0	N	0.0539419087136931	N	N	31732	129759	ENSG00000111057	ENSG00000108298	+	-	12	17	53346684	37360980	coding	coding	KRT18	RPL19	53342655	37356536	+	+	0	53344612	37357551	+	-	Y	-	-	N	SKBR3_13_2_1	110	0
9331	GGAGTAGTAAGTTACAATATGGGAGATTATTCCGAAGCCTGGTAGGATGAGAATATAAACTTCAGGGTGACCGAAAAATCAGAATAGGTGTTGGTATAGAATGGGGTCTCCTCCTCCGGCTGGGTCGAAGAAGGTGGTGTTGAGGT|TGACTCTAGTCTGGCACGGTGAAGAGCCATGAGAAGTGTAGAATAAGTGGG	10	0.425102282229525	0.891099579895066	0.5	N	N	3.37824872787089	3.70633019513215	3.37824872787089	splitr	11	0.0196078431372549	0	0.666666666666667	N	0.137254901960784	N	N	0	0	ENSG00000237973	ENSG00000198626	-	-	1	1	567996	238129359	intron	intron	RP5-857K21.6	RYR2	566454	237205505	+	+	0.0196078431372549	567094	237766572	-	-	N	1	1	Y	SKBR3_13_2_1	10	1
141666	CCCTGTACTGGTCATGGCTGAACTCCAGATGTCGTTTGTGCTCCCCGTACGTCTTCCCCCAGGAATGCTTCGAGGTGTATGGCCTCTCCAAGGCTTTCCGATTAAACTTGAATTCTAGCTCACTCTTCTGGAACTTAGCACAATCAGCCCCACACT|CCATGATCCCCAGCTGCTCCAAGAGATCAATGGACACAAATGGGTCCTGCAGGTACCTTGCTTGATCACTCAGCACCCCTGGGGGTCATTAGAAGAAGCTCTACTTCAGAT	3	1	0.116011632945107	0.165947979709814	N	Y	3.45400817511148	3.35975787397237	3.35975787397237	splitr	267	1	0.0180180180180181	0	N	1	Y	N	1759	0	ENSG00000095380	ENSG00000223256	-	+	9	9	100845357	141150148	coding	upstream	NANS	U6.928	100819021	141150045	+	+	0	100823065	100808122	-	+	N	-	-	N	SKBR3_13_2_1	3	1
139798	GAATAAAGGAGATTGTGAAGAAACATTCTCAGTTTATTGGATATCCCATTACTCTTTTTGTGGAGAAGGAACGTGATAAAGAAGTAAGCGATGATGAGGCTGAAGAAAAGGAAGACAAAGAAGAAGAAAAAGAAAAAGAAGAGAAAGA|AGAGGAAAGAGAAAGCCAAGATCCACTACCGGAAGAAGAAACAGCTCATGAGGCTACGGAAACAGGCCGAGAAGAACGTGGAGAAGAAAATTGACAAATACACAGAGGTCCTCAAGACCCACGGACTCCTGGTCTGAGCCCAATAAAGAC	1	0.455474139621273	0.375556752806067	0.399915574091196	N	N	1.91693411220085	3.11013383567725	1.91693411220085	splitr	3	0.0608108108108106	0.0202702702702703	0	N	0.081081081081081	N	N	26619	0	ENSG00000080824	ENSG00000236552	+	-	14	10	102606086	98510675	coding	intron	HSP90AA1	RPL13AP5	102547073	98510045	-	+	0.0608108108108106	102551247	98510520	-	-	Y	-	1	N	SKBR3_13_2_1	20	0.229007633587786
136605	TGTAATGGCTTTGGAGGCACTTGTGGCTTTGGACTTGCAGCTGAGTGTTTTGCTGGCCTGTTCCCATTTATTCCCTGAGCCTCTTCTTCAGATACATTCTCACCAACCAGTGTGGTTGTGCTGCTTGTGGAGCAAGGTGGAACTAAAGCGATCTTTGGACAGGTACTGCTGCCT|GTGGCTCCTGAGGGCACCTGGCCCTTGAAGGCAGCGGTCCCTACACGTCCCAGGTGCGACGCGGGCCTGCTCCAGGGCCGGGGCACCCCGGGCGGCAGGTAGGAGGGGTTGGACTTCCGCCGGATCG	1	1	0.12875022366714	0.0640797573534845	N	Y	3.66488952858494	3.47655676017605	3.47655676017605	splitr	155	0.850393700787402	0	0	N	0.653543307086614	Y	N	184	0	ENSG00000139132	ENSG00000227059	-	+	12	12	32798984	133812681	utr5p	downstream	FGD4	AC226150.2	32638906	133794898	+	-	0	32655271	32552891	-	+	N	-	-	N	SKBR3_13_2_1	1	0
127593	CGCCCGCGTCCCTTTCTCCATAAAATTCTTCTTAGTAGCTATTACCTTCTTATTATTTGATCTAGAAATTGCCCTCCTTTTACCCCTACCATGAGCCCTACAAACAACTAACCTGCCACTAATAGTTATGTCAT|CCCTCCCCACATCAAGCCCGAATGATATTTCCTATTCGCCTACACAATT	1	0.154066662474196	0.12875022366714	0.0640797573534845	N	Y	3.40591861909494	3.36191729946799	3.36191729946799	splitr	183	1	0.102040816326531	0	Y	0.204081632653061	N	N	12756	37049	ENSG00000198840	ENSG00000198727	+	-	MT	MT	10404	15887	coding	coding	MT-ND3	MT-CYB	10059	14747	+	+	0	10329	15538	+	-	N	-	-	N	SKBR3_13_2_1	1	0
66606	ATTTGCAGGGGGGAGCCAAAAGGGTCATCATCTCTGCCCCCTCTGCTGATGCCCCCATGTTCGTCATGGGTGTGAACCATGAGAAGTATGACAACAGCCTCAAGATCATCAGCAATGCCTCCTGCACCACCAACTGCTTAG|CCCCCCCCCCCCCCCCCCCCCCCCCCCCCTGCGCTGAGTACTTTCCGTGTGGTTAA	1	0.621347286188097	0.254583648908217	0.223418152789081	N	N	3.54080991072615	1.86748939904487	1.86748939904487	splitr	6	0.0892857142857143	0.0892857142857143	0	N	0.446428571428571	N	N	62936	0	ENSG00000111640	ENSG00000165553	+	-	12	14	6647537	77737655	coding	intron	GAPDH	NGB	6643093	77731834	+	-	0.0892857142857143	6646503	77736138	+	-	Y	-	1	N	SKBR3_13_2_1	60	0.529411764705882
136573	GGGTGGTGCTCAGGGTAAAGGGCTATAGGCAACAGGGGACCAGACCAGGGATGAGTGGGGAGGGCACAAGGACCATTTGCCAGAATCCACCGCTTTCTGATTCCAGATTGAAT|TAAAAAAAAAAAAAAAAAAACTAGAAAATGGCTTGGCATGGTGGCTTATGC	1	0.218556686777496	0.899266171301115	0.897571427984624	N	N	3.44719145177281	2.57610330871363	2.57610330871363	splitr	27	0.392156862745098	0.392156862745098	0	N	0.450980392156863	N	N	492	546	ENSG00000132522	ENSG00000130338	-	+	17	6	7222394	158932860	intron	intron	GPS2	TULP4	7214643	158733692	-	+	0.392156862745098	7215450	158793175	-	+	Y	1.04391696480216	1.44926512333387	N	SKBR3_13_2_1	144	1
105775	CATGTGAAGCCCCTGAAACATACACACCCTGGAACTTTCCTCTCCTTATGCACAGATGGACAGGCTGCCTTCCCCTGTCTCTGGGCTCCCCCAATAGCCAGAATCCCTTCCGACTGGTCCCTTGCCCTGAATATCTGGGAA|CCCCCCCCCCCACACACACACACAGCTTAGAGACCCCAGCGACCCCCTG	17	0.504631482821699	0.297439722209499	0.791527398162113	N	N	3.36191729946799	2.5414180593243	2.5414180593243	splitr	21	0.387755102040816	0.387755102040816	0	N	0.428571428571428	N	N	6106	661	ENSG00000165272	ENSG00000179134	-	-	9	19	33447609	39875535	utr3p	intron	AQP3	SAMD4B	33441152	39833108	-	+	0.387755102040816	33441702	39834624	+	-	Y	-	0.147202150899009	N	SKBR3_13_2_1	1	0
127071	CGGCAGAGAAGGAATCCGACGGCTTGAGGAACTCCTGCGCCGAGCCCAGGATGACATTGCAGTCACGGTCAGTGCAGAGGAAGCAGCCGACCAGTGTCCGTCCATCTGTCATGCGAATGCGCATAGTCTTGTTGAGCAGCGCCTCTAGCTGCTGTCGGGCGCGCTCAGCCGCCGAGTCCTCGCGCTCTCCGTCCGAATC|CTCTGCTTTTCCTCAGTTCCAGCTTCTTTCTCTTTCATGGTACCTCAGTTGCTTCTACTTTATTGGATAGTGTTGGAGATCATGGAGGGAAGGCAAATATACGCGCGGCCGAGCCGAGGCGAATCCGGAGCGCGAATCCG	22	0.0176459569350227	0.857130109763332	0.447577139099029	N	Y	3.1117894000631	2.92332865057822	2.92332865057822	splitr	339	0.97142857142857	0.0142857142857142	0	N	0.97142857142857	N	N	609	0	ENSG00000183011	ENSG00000213147	-	+	17	10	7761172	135516024	coding	upstream	LSMD1	XXyac-YRM2136_A.1	7760005	135515571	-	+	0	7760516	70039076	+	+	Y	-	-	N	SKBR3_13_2_1	4	0
132412	CCTGCCAGAGAGGCTGGAGGTGAATGGAAGAGAATCCGAAGAAGAAAATCTCAATAAATCTGAAATAAGTCAAGTGTTTGAGATTGCACTTAAACGGAACTTGCCTGTGAATTTCGAGGTG|ACACATCTCTCTCACTTCATGAGACAAAGAAGAACCTTGAGCAAGTGAGTGACCATCACTAAAAGTCATCCACATGCTGGCCCTTGATTTCCTGGGAAATCTCCCTGAGATGGTCACAGTGGTACTCTCCAG	1	1	0.254583648908217	0.223418152789081	N	N	3.684245618384	3.26377710103217	3.26377710103217	splitr	2	0.0165289256198349	0	0	Y	0	N	N	3773	0	ENSG00000124214	ENSG00000124191	+	+	20	20	47804904	42698256	coding	intron	STAU1	TOX2	47729878	42543492	-	+	0.0165289256198349	47741122	42552923	-	+	N	-	1	N	SKBR3_13_2_1	1	0
141056	GGTTCTAGGAATAATGGGGGAAGTATGTAGGAGTTGAAGATTAGTCCGCCGTAGTCGGTGTATTCGTAGGTTCAGTACCATTGATGGCCAATTGATTTGATGGTAAAGGAGGGATCGTTGACCTCGTCTGTTATGTAAAGGA|GGCTGCTGAGATGGGAAAGGGCTCCTTCAAGTATGCCTGGGTCTTGGATAAACTGAAAGCTGAGTGTGAACATGGTATCACCATTGATACCTCCTTGTGGAAATTTGAGACCAGCAAGTACTATGTGACTATCGTTGATGCCCCAGGACACA	4	1	0.922486819675656	0.78268225771684	N	N	3.51001030496889	3.42424163912411	3.42424163912411	splitr	5	0.0352112676056338	0.00704225352112675	0	N	0.0985915492957746	N	N	3	0	ENSG00000230021	ENSG00000214199	-	+	1	2	659930	107315132	intron	intron	RP5-857K21.4	EEF1A1P12	536816	107313787	-	-	0.0352112676056338	568384	107314998	-	+	Y	0.828962371721779	1	N	SKBR3_13_2_1	42	0
56703	CAGCTGATGTCGCCCTGTCTGCACGATGCCTGGGCGCCTACTCCACACTCCTCACTGGCCTCAGGCCCCACCAGCCCTGCCTCGAGCTAGCCCCTCCACCCGTCATCACTCCTGCCAGACTCCAGATGTCCAAGGTGCTCCTTGGCTCCCACAAGCTCTCCTCCAGCACCCCATCTTCCCCTGGTTGCCCC|ACTAAAACACTTACCAAGACCTCAACCCCTGACCCCCATGCCTCAGGATACTCCTCAATAGCCACCGCTGTAGTATATCCAAAAACAACCATCATTCCCCCCAAATAAATTAAAAAAACCATTAAACCCATGTAACCTCCCCCGTAATTCAGAATAATAACACACCCAATCACACCACTAACAATCAATACTAAACCCCCATAAATA…	1	0.873398118628462	0.899266171301115	0.897571427984624	N	N	3.18718747251292	3.0725081590115	3.0725081590115	splitr	4	0.0209424083769634	0	0	N	0	N	N	83603	0	ENSG00000130600	ENSG00000249119	+	+	11	5	2022700	134260334	intron	intron	H19	MTND6P4	2016406	134259813	-	+	0.0209424083769634	2019008	134260093	+	+	Y	6.03916052289248	1	N	SKBR3_13_2_1	3	0
134409	TATTCATCGGCGTAAATCTAACTTTCTTCCCACAACACTTTCTCGGCCTATCCGGAATGCCCCGACGTTACTCGGACTATCCCGATGCATACACCACATGAAATATCCTATCATCTGTAGGCTCATTCATTTCTCTAACAG|GACAGTGGGAATCCCGTTCATCCATTCATGCGCGTCACTAATTAGATGACAAGGCATTTAGCTACCTTAAGAGAGTCATAG	1	0.613719197459347	0.800133926999915	0.844771979185218	N	N	3.38652267650252	3.6623288755052	3.38652267650252	splitr	1	0	0	0	N	0.0493827160493827	N	N	0	0	ENSG00000237973	ENSG00000252967	+	+	1	7	567996	68527662	intron	upstream	RP5-857K21.6	AC093693.2	566454	68527589	+	+	0	567844	68527569	+	+	Y	1	-	N	SKBR3_13_2_1	10	1
122935	GACCCATCTTCAACTGGAACCCTTCTCCACTTCGGCCTTCAAAGTTCTCATTTGAATATTTGCTAC|TACCACCAATTTTGTAGACATCCTGGAGAGGCAGGCGCAAGGGCTTGTCAGTTGGACGAGTTGGTGGTAGGATGCAGTCCAGAGCCTCAAGCAGCGTGGTTCCACTGGCATTGCCATCCTTACGGGTGACTTTCCATCCCTTGAACCAAGGCATCTGAAACACAAGCATGCCAATTTGTGTAAGCATGAAATCGCCATTCCCAGAGCTTTTTAACAATGGTCTTGAAAGCCACTTACGTTAGCACTTGGCTCCAGCATGTTGTCACCATTCCAACCAGAAATTG	1	0.264030978823642	0.899266171301115	0.897571427984624	N	N	3.61936062564813	3.78105657260285	3.61936062564813	splitr	9	0	0	0	N	0	N	N	0	108743	ENSG00000251948	ENSG00000156508	+	-	19	6	24184165	74233520	intron	intron	AC092279.1	EEF1A1	24184075	74225473	-	-	0	24184130	74228418	+	-	Y	1	0.99003579974075	N	SKBR3_13_2_1	38	1
128477	TTACTCTTTTTGTGGAGAAGGAACGTGATAAAGAAGTAAGCGATGATGAGGCTGAAGAAAAGGAAGACAAAGAAGAAGAAAAAGAAAAAGAAGAGAAAGAGTCGGAAGACAAACCTGAAATTGAAGATGTTGGTTCT|GAAGAGGAAGAAGAGAAGGAAGAGGAAAAGGACAAGGGAGATGAGGAGGAGGAAGGAGAAGAGAAACTTGAAGAGAAACAGAAAAGTGATGCTGAAGAAGATGGTGGCACTGTCAGTCAAGA	1	1	0.254583648908217	0.223418152789081	N	N	3.5010341561346	2.14981400034477	2.14981400034477	splitr	20	0.155737704918033	0.155737704918033	0	N	0.213114754098361	N	N	26619	16908	ENSG00000080824	ENSG00000127022	+	-	14	5	102606086	179157926	coding	coding	HSP90AA1	CANX	102547073	179105629	-	+	0.155737704918033	102551210	179151715	-	-	Y	-	-	N	SKBR3_13_2_1	1	0.468468468468468
112684	ATTGAGAATGTCAAGGCAAAGATCCAAGACAAGGAAGGCATCCCTCCTGACCAGCAGAGGTTGATCTTTGCCGGAAAACAGCTGGAAGATGGTCGTACCCTGTCTGACTACAACATCCAGAAAGAGTCCACCTTGCACCTGGTGCTCCGTCTCAGAGGTGGGATGCAGATCTTCGTGAAGACCCTGACTGGTAAGACCATCACTCTCGAGGTGGAGCCG|CCACAGGTGCAGATCTTGGTGGTAGTAGCAAATTTTCAAATGAGAACTTTGAAGGCCGAAGTGGAGAAGGGTTCCATGTGAACAGCA	4	1	0.0285733796626332	0.0201399809507012	N	N	3.67849247003875	3.54872248456702	3.54872248456702	splitr	11	0	0	0	N	0.195402298850575	N	N	19091	0	ENSG00000150991	ENSG00000252318	+	+	12	2	125401914	133038738	coding	intron	UBC	AC097532.1	125396150	133038647	-	-	0	125397121	133038726	-	+	Y	-	1	N	SKBR3_13_2_1	16	1
130897	TGGCTAGACTCAGGTTTCTCTGTGTGACCCGTTGGAGGCGGGTGGGACGCTCACAGG|TGCAGATCTTGGTGGTAGTAGCAAATATTCAAATGAGAACTTTGAAGGCCGAAGTGGAGAAGGGTTCCAGTTGAAGATGGGTCA	2	0.0838895735633899	0.273749178614453	0.400055211393303	N	N	3.38552945952599	3.58424216889964	3.38552945952599	splitr	4	0	0	0	N	0.0350877192982456	N	N	1195	0	ENSG00000132746	ENSG00000251948	-	+	11	19	67448671	24184165	coding	intron	ALDH3B2	AC092279.1	67429633	24184075	-	-	0.0701754385964912	67430692	24184147	+	+	Y	-	1	N	SKBR3_13_2_1	2	1
131110	TGTGGTGGGGGACTGAGTGTGGCAGGGACTCCCCAGCAGTGAGGGTCTCTCTCTTCCTCTTGTGCTCTTGCTGGGGCTGGTGGTCCAGGGGTCTTACTCCTTGGAGGCCATGTGGGCCATGAGGTCCACCACCCTGTTGCTGTAGCCAAATTCGTTGTCAT|TGCCCTCAACGTCCACTTTGTCAAGCTCATTTCCTGGTATGACGATGAATTTGGCTACAGCAACAGTGTGGTGGACCTCATGGCCCACGTGGCCTCCAAGGAGTAAGACCCCTGGACCACCAGC	6	0.643828295372364	0.105297240818105	0.23970044868304	N	N	3.60103760561896	3.54872248456702	3.54872248456702	splitr	6	0	0	0	N	0.0564516129032256	N	N	62936	0	ENSG00000111640	ENSG00000230478	-	+	12	X	6647537	86680693	coding	intron	GAPDH	RP1-52D1.1	6643093	86680586	+	-	0	6647269	86680691	-	+	Y	-	1	N	SKBR3_13_2_1	4	0
140224	CAGCGCCAGTAGAGGCAGGG|GAGGAAGAAGCGAATGCGCAGGCTGAAGCGCAAAAGAAGAAAGATGAGGCAGAGGTCCAAGTAAACCGCTAGCTTGTTGCACTGTGGAGGCCACAGGAGCAGAAACATGGAATGCCAGACGCTGGGGATGCTGGTACAAGTTGTGGGACTGCATGCCACTGTCTAGAGCTTGTCTCAATGGATCTAGAACTTCATCGCCCTCTGATCGCCGATCACCTCTGAGACCCACCTTGC	1	1	0.261533274614987	0.233421673643755	N	Y	2.80754104016952	2.96477354992475	2.80754104016952	splitr	0	0.0500000000000004	0	0	N	0.650000000000001	N	N	62936	2350	ENSG00000111640	ENSG00000128731	-	-	12	15	6647537	28567298	coding	intron	GAPDH	HERC2	6643093	28356186	+	-	0.0500000000000004	6646845	28560853	-	-	Y	-	0.929641390869137	N	SKBR3_13_2_1	28	0
139406	CTGGGTTGAGACTAGGACCACGATCATCAAAACTATCTCTTCTAAAGTGCCTTTTTTCTTCCC|AATCATCCCTAGGTACTCTGTATGGTGGCTCCTATGCAGCAGATCTGTCA	2	0.020115041656665	0.866285356051321	0.400055211393303	N	Y	3.08148430784579	3.51207644450867	3.08148430784579	splitr	113	0.92	0.92	1	N	0.92	N	N	3415	0	ENSG00000015479	ENSG00000232952	-	+	5	1	138667360	106436139	coding	intron	MATR3	RP11-90H3.1	138609441	106434361	+	+	0.92	138643637	106434893	-	+	Y	-	1	N	SKBR3_13_2_1	1	0
85640	GGCCAATTGATTTGATGGTAAAGGAGGGATCGTTGACCTCGTCTGTTATGTAAAGGATGCGTAGGGATGGGAGGGCGATAAGGACTAGGAT|GATGAGGATGAGGATGACGATGATGAGGAGGACAATGATGAGGATGACAATGATGAGGATGACGATGATGAGGACGACGACGAGGCGGAGGACAATGATGAGGATGAGGACGACGACGAGGAGGAATAGCTGTGATGGAAGGACTAGAGCGAAAGGGC	2	1	0.374808295748621	0.564257146108723	N	N	3.11807691474166	2.71302993892737	2.71302993892737	splitr	4	0	0	0	N	0	N	N	3	508	ENSG00000230021	ENSG00000122085	-	+	1	2	659930	242041747	intron	coding	RP5-857K21.4	MTERFD2	536816	242014469	-	-	0	568350	242035541	-	+	Y	0.828962371721779	0.47426269701945	N	SKBR3_13_2_1	2	0.706766917293233
6839	AATTGCCACCTCCAGGTCCTCCTCCATACCCATTATAGCCATCCCCAAATCCACGTCCACTGCCATATCCATCAGATCCTCCTCTAAAGTTACTTCCTGGTCCTGGTCCGAAATTTCCACCGCCACCACGTGAATCCCCAAAGCCAAAGTTGCCTCCTCTTCCACTCCTAGAACTCTGAACTTCCTG|CCCGCCATCATCCTAGTCCTTATCGCCCTCCCATCCCTACGCATCCTTTACATAACAGACGAGGTCAACGATCCCTCCTTTACCATCAAATCAATTGGCCATCAATGGTACTGAACCTACGAATACACCGACTACGGCGGACTAATCTTCAACTCCTACATACTTCCCCCATTATTCCTAGAACCAGGCGACCTGCGACTCCTTGACGTTG…	1	8.30279108905066e-05	0.899266171301115	0.897571427984624	N	N	3.33890470608699	3.08507803069543	3.08507803069543	splitr	14	0.0695187165775399	0.0374331550802139	0	N	0.0802139037433156	N	N	13407	3	ENSG00000122566	ENSG00000230021	-	-	7	1	26241149	659930	coding	intron	HNRNPA2B1	RP5-857K21.4	26229547	536816	-	-	0.0695187165775399	26236210	568341	+	-	Y	-	0.828962371721779	N	SKBR3_13_2_1	3	0
122303	CTACATGGAGAAACTCCGCCTCTAGTAAAAATACAAAATTAGCCGGGCATGGTGGTGCACGCCTCTAATCCCAGCTACTCGGGAGGCTGAGGCAGGAGAATCACTTGAACCCGGGAAGTGGAGGTTGCAGTGAGCCAAGAGTACACCACTGCACTCCAGCCTGGGCAACAGAGCGAGACTCCG|TCTTAAAAAAAAAAAAAAAAGAACTCTCAAAACTAACATTGGTCAAAAGAT	5	1	0.96744020512574	0.991276649582432	N	Y	3.35823029066252	2.49533701978843	2.49533701978843	splitr	221	0.372549019607843	0.450980392156863	0.333333333333333	N	0.470588235294118	N	N	6037	3	ENSG00000197879	ENSG00000148143	+	-	17	9	1395995	109775915	utr3p	intron	MYO1C	ZNF462	1367480	109625378	-	+	0.372549019607843	1368129	109733857	-	-	Y	-	1.00674263623505	N	SKBR3_13_2_1	140	1
138040	GATGTGTTCTTAATTTGCTTTTCCCTTGTGAGTCCTGCATCATTTGAAAATGTCCGTGCAAAGTGGTATCCTGAGGTGCGGCACCACTGTCCCAACACTCCCATCATCCTAGTGGGAACTAAACTTGATCTTAGGGATGATAAAGACACGATCGAGAAACTGAAGGAG|AAGAAACTAACCAGGATTCCCTCAGTAATGGCGAGTGAACAGGGAAGAGCCCAGCGCCGAATCCCCGCCCCGCGGTGG	1	1	0.20555784636729	0.155228020814782	N	N	3.29231222815676	3.72295779798213	3.29231222815676	splitr	16	0.0641025641025641	0.0641025641025641	0	N	0.17948717948718	N	N	6412	0	ENSG00000136238	ENSG00000141161	+	+	7	17	6443608	33516364	coding	intron	RAC1	UNC45B	6414154	33474836	+	+	0.0641025641025641	6441603	33478215	+	+	Y	-	1	N	SKBR3_13_2_1	4	1
47524	GTTCTAGGAATAATGGGGGAAGTATGTAGGAGTTGAAGATTAGTCCGCCGTAGTCGGTGTATTCGTAGGTTCAGTACCATTG|GTAGCCAAATGCCTCGTCATCTAATTAGTGAGGCGCATGAATGGATGAACGAGATTCCCACTGTCCCTACCTACTATCCAGCGAAACCACAGCCAAGGGAACGGACTTGGCGGAATCAGCGGGGAAAGAAGACTCTGTTGAGCTTGACTCTAGTCTGGCACGGTGAAGAGACGTGAGA	2	1	0.419771231117896	0.626856592055952	N	N	3.48374420587532	3.75169126419961	3.48374420587532	splitr	9	0	0	0.333333333333333	N	0	N	N	3	0	ENSG00000230021	ENSG00000226958	-	-	1	X	659930	108297792	intron	intron	RP5-857K21.4	RN28S1	536816	108297361	-	-	0.0121951219512195	568443	108297469	-	-	Y	0.828962371721779	1	N	SKBR3_13_2_1	12	1
69062	TCAGGGCATCCACCTTGGCCTCCAGCTCCACCTTGCTCATGTAGGCAGCATCCACATCCTTCTTCAGCACCACA|CACTCATTCTCAACCCCCTGACAAAACATATAGCCTACCCCTTCCTTGTACTATCCCTGTGAGGCATAATTATAACAAGCTCCATCTGCCTGCGACAAACAGACCTAAAATCGCTCATTGCATACTCTTCAATCAGCCACATAGCCCTCGTAGTAACAGCCATCCTCATCC	1	1	0.375556752806067	0.399915574091196	N	N	3.39018675736904	3.25000632570901	3.25000632570901	splitr	14	0.027027027027027	0	0	N	0.108108108108108	N	N	34840	31	ENSG00000135480	ENSG00000132570	-	+	12	5	52662180	134343649	coding	intron	KRT7	PCBD2	52626954	134240596	+	+	0.027027027027027	52631338	134262987	-	+	Y	-	1.2575464834446	N	SKBR3_13_2_1	3	0
126240	CCGTCATCACTCCTGCCAGACTCCAGATGTCCAAGGTGCTCCTTGGCTCCCACAAGCTCTCCTCCAGCACCCCATCTTCCCCTGGTTGCCCCTCGGTTCC|CCGCATCGCCCCGCGCCCCGCGTCGGGGCCCATCCGGCC	1	0.072888231487881	0.375556752806067	0.399915574091196	N	N	3.19553177916145	2.55969147364084	2.55969147364084	splitr	2	0.0512820512820513	0.0512820512820513	0	N	0.0769230769230768	N	N	83603	0	ENSG00000130600	ENSG00000215030	-	+	11	17	2022700	17287326	intron	intron	H19	AC073621.1	2016406	17286691	-	-	0.0512820512820513	2019016	17287195	+	+	Y	-	1	N	SKBR3_13_2_1	2	0
28107	AAAGGGCCTGCAAGGAGAAGAAATCCTCAAAGCTGTTTTTTTTTTTTTTTT|TTCAAAAAAATGCATAAAAGAATTTCAACTCATGTGCATGCCACACATTTCCATCCCCACCCCACCCTGCCCCACCCTCTACAGGCACACATA	5	0.0983835449148147	0.775075210555943	0.970307377767744	N	N	2.81556869394113	3.07892365476605	2.81556869394113	splitr	27	0.294117647058823	0.254901960784314	0	N	0.352941176470588	N	N	0	6548	ENSG00000235857	ENSG00000113719	+	+	Y	5	59001635	172379688	upstream	utr3p	CTBP2P1	ERGIC1	59001391	172261278	+	+	0.294117647058823	22815521	172379522	+	+	Y	-	0.572957560330443	N	SKBR3_13_2_1	2	1
109507	GGGATTCGGCGCTGGGCTCTTCCCTGTTCACTCGCCATTACTGAGGGAATCCTGGTTAGTTTCTTTTCCTCCGCTGACAAATATGCTTAAATTCAGCGGGTCGCCACGTCTGATCTGAGGTCGCGGGCCTCGATCAGAAGGACTTGGGCCCCACACGAGCGGCGCCGGGGAGTGGGTCTTCCGTACGCCACATTTCCCGCG|GCGGGTGTTGATGCGATGTGATTTCTGCCCAGTGCTCTGAATGTCAAAGTGAAGAAATTCAATGAAGCGCGGGTAAACGGCAGGAGTAACTATGACTCTCTTAAGGTAGCCAAATGCCTCGTCATCTAATTAGTGAGGCGCATGAATGGATGAACGAGATTCCCACTGTCCCTACCTACTATCCAGCGAAACCACAG…	1	3.18387501489128e-08	0.899266171301115	0.897571427984624	N	N	3.41576000382978	3.25037704806959	3.25037704806959	splitr	6	0	0	0.666666666666667	N	0.00497512437810943	N	N	0	0	ENSG00000141161	ENSG00000226958	+	-	17	X	33516364	108297792	intron	intron	UNC45B	RN28S1	33474836	108297361	+	-	0.0298507462686567	33478351	108297364	+	-	Y	1	1	N	SKBR3_13_2_1	5	1
128608	ATACAAAATTAGCCAGGTGTGGTGGTGCATGCCTGTAATCCCAGCTACTCG|GGGAGGCTGAGGCAGGAGGATCGCTTGAGCCCAGGAGTTTAAAGCTGCAGTGCCCTGTGGTTGCACCTGTGAATAACTGCACTCCAGCCTGGGCAACATAGCGAGACCTCATCTCCAAAAAAGAAAACAAAAAACAAAAAAAGGAATGATGTTCTGTAGAGA	1	0.865761430621063	0.254583648908217	0.223418152789081	N	Y	3.55657227767559	3.16931911323036	3.16931911323036	splitr	213	0.549019607843137	0	0	N	0.274509803921569	N	N	160	6167	ENSG00000213988	ENSG00000166913	-	-	19	20	20237885	43537173	intron	utr3p	ZNF90	YWHAB	20188803	43514317	+	+	0	20190869	43535977	-	-	Y	-	0.847127187577702	N	SKBR3_13_2_1	77	1
128269	GCCCCACCGCGGGGCGGGGATTCGGCGCTGGGCTCTTCCCTGTTCACTCGCCATTACTGAGGGAATCCTGGTT|AGTATGCTTCTCCCACAGCTGTGGCTGCAGGAACTTAATTTATAGGGAGGAGCCTGTGGCAGCTGCTGCCCCAGCCACAGCTGCACTGACTGTGCTCACCACACATCTGGGGCAGCCTTCCCTGGCAGAGGCCCTCATGGCTTCTCATTTTCCATTCCCTTCACTGTGGCTAAGGGGTGGGGTGA	1	1	0.375556752806067	0.399915574091196	N	N	3.6623288755052	3.71720464963688	3.6623288755052	splitr	3	2.22044604925031e-16	0	0	N	2.22044604925031e-16	N	N	0	111	ENSG00000141161	ENSG00000164830	+	+	17	8	33516364	107764922	intron	intron	UNC45B	AC090579.1	33474836	107282473	+	+	2.22044604925031e-16	33478207	107709236	+	+	Y	1	0.754030749736157	N	SKBR3_13_2_1	2	1
76512	GCTGTACACCTGTCAAACGGTAACGCAGGTGTCCTAAGGCGAGCTCAGGGAGGACAGAAACCTCCCGTGGAGCAGAAGGGCAAAAGCTCGCTTGATCTTGATTTTCAGTACGAATACAG|CGCATGAATGGATGAACGAGATTCCCACTGTCCCTACCTACTATCCAGCGAAACCACAGCCAAGGGAACGGACTTGGCGGAATCAGCGGGGAAAGAAGACTCTGTTGAGCTTGACTCTAGTCTGGCACGGTGA	1	1	0.254583648908217	0.223418152789081	N	N	3.62873800206655	3.684245618384	3.62873800206655	splitr	1	0	0	1	N	0.689075630252101	N	N	0	0	ENSG00000162669	ENSG00000226958	-	-	1	X	91870426	108297792	intron	intron	HFM1	RN28S1	91726323	108297361	-	-	0.0084033613445378	91852995	108297502	-	-	Y	1	1	N	SKBR3_13_2_1	5	1
10992	TGCTGCTGTTGCTGTTGTTGTTGCTGCTGTTGTTGCTGCTGTTGCTGCTGCTGTTGTTGTTGCTGCTGCT|GTTGCTGTTGCTGCTGCTGCTGCTGCTGCTGCTGTTGTTGTTGCTGCTGCTGCCTTTGTT	1	0.0389914186158642	1	0.935920242646516	N	N	2.22578690386974	2.17862359420082	2.17862359420082	splitr	85	0.766666666666667	0.7	0.5	N	0.6	N	N	0	137	ENSG00000213147	ENSG00000112592	-	+	10	6	135516024	170881957	upstream	coding	XXyac-YRM2136_A.1	TBP	135515571	170863390	+	+	0.766666666666667	99804236	170871047	-	+	Y	-	0.762936964041788	N	SKBR3_13_2_1	25	0.935779816513762
55203	GCTCAGGCCCATCGTCCCCAGCTGATGTCGCCCTGTCTGCACGATGCCTGGGCGCCTACTCCACACTCCTCACTGGCCTCAGGCCCCACCAGCCCTGCCTCGAGCTAGCCCCTCCACCCGTCATCACTCCTGCCAGACTCCAGATGTCCAAGGTGCTCCTTGGCTCCCACAAGCTCTCCTCCAGCACCCCATCTTCCCCTGGTTGCCCCTC|GGCTCCTCCACCCCCATGCGCAGATCCCACCAGCCAGCAAGCTAAAGCATGGCGGCCATCCCCTCCAGCGGCTCGCTCGTGGCCACCCACGACTACTACCGGC	2	0.146212534372026	0.294240693901846	0.435742853891277	N	N	3.07038858630923	3.17569475619156	3.07038858630923	splitr	2	0.0194174757281552	0.0194174757281552	0	N	0.0291262135922329	N	N	83603	2813	ENSG00000130600	ENSG00000125534	-	-	11	20	2022700	62153559	intron	intron	H19	PPDPF	2016406	62152077	-	+	0.0194174757281552	2019010	62152614	+	-	Y	-	0.923667805446025	N	SKBR3_13_2_1	1	0
128375	CTTCTGTCTTGTTGATATCAAGACCTGCTAATTTCAAGGCTAATTCATTGCTGTTGCCACTTGCAGAGGAAACCAGGATATCATGTATTGCATTTCTTCTACCTGTTCTTCCTGAAGCAATAAAATCTGCATATGTAGTTTCCACATCAGTCATTGCTACCAAATATCCACATAGCAGGGA|CTGCTCAGGTGTGTGCTGGCAGGGGGCCGATGGGGTTCCCAGGAGAACCGGGGAAGCCCTCTCAGCTCGATTCAGGATTCCCCCCTGCTTCTGGGTTAGGCTGC	1	1	0.800133926999915	0.844771979185218	N	N	3.44040523365767	3.21063179870157	3.21063179870157	splitr	3	0	0.0288461538461539	0	N	0.0288461538461539	N	Y	245	2153	ENSG00000171033	ENSG00000131759	-	+	8	17	79517502	38513895	utr5p	utr5p	PKIA	RARA	79428374	38465436	+	+	0	79510593	38465538	-	+	Y	-	0.119928737548817	N	SKBR3_13_2_1	1	0
67962	CTTTATTTTATTGTTTTGGACATTTTTGAGCGCCGTGGCTTGAACGGTGCTTTTTGTTCATTCCTGGGTTTTAATATTATTTTCCTTCTTCATCCCTCTCTGGCCACTATGGAATTCTAATTTGAACCATGTTTGGATTGAAGCCGCCTCTGTATTACTTACCAGG|CATGAGCCATGAGCCCAAGTCCCCTTCGCTAGGGATGCTTTCCACCGCGACCAGGACCACCGCCACCGTCAACCCCCTCACCCCCTCGCCGCTCAATGGCGCCCTGGTGCCCAGCGGCAGCCCCGCCACCAGCAGCGCGCTGTCGGCCCAGGCCGCGCCATCCTCCAGCTTTGCCGCCGCGCTGCGCAAGCTCG	5	1	1	0.628500870688971	N	Y	3.8097595335968	3.55128313764676	3.55128313764676	splitr	360	1	0.0180722891566267	0	N	0.0180722891566267	Y	N	18	4520	ENSG00000203451	ENSG00000131149	+	-	16	16	90233540	85709810	upstream	coding	AC133919.1	KIAA0182	90232651	85645023	+	+	0	85589970	85667521	+	-	N	-	0.181027314907663	N	SKBR3_13_2_1	1	0
74530	TTCAACTGGAACCCTTCTCCACTTCGGCCTTCAAAGTTCTCATTTGAATATTTGCTACTACCACCAAGATCTGCACC|TGCAGCGGCTGGTACCCGTTGTTCCTTTCCATGTTTAGCGCTTCCTTCAGGAGCTCTTTTGCGTGCGGCCGGGCGCTTGGCGCCAGAAGCGAGAGCCCCTCAGGGCTCGCCCCCCCGCCTCACCGGGTCAGTGAAAAAACGATCAGAGTAGTGGTATTTCACCGGCGGCCCGCAGGGCC	2	1	0.196734923242299	0.258789252325421	N	N	3.5010341561346	3.50678730447985	3.5010341561346	splitr	60	0	0	0	N	0	N	N	0	0	ENSG00000251948	ENSG00000226958	+	+	19	X	24184165	108297792	intron	upstream	AC092279.1	RN28S1	24184075	108297361	-	-	0	24184149	108297895	+	+	Y	1	-	N	SKBR3_13_2_1	2	1
103929	GATTATTCCGAAGCCTGGTAGGATGAGAATATAAACTTCAGGGTGACCGAAAAATCAGAATAGGTGTTGGTATAGAATGGGGTCTCCTCCTC|CGGCGGGAGTAACTATGACTCTCTTAAGGTAGCCAAATGCCTTGTCATCTAATTAGTGACGCACATGAATGGATGAACGAGATTCCCAC	1	0.19148986645833	0.800133926999915	0.844771979185218	N	N	3.5246463161926	3.75744441254485	3.5246463161926	splitr	7	0.0674157303370785	0.0674157303370785	0	N	0.101123595505618	N	N	0	356	ENSG00000237973	ENSG00000149262	-	-	1	11	567996	77705724	intron	intron	RP5-857K21.6	INTS4	566454	77589766	+	-	0.0674157303370785	567124	77597567	-	-	Y	1	1.69881089015784	N	SKBR3_13_2_1	8	1
99071	CCCCTAATAAAATTAATTAACCACTCATTCATCGACCTCCCCACCCCATCCAACATCTCCGCATGATGAAACTTCGGCTCACTCCTTGGCGCCTGCCTGATCCTCCAAATCACCACAGGACTATTCCTAGCCATGCACTACTCA|ACTTAAACTCCAGCACCACGACCCTACTACTATCTCGCACCTGAAACAAGCTAACATGACTAACACCCTTAATTCCATCCACCCTCCTCTCCCTAGGAGGCCTGCCCCCGCTAACCGGCTTTTTGCCCAAATGGGCCATTATCGAAGAATTCACAAAAAACAATAGCCTCATCATCCCCACCATCATAGCCACCATCACCCTCCTTAACCTCTACTTCTACCTACGCCTAATCTACTCCACCTCAATCACACTA…	1	3.18387501489128e-08	0.213920147874536	0.166481204497813	N	N	3.46973068926756	3.24462389972434	3.24462389972434	splitr	8	0.0555555555555556	0.0555555555555556	0	N	0.0694444444444442	Y	N	37049	24767	ENSG00000198727	ENSG00000198763	+	-	MT	MT	15887	5511	coding	coding	MT-CYB	MT-ND2	14747	4470	+	+	0.0555555555555556	14914	5128	+	-	N	-	0.759623715461089	N	SKBR3_13_2_1	2	0
117598	AAGAGAGTCATAGTTACTCCCGCCGTTTACCCGCATTTCACTGAATTTCTTCAGTTTGACATTCAGAGCACTGGGCAGAAATCACATCACG|AAGGCCCGCGGCGGGTGTTGACGCGATGTGATTTCTGCCCAGTGCTCTGAATGTCAAATTGAAGAAATTCAATGAAGCACAGGTAAATGGTGGGAGTAACTATGACTCTCTTAAGGTAGCCAAATGCCTCGTCATCTAATTAGTGACGCGCATGAATGGATGAACGAGATTCCCACTGTCCCTACCTACTATCCAGCG	22	1	0.584460933141871	0.712707617880718	N	N	3.33358506083463	3.3306536853943	3.3306536853943	splitr	2	0	0	0.5	N	0.098901098901099	N	N	0	0	ENSG00000252248	ENSG00000137571	-	+	7	8	68527457	70747299	intron	intron	AC093693.1	SLCO5A1	68527371	70584568	+	-	0	68527411	70602616	-	+	Y	1	1	N	SKBR3_13_2_1	4	1
60299	TCTTCCCGGTGAAGTTGGGGTTTTCATAGAGGATGATCTTGTGCTCTTGGCTGTCC|TGTAGTCCCAGCTACTTGGGAGGTTGAGGAGGGAGGATCACTTGAGCCCGGGAGGTTCAAGGCTGCAATGAGCCAAGATCGCACTGCTGAACTCCAGCC	1	0.123038758869683	0.704121951840997	0.776581847210919	N	Y	3.42783536197374	3.38552945952599	3.38552945952599	splitr	155	1	0	0	N	1	Y	N	71	0	ENSG00000244752	ENSG00000100058	-	+	22	22	25627836	25916821	coding	intron	CRYBB2	CRYBB2P1	25615489	25844072	+	+	0	25623952	25849400	-	+	N	-	1	N	SKBR3_13_2_1	11	1
76934	CGGCACCTTTCTGCTTCACCTGGAGAGAAATAAGCC|TACTCCTAATCACATAATCTATTCCCCCGAGCAATCTCTAGTACAATATACACACCAACAAACAATGTTCAACCAGTAACTACTACTAATCAACGCCCATAATCATACAAAG	1	0.047969532846077	0.899266171301115	0.897571427984624	N	N	3.664193987158	3.30657751701988	3.30657751701988	splitr	2	0.0555555555555556	0	0	N	2.22044604925031e-16	N	N	21606	31	ENSG00000067225	ENSG00000132570	-	+	15	5	72524163	134343649	coding	intron	PKM2	PCBD2	72491370	134240596	-	+	0.0555555555555556	72502043	134260354	+	+	Y	-	1.2575464834446	N	SKBR3_13_2_1	8	0
132076	ACCCCATGGGAGGAGGAGGAGGAGGAAGAAGAGGAGGAGGAGGAGGAGGAGGAGGAGGAGGA|CAAGGAGGCGGCACAGCTGCGGGAGGAGCGGCTACGGCAGTACGCGGAGAAGAAGG	5	0.0274494526642904	0.177954356965562	0.143296801154224	N	N	1.79142323228074	3.10968340772996	1.79142323228074	splitr	19	0.178571428571429	0.0892857142857144	0	N	0.214285714285714	N	N	2	176	ENSG00000017483	ENSG00000254741	+	+	X	8	48328644	144662840	utr3p	intron	SLC38A5	RP11-661A12.7	48316920	144661806	-	+	0.178571428571429	48317050	144662784	-	+	Y	-	-	N	SKBR3_13_2_1	38	0.847457627118644
76266	TTCCTTTTCAATGGAAGCCTGCACAGCCCGAGGGTCTGAAGGGTCCACAGCCACAGCCAGCTGGGCCTGGGTGTCGATGATGAGGTAGCTGTAGTTGTCCGAGAGGACAGGGATGGGAAGCAC|GGGGATGACCTGCGGCGCACAAAGACTGAGATCTCTGAGATGAACCGGAACATCAGCCGGCTCCAGGCTGAGATTGAGGGCCTCAAAGGCCAGAGGGCTTCCCTGGAGGCCGCCATTGCAGATGCCGAG	1	1	0.375556752806067	0.399915574091196	N	N	3.5816815158199	3.40740634961144	3.40740634961144	splitr	10	0.0813008130081302	0.0813008130081302	0	N	0.097560975609756	N	N	1514	64916	ENSG00000127838	ENSG00000170421	-	-	2	12	219211516	53298868	coding	coding	PNKD	KRT8	219135115	53290971	+	-	0.0813008130081302	219204760	53293651	-	+	Y	-	-	N	SKBR3_13_2_1	8	0
105034	GGCATGATGGCAAGGGACAAAGCTACAACTTGGCCTGTGCCTTTGGAAGCTGAGGCAGGAGGACCATCTGAGCCCAGGAGCCTGAGACCAGCCTGGGCAACATAGAGAATCCGTCTCAACAAAAAAAAAATTTTAGCCAGGTGTGCTGTGAGCTGTAGTCCCAGCTACAAGGTGGGAGGATTGCTTAGGCCTGGGTGATTGAGGATGCAATGAGCTGTGATTGTGCCACCACACTCCAGCCTGGGCAATACAGCAAGACTGTCTC|AAAAAAAAAAAAAAACCCAAAAATCATCAATACTAAAAGAATACACC	1	1	0.947341838102727	0.917599595447558	N	Y	3.46973068926756	2.2938958234657	2.2938958234657	splitr	23	0.48936170212766	0.425531914893617	0	N	0.48936170212766	N	N	1086	350	ENSG00000181350	ENSG00000034677	+	+	17	8	16395467	101348446	intron	intron	C17orf76	RNF19A	16344891	101269288	-	-	0.48936170212766	16344908	101280918	-	-	Y	-	-	N	SKBR3_13_2_1	44	0.82142857142857
141402	CTGCCCTGCCGAGCGCGCCCAGTCCGCGAATCCGGTGCTTTCTTGCCCCAGGAAGAAGCCGTGTCGGGGCTGCGCTGACAGAGGAGCAGGCAGCAG|AAAATACAGTAGCAGCCATGATAGAAGACAAAGGACCAAGAGTGACAGACTACTTTGTCGTAGCTGGTCTCACTGACACATCTACTCTTTTGGATCAAGAAATAAATCGTTTAGATACTAAGTCAACTGGACCTAAAGCTCCAATTACAGACATTGCCATTATTATCAAATCAGCTGGAGAAACA	9	1	0.260411152970987	0.479956270829138	N	Y	3.26352956157612	3.24165267149067	3.24165267149067	splitr	281	1	0	0	N	0.385416666666667	Y	N	0	0	ENSG00000223256	ENSG00000242215	+	-	9	9	141150148	19336492	upstream	upstream	U6.928	RP11-513M16.2	141150045	19276173	+	+	0	19230831	19276156	+	-	N	-	-	N	SKBR3_13_2_1	1	0
54819	CCGGGATGAATGCCTGGCTCCCCCTTCTTTCCAGCCCTAGCTCAGGCCCATCGTCCCCAGCTGATGTCGCCCTGTCTGCACGATGCCTGGGCGCCTACTCCACACTCCTCACTGGCCTCAGGCCCCACCAGCCCTGCCTCGAGCTAGCC|CCACTAAAACACTTACCAAGACCTCAACCCCTGACCCCCATGCCTCAGGATACTCCTCAATAGCCACCGCTGTAGTATATCCAAAAACAACCATCATTCCCCCCAAATAAATTAAAAAAACCAT	3	0.96986908066308	0.468195265123822	0.766610165601278	N	N	3.19971749140349	2.92503764812655	2.92503764812655	splitr	9	0.0161290322580646	0.0161290322580646	0	N	0.0241935483870968	N	N	83603	0	ENSG00000130600	ENSG00000249119	-	+	11	5	2022700	134260334	intron	intron	H19	MTND6P4	2016406	134259813	-	+	0.0161290322580646	2018909	134260095	+	+	Y	-	1	N	SKBR3_13_2_1	2	0
7748	ATTATAGCCATCCCCACTGCCACCATATCCACCACCACCACGGCTGCCACCAAAGCCACCACGACCACTGAAGTTTCCTCCACGACCGAAGTTGTCATT|GCCACAACTAACCTCCTCGGACTCCTGCCTCACTCATTTACACCAACCACCCAACTATCTATAAACCTAGCCATGGCCATCCCCTTATGAGCGGGCGCAGTGATTATAGGCTTTCGCTCTAAGATTAAAAATGCCCTAGCCCACTTCTTACCACAAGGCACACCTACACCCC	1	1	0.375556752806067	0.399915574091196	N	N	3.54400240599166	3.39397124202697	3.39397124202697	splitr	19	0.0303030303030303	0.0202020202020201	0	N	0.0707070707070708	N	N	12277	3	ENSG00000135486	ENSG00000230021	-	-	12	1	54679028	659930	coding	intron	HNRNPA1	RP5-857K21.4	54674488	536816	+	-	0.0303030303030303	54676410	569313	-	-	Y	-	0.828962371721779	N	SKBR3_13_2_1	54	0.6
135837	GGATGCCGTCGGACTTGGTGATCTTCACCAGGCAGTCTCCCAGGCCTCGGAACTCGCGCTCTGTGCCTGACT|TTCCCACTGTCCCTACCTACTATCCAGCGAAACCACAGCCAAGGGAACGGACTTGGCGGAATCAGCGGGGAAAGAAGACTCTGTTGAGCTTGACTCTAGTCTGGCACGGTGAAGAGACGTGAGAG	2	0.694882012992438	0.467754455729131	0.686272108117709	N	N	3.46973068926756	3.42680229220385	3.42680229220385	splitr	12	0	0	0.333333333333333	Y	0.0416666666666665	N	N	8986	0	ENSG00000169100	ENSG00000226958	+	-	X	X	1511626	108297792	coding	intron	SLC25A6	RN28S1	1505045	108297361	-	-	0	1508292	108297523	+	-	N	3.00586971073411	1	N	SKBR3_13_2_1	10	1
73937	GGAATTGCATCTGTTTTTAAGCCTAATGTGGGGACAGCTCATGAGTGTAAGACGTCTTGTGATGTAATTATTATACGAATGGGGGCTTCAACCGGGAGTACTACTCGATTGTCAACGTCAAGGAGTCGCAGGTCGCCTGGTTCTAGGAATAATGG|AATAGGACCGCGGTTCTATTTTGTTGGTTTATGGAACTGAGGCCATGATT	3	0.41285610003792	0.436578576314888	0.647910697103573	N	N	3.76951977068882	3.61360747730288	3.61360747730288	splitr	28	0	0	0	N	0.18	N	N	3	1	ENSG00000230021	ENSG00000256642	-	-	1	16	659930	33962503	intron	upstream	RP5-857K21.4	NCRNA00273	536816	33961052	-	-	0	568509	33963365	-	-	Y	0.828962371721779	-	N	SKBR3_13_2_1	4	1
108913	AACCTGACTAGAAAAGCTATTACCTAAAACAATTTCACAGCACCAAATCT|CCACCACACACCACCTGTCCAAAAAGGCCTTCGATACGGGATAATCCTATTTATTACCTCAGAAGTTTTTTTCTTCGCAGGATTTTTCTGAGCCTT	2	0.0325348019228534	0.332952788415832	0.5	N	N	3.22064101730576	3.42936294528359	3.22064101730576	splitr	5	0	0	0	N	0.18	Y	N	54817	33743	ENSG00000198786	ENSG00000198938	+	-	MT	MT	14148	9990	coding	coding	MT-ND5	MT-CO3	12337	9207	+	+	0	14050	9413	+	-	N	-	-	N	SKBR3_13_2_1	4	0
56704	CCTCTGTCCTGTGTCCCCTGCCATGTCCCTGTCTGACCCAGGCCTGGGGTACCACCCCACGTGCTGGACCCTACGCTGGCCACCCCTGTGCTCCCTCCCTGC|CCTCACACTCATTCTCAACCCCCTGACAAAACATATAGCCTACCCCTTCCTTGTACTATCCCTGTGAGGCATAATTATAACAAGCTCCATCTGCCTGCGACAAACAGA	1	0.532692861392658	0.375556752806067	0.399915574091196	N	N	3.02188845513875	3.2729561383577	3.02188845513875	splitr	4	0	0	0	N	0	N	N	83603	31	ENSG00000130600	ENSG00000132570	+	+	11	5	2022700	134343649	intron	intron	H19	PCBD2	2016406	134240596	-	+	0	2018415	134262992	+	+	Y	0.802117543207304	1.2575464834446	N	SKBR3_13_2_1	2	0
134549	TTCTTCCTCCTCCTCTTCCTCCCCACCTTCTTCCTCTTCTTCGTCTACCTCATTGTCAGCCTCCTGCTCCCCATTTTCCTCATTAGCATTCCCGTTAGCAGGGGCGTCTCTTCCATTTTCTGCCTCTTCCACAACTTCCT|TCTTCTCCTTACACCTAGCAGGTATCTCCTCTATCTTAGGAGCCATCAATTTCATCACAACAATTATTAATATAAAACCCCCTGCCATAACCCAATACCAAACGCCCCTTTTCGTCTGATCCGTCCTAATCACAGCAGTCTTACTTCTCCTATCTCTCCCAGTCCTA	1	0.477688787812265	0.407347078523834	0.444997527706131	N	N	3.2280098772435	3.29756151539224	3.2280098772435	splitr	10	0	0	0	N	0.0642857142857143	N	N	14698	0	ENSG00000187514	ENSG00000237973	-	-	2	1	232578251	567996	coding	intron	PTMA	RP5-857K21.6	232571605	566454	+	+	0	232576074	566893	-	-	Y	-	1	N	SKBR3_13_2_1	21	0.356589147286822
94238	CCGCGAGGCCCGCCTTGGCCACGGGCTCTGGAGGCCAGTGCCTCCCGCTCGCCGCCCGCTGCGCTCCTCACCCCTGCCTGCACCATCCTCCCTCCTGAGAGCTCATTCACTCCGCCCCGCCCGCCTCGCCTAGTCTGGTCTCGCCCCATGCCCTTGACTCCCCTGGATGCTGTACTGTCTGCCAAGCCAGCCCCAGGGGCTGAGCGGTGAGGGCATACAGCGTCACCAAGTCCACTGTGGGCCCTCTCCGCACCAGACCCTGGGCCGCAGTGCCTCGTGGGACCGGCGCCCGCAGGCCGAGCCCCTGCAGCCTCCTTGCTGCGCAATGTCCCGGGGCCCC|CCCCCCTTGCCTGCCCGCTGCCCCCGCCTCCTCCGCCTGAATGACCCGACTGGAATCC…	1	8.30279108905066e-05	0.447538936456759	0.5	N	N	3.12015663465057	2.45834590065356	2.45834590065356	splitr	2	0.018348623853211	0.018348623853211	0	N	0.0275229357798163	N	N	83603	7812	ENSG00000130600	ENSG00000108774	-	+	11	17	2022700	40307022	intron	utr3p	H19	RAB5C	2016406	40276998	-	-	0.018348623853211	2018137	40277799	+	+	Y	-	0.764606944685985	N	SKBR3_13_2_1	1	0
128653	CCCAAGAAATGCAGCCACAGTCCATCTCTCTTTTTTCTCTCCTTCCGGGGGACCAAGGTACCTTCTGGGGCATACAACATGGCAGCAGGGCCTCGGGAAGAGGGGTAGGAGGACCGAGCAGCATTCTCTGTAGAGGAAGACAGGAAAGGAGACCCTCTTG|AGCGAAACCACAGCCAAGGGAACGGGCTTGGCGGAATCAGCGGGGAAAGAAGACCCTGTTGAGCTTGACTCTAGTCTGGCATGGTGAAGAGACATGAGAGGTGTAGAATAAGTGGGAGGCCCCTGG	2	0.631196310349899	0.332952788415832	0.5	N	N	3.51360402781852	3.43614916339873	3.43614916339873	splitr	0	1.11022302462516e-16	1.11022302462516e-16	0.5	N	1.11022302462516e-16	N	N	1898	0	ENSG00000118640	ENSG00000137571	-	+	2	8	85809154	70747299	utr3p	intron	VAMP8	SLCO5A1	85788685	70584568	+	-	1.11022302462516e-16	85808901	70602422	-	+	Y	-	1	N	SKBR3_13_2_1	3	1
116454	CTAACAGGGGCCCTCTCAGCCCTCCTAATGACCTCCGGCCTAGCCATGTGATTTCACTTCCACTCCATAACGCTCCTCATACTAGGCCTACTA|GGAGAACTCTCTGTGCTAGTAACCACGTTCTCCTGATCAAATATCACTCTCCTACTTACAGGACTCAACATACTAGTCACAGCCCTATACTCCCTCTACATATTTACCACAACACAATGGGGCTCACTCACCCACCACATTAACAACATAAAACCCTCATTCACACGAGAAAACACCCTCATGTTCATACACCTATCCCCCATTCTCC	1	0.321093418530596	0.375556752806067	0.399915574091196	N	Y	3.3756482219978	3.7753034242576	3.3756482219978	splitr	301	1	0.0645161290322581	0	Y	0.118279569892473	N	N	33743	93473	ENSG00000198938	ENSG00000198886	+	-	MT	MT	9990	12137	coding	coding	MT-CO3	MT-ND4	9207	10760	+	+	0	9350	11888	+	-	N	-	0.818754118982995	N	SKBR3_13_2_1	4	0
125393	AGACTCCAGATGTCCAAGGTGCTCCTTGGCTCCCACAAGCTCTCCTCCAGCACCCCATCTTCCCCTGGTTGCCCCTCGGTTCCCC|ACTTCCTTAATTCCCCCGATCATTGCCACCTTCATCAACCCTAACAAAAAGAGTTCATACCCCCACTATGTAAAATCAATTATTGCATCCGCCTTTATTATTAGCCTCCTCCCCACAACAATATTCATATGCCTAGACCAAGAAGTTATTATCTCAAACTGACACTGAGCAACAACCCAAACAATACAACTCTCG	3	0.816249229079358	0.164413232160905	0.272111350502762	N	N	3.1432166581095	3.31592438821476	3.1432166581095	splitr	18	0	0	0	N	0	N	N	83603	0	ENSG00000130600	ENSG00000241109	-	+	11	5	2022700	99384560	intron	downstream	H19	AC113407.8	2016406	99384490	-	-	0	2019018	99384453	+	+	Y	-	-	N	SKBR3_13_2_1	2	0
77621	TAGCCATCGCTGTAGTATATCCAAAGACAACCATCATTCCCCCTAAATAAATTAAAAAAACTATTAAACCCATATAACCTCCCCCAAAATTCAGAATAATAACACACCCGACCACACCGCTAACAATCAATACTAAACCCCCATAAATAGGAGAAGGCTTAGAAGAAAACCCCACAAACCCCATTACTAAACCCACACTCAA|TCACACTACTCCCCATATCTAACAACGTAAAAATAAAATGACAGTTTGAACATACAAAACCCACCCCATTCCTCCCCACACTCATCGCCCTT	1	1	0.612610548302747	0.693969709788871	N	N	2.7727589303836	3.0448781205808	2.7727589303836	splitr	10	0	0	0	N	0	Y	N	19641	24767	ENSG00000198695	ENSG00000198763	-	-	MT	MT	14673	5511	coding	coding	MT-ND6	MT-ND2	14149	4470	-	+	0	14652	5374	+	-	N	-	-	N	SKBR3_13_2_1	8	0
140346	CTGTAACCAAAAGTGACCGGGATGAATGCCTGGCTCCCCCTTCTTTCCAGCCCTAGCTCAGGCCCATCGTCCCCAGCTGATGTCGCCCTGTCTGCACGATGCCTGGGCGCCTACTCCACACTCCTCACTGGCCTCAGGCCCCA|CCAGCCTGCCCCTCCTGCGGCTGCCCCAGAGCCCAGCGGGGGAGGCTGCTGTGCAGGGTAGCACAGGGAACGGGAGACCCACCTGAGGCTCAGCCCTAGCCCTCAACCCACCTGCGGGGGAGTTTACTGCCTAGGGACCCCCCTTGCCCATGCCTCCAGCTACAAAACAATTCAATTGCTTTTTTTTTTTGGTCCAAAATAAAACCTCAGCTATCTCTGCCAAAAAAAAAA	4	0.000420542053952482	0.127420665977195	0.236981675237048	N	N	3.13271292596536	2.8673799538833	2.8673799538833	splitr	16	0.034965034965035	0	0	N	0.0279720279720278	N	N	83603	0	ENSG00000130600	ENSG00000158163	+	+	11	3	2022700	137834660	intron	intron	H19	DZIP1L	2016406	137780832	-	-	0.034965034965035	2018887	137820300	+	+	Y	1.51477136112092	1	N	SKBR3_13_2_1	18	0
140831	CACGTTGTTCTCAGGGTTGCTGCGGGTCTTTGAATGACAAACTATGTTGACAGCATCCTGCTGGGCCTGCAGCCTGGTGGGTAAGAAGTCTCCATTCCGCATATACTCACTGTTGTCCACACACACCATAGTGCTTTCCAACACCATCTTGCCACCTTCCTCCCTCCCGACC|GCCCATAAAAATAAAAAACTATAACAAACCCTGAGAACCAAAATGAACGAAAATCTGTTCACTTCATTCATTGCCCCCACAATCCTAGGCCTACCCGCCGCAGTACTGATCATTCTATTTCCCCCTCTATTGATCCCCACCTCCAAATAT	1	1	0.612610548302747	0.693969709788871	N	N	3.08462336994882	2.84277457684876	2.84277457684876	splitr	22	0.00666666666666671	0.00666666666666671	0	N	0.0133333333333333	N	N	2114	3	ENSG00000159352	ENSG00000230021	-	-	1	1	151239955	659930	utr5p	intron	PSMD4	RP5-857K21.4	151227179	536816	+	-	0	151227234	569034	-	-	N	-	0.828962371721779	Y	SKBR3_13_2_1	8	0
77992	AAAAATACAAAAATTAGCTGGGCGTGGTGG|TGGGCGCCTGTAGTCCCAGCTACTCAGGAGGCTGAGGCAGGAGAATGGCATGAACCTGGGAGGCAGAGCTTGCAGTGAGCCGAGACAGCGCCATTGCACTCCAGCCTGGGCAACAGAGCAAGACTCCGTCTCAAAAAAAAAAAAAAAAAAAAAATAGTGCAC	1	0.133323857223632	0.447538936456759	0.5	N	Y	3.14075065099086	3.40847927217468	3.14075065099086	splitr	192	0.533333333333334	0.733333333333334	0.5	N	0.5	N	N	480	653	ENSG00000121039	ENSG00000099940	-	-	8	22	74237516	21245502	utr3p	utr3p	RDH10	SNAP29	74206847	21213271	+	+	0.4	74236037	21244915	-	-	Y	-	-	N	SKBR3_13_2_1	190	1
141645	ACTGAATAATCTACACAGGGCATCCTTCAAAGGCTACAATTAAGGATCCACCTAACTTTTCAGCAATACAAGCCCGATTGAGATCTTCTGGTCCATTTGCTTGACATTCATGTTTTATGCCTTGAAATTTCTTTTTAATTGCATCCTTGGAGCTTGCATAGATCATTTTACTTTTCAGAGGTGCTAGTTCTGGT|GCCCTTTTCCTAACACTCACAACAAAACTAACTAATACTAACATCTCAGACGCTCAGGAAATAGAAACCGTCTGAACTATCCTGCCCGCCA	1	1	0.526775457519482	0.600084425908804	N	N	3.50425715662364	2.92291807542428	2.92291807542428	splitr	6	0.0549450549450547	0.0439560439560441	0	N	0.0439560439560441	N	N	12408	3	ENSG00000125868	ENSG00000230021	-	-	20	1	17588887	659930	coding	intron	DSTN	RP5-857K21.4	17550508	536816	+	-	0	17585203	568257	-	-	Y	-	0.828962371721779	N	SKBR3_13_2_1	2	0
131184	GGCCTGGAGGCGCTCTTCACGGCGCTTGCGTGCTTCCTTGGTCTTAGACCTGCGGGCCTCAGCCTGGTCAGCCAGGAGCTTCTTGCGGGCCTTGTCTGCCTTCAGCTTGTGGATGTGTTCCATGAGAATCCGCTTGTTTTTGAACACATTCCCCTTCACCTTCAGGTACAGGCTGTGATACATGTGGCGATCG|ATCTTGATTTTCAGTACGAATACAGACCGTGAAAGCGGGGCCTCACGATCCTTCTGACCTTTTGGGTTTTAAGCAGGAGGTGTCAGAAAAGTTACCACAGGGATAACTGGCTTGTGGCGGCCAAGCGTTCATAGCGACGTCGCTTTTTGATCCTTCGATGTCGGCTCTTCCTATCATTGTGAAGCAGAATTCACCAAGCGTTGGA…	1	0.0246445127151409	1	0.935920242646516	N	N	3.83593234673454	3.70512929149291	3.70512929149291	splitr	6	0.00518134715025909	0	0	N	0.0207253886010362	N	N	129759	0	ENSG00000108298	ENSG00000162669	-	+	17	1	37360980	91870426	coding	intron	RPL19	HFM1	37356536	91726323	+	-	0.00518134715025909	37359351	91853019	-	+	Y	-	1	N	SKBR3_13_2_1	18	1
141670	GGAAGTGGTAGGGGACTCGGGAAGGGTTGGTGTTCATCCGCTTGCGGAGGAAAGCCAGGTACTTCAACTTGTTTCTGTAGAAATTGCCAGAAATGTTGATGCCTTCACAGCGTACAACCACCACCTTCCGGCCCAGCAGTACCTGTTTAGCCACGATGGCCGCCAGGCGGCCCAGGAGATGGCCTCGACCATCAAGCACCAGGACCTG|CACCTCCACCAGCTCCTCCATCACCAGTTCCATCCCTGACACAGAGCGTGAGTGTCCCAC	1	1	0.447538936456759	0.5	N	N	3.49015970162987	3.12010320148808	3.12010320148808	splitr	21	0.116666666666667	0.0833333333333335	0	N	0.216666666666667	N	N	0	1990	ENSG00000236552	ENSG00000145191	-	-	10	3	98510675	184402546	intron	intron	RPL13AP5	EIF2B5	98510045	183852826	+	+	0.116666666666667	98510057	183884717	-	-	Y	1	35.7625186106196	N	SKBR3_13_2_1	10	0
141227	AGCAGGAGGCTGACAATGAGGTAGACGAAGAAGAGGAAGAAGGTGGGGAGGAAGAGGAGGAGGAAGAAGAAGGTGATGGTGAGGAAGAGGATGGAGATGAAGATGAGGAAGCTGAGTCAGCTACGGGCAAGCGGGCAGCTGAAGATGATGAGGATGACGATGTCGATACCAAGAAGCAGAAGACCGACGAGGATGACTAGACAGCAAAAAAGGAAAAGTTAAACT|AAAAAAAAAAAAGGCAGCACAAGTGGCAATAGGGAGATACA	8	1	0.046328107468559	0.0910071316110105	N	N	3.23999710710482	2.90509891650488	2.90509891650488	splitr	35	0.268292682926829	0.268292682926829	0	N	0.414634146341463	N	N	14698	543	ENSG00000187514	ENSG00000143207	+	+	2	1	232578251	176176629	utr3p	intron	PTMA	RFWD2	232571605	175911248	+	-	0.268292682926829	232577586	176039482	+	+	Y	-	1.28704220853507	N	SKBR3_13_2_1	160	0.773584905660377
141177	GCTCTCATCCTCTCCTATTTATACAGTGAAGCCCATGGCAAATAGGAAGAAGCTCAGTATCGGCTCCTCCCACCATAACCCCCACTTCCTCCACTGCCTCCTGGACCATAGTTTCCTCCACCATATGGTCCCCCCATGTTCCTGCTACCACCAAAGTTTCCACTCTTCATTGGACCGTAGTTAGAAGGTTGCTGGTTATAATTTCCAAAATCATTGTAATTTCCACTTCCATAATTTCCTCCTCCATAGTTGTCATAACCACCTCCGTAGCCCCCACCCTGGTTGCCATATCCAGGTCCTCCACCACCATATCCTCCTCTTCCTCCTC|TACCACCTACCTCCCTCACCAAAGCCCATAAAAATAAAAAACTATAACAAACCCTGAGAACCAAAATGAA…	1	4.32204871040035e-08	0.800133926999915	0.844771979185218	N	N	2.9950608718763	2.80150174417089	2.80150174417089	splitr	15	0.0555555555555556	0.0555555555555556	0	N	0.0555555555555556	N	N	13407	3	ENSG00000122566	ENSG00000230021	-	-	7	1	26241149	659930	coding	intron	HNRNPA2B1	RP5-857K21.4	26229547	536816	-	-	0.0555555555555556	26233284	569011	+	-	Y	-	0.828962371721779	N	SKBR3_13_2_1	4	0
112739	GGATTCGGCGCTGGGCTCTTCCCTGTTCACTCGCCATTACTGAGGGAATCCTGGTTAGTTTCTTTTCCTCCGCTGAC|TCCGCCAAGTCCGTTCCCTTGGCTGTGGTTTCGCTGGATAGTAGGTAGGGACAGTGGGAATCTCGTTCATCCATTCATGCGCCTCACTAATTAGATGACGAGGCATTTGGCTACCTTAAGAGAGTCATAGTTACTCCTGCCGTTT	3	0.301387255681046	1	0.834052020290186	N	N	3.54872248456702	3.58424216889964	3.54872248456702	splitr	14	0.025974025974026	0	0	N	0.168831168831169	N	N	0	0	ENSG00000141161	ENSG00000226958	+	+	17	X	33516364	108297792	intron	intron	UNC45B	RN28S1	33474836	108297361	+	-	0.155844155844156	33478228	108297582	+	+	Y	1	1	N	SKBR3_13_2_1	8	1
139144	GTGAGTGTCTCAGTCTAGAGGTACCTCCCTCCCTGGGGGGTCTCAGCTCCTGGAGTCGCAGGCCCTTGGGGCCCCTCTGTGAGATCTCAATGCTGTCTGGGGACCCTAAGAGTTTTCTCACCTGTTCAGTCTCATCTAACCTTCCAATGTCTGATGTTCCTGCCAAATTCCTGCCTGATTCTGGGTCCGTCCTGACCTCCAAAGGTCAGCTTGGTGCTTGAGGTCTCCCTGCTCTTGGTGGCAGTGGTAGCAGCAACAGCAGCAGC|AGCAGCAGCAGCAGCAGCAGCAGCAGCAGCAGCAGCCCATGCCCCGCA	4	1	0.961195691255898	0.96824072333344	N	Y	3.27973300890302	1.84068293053343	1.84068293053343	splitr	31	0.416666666666667	0.416666666666667	0	N	0.541666666666667	N	N	16903	2731	ENSG00000188643	ENSG00000196498	+	-	1	12	153585644	125052135	utr3p	coding	S100A16	NCOR2	153579362	124808961	-	-	0.416666666666667	153579591	124887094	-	+	Y	-	-	N	SKBR3_13_2_1	9	0.648648648648649
40633	CGAAATGAGGTCTTGTTATGTTGCCCAGGCTGGAGTGCAGTGGCTATTCACAGGAGC|GATCCCACTATTGATCAGCACAGGAGTTTTGGCTGACCTGGGCTGGCTCACGCCTTCTTAGGCAACCTGGTAATCCCCCACTCCTGGGAGGTCACCATATTGATGCTGAACTTAGTGTGGAGACCCAATCAGCGTAGAGCACTACAGTCCAGAACTCCTGGGCTCAAGCGATCCTCCCGCCTCAGCCTCCCGAGTAGCTGAGACTACATGCTCGCACCA	8	0.937852298145244	0.375882085713715	0.813192124481305	N	Y	3.51952501003312	3.58424216889964	3.51952501003312	splitr	0	0.631578947368421	0	0.75	N	0.280701754385965	N	N	326	356	ENSG00000144645	ENSG00000135297	-	-	3	6	32119072	74218959	utr3p	intron	OSBPL10	MTO1	31699382	74171301	-	+	0.631578947368421	31699684	74197371	+	-	Y	-	4.10535506015777	N	SKBR3_13_2_1	90	1
140236	GTGTGCCAAGAGGGTCTCCTTTCCTGTCTTCCTCTACAGAGAATGCTGCTCGGTCCTCCTACCCCTCTTCCCGAGGCCCTGCTGCCATGTTGTATGCCCCAGAA|GGCAGGAATAGAGTTGGAGCGGTGCCAGCAGCAGGCGAACGAGGTGACGGAAATTATGCGTAACAACTTCGGCAAGGTCCTGGAGCGTGGTGTGAAGCTGGCCGAACTGCAGCAGCGTTCAGACCAACTCCTGGATATGAGCTCAACCTTCAACAAGACTACACAGAACCTGGC	4	1	0.626600120006932	0.217317742283159	Y	Y	3.51423587000429	3.47076375903745	3.47076375903745	splitr	278	1	0.00961538461538447	0	Y	0.990384615384615	N	N	1898	78	ENSG00000118640	ENSG00000168899	+	-	2	2	85809154	85820535	utr3p	coding	VAMP8	VAMP5	85788685	85811531	+	+	0	85808998	85811616	+	-	N	-	-	N	SKBR3_13_2_1	2	0
78352	CTTTGAACTCATGGACCAAGCCTAAAACACCTTCCTTCAGCCATTGTATCACGATATCAGAAAGTTTGATGTCAGGTTCAAAAGTGCAGCTCAGGATTCCATCCTCCCCAATGTTCCCAGCTGAGGCGACAGTAGTGACTGTGATGGAGTGTCTCCCTGAAATACCAAAGCCAATGATGAGTGCAATTGCTCCAGCCAGAATAATGATGATGCTAATTATGCTG|GTGAGATGGGCTCCCCAGCCTGCTTCTGGCTCCAGGTGTGTGCTTTTTCAAAGCTGCACATCAACAGAAAGGACGATGATGGAGGATGAAATGTTCCCAATATTTGCTG	2	1	0.628320794780147	0.834131705711819	N	Y	3.40268627103608	3.3184850412945	3.3184850412945	splitr	333	0	1.11022302462516e-16	0	Y	1.11022302462516e-16	N	N	3844	0	ENSG00000134258	ENSG00000233084	-	-	1	1	117753556	249231242	utr5p	upstream	VTCN1	AL672183.2	117686209	249230780	-	+	0	117746242	117767734	+	-	N	-	-	N	SKBR3_13_2_1	2	0
67863	AATCCTGTTTTTTTATGTCAGATGTTACATATCTCTGCTTCTTTCCTTCGTCATTCTTTATAATAAATTCTCCTCCTCCTTCAGGCAGATGGCTGTATCAGGTTAACTGGAGCAAATGTCATGGAG|CCTGTGGTTTGGTGAGTCCTCCAGGTAACTGTGATGCGGGGGTCAGCGGGAGAGGCACCCGGAAGCTCCCGGCGTCTGCACCCCGGCAGCGCGAGGAAATGCCCAAAGGTGGGTTCTCAGGCGTGGGAAGCTCGACCCTT	4	1	0.330537974952343	0.16438324526142	N	N	3.61464054707278	3.50997045217554	3.50997045217554	splitr	3	0	0	0	N	0	Y	N	799	1989	ENSG00000182307	ENSG00000164823	+	-	8	8	146281416	90940116	upstream	utr5p	C8orf33	OSGIN2	146277764	90914087	+	+	0	80373786	90914246	+	-	N	-	0.0540609518934797	N	SKBR3_13_2_1	1	1
141018	GGGGAGATCTTGTTTGATGAAGTTTTCCATGCCCTGTCCCGCTGCTTAGGCGGGCTGCTTCGGCCCTTCCGAGTGCCTGGATCTTGCATCGACTTCCAGCCTGAGATCTATGTAACTATCCAGGCCTACTCCTCCATCATTGGACTGCAGTCCCACCA|GGTGCTGGTACAGGGCTGCCTCTTGGACCCTTCCCAGCGGGAGGTGTTCCTGCAGCAGATATATGAGCAGCTCTGCCTCTTTGAGGATAAGGTGGCCACCATGCTGCAGCAGCAGTACGATCC	2	1	0.332952788415832	0.5	Y	Y	3.47336426491055	3.44359772892318	3.44359772892318	splitr	281	1	0.00813008130081294	0	Y	0.276422764227642	N	N	64	521	ENSG00000223526	ENSG00000198198	+	-	1	1	43878462	43918321	coding	upstream	C1orf84	KIAA0467	43855553	43886428	+	+	0	43870220	43880752	+	-	N	-	-	N	SKBR3_13_2_1	1	0
186	CCCAGTTCTGAAGGCCAGAAGTCCGAAATCAAGGTGGCACCAGGGTGGGTTCCTTCTGGGGCTGTGAGGGAAAGCCAGCTCCAGGCCTGTCTTCTGGCTTCTTCCGGTGGTTCCCAGCAATGCTCCGTGTTCCTTGGCTTGCAGAGGTGTCATTCCAATCTCTGCCTTCAGCTGCGTGCAGTGCTCTCCTCCCTGTGTCTGTCTCTTTTTCTCCTC|CTGTATCAGGGAGGGTCCATCTGCAGGAAAAAGACACCACTTTTGCAATTTTAAGGAAAAGGATTAAAACAGGGATTGGCCGGGTGCGGCGATGCGCGCCTGTAGTCCCACTTTTCCGGAGGCTGAGGCGGGAGGATCGCTTGAGCCCGGGGACTCGAGACCAGCCTGGCCAACA	2	0.307379292604388	0.746902376490081	0.902195137443948	Y	Y	2.68849491990972	3.44512531223303	2.68849491990972	splitr	391	1	0	0	Y	1	N	N	171	0	ENSG00000102125	ENSG00000197180	+	-	X	X	153650065	153656795	downstream	downstream	TAZ	BX936347.1	153639854	153656537	+	-	0	153652968	153656474	+	-	N	-	-	N	SKBR3_13_2_1	1	1
72856	ACATATCTATCTGCAGCTCCTCCATGTGAAGCCCCTGAAACATACACACCCTGGAACTTTCCTCTCCTTATGCACAGATGGACAGGCTGCCTTCCCCTGTCTCTGGGCTCCCCCAATAGCCAGAATCCCTTCCGACTGGTCCCTTGCCCTGAATATCTGGG|AACCCCCCCCCCCACACACACACCCCGACACACTCATAAACATTAATGAGT	21	0.875364589608306	0.71974493106301	0.941311723478323	N	Y	3.4325554405491	2.43466824451815	2.43466824451815	splitr	33	0.588235294117647	0.588235294117647	0.5	N	0.627450980392157	N	N	6106	31	ENSG00000165272	ENSG00000232938	-	+	9	17	33447609	81188573	utr3p	upstream	AQP3	AC139099.1	33441152	81174666	-	+	0.588235294117647	33441700	13896801	+	+	Y	-	-	N	SKBR3_13_2_1	1	0
[truncated: 775 more rows]
[truncated: 17 more columns]
